# Supplementary material for: Functional proteoform group deconvolution reveals a broader spectrum of ibrutinib off-targets
Source: Nat Commun. 2025 Feb 25;16:1948. doi: 10.1038/s41467-024-54654-8 (PMC11862126; doi:10.1038/s41467-024-54654-8)
Supplement: Supplementary file 3 — Supplementary Data 1 [file 41467_2024_54654_MOESM3_ESM.xlsx]

## Sheet: Legend
Proteoform	ID label with the gene symbol and membership identifier for each functional proteoform group
rssDiff	Difference between RSS calculations, from the NPARC analysis
fStat	F-statistic, calculated in the NPARC analysis based on degrees of freedom and RSS difference between models
pVal	P-value from the NPARC analysis, calculated using the cumulative F distribution
pAdj	Benjamini-Hochberg corrected p values, calculated using the NPARC analysis
df1	Degrees of freedom in model 1
df2	Degrees of freedom in model 2
rssNull	RSS of the null model
rssAlt	RSS of the alternative model
aumc (dmso)	Area under the melting curve in the DMSO control samples, computed in NPARC from smooth function sigmoidal fit models
aumc (ibrutinib)	Area under the melting curve in the ibritinib treated samples, computed in NPARC from smooth function sigmoidal fit models
aumc (delta)	Change in area under the melting curve, between the DMSO and ibrutinib models
type	The type of NPARC analysis reflected, indicating if models were generated from all samples, from only RCH-ACV, or from only SW13
hgnc symbol	The gene symbol identifier, excluding the membership ID
GCL	Logical, whether the swissprot FASTA sequence contains a GCL
GSL	Logical, whether the swissprot FASTA sequence contains a GSL
GTL	Logical, whether the swissprot FASTA sequence contains a GTL
GYL	Logical, whether the swissprot FASTA sequence contains a GYL
Has G*L	Logical, whether the swissprot FASTA sequence contains GCL,GSL, GTL, or GYL
Shift Direction	Indication of whether the melt change (by area under meltingt curve difference) indicated thermal stabilization or destabilization

## Sheet: Supp. Data 1
Proteoform	rssDiff	fStat	pVal	pAdj	df1	df2	rssNull	rssAlt	aumc (dmso)	aumc (ibrutinib)	aumc (delta)	type	hgnc symbol	GCL	GSL	GTL	GYL	Has G*L	Shift Direction
DCUN1D5_1	14.7601	27.119	1.39858e-07	0.000185212	2.5104	25.1195	0.358351	5.44607	8.37104	5.98964	2.3814	all	DCUN1D5	FALSE	FALSE	FALSE	FALSE	FALSE	Destabilized
CCNT1_2	29.4526	22.8257	6.4729e-07	0.000545489	2.5104	25.1195	0.751313	12.9113	15.0631	11.3969	3.66626	all	CCNT1	FALSE	FALSE	FALSE	FALSE	FALSE	Destabilized
LTN1_2	18.2755	20.7168	1.47974e-06	0.00105517	2.5104	25.1195	0.480657	8.82703	10.709	8.23358	2.47546	all	LTN1	TRUE	FALSE	TRUE	TRUE	TRUE	Destabilized
ARHGAP35_2	6.14004	18.9878	3.0426e-06	0.00188033	2.5104	25.1195	0.166276	3.23569	8.61685	7.03786	1.57899	all	ARHGAP35	TRUE	FALSE	FALSE	FALSE	TRUE	Destabilized
ATG2A_1	8.46935	18.0353	4.60941e-06	0.00254705	2.5104	25.1195	0.233535	4.69889	13.6784	11.6259	2.05251	all	ATG2A	FALSE	TRUE	TRUE	TRUE	TRUE	Destabilized
CACUL1_1	8.29731	16.2334	1.05218e-05	0.00443351	2.5104	25.1195	0.237854	5.11442	11.4725	9.95091	1.52156	all	CACUL1	FALSE	FALSE	FALSE	FALSE	FALSE	Destabilized
BZW2_1	11.7731	15.6129	1.41627e-05	0.00564458	2.5104	25.1195	0.342607	7.54529	14.8335	13.1787	1.65483	all	BZW2	FALSE	FALSE	TRUE	FALSE	TRUE	Destabilized
ELMO1_1	11.0194	15.5483	1.46138e-05	0.00564458	2.5104	25.1195	0.321193	7.09158	11.3654	9.12364	2.24174	all	ELMO1	FALSE	FALSE	FALSE	FALSE	FALSE	Destabilized
CPSF2_3	8.50178	15.3296	1.6259e-05	0.00579005	2.5104	25.1195	0.249195	5.54942	12.6687	10.4287	2.24001	all	CPSF2	TRUE	FALSE	TRUE	FALSE	TRUE	Destabilized
ARID1A_1	6.56073	15.2897	1.65806e-05	0.00579005	2.5104	25.1195	0.192499	4.29362	9.42747	7.89378	1.53369	all	ARID1A	FALSE	FALSE	TRUE	FALSE	TRUE	Destabilized
CAND2_2	8.65013	14.9321	1.97848e-05	0.0063678	2.5104	25.1195	0.256209	5.79658	13.435	11.6559	1.77908	all	CAND2	FALSE	TRUE	FALSE	FALSE	TRUE	Destabilized
FASTKD5_1	14.2243	14.9183	1.99209e-05	0.0063678	2.5104	25.1195	0.421467	9.5407	9.80381	7.74726	2.05655	all	FASTKD5	FALSE	FALSE	TRUE	FALSE	TRUE	Destabilized
BZW1_1	18.1228	14.7043	2.21703e-05	0.00662963	2.5104	25.1195	0.540116	12.3325	11.6393	9.70242	1.9369	all	BZW1	FALSE	FALSE	TRUE	FALSE	TRUE	Destabilized
ATG2B_3	18.6538	13.3717	4.40844e-05	0.0110449	2.5104	25.1195	0.578376	13.9588	17.5287	14.3383	3.19042	all	ATG2B	FALSE	TRUE	TRUE	FALSE	TRUE	Destabilized
DNAAF5_1	7.94273	13.2295	4.75476e-05	0.0114235	2.5104	25.1195	0.247405	6.00754	6.42476	4.98198	1.44278	all	DNAAF5	FALSE	FALSE	FALSE	FALSE	FALSE	Destabilized
AGO2_1	41.3718	13.1359	4.99837e-05	0.0115837	2.5104	25.1195	1.29262	31.5146	22.9701	17.9402	5.02995	all	AGO2	FALSE	FALSE	FALSE	FALSE	FALSE	Destabilized
ATG2B_1	8.80478	12.9061	5.65617e-05	0.012484	2.5104	25.1195	0.277215	6.82641	15.3093	13.1609	2.14836	all	ATG2B	FALSE	TRUE	TRUE	FALSE	TRUE	Destabilized
COG6_2	11.8851	12.7764	6.06821e-05	0.012954	2.5104	25.1195	0.375859	9.30819	8.76261	6.55776	2.20485	all	COG6	FALSE	TRUE	FALSE	FALSE	TRUE	Destabilized
ITGB1BP1_1	7.67471	12.4153	7.39573e-05	0.014904	2.5104	25.1195	0.245808	6.18551	11.7307	9.73736	1.99329	all	ITGB1BP1	FALSE	FALSE	FALSE	FALSE	FALSE	Destabilized
FOCAD_1	15.3748	12.2109	8.2833e-05	0.0153572	2.5104	25.1195	0.496107	12.5989	11.9146	9.46526	2.44933	all	FOCAD	FALSE	FALSE	FALSE	FALSE	FALSE	Destabilized
ILF3_1	57.8339	12.0948	8.83814e-05	0.0160646	2.5104	25.1195	1.87422	47.8468	23.8924	19.6308	4.26159	all	ILF3	FALSE	FALSE	FALSE	FALSE	FALSE	Destabilized
FAM160B1_1	11.6054	11.8486	0.000101519	0.0174275	2.5104	25.1195	0.379632	9.80076	14.9553	12.7031	2.25218	all	FAM160B1	FALSE	FALSE	FALSE	FALSE	FALSE	Destabilized
EPN1_1	13.6639	11.6326	0.000114789	0.0192645	2.5104	25.1195	0.450772	11.7535	16.9071	14.4394	2.4677	all	EPN1	FALSE	TRUE	FALSE	FALSE	TRUE	Destabilized
MAD2L1_1	8.0291	11.454	0.000127181	0.0195551	2.5104	25.1195	0.26679	7.01421	17.0078	15.2145	1.79323	all	MAD2L1	FALSE	FALSE	FALSE	FALSE	FALSE	Destabilized
COIL_1	8.15803	11.3977	0.000131382	0.0196437	2.5104	25.1195	0.271698	7.16207	16.6642	14.6334	2.03073	all	COIL	FALSE	FALSE	FALSE	FALSE	FALSE	Destabilized
COMMD9_1	6.9373	11.2732	0.000141201	0.0200303	2.5104	25.1195	0.232235	6.15759	15.4443	13.6769	1.76737	all	COMMD9	FALSE	FALSE	FALSE	FALSE	FALSE	Destabilized
CTNNBL1_2	7.02111	11.2562	0.00014261	0.0200303	2.5104	25.1195	0.235208	6.24144	7.83314	6.34653	1.48661	all	CTNNBL1	FALSE	FALSE	FALSE	FALSE	FALSE	Destabilized
ARHGEF11_2	3.67725	10.9716	0.000168454	0.0229643	2.5104	25.1195	0.124692	3.3537	10.5533	9.48233	1.07093	all	ARHGEF11	FALSE	TRUE	FALSE	FALSE	TRUE	Destabilized
COG4_1	10.5199	10.8692	0.000178948	0.0236978	2.5104	25.1195	0.358324	9.68466	8.79913	6.74381	2.05532	all	COG4	FALSE	FALSE	FALSE	FALSE	FALSE	Destabilized
EVI5L_1	8.13556	10.4189	0.000234255	0.0265524	2.5104	25.1195	0.282849	7.81329	12.6055	10.783	1.82255	all	EVI5L	FALSE	FALSE	FALSE	FALSE	FALSE	Destabilized
CIP2A_1	10.2086	10.4168	0.00023456	0.0265524	2.5104	25.1195	0.354958	9.80624	10.1424	8.14657	1.99583	all	CIP2A	FALSE	FALSE	TRUE	FALSE	TRUE	Destabilized
ARHGEF1_2	4.92969	10.2786	0.000255059	0.027976	2.5104	25.1195	0.172536	4.79902	9.34443	8.03304	1.31139	all	ARHGEF1	FALSE	TRUE	FALSE	TRUE	TRUE	Destabilized
ATG4B_2	20.739	10.123	0.000280497	0.0298874	2.5104	25.1195	0.731359	20.4997	14.7744	11.9548	2.81958	all	ATG4B	FALSE	FALSE	FALSE	FALSE	FALSE	Destabilized
COG1_1	10.9984	10.0336	0.000296328	0.0308647	2.5104	25.1195	0.389574	10.9683	8.45391	6.40506	2.04886	all	COG1	FALSE	TRUE	FALSE	FALSE	TRUE	Destabilized
ATG4A_1	12.9687	9.94082	0.000313795	0.0313736	2.5104	25.1195	0.461506	13.054	11.5237	9.8659	1.65779	all	ATG4A	FALSE	FALSE	FALSE	FALSE	FALSE	Destabilized
COG8_1	7.70988	9.9359	0.000314752	0.0313736	2.5104	25.1195	0.274433	7.76444	7.58711	5.97758	1.60953	all	COG8	FALSE	FALSE	TRUE	TRUE	TRUE	Destabilized
COA7_1	25.5153	9.90788	0.000320258	0.0315829	2.5104	25.1195	0.909506	25.7685	20.3284	16.5834	3.74502	all	COA7	FALSE	FALSE	FALSE	FALSE	FALSE	Destabilized
CARM1_1	7.94104	9.83423	0.000335235	0.0317523	2.5104	25.1195	0.284128	8.0799	13.7922	12.2332	1.55894	all	CARM1	FALSE	FALSE	FALSE	TRUE	TRUE	Destabilized
INPPL1_2	5.88796	9.80172	0.000342085	0.0317523	2.5104	25.1195	0.211022	6.0108	12.1439	10.4238	1.72005	all	INPPL1	FALSE	FALSE	TRUE	FALSE	TRUE	Destabilized
COG1_2	9.03297	9.7992	0.000342623	0.0317523	2.5104	25.1195	0.323779	9.22378	9.98295	8.09366	1.8893	all	COG1	FALSE	TRUE	FALSE	FALSE	TRUE	Destabilized
ATG7_1	5.50252	9.76859	0.000349222	0.0317523	2.5104	25.1195	0.197545	5.63636	11.444	10.2959	1.14812	all	ATG7	FALSE	FALSE	TRUE	FALSE	TRUE	Destabilized
IPO13_1	7.83987	9.75408	0.000352397	0.0317523	2.5104	25.1195	0.28167	8.04252	15.9145	14.451	1.46347	all	IPO13	FALSE	FALSE	FALSE	FALSE	FALSE	Destabilized
C3orf38_1	4.25868	9.7045	0.000363487	0.0317523	2.5104	25.1195	0.153401	4.39108	13.607	12.284	1.323	all	C3orf38	FALSE	FALSE	TRUE	FALSE	TRUE	Destabilized
MAD1L1_1	9.37346	9.67757	0.000369667	0.0317523	2.5104	25.1195	0.338117	9.69177	13.2812	11.098	2.18318	all	MAD1L1	FALSE	TRUE	FALSE	FALSE	TRUE	Destabilized
C5orf51_1	11.6857	9.54906	0.00040076	0.0323047	2.5104	25.1195	0.424406	12.2451	12.5343	10.4683	2.06601	all	C5orf51	FALSE	FALSE	FALSE	FALSE	FALSE	Destabilized
COG3_2	10.5572	9.38747	0.00044392	0.034581	2.5104	25.1195	0.386801	11.2531	7.77145	6.10475	1.6667	all	COG3	FALSE	FALSE	TRUE	FALSE	TRUE	Destabilized
EVI5_2	13.7612	9.31709	0.000464262	0.0353122	2.5104	25.1195	0.506155	14.779	9.72675	7.6376	2.08915	all	EVI5	FALSE	FALSE	FALSE	FALSE	FALSE	Destabilized
DYM_1	8.44309	9.21234	0.000496422	0.0365225	2.5104	25.1195	0.312375	9.17066	12.2482	10.9826	1.26562	all	DYM	FALSE	TRUE	FALSE	FALSE	TRUE	Destabilized
AP2A2_3	27.5559	9.163	0.000512395	0.0372186	2.5104	25.1195	1.02237	30.0917	16.6551	13.3163	3.33878	all	AP2A2	TRUE	FALSE	FALSE	TRUE	TRUE	Destabilized
GGA2_1	5.24313	9.08542	0.000538642	0.0379212	2.5104	25.1195	0.195395	5.77451	11.0542	9.73505	1.31912	all	GGA2	FALSE	FALSE	FALSE	FALSE	FALSE	Destabilized
HMMR_1	4.21008	9.07782	0.000541289	0.0379212	2.5104	25.1195	0.156965	4.64064	12.4974	11.0725	1.42495	all	HMMR	FALSE	FALSE	FALSE	FALSE	FALSE	Destabilized
CDC45_2	4.82527	9.02207	0.000561148	0.038014	2.5104	25.1195	0.180484	5.35161	7.77638	6.43074	1.34564	all	CDC45	FALSE	FALSE	FALSE	FALSE	FALSE	Destabilized
ATXN3_2	4.95844	9.01573	0.000563458	0.038014	2.5104	25.1195	0.185534	5.50318	12.7647	11.7679	0.996751	all	ATXN3	FALSE	TRUE	FALSE	FALSE	TRUE	Destabilized
ARHGEF12_2	7.20926	8.99144	0.000572391	0.038014	2.5104	25.1195	0.270138	8.02288	13.0989	11.5014	1.59752	all	ARHGEF12	FALSE	FALSE	TRUE	TRUE	TRUE	Destabilized
APBB1_1	6.58777	8.95546	0.000585913	0.038014	2.5104	25.1195	0.247373	7.36071	11.9887	10.2609	1.72778	all	APBB1	FALSE	TRUE	TRUE	FALSE	TRUE	Destabilized
EDC4_1	3.39499	8.76429	0.000663764	0.0407489	2.5104	25.1195	0.12895	3.87607	14.2381	13.1371	1.10102	all	EDC4	FALSE	TRUE	FALSE	FALSE	TRUE	Destabilized
HERC1_1	11.7446	8.68106	0.000701077	0.0417863	2.5104	25.1195	0.448368	13.5373	12.853	10.265	2.58795	all	HERC1	TRUE	TRUE	FALSE	FALSE	TRUE	Destabilized
AAGAB_1	6.95315	8.66298	0.000709479	0.0418909	2.5104	25.1195	0.265745	8.03126	11.1249	9.23996	1.8849	all	AAGAB	FALSE	FALSE	FALSE	FALSE	FALSE	Destabilized
ITCH_1	8.66356	8.63833	0.000721112	0.04197	2.5104	25.1195	0.331622	10.0354	12.3916	10.4766	1.915	all	ITCH	FALSE	TRUE	FALSE	FALSE	TRUE	Destabilized
GORAB_2	12.1631	8.63143	0.000724402	0.04197	2.5104	25.1195	0.465778	14.1004	17.2277	14.826	2.40169	all	GORAB	FALSE	FALSE	FALSE	FALSE	FALSE	Destabilized
FLNA_2	5.09975	8.57358	0.000752651	0.0426479	2.5104	25.1195	0.195999	5.95191	14.3885	13.3927	0.995842	all	FLNA	FALSE	FALSE	TRUE	FALSE	TRUE	Destabilized
HACE1_1	14.7384	8.55711	0.000760908	0.0427492	2.5104	25.1195	0.567029	17.2343	13.328	10.6833	2.64466	all	HACE1	FALSE	FALSE	FALSE	FALSE	FALSE	Destabilized
COG2_1	8.81527	8.52417	0.000777714	0.0431701	2.5104	25.1195	0.339854	10.3479	9.53005	7.63625	1.8938	all	COG2	FALSE	TRUE	TRUE	FALSE	TRUE	Destabilized
CAND2_1	4.92919	8.46742	0.000807619	0.0445633	2.5104	25.1195	0.190722	5.82496	12.2566	11.2357	1.02094	all	CAND2	FALSE	TRUE	FALSE	FALSE	TRUE	Destabilized
EHBP1L1_2	4.22462	8.43953	0.000822771	0.0448652	2.5104	25.1195	0.163753	5.00885	10.2184	8.82213	1.39628	all	EHBP1L1	FALSE	TRUE	FALSE	FALSE	TRUE	Destabilized
COG2_2	8.57674	8.34509	0.000876384	0.0470058	2.5104	25.1195	0.33449	10.284	8.10302	6.49037	1.61266	all	COG2	FALSE	TRUE	TRUE	FALSE	TRUE	Destabilized
COG8_2	7.71447	8.3265	0.00088738	0.0470058	2.5104	25.1195	0.301228	9.27071	10.035	8.2564	1.7786	all	COG8	FALSE	FALSE	TRUE	TRUE	TRUE	Destabilized
CPSF3_1	6.81617	8.28108	0.000914861	0.0479139	2.5104	25.1195	0.266949	8.23612	13.5086	11.5994	1.90918	all	CPSF3	FALSE	FALSE	TRUE	FALSE	TRUE	Destabilized
METTL13_2	5.2236	8.23478	0.000943826	0.0490747	2.5104	25.1195	0.205207	6.34728	8.12236	6.67075	1.45161	all	METTL13	FALSE	TRUE	TRUE	FALSE	TRUE	Destabilized
BZW2_2	10.6735	8.1982	0.000967408	0.0497631	2.5104	25.1195	0.420329	13.0274	14.6516	12.867	1.7846	all	BZW2	FALSE	FALSE	TRUE	FALSE	TRUE	Destabilized
COG4_2	7.86021	8.12599	0.00101584	0.0514582	2.5104	25.1195	0.311052	9.67892	9.92669	8.18159	1.7451	all	COG4	FALSE	FALSE	FALSE	FALSE	FALSE	Destabilized
CSE1L_1	6.95795	8.09856	0.00103492	0.052108	2.5104	25.1195	0.275862	8.59692	14.5523	13.407	1.14532	all	CSE1L	FALSE	FALSE	FALSE	TRUE	TRUE	Destabilized
DENND1B_2	28.8597	8.07382	0.00105246	0.052108	2.5104	25.1195	1.14614	35.7669	16.8635	13.1847	3.67879	all	DENND1B	FALSE	FALSE	FALSE	FALSE	FALSE	Destabilized
GSPT1_1	9.60334	8.06992	0.00105526	0.052108	2.5104	25.1195	0.38149	11.9076	14.6754	12.6733	2.00216	all	GSPT1	FALSE	TRUE	FALSE	FALSE	TRUE	Destabilized
COG5_3	8.84882	8.05151	0.00106855	0.052108	2.5104	25.1195	0.351962	10.9971	7.75051	6.04252	1.708	all	COG5	FALSE	TRUE	TRUE	FALSE	TRUE	Destabilized
CPSF2_1	5.51131	8.04551	0.00107292	0.052108	2.5104	25.1195	0.219303	6.85442	11.0576	9.47032	1.58725	all	CPSF2	TRUE	FALSE	TRUE	FALSE	TRUE	Destabilized
ARFIP1_2	5.17251	7.97133	0.0011286	0.0533283	2.5104	25.1195	0.206884	6.49292	14.405	13.2039	1.20109	all	ARFIP1	FALSE	FALSE	FALSE	FALSE	FALSE	Destabilized
FANCI_2	9.03411	7.97077	0.00112903	0.0533283	2.5104	25.1195	0.361349	11.3411	9.18874	7.1483	2.04045	all	FANCI	FALSE	TRUE	TRUE	FALSE	TRUE	Destabilized
CIP2A_2	10.7881	7.96961	0.00112993	0.0533283	2.5104	25.1195	0.43154	13.5449	10.8221	8.49156	2.33059	all	CIP2A	FALSE	FALSE	TRUE	FALSE	TRUE	Destabilized
ERO1B_2	4.89722	7.96526	0.0011333	0.0533283	2.5104	25.1195	0.195956	6.15204	15.2425	14.0334	1.20903	all	ERO1B	FALSE	FALSE	FALSE	FALSE	FALSE	Destabilized
MAPK1_2	20.1017	7.91227	0.00117517	0.0547426	2.5104	25.1195	0.807341	25.4214	14.7716	11.5946	3.17696	all	MAPK1	FALSE	FALSE	FALSE	FALSE	FALSE	Destabilized
EPG5_1	6.41336	7.902	0.00118347	0.0548537	2.5104	25.1195	0.257766	8.12116	13.0285	11.6255	1.40308	all	EPG5	FALSE	FALSE	TRUE	TRUE	TRUE	Destabilized
AAR2_1	10.6985	7.8341	0.00124	0.0559811	2.5104	25.1195	0.432079	13.6648	14.351	12.0698	2.28124	all	AAR2	FALSE	FALSE	FALSE	FALSE	FALSE	Destabilized
FAM160B2_1	6.18734	7.79626	0.00127275	0.056183	2.5104	25.1195	0.250566	7.94121	8.12708	6.53659	1.5905	all	FAM160B2	FALSE	FALSE	FALSE	FALSE	FALSE	Destabilized
BTF3_2	15.7662	7.75146	0.00131275	0.0568654	2.5104	25.1195	0.640553	20.3523	26.1884	23.6172	2.5712	all	BTF3	FALSE	FALSE	FALSE	FALSE	FALSE	Destabilized
GCHFR_1	35.7741	7.70953	0.00135141	0.057998	2.5104	25.1195	1.45789	46.4311	25.2325	21.3633	3.86911	all	GCHFR	FALSE	FALSE	FALSE	FALSE	FALSE	Destabilized
COG3_1	15.3795	7.63387	0.00142432	0.0600156	2.5104	25.1195	0.630264	20.1589	11.4348	8.51282	2.92195	all	COG3	FALSE	FALSE	TRUE	FALSE	TRUE	Destabilized
CDK9_1	8.9724	7.61181	0.00144636	0.0606687	2.5104	25.1195	0.368301	11.7948	11.4448	9.53645	1.90835	all	CDK9	FALSE	FALSE	FALSE	FALSE	FALSE	Destabilized
EIF4G2_2	5.44429	7.50022	0.00156365	0.0644226	2.5104	25.1195	0.225367	7.26334	9.42931	7.92391	1.50541	all	EIF4G2	FALSE	FALSE	FALSE	FALSE	FALSE	Destabilized
ARFGEF2_2	16.1257	7.48085	0.00158504	0.0650147	2.5104	25.1195	0.668513	21.5694	10.8859	8.11084	2.77506	all	ARFGEF2	FALSE	TRUE	FALSE	FALSE	TRUE	Destabilized
LTN1_3	19.3635	7.46151	0.00160671	0.0653255	2.5104	25.1195	0.803931	25.9673	12.2511	9.35336	2.89776	all	LTN1	TRUE	FALSE	TRUE	TRUE	TRUE	Destabilized
FLNA_3	4.14253	7.30767	0.00179086	0.0703444	2.5104	25.1195	0.174063	5.67226	13.9568	13.161	0.795734	all	FLNA	FALSE	FALSE	TRUE	FALSE	TRUE	Destabilized
BTAF1_1	5.96209	7.27955	0.0018269	0.0711231	2.5104	25.1195	0.251077	8.19527	12.7808	11.412	1.36885	all	BTAF1	FALSE	FALSE	TRUE	FALSE	TRUE	Destabilized
FKBP15_1	2.49745	7.24583	0.00187117	0.072274	2.5104	25.1195	0.105457	3.44888	13.0674	12.2005	0.866866	all	FKBP15	FALSE	TRUE	FALSE	FALSE	TRUE	Destabilized
EFCAB7_0	8.43411	7.22066	0.00190498	0.0729716	2.5104	25.1195	0.356857	11.6878	12.0532	9.94166	2.11157	all	EFCAB7	FALSE	FALSE	FALSE	FALSE	FALSE	Destabilized
ARFGEF1_1	18.0231	7.19207	0.00194416	0.0738622	2.5104	25.1195	0.76434	25.0753	10.0827	7.66003	2.42264	all	ARFGEF1	FALSE	TRUE	FALSE	FALSE	TRUE	Destabilized
ARHGAP4_1	2.9393	7.15083	0.00200222	0.0751957	2.5104	25.1195	0.12507	4.11298	9.92847	8.7416	1.18687	all	ARHGAP4	FALSE	TRUE	FALSE	FALSE	TRUE	Destabilized
INTS7_2	11.2094	7.14987	0.0020036	0.0751957	2.5104	25.1195	0.477011	15.6875	13.0652	10.6379	2.42722	all	INTS7	FALSE	TRUE	FALSE	FALSE	TRUE	Destabilized
HOOK3_1	3.43847	7.13871	0.00201965	0.0754925	2.5104	25.1195	0.146455	4.81964	10.7457	9.49831	1.24735	all	HOOK3	FALSE	FALSE	FALSE	FALSE	FALSE	Destabilized
ARFGAP2_1	5.09647	7.11081	0.00206036	0.0763981	2.5104	25.1195	0.217572	7.17166	15.3023	13.8522	1.45001	all	ARFGAP2	FALSE	FALSE	FALSE	FALSE	FALSE	Destabilized
COPS4_2	11.6697	7.08523	0.00209847	0.0772831	2.5104	25.1195	0.499242	16.4807	17.0875	14.9833	2.10412	all	COPS4	FALSE	FALSE	FALSE	FALSE	FALSE	Destabilized
GLA_2	11.7315	7.07554	0.0021131	0.0774248	2.5104	25.1195	0.502286	16.5906	15.7403	13.3033	2.43701	all	GLA	FALSE	FALSE	FALSE	FALSE	FALSE	Destabilized
CASP9_1	6.88013	7.00805	0.00221814	0.0803208	2.5104	25.1195	0.296236	9.82356	10.8931	9.12934	1.76381	all	CASP9	FALSE	FALSE	FALSE	FALSE	FALSE	Destabilized
ACADS_2	8.60386	6.95983	0.0022966	0.0817177	2.5104	25.1195	0.371963	12.3698	17.3947	15.2721	2.12266	all	ACADS	FALSE	FALSE	FALSE	FALSE	FALSE	Destabilized
CSTF2_2	21.1402	6.92977	0.00234704	0.0827266	2.5104	25.1195	0.916273	30.5252	21.4713	18.3101	3.1612	all	CSTF2	FALSE	TRUE	TRUE	TRUE	TRUE	Destabilized
CCDC88C_1	4.3857	6.90903	0.00238253	0.0833068	2.5104	25.1195	0.190425	6.35172	9.21259	7.96652	1.24606	all	CCDC88C	FALSE	TRUE	TRUE	FALSE	TRUE	Destabilized
EIF5_1	2.11216	6.78	0.00261673	0.0891803	2.5104	25.1195	0.0927418	3.11722	13.0024	12.3447	0.657719	all	EIF5	FALSE	FALSE	FALSE	FALSE	FALSE	Destabilized
ACTR6_1	4.09428	6.74058	0.00269312	0.0911141	2.5104	25.1195	0.1804	6.07784	11.2138	9.71364	1.50021	all	ACTR6	FALSE	FALSE	FALSE	TRUE	TRUE	Destabilized
DOCK11_3	2.43371	6.72776	0.0027185	0.0913645	2.5104	25.1195	0.107355	3.61966	13.4591	12.6464	0.812688	all	DOCK11	FALSE	TRUE	FALSE	TRUE	TRUE	Destabilized
FPGT_1	9.14356	6.66887	0.00283835	0.094628	2.5104	25.1195	0.405467	13.7193	15.372	13.2405	2.13156	all	FPGT	FALSE	FALSE	TRUE	FALSE	TRUE	Destabilized
FOXP1_1	10.2816	6.66423	0.00284803	0.094628	2.5104	25.1195	0.456124	15.4376	11.7026	9.1728	2.52976	all	FOXP1	FALSE	FALSE	FALSE	FALSE	FALSE	Destabilized
ARID1B_1	3.00701	6.65743	0.00286228	0.094762	2.5104	25.1195	0.133482	4.51958	10.3648	9.17434	1.19043	all	ARID1B	FALSE	TRUE	FALSE	FALSE	TRUE	Destabilized
DARS_1	4.6477	6.59829	0.00298956	0.09768	2.5104	25.1195	0.207423	7.04816	9.16799	7.73913	1.42886	all	DARS	FALSE	FALSE	FALSE	FALSE	FALSE	Destabilized
CLASP1_2	3.51796	6.59692	0.00299257	0.09768	2.5104	25.1195	0.157023	5.33603	13.0873	11.7403	1.347	all	CLASP1	FALSE	TRUE	FALSE	FALSE	TRUE	Destabilized
DNTTIP2_2	8.36654	6.523	0.00316044	0.100333	2.5104	25.1195	0.375989	12.8342	20.6757	18.9234	1.75226	all	DNTTIP2	FALSE	TRUE	FALSE	FALSE	TRUE	Destabilized
EIF4G3_1	7.02425	6.48871	0.00324174	0.101432	2.5104	25.1195	0.316677	10.8321	9.8987	8.31954	1.57916	all	EIF4G3	FALSE	FALSE	FALSE	FALSE	FALSE	Destabilized
LRRC42_2	10.9506	6.47998	0.0032628	0.101432	2.5104	25.1195	0.494094	16.9096	12.2614	10.0244	2.23709	all	LRRC42	FALSE	TRUE	FALSE	TRUE	TRUE	Destabilized
DPCD_1	4.40582	6.47508	0.00327468	0.101432	2.5104	25.1195	0.198883	6.80849	13.2537	11.9662	1.28743	all	DPCD	FALSE	FALSE	FALSE	FALSE	FALSE	Destabilized
ARHGAP27_2	8.64356	6.47093	0.00328478	0.101432	2.5104	25.1195	0.390331	13.3658	14.9339	12.9671	1.96686	all	ARHGAP27	FALSE	FALSE	FALSE	FALSE	FALSE	Destabilized
KIAA1468_1	6.86982	6.46288	0.00330446	0.101432	2.5104	25.1195	0.310466	10.6363	12.8205	11.1571	1.66343	all	KIAA1468	FALSE	FALSE	FALSE	FALSE	FALSE	Destabilized
HNRNPA0_1	13.2614	6.42334	0.00340302	0.103429	2.5104	25.1195	0.601561	20.6585	11.7135	9.56425	2.14925	all	HNRNPA0	FALSE	FALSE	TRUE	FALSE	TRUE	Destabilized
LMNB2_1	7.99832	6.40664	0.00344559	0.104041	2.5104	25.1195	0.363394	12.4922	17.0931	14.922	2.17111	all	LMNB2	FALSE	TRUE	FALSE	FALSE	TRUE	Destabilized
CCDC93_2	3.89973	6.35542	0.0035798	0.10631	2.5104	25.1195	0.17805	6.13988	11.4329	10.191	1.24194	all	CCDC93	FALSE	FALSE	TRUE	FALSE	TRUE	Destabilized
AP1G1_2	3.64508	6.35295	0.00358641	0.10631	2.5104	25.1195	0.166463	5.74118	13.4388	12.2373	1.2015	all	AP1G1	FALSE	FALSE	FALSE	TRUE	TRUE	Destabilized
LETM1_1	66.8718	6.34936	0.00359604	0.10631	2.5104	25.1195	3.05495	105.386	19.767	13.7847	5.98235	all	LETM1	FALSE	FALSE	FALSE	FALSE	FALSE	Destabilized
HIKESHI_1	7.05435	6.33182	0.00364351	0.107223	2.5104	25.1195	0.322815	11.148	18.4031	16.926	1.47702	all	HIKESHI	TRUE	FALSE	FALSE	FALSE	TRUE	Destabilized
KLHL25_2	6.22626	6.31578	0.00368751	0.107834	2.5104	25.1195	0.285363	9.86437	10.1998	8.90873	1.29103	all	KLHL25	FALSE	FALSE	FALSE	FALSE	FALSE	Destabilized
COMMD2_1	4.20823	6.30276	0.00372365	0.10792	2.5104	25.1195	0.193117	6.68095	12.379	11.2206	1.15837	all	COMMD2	FALSE	FALSE	FALSE	FALSE	FALSE	Destabilized
CREBBP_2	5.16986	6.25564	0.00385763	0.109984	2.5104	25.1195	0.238343	8.26944	14.2393	12.8216	1.41771	all	CREBBP	FALSE	TRUE	TRUE	TRUE	TRUE	Destabilized
GBF1_2	8.26757	6.25225	0.00386749	0.109984	2.5104	25.1195	0.381282	13.2316	10.758	9.34937	1.40864	all	GBF1	FALSE	FALSE	FALSE	FALSE	FALSE	Destabilized
ELMO2_1	3.30623	6.25191	0.00386848	0.109984	2.5104	25.1195	0.152481	5.29164	10.6453	9.47895	1.16632	all	ELMO2	FALSE	FALSE	FALSE	FALSE	FALSE	Destabilized
CCDC22_2	5.67889	6.24011	0.00390293	0.109984	2.5104	25.1195	0.262211	9.10625	11.8865	10.2824	1.60417	all	CCDC22	FALSE	FALSE	FALSE	FALSE	FALSE	Destabilized
CCM2_2	6.93921	6.2232	0.00395291	0.110372	2.5104	25.1195	0.32094	11.1575	14.012	12.1434	1.86864	all	CCM2	FALSE	TRUE	FALSE	TRUE	TRUE	Destabilized
BCAS2_1	4.32488	6.21834	0.00396741	0.110444	2.5104	25.1195	0.200123	6.95936	11.0485	9.69519	1.35335	all	BCAS2	FALSE	FALSE	FALSE	FALSE	FALSE	Destabilized
AARS_1	3.21541	6.21298	0.00398345	0.110559	2.5104	25.1195	0.148864	5.17852	10.9652	10.112	0.853146	all	AARS	FALSE	FALSE	FALSE	FALSE	FALSE	Destabilized
KIAA0391_2	11.3118	6.17456	0.00410053	0.112914	2.5104	25.1195	0.525717	18.3315	8.78076	6.29665	2.48411	all	KIAA0391	FALSE	FALSE	FALSE	FALSE	FALSE	Destabilized
ANAPC1_1	6.76754	6.17316	0.00410486	0.112914	2.5104	25.1195	0.314565	10.9696	7.72633	5.81748	1.90886	all	ANAPC1	FALSE	TRUE	FALSE	FALSE	TRUE	Destabilized
DLG1_2	8.4735	6.16309	0.00413618	0.113439	2.5104	25.1195	0.394258	13.7573	18.5569	16.5454	2.01152	all	DLG1	FALSE	TRUE	FALSE	FALSE	TRUE	Destabilized
ARID3A_1	8.60776	6.14679	0.00418745	0.114027	2.5104	25.1195	0.401162	14.0123	10.4328	8.15687	2.27591	all	ARID3A	FALSE	TRUE	FALSE	FALSE	TRUE	Destabilized
BRD4_1	3.29598	6.10698	0.00431554	0.115221	2.5104	25.1195	0.154228	5.40041	9.77719	8.59783	1.17935	all	BRD4	FALSE	FALSE	FALSE	FALSE	FALSE	Destabilized
C14orf119_1	6.37162	6.09364	0.00435941	0.11555	2.5104	25.1195	0.298552	10.4627	12.8411	11.0427	1.79844	all	C14orf119	FALSE	FALSE	FALSE	FALSE	FALSE	Destabilized
FCHSD2_3	3.98541	6.01052	0.00464377	0.118992	2.5104	25.1195	0.188347	6.63483	8.51403	7.44126	1.07278	all	FCHSD2	FALSE	TRUE	TRUE	FALSE	TRUE	Destabilized
GBE1_1	10.0495	5.98663	0.00472912	0.119628	2.5104	25.1195	0.476117	16.797	14.0431	12.6711	1.37196	all	GBE1	FALSE	FALSE	FALSE	TRUE	TRUE	Destabilized
KPNA2_2	3.2883	5.98291	0.00474258	0.119628	2.5104	25.1195	0.15585	5.49956	8.62009	7.47233	1.14776	all	KPNA2	FALSE	FALSE	FALSE	TRUE	TRUE	Destabilized
KLHL36_1	9.58214	5.98114	0.00474899	0.119628	2.5104	25.1195	0.454234	16.0305	14.1856	12.0574	2.12814	all	KLHL36	FALSE	FALSE	TRUE	FALSE	TRUE	Destabilized
KNTC1_1	3.62227	5.96433	0.00481036	0.11983	2.5104	25.1195	0.172014	6.077	10.4747	9.38133	1.09334	all	KNTC1	TRUE	FALSE	FALSE	TRUE	TRUE	Destabilized
APBB2_1	10.4087	5.95135	0.00485833	0.11983	2.5104	25.1195	0.494963	17.5005	18.753	16.5212	2.23183	all	APBB2	FALSE	TRUE	FALSE	FALSE	TRUE	Destabilized
DDX46_2	3.77312	5.94749	0.00487268	0.11983	2.5104	25.1195	0.179495	6.34799	8.34305	7.02383	1.31922	all	DDX46	FALSE	FALSE	FALSE	FALSE	FALSE	Destabilized
ARID3A_2	6.85997	5.93152	0.00493258	0.120329	2.5104	25.1195	0.326894	11.5724	9.70665	8.24556	1.46109	all	ARID3A	FALSE	TRUE	FALSE	FALSE	TRUE	Destabilized
AFMID_1	8.08406	5.91833	0.00498266	0.120914	2.5104	25.1195	0.385765	13.6678	14.5608	12.7216	1.83918	all	AFMID	FALSE	FALSE	TRUE	FALSE	TRUE	Destabilized
ASMTL_1	2.56583	5.91476	0.0049963	0.120929	2.5104	25.1195	0.122486	4.3407	13.499	12.4995	0.999487	all	ASMTL	FALSE	FALSE	FALSE	FALSE	FALSE	Destabilized
CUL2_1	15.1988	5.89981	0.0050539	0.12163	2.5104	25.1195	0.726704	25.7775	16.0592	13.5085	2.55075	all	CUL2	FALSE	FALSE	FALSE	FALSE	FALSE	Destabilized
MED23_1	4.40969	5.89704	0.00506464	0.12163	2.5104	25.1195	0.210904	7.48244	10.5179	9.37261	1.14526	all	MED23	FALSE	TRUE	FALSE	FALSE	TRUE	Destabilized
LRBA_1	3.5255	5.88456	0.00511337	0.121904	2.5104	25.1195	0.168841	5.99482	14.6196	13.9335	0.68612	all	LRBA	TRUE	FALSE	TRUE	FALSE	TRUE	Destabilized
G6PD_1	2.67298	5.88078	0.00512824	0.121904	2.5104	25.1195	0.128064	4.54811	11.4122	10.5144	0.897808	all	G6PD	FALSE	FALSE	FALSE	TRUE	TRUE	Destabilized
BPTF_3	2.36927	5.77962	0.0055437	0.127257	2.5104	25.1195	0.114764	4.10189	11.1486	10.0351	1.11352	all	BPTF	TRUE	FALSE	TRUE	FALSE	TRUE	Destabilized
CDC37L1_1	3.51859	5.76579	0.00560329	0.127897	2.5104	25.1195	0.170695	6.10631	15.5348	14.3161	1.21863	all	CDC37L1	FALSE	TRUE	FALSE	FALSE	TRUE	Destabilized
EPG5_2	6.91836	5.73348	0.0057451	0.12857	2.5104	25.1195	0.336826	12.0741	11.6019	10.4295	1.17235	all	EPG5	FALSE	FALSE	TRUE	TRUE	TRUE	Destabilized
BCKDHA_2	6.20588	5.73232	0.00575027	0.12857	2.5104	25.1195	0.302178	10.8328	13.1494	11.3101	1.83934	all	BCKDHA	FALSE	FALSE	FALSE	FALSE	FALSE	Destabilized
LRRC14_1	6.66564	5.71941	0.00580809	0.12857	2.5104	25.1195	0.32503	11.6616	11.9411	10.0283	1.91285	all	LRRC14	TRUE	FALSE	FALSE	FALSE	TRUE	Destabilized
HERC4_1	5.45452	5.7194	0.00580814	0.12857	2.5104	25.1195	0.265974	9.5428	15.4745	13.9927	1.48185	all	HERC4	TRUE	FALSE	FALSE	FALSE	TRUE	Destabilized
CSE1L_2	7.74247	5.70994	0.00585088	0.12857	2.5104	25.1195	0.377937	13.568	14.9662	13.5972	1.36903	all	CSE1L	FALSE	FALSE	FALSE	TRUE	TRUE	Destabilized
MEN1_1	5.67411	5.70938	0.00585343	0.12857	2.5104	25.1195	0.27699	9.94438	7.65256	6.45176	1.20081	all	MEN1	FALSE	FALSE	FALSE	FALSE	FALSE	Destabilized
GBE1_2	14.1138	5.70673	0.00586547	0.12857	2.5104	25.1195	0.68919	24.7472	15.7783	13.8408	1.93749	all	GBE1	FALSE	FALSE	FALSE	TRUE	TRUE	Destabilized
KDM3A_2	2.17799	5.70195	0.00588726	0.12857	2.5104	25.1195	0.10641	3.8221	12.8898	11.957	0.932834	all	KDM3A	FALSE	FALSE	TRUE	FALSE	TRUE	Destabilized
LARS_3	7.08209	5.70154	0.00588914	0.12857	2.5104	25.1195	0.346026	12.4291	9.58042	7.77537	1.80505	all	LARS	FALSE	FALSE	FALSE	FALSE	FALSE	Destabilized
GTF2E1_1	4.97916	5.70036	0.00589454	0.12857	2.5104	25.1195	0.24331	8.74023	11.8082	10.4187	1.38953	all	GTF2E1	FALSE	FALSE	FALSE	FALSE	FALSE	Destabilized
KDM5C_2	2.93791	5.66097	0.0060777	0.131944	2.5104	25.1195	0.1442	5.19299	11.6317	10.4748	1.15688	all	KDM5C	FALSE	TRUE	TRUE	FALSE	TRUE	Destabilized
ATXN10_1	4.59502	5.64875	0.00613576	0.132569	2.5104	25.1195	0.225846	8.13963	14.9342	13.858	1.07616	all	ATXN10	FALSE	FALSE	FALSE	TRUE	TRUE	Destabilized
MAD2L2_1	16.8117	5.63521	0.00620078	0.133367	2.5104	25.1195	0.827567	29.8518	13.621	10.4529	3.16816	all	MAD2L2	FALSE	FALSE	FALSE	FALSE	FALSE	Destabilized
EVI5L_2	8.01618	5.62511	0.00624979	0.133637	2.5104	25.1195	0.395055	14.2596	12.5358	10.7645	1.77132	all	EVI5L	FALSE	FALSE	FALSE	FALSE	FALSE	Destabilized
KLHL9_2	8.63779	5.61984	0.00627551	0.133733	2.5104	25.1195	0.425944	15.3797	13.3965	11.3665	2.02998	all	KLHL9	FALSE	FALSE	FALSE	FALSE	FALSE	Destabilized
INTS2_1	5.43705	5.60523	0.00634744	0.134534	2.5104	25.1195	0.268558	9.70598	10.5043	8.74241	1.76188	all	INTS2	FALSE	FALSE	TRUE	TRUE	TRUE	Destabilized
COQ8A_1	10.9035	5.60284	0.00635928	0.134534	2.5104	25.1195	0.538717	19.4728	13.0121	10.8249	2.18727	all	COQ8A	FALSE	FALSE	FALSE	FALSE	FALSE	Destabilized
CHCHD1_0	6.30205	5.55858	0.00658305	0.137134	2.5104	25.1195	0.312958	11.3445	17.2027	15.3355	1.86721	all	CHCHD1	FALSE	TRUE	FALSE	FALSE	TRUE	Destabilized
CST3_1	7.83036	5.53036	0.00673016	0.139885	2.5104	25.1195	0.390129	14.1676	21.6058	19.5537	2.0521	all	CST3	FALSE	FALSE	FALSE	FALSE	FALSE	Destabilized
DCUN1D4_1	11.1706	5.51305	0.00682218	0.141164	2.5104	25.1195	0.557674	20.2747	11.6167	9.65695	1.95977	all	DCUN1D4	FALSE	TRUE	FALSE	FALSE	TRUE	Destabilized
GOLGB1_3	3.89615	5.4984	0.00690108	0.142479	2.5104	25.1195	0.194843	7.09038	12.5475	11.0907	1.4568	all	GOLGB1	FALSE	FALSE	TRUE	FALSE	TRUE	Destabilized
BPTF_1	3.23277	5.47689	0.0070187	0.144265	2.5104	25.1195	0.162078	5.90623	8.84405	7.82478	1.01927	all	BPTF	TRUE	FALSE	TRUE	FALSE	TRUE	Destabilized
DNAJC7_2	3.88161	5.45405	0.00714597	0.145589	2.5104	25.1195	0.195135	7.12135	8.9196	8.2077	0.711907	all	DNAJC7	FALSE	FALSE	FALSE	FALSE	FALSE	Destabilized
CEP350_2	6.99232	5.44919	0.00717335	0.145827	2.5104	25.1195	0.351718	12.8398	15.5909	13.6594	1.93154	all	CEP350	FALSE	TRUE	TRUE	FALSE	TRUE	Destabilized
GRSF1_2	5.67041	5.4376	0.00723919	0.146843	2.5104	25.1195	0.285619	10.4346	12.9305	11.3658	1.56465	all	GRSF1	FALSE	FALSE	FALSE	FALSE	FALSE	Destabilized
CHMP7_2	3.21168	5.40906	0.007404	0.149207	2.5104	25.1195	0.162326	5.94128	10.4599	9.33619	1.12367	all	CHMP7	FALSE	FALSE	FALSE	FALSE	FALSE	Destabilized
BIN1_1	3.77923	5.38741	0.00753167	0.149682	2.5104	25.1195	0.191509	7.01928	16.5136	15.2807	1.23282	all	BIN1	FALSE	TRUE	FALSE	FALSE	TRUE	Destabilized
ARID4B_1	2.82916	5.37921	0.00758067	0.150058	2.5104	25.1195	0.143507	5.26269	13.0492	11.9227	1.12657	all	ARID4B	FALSE	FALSE	FALSE	FALSE	FALSE	Destabilized
CELF1_1	3.03387	5.3173	0.00796178	0.155381	2.5104	25.1195	0.155056	5.70919	11.2842	10.4388	0.845364	all	CELF1	FALSE	TRUE	TRUE	FALSE	TRUE	Destabilized
COG7_1	5.37821	5.2969	0.00809189	0.156275	2.5104	25.1195	0.275563	10.1598	8.25944	7.16254	1.0969	all	COG7	FALSE	FALSE	FALSE	FALSE	FALSE	Destabilized
GAPVD1_2	4.56669	5.28977	0.00813787	0.156836	2.5104	25.1195	0.234189	8.63841	8.42836	7.16456	1.2638	all	GAPVD1	FALSE	TRUE	FALSE	TRUE	TRUE	Destabilized
EEF1B2_1	3.46992	5.27583	0.00822859	0.157928	2.5104	25.1195	0.178252	6.58109	13.5118	12.6077	0.904138	all	EEF1B2	FALSE	FALSE	FALSE	FALSE	FALSE	Destabilized
ATG4C_1	3.94876	5.23341	0.00851145	0.162683	2.5104	25.1195	0.203927	7.54997	13.0069	12.0382	0.968708	all	ATG4C	FALSE	FALSE	FALSE	FALSE	FALSE	Destabilized
HPF1_1	4.26037	5.22701	0.00855505	0.16318	2.5104	25.1195	0.220197	8.15574	11.425	10.397	1.02804	all	HPF1	FALSE	FALSE	FALSE	FALSE	FALSE	Destabilized
ALDH5A1_2	3.13762	5.2191	0.00860922	0.16354	2.5104	25.1195	0.162329	6.01553	16.3556	15.4362	0.919401	all	ALDH5A1	FALSE	FALSE	FALSE	FALSE	FALSE	Destabilized
BCCIP_1	2.73483	5.20814	0.00868494	0.164641	2.5104	25.1195	0.141686	5.25433	15.8646	14.9384	0.926197	all	BCCIP	FALSE	FALSE	FALSE	FALSE	FALSE	Destabilized
DNAJB11_2	8.13617	5.16703	0.00897533	0.168356	2.5104	25.1195	0.423724	15.7561	15.7382	13.7565	1.98176	all	DNAJB11	FALSE	TRUE	FALSE	FALSE	TRUE	Destabilized
AAR2_2	53.6009	5.165	0.0089899	0.168356	2.5104	25.1195	2.7922	103.841	17.6885	12.3493	5.33919	all	AAR2	FALSE	FALSE	FALSE	FALSE	FALSE	Destabilized
DHX34_1	18.4029	5.12188	0.00930629	0.172539	2.5104	25.1195	0.963973	35.9522	12.9167	9.87795	3.03879	all	DHX34	FALSE	TRUE	FALSE	FALSE	TRUE	Destabilized
CCT5_2	4.06941	5.11935	0.0093252	0.172544	2.5104	25.1195	0.213232	7.954	15.69	15.0843	0.605621	all	CCT5	FALSE	FALSE	TRUE	FALSE	TRUE	Destabilized
CEP41_1	4.18767	5.10229	0.009454	0.173714	2.5104	25.1195	0.219915	8.21253	14.8319	13.4511	1.38086	all	CEP41	FALSE	TRUE	FALSE	FALSE	TRUE	Destabilized
KANK2_2	19.682	5.09996	0.0094717	0.173714	2.5104	25.1195	1.03391	38.6164	12.6494	9.56303	3.08641	all	KANK2	FALSE	TRUE	FALSE	FALSE	TRUE	Destabilized
MED18_1	5.02602	5.09124	0.00953836	0.173714	2.5104	25.1195	0.264319	9.87801	14.2127	12.7196	1.49307	all	MED18	FALSE	FALSE	FALSE	FALSE	FALSE	Destabilized
CDC5L_2	2.42587	5.08224	0.00960771	0.173952	2.5104	25.1195	0.127727	4.77619	8.55268	7.5906	0.962078	all	CDC5L	FALSE	FALSE	FALSE	FALSE	FALSE	Destabilized
DDX17_2	4.50953	5.07928	0.00963066	0.174028	2.5104	25.1195	0.237527	8.88379	13.516	12.2008	1.31525	all	DDX17	FALSE	FALSE	FALSE	FALSE	FALSE	Destabilized
FMNL2_2	5.0027	5.07619	0.00965464	0.174087	2.5104	25.1195	0.26361	9.86133	10.1232	8.68955	1.4336	all	FMNL2	FALSE	FALSE	TRUE	TRUE	TRUE	Destabilized
GTF2B_1	3.27355	5.06326	0.00975571	0.174531	2.5104	25.1195	0.172787	6.46931	8.55678	7.74995	0.806829	all	GTF2B	FALSE	FALSE	FALSE	FALSE	FALSE	Destabilized
KNTC1_3	3.63593	5.0584	0.00979403	0.174531	2.5104	25.1195	0.192037	7.19237	11.2418	10.1247	1.11713	all	KNTC1	TRUE	FALSE	FALSE	TRUE	TRUE	Destabilized
EIF3M_1	5.10895	5.02345	0.0100742	0.177544	2.5104	25.1195	0.271084	10.1765	11.1889	9.85273	1.33613	all	EIF3M	FALSE	FALSE	FALSE	FALSE	FALSE	Destabilized
DNAAF5_2	8.30222	5.01319	0.0101581	0.178113	2.5104	25.1195	0.441121	16.571	8.54883	6.93615	1.61268	all	DNAAF5	FALSE	FALSE	FALSE	FALSE	FALSE	Destabilized
EIF2D_2	17.6463	5.00934	0.0101898	0.178113	2.5104	25.1195	0.938076	35.2485	11.1925	8.20318	2.98929	all	EIF2D	FALSE	FALSE	FALSE	FALSE	FALSE	Destabilized
MED29_1	13.1951	5.00806	0.0102003	0.178113	2.5104	25.1195	0.701575	26.3642	18.3391	15.784	2.55509	all	MED29	FALSE	FALSE	TRUE	FALSE	TRUE	Destabilized
LRRC59_1	11.6879	5.00328	0.0102399	0.178428	2.5104	25.1195	0.62183	23.3749	21.4069	19.0089	2.39791	all	LRRC59	FALSE	FALSE	FALSE	FALSE	FALSE	Destabilized
ATP6V1C1_1	2.91722	4.99651	0.0102961	0.178582	2.5104	25.1195	0.155345	5.84213	13.9192	12.9631	0.956117	all	ATP6V1C1	FALSE	TRUE	TRUE	FALSE	TRUE	Destabilized
ARAP1_1	18.1713	4.99414	0.0103158	0.178582	2.5104	25.1195	0.967947	36.4078	12.2394	9.21023	3.02919	all	ARAP1	FALSE	TRUE	FALSE	FALSE	TRUE	Destabilized
CHMP7_1	3.37311	4.97642	0.010465	0.178874	2.5104	25.1195	0.180105	6.78238	11.3871	10.9242	0.462896	all	CHMP7	FALSE	FALSE	FALSE	FALSE	FALSE	Destabilized
CASTOR1_1	6.07014	4.97594	0.0104691	0.178874	2.5104	25.1195	0.324133	12.2066	18.2134	16.7213	1.49217	all	CASTOR1	FALSE	FALSE	FALSE	FALSE	FALSE	Destabilized
ERICH1_1	2.77238	4.95947	0.0106098	0.178874	2.5104	25.1195	0.148368	5.59355	12.6984	11.8314	0.866982	all	ERICH1	FALSE	FALSE	FALSE	FALSE	FALSE	Destabilized
ANKRD40_1	6.45581	4.95056	0.0106867	0.179467	2.5104	25.1195	0.345907	13.0487	13.9588	12.3394	1.61931	all	ANKRD40	FALSE	FALSE	FALSE	FALSE	FALSE	Destabilized
ACSS2_1	7.2397	4.94176	0.0107633	0.180427	2.5104	25.1195	0.38837	14.6591	12.7724	10.9676	1.80478	all	ACSS2	FALSE	FALSE	FALSE	TRUE	TRUE	Destabilized
MICAL1_1	3.35463	4.90668	0.0110747	0.183982	2.5104	25.1195	0.180819	6.8411	12.7095	11.7041	1.00544	all	MICAL1	FALSE	FALSE	TRUE	FALSE	TRUE	Destabilized
HERC1_2	8.00521	4.89438	0.0111861	0.18484	2.5104	25.1195	0.432219	16.3661	10.2037	8.2679	1.93577	all	HERC1	TRUE	TRUE	FALSE	FALSE	TRUE	Destabilized
ETF1_1	3.67997	4.87099	0.0114013	0.186933	2.5104	25.1195	0.199331	7.55956	14.4192	13.4197	0.999548	all	ETF1	FALSE	FALSE	TRUE	FALSE	TRUE	Destabilized
CTDP1_2	3.20973	4.86735	0.0114352	0.186933	2.5104	25.1195	0.173947	6.5985	11.5437	10.5574	0.986332	all	CTDP1	FALSE	FALSE	FALSE	FALSE	FALSE	Destabilized
APPL1_2	5.13667	4.85324	0.0115676	0.187898	2.5104	25.1195	0.278918	10.5906	14.2226	13.0497	1.17287	all	APPL1	FALSE	TRUE	FALSE	TRUE	TRUE	Destabilized
MALT1_2	13.159	4.84905	0.0116073	0.187898	2.5104	25.1195	0.714942	27.1541	14.0407	11.4285	2.61216	all	MALT1	FALSE	FALSE	FALSE	FALSE	FALSE	Destabilized
IRF3_1	3.77278	4.8483	0.0116144	0.187898	2.5104	25.1195	0.205001	7.78649	14.7323	13.544	1.18832	all	IRF3	FALSE	FALSE	FALSE	FALSE	FALSE	Destabilized
ARHGEF11_1	2.77311	4.8355	0.0117364	0.189541	2.5104	25.1195	0.15095	5.73845	13.0954	12.4056	0.689881	all	ARHGEF11	FALSE	TRUE	FALSE	FALSE	TRUE	Destabilized
LTN1_1	6.89443	4.83194	0.0117707	0.189764	2.5104	25.1195	0.375475	14.2773	11.7759	10.3918	1.38415	all	LTN1	TRUE	FALSE	TRUE	TRUE	TRUE	Destabilized
COMMD3_0	5.79864	4.81744	0.0119111	0.191031	2.5104	25.1195	0.316439	12.0442	11.8397	10.736	1.10364	all	COMMD3	FALSE	FALSE	FALSE	FALSE	FALSE	Destabilized
BAG6_2	4.44846	4.80676	0.0120156	0.191737	2.5104	25.1195	0.243122	9.26034	12.7018	11.4084	1.29348	all	BAG6	FALSE	TRUE	TRUE	FALSE	TRUE	Destabilized
ATG2B_2	5.40438	4.80429	0.01204	0.191771	2.5104	25.1195	0.295469	11.2561	15.2797	13.6496	1.63014	all	ATG2B	FALSE	TRUE	TRUE	FALSE	TRUE	Destabilized
CEP44_2	74.9663	4.79668	0.0121152	0.192639	2.5104	25.1195	4.10296	156.385	19.0346	12.6334	6.40118	all	CEP44	FALSE	FALSE	FALSE	FALSE	FALSE	Destabilized
BSDC1_1	4.23032	4.77212	0.0123616	0.195883	2.5104	25.1195	0.232334	8.87015	20.0098	18.5294	1.48037	all	BSDC1	FALSE	FALSE	FALSE	FALSE	FALSE	Destabilized
HDGFL2_2	57.3839	4.75314	0.0125556	0.197411	2.5104	25.1195	3.1601	120.803	21.6206	16.5231	5.0975	all	HDGFL2	FALSE	FALSE	TRUE	FALSE	TRUE	Destabilized
AHSA1_1	3.44392	4.7482	0.0126068	0.197411	2.5104	25.1195	0.189789	7.2576	15.8736	14.9257	0.947877	all	AHSA1	FALSE	FALSE	FALSE	FALSE	FALSE	Destabilized
HECTD1_2	4.05086	4.72243	0.0128767	0.199838	2.5104	25.1195	0.224062	8.58323	10.6959	9.342	1.35394	all	HECTD1	FALSE	FALSE	FALSE	FALSE	FALSE	Destabilized
KIAA0391_1	12.8799	4.71911	0.0129119	0.199838	2.5104	25.1195	0.712756	27.3099	8.16058	5.6484	2.51218	all	KIAA0391	FALSE	FALSE	FALSE	FALSE	FALSE	Destabilized
EOGT_2	10.2798	4.71492	0.0129566	0.200179	2.5104	25.1195	0.569213	21.8161	15.1039	13.5907	1.51322	all	EOGT	FALSE	FALSE	FALSE	FALSE	FALSE	Destabilized
FKBP5_1	4.4376	4.69317	0.0131908	0.202448	2.5104	25.1195	0.246494	9.4613	9.64951	8.42487	1.22465	all	FKBP5	FALSE	TRUE	FALSE	FALSE	TRUE	Destabilized
CPSF1_2	3.56229	4.68789	0.0132483	0.202659	2.5104	25.1195	0.198025	7.60363	12.4476	10.9985	1.44905	all	CPSF1	FALSE	TRUE	FALSE	TRUE	TRUE	Destabilized
KLHL42_1	4.68709	4.65737	0.0135862	0.205453	2.5104	25.1195	0.261714	10.07	15.1318	13.6819	1.44998	all	KLHL42	TRUE	FALSE	FALSE	FALSE	TRUE	Destabilized
DIAPH2_1	5.79914	4.64962	0.0136735	0.205453	2.5104	25.1195	0.324176	12.48	10.9802	9.95212	1.02812	all	DIAPH2	FALSE	FALSE	FALSE	FALSE	FALSE	Destabilized
COMMD5_2	13.6688	4.64675	0.013706	0.205453	2.5104	25.1195	0.764418	29.434	15.3543	12.5868	2.76743	all	COMMD5	FALSE	FALSE	FALSE	FALSE	FALSE	Destabilized
FANCD2_2	5.56893	4.64558	0.0137193	0.205453	2.5104	25.1195	0.311492	11.995	8.90836	7.33597	1.57239	all	FANCD2	FALSE	TRUE	FALSE	FALSE	TRUE	Destabilized
EFL1_1	3.18129	4.64167	0.0137638	0.205453	2.5104	25.1195	0.178044	6.85801	10.8138	9.79294	1.02082	all	EFL1	FALSE	FALSE	TRUE	FALSE	TRUE	Destabilized
AP3B1_2	7.59111	4.64155	0.0137651	0.205453	2.5104	25.1195	0.424853	16.3648	13.4878	11.6711	1.81663	all	AP3B1	FALSE	TRUE	TRUE	TRUE	TRUE	Destabilized
CIAPIN1_1	2.54057	4.63564	0.0138326	0.205493	2.5104	25.1195	0.142313	5.48392	14.9486	14.0105	0.938172	all	CIAPIN1	TRUE	FALSE	FALSE	FALSE	TRUE	Destabilized
KIN_2	5.37448	4.62589	0.0139447	0.206827	2.5104	25.1195	0.30149	11.6255	11.294	9.68998	1.60406	all	KIN	FALSE	FALSE	TRUE	FALSE	TRUE	Destabilized
EPB41L2_2	5.06761	4.61385	0.0140843	0.207606	2.5104	25.1195	0.284783	10.9903	13.0482	11.6303	1.41793	all	EPB41L2	FALSE	FALSE	TRUE	FALSE	TRUE	Destabilized
CUL2_2	7.29288	4.59601	0.0142941	0.209995	2.5104	25.1195	0.410924	15.8777	17.0522	15.3528	1.69937	all	CUL2	FALSE	FALSE	FALSE	FALSE	FALSE	Destabilized
ATG4B_1	11.6147	4.58958	0.0143705	0.210154	2.5104	25.1195	0.65507	25.3224	12.1769	10.47	1.70691	all	ATG4B	FALSE	FALSE	FALSE	FALSE	FALSE	Destabilized
AFDN_1	1.73272	4.58616	0.0144113	0.210154	2.5104	25.1195	0.0977753	3.78048	14.0628	13.2727	0.790102	all	AFDN	FALSE	FALSE	TRUE	FALSE	TRUE	Destabilized
HEATR3_2	10.1009	4.58558	0.0144183	0.210154	2.5104	25.1195	0.57003	22.0411	12.3446	10.1583	2.1863	all	HEATR3	TRUE	FALSE	TRUE	FALSE	TRUE	Destabilized
AP1S1_1	2.97077	4.57224	0.0145789	0.211192	2.5104	25.1195	0.167987	6.50144	14.5774	13.5393	1.03804	all	AP1S1	FALSE	FALSE	FALSE	FALSE	FALSE	Destabilized
ARHGAP5_1	4.0584	4.57209	0.0145806	0.211192	2.5104	25.1195	0.229494	8.88196	10.853	9.75742	1.09556	all	ARHGAP5	FALSE	FALSE	FALSE	FALSE	FALSE	Destabilized
KDM5C_3	2.7293	4.52959	0.0151052	0.214434	2.5104	25.1195	0.155331	6.02924	14.1325	13.0863	1.04613	all	KDM5C	FALSE	TRUE	TRUE	FALSE	TRUE	Destabilized
KANSL3_1	16.2415	4.52631	0.0151464	0.21469	2.5104	25.1195	0.924797	35.9046	11.5005	8.35109	3.14938	all	KANSL3	FALSE	FALSE	FALSE	FALSE	FALSE	Destabilized
AIF1L_2	20.1941	4.5237	0.0151795	0.21483	2.5104	25.1195	1.15032	44.6684	19.3539	15.9573	3.39664	all	AIF1L	FALSE	FALSE	FALSE	FALSE	FALSE	Destabilized
ADD3_1	5.61199	4.51903	0.0152386	0.215064	2.5104	25.1195	0.319904	12.4263	20.6392	19.0191	1.62009	all	ADD3	FALSE	TRUE	FALSE	FALSE	TRUE	Destabilized
AKAP13_2	3.07033	4.48983	0.0156143	0.218978	2.5104	25.1195	0.175804	6.84265	13.2423	11.9259	1.31641	all	AKAP13	FALSE	TRUE	TRUE	FALSE	TRUE	Destabilized
CDK1_1	5.11482	4.4839	0.0156917	0.219731	2.5104	25.1195	0.293137	11.4141	9.78084	8.42787	1.35297	all	CDK1	FALSE	TRUE	FALSE	FALSE	TRUE	Destabilized
LRPPRC_2	5.96316	4.47933	0.0157517	0.219907	2.5104	25.1195	0.341998	13.3209	6.80067	5.58628	1.21439	all	LRPPRC	TRUE	TRUE	FALSE	FALSE	TRUE	Destabilized
GTPBP6_0	4.7282	4.47673	0.015786	0.220055	2.5104	25.1195	0.271279	10.5683	11.6016	9.90574	1.69582	all	GTPBP6	FALSE	FALSE	TRUE	FALSE	TRUE	Destabilized
DNAJC7_1	3.48861	4.47266	0.0158398	0.220203	2.5104	25.1195	0.200284	7.80469	10.2127	9.23354	0.979129	all	DNAJC7	FALSE	FALSE	FALSE	FALSE	FALSE	Destabilized
CLPB_2	23.5535	4.47233	0.0158441	0.220203	2.5104	25.1195	1.3523	52.6977	20.9407	17.5242	3.41645	all	CLPB	FALSE	TRUE	FALSE	FALSE	TRUE	Destabilized
MAPRE1_1	2.44583	4.45877	0.0160247	0.222378	2.5104	25.1195	0.140719	5.48882	13.7742	13.0486	0.725586	all	MAPRE1	FALSE	FALSE	FALSE	FALSE	FALSE	Destabilized
DUS1L_2	16.5662	4.4341	0.0163591	0.226004	2.5104	25.1195	0.956793	37.384	12.4285	9.52324	2.90521	all	DUS1L	FALSE	FALSE	FALSE	FALSE	FALSE	Destabilized
FKBP7_2	43.7277	4.42743	0.0164507	0.226864	2.5104	25.1195	2.52817	98.8267	22.5156	17.8121	4.70343	all	FKBP7	FALSE	FALSE	FALSE	TRUE	TRUE	Destabilized
HELZ_2	6.62894	4.4218	0.0165286	0.226864	2.5104	25.1195	0.383599	15.0008	17.3161	15.5468	1.76933	all	HELZ	FALSE	FALSE	FALSE	FALSE	FALSE	Destabilized
MAGI3_1	12.3818	4.42094	0.0165404	0.226864	2.5104	25.1195	0.716594	28.0244	13.7968	11.3314	2.46538	all	MAGI3	FALSE	TRUE	FALSE	FALSE	TRUE	Destabilized
AP4B1_1	3.55657	4.418	0.0165813	0.226864	2.5104	25.1195	0.205931	8.05517	9.14004	7.87779	1.26225	all	AP4B1	TRUE	FALSE	FALSE	FALSE	TRUE	Destabilized
GEMIN5_1	3.87381	4.41771	0.0165852	0.226864	2.5104	25.1195	0.22431	8.77424	9.33105	7.81548	1.51557	all	GEMIN5	TRUE	TRUE	FALSE	FALSE	TRUE	Destabilized
C1orf50_1	6.75838	4.41718	0.0165927	0.226864	2.5104	25.1195	0.391372	15.3097	18.4847	16.8081	1.6766	all	C1orf50	FALSE	FALSE	FALSE	FALSE	FALSE	Destabilized
AGFG1_2	7.22918	4.41413	0.0166351	0.227109	2.5104	25.1195	0.418836	16.3875	22.5115	20.9347	1.57688	all	AGFG1	FALSE	TRUE	FALSE	FALSE	TRUE	Destabilized
ARHGAP35_1	2.32692	4.4114	0.0166733	0.227296	2.5104	25.1195	0.134873	5.27807	10.032	9.53026	0.501722	all	ARHGAP35	TRUE	FALSE	FALSE	FALSE	TRUE	Destabilized
ARFGEF1_2	13.5899	4.39935	0.0168427	0.228263	2.5104	25.1195	0.789193	30.9099	11.5037	9.24566	2.258	all	ARFGEF1	FALSE	TRUE	FALSE	FALSE	TRUE	Destabilized
CPSF3_2	4.36713	4.39485	0.0169065	0.228459	2.5104	25.1195	0.253788	9.94308	12.117	10.8467	1.27025	all	CPSF3	FALSE	FALSE	TRUE	FALSE	TRUE	Destabilized
DCUN1D1_1	3.98493	4.37123	0.0172453	0.231686	2.5104	25.1195	0.232447	9.12191	15.3408	14.4874	0.853367	all	DCUN1D1	FALSE	TRUE	FALSE	FALSE	TRUE	Destabilized
BCCIP_2	4.36398	4.36594	0.0173222	0.232384	2.5104	25.1195	0.254772	10.0017	15.9523	14.5914	1.36097	all	BCCIP	FALSE	FALSE	FALSE	FALSE	FALSE	Destabilized
FANCI_1	3.77739	4.36081	0.017397	0.232713	2.5104	25.1195	0.220707	8.66749	7.52705	6.5873	0.939749	all	FANCI	FALSE	TRUE	TRUE	FALSE	TRUE	Destabilized
MAD1L1_2	3.88273	4.34584	0.0176177	0.234649	2.5104	25.1195	0.227406	8.9399	9.56268	8.31757	1.24511	all	MAD1L1	FALSE	TRUE	FALSE	FALSE	TRUE	Destabilized
FBXO7_1	3.85538	4.34343	0.0176534	0.234788	2.5104	25.1195	0.225892	8.88186	12.365	10.8986	1.46643	all	FBXO7	FALSE	FALSE	FALSE	FALSE	FALSE	Destabilized
FOCAD_3	20.146	4.33999	0.0177047	0.235133	2.5104	25.1195	1.18103	46.4482	13.6073	10.261	3.34629	all	FOCAD	FALSE	FALSE	FALSE	FALSE	FALSE	Destabilized
ACSS2_2	3.48381	4.33274	0.0178131	0.235853	2.5104	25.1195	0.204472	8.04564	10.8943	9.8362	1.05815	all	ACSS2	FALSE	FALSE	FALSE	TRUE	TRUE	Destabilized
ETNK1_1	2.21657	4.31287	0.0181142	0.238182	2.5104	25.1195	0.130514	5.14262	14.9675	14.0098	0.957739	all	ETNK1	FALSE	FALSE	FALSE	FALSE	FALSE	Destabilized
FOXJ2_1	10.3223	4.30484	0.0182373	0.238449	2.5104	25.1195	0.608577	23.9932	15.6742	13.8261	1.84811	all	FOXJ2	FALSE	FALSE	FALSE	FALSE	FALSE	Destabilized
CCDC6_2	5.85988	4.29027	0.0184633	0.239781	2.5104	25.1195	0.346305	13.667	18.0894	16.5376	1.55187	all	CCDC6	FALSE	FALSE	FALSE	FALSE	FALSE	Destabilized
MAP4K5_1	10.4359	4.28993	0.0184685	0.239781	2.5104	25.1195	0.616771	24.3416	13.8034	11.7214	2.08197	all	MAP4K5	FALSE	TRUE	FALSE	FALSE	TRUE	Destabilized
GIGYF2_2	30.077	4.27979	0.0186274	0.240649	2.5104	25.1195	1.78052	70.3203	20.4893	16.3988	4.09052	all	GIGYF2	FALSE	FALSE	FALSE	FALSE	FALSE	Destabilized
ANAPC5_1	3.5505	4.27949	0.0186321	0.240649	2.5104	25.1195	0.210195	8.30167	7.69432	6.7228	0.971523	all	ANAPC5	FALSE	FALSE	FALSE	FALSE	FALSE	Destabilized
ATP5S_1	15.8531	4.27904	0.0186393	0.240649	2.5104	25.1195	0.938601	37.0713	16.6979	13.9508	2.74708	all	ATP5S	FALSE	FALSE	FALSE	FALSE	FALSE	Destabilized
ARNT_1	5.82505	4.27519	0.0187001	0.240917	2.5104	25.1195	0.345096	13.6337	18.1521	16.465	1.68714	all	ARNT	FALSE	FALSE	FALSE	FALSE	FALSE	Destabilized
MARS2_1	5.22951	4.27071	0.0187711	0.241235	2.5104	25.1195	0.310042	12.2526	19.7608	18.4108	1.35002	all	MARS2	FALSE	TRUE	TRUE	FALSE	TRUE	Destabilized
HUWE1_1	3.2933	4.26881	0.0188013	0.241235	2.5104	25.1195	0.195311	7.71959	13.913	13.0134	0.89961	all	HUWE1	FALSE	TRUE	TRUE	FALSE	TRUE	Destabilized
DAGLB_2	41.0454	4.26796	0.0188148	0.241235	2.5104	25.1195	2.43456	96.2306	15.0491	10.5403	4.5088	all	DAGLB	FALSE	FALSE	FALSE	FALSE	FALSE	Destabilized
G6PD_2	5.49862	4.26399	0.0188781	0.241379	2.5104	25.1195	0.326356	12.9035	13.3659	11.7837	1.58221	all	G6PD	FALSE	FALSE	FALSE	TRUE	TRUE	Destabilized
C8orf59_1	7.78569	4.2503	0.0190982	0.243522	2.5104	25.1195	0.463144	18.3293	21.0221	18.8911	2.13103	all	C8orf59	FALSE	FALSE	FALSE	FALSE	FALSE	Destabilized
CUX1_2	4.33325	4.2277	0.0194676	0.246998	2.5104	25.1195	0.258737	10.256	13.5718	12.1157	1.45612	all	CUX1	FALSE	FALSE	FALSE	FALSE	FALSE	Destabilized
CUX1_2	4.33325	4.2277	0.0194676	0.246998	2.5104	25.1195	0.258737	10.256	13.5718	12.1157	1.45612	all	CUX1	FALSE	TRUE	FALSE	FALSE	TRUE	Destabilized
MGEA5_1	2.90642	4.22686	0.0194816	0.246998	2.5104	25.1195	0.173566	6.88034	15.5625	14.5534	1.00909	all	MGEA5	FALSE	FALSE	FALSE	FALSE	FALSE	Destabilized
GCC2_2	30.4549	4.20515	0.0198438	0.24759	2.5104	25.1195	1.82531	72.4676	15.6212	11.2432	4.37796	all	GCC2	FALSE	FALSE	FALSE	FALSE	FALSE	Destabilized
GLB1_1	7.00268	4.20306	0.0198791	0.24759	2.5104	25.1195	0.419851	16.6712	16.4543	14.6582	1.7961	all	GLB1	FALSE	FALSE	FALSE	FALSE	FALSE	Destabilized
GRSF1_1	3.33642	4.20259	0.019887	0.24759	2.5104	25.1195	0.200053	7.94387	10.8956	9.76985	1.1258	all	GRSF1	FALSE	FALSE	FALSE	FALSE	FALSE	Destabilized
CD2BP2_2	5.75003	4.20182	0.0199001	0.24759	2.5104	25.1195	0.344819	13.6931	13.3714	11.7157	1.65569	all	CD2BP2	FALSE	FALSE	FALSE	FALSE	FALSE	Destabilized
CKAP4_1	20.5678	4.20036	0.0199248	0.24759	2.5104	25.1195	1.23372	48.9972	19.3511	16.5804	2.77065	all	CKAP4	FALSE	FALSE	FALSE	FALSE	FALSE	Destabilized
BCAS3_1	5.23712	4.1965	0.0199902	0.248072	2.5104	25.1195	0.314341	12.4875	17.2522	15.6951	1.5571	all	BCAS3	FALSE	FALSE	TRUE	FALSE	TRUE	Destabilized
CRY1_1	4.0426	4.18403	0.0202033	0.248571	2.5104	25.1195	0.243153	9.66795	16.8502	15.5335	1.31667	all	CRY1	TRUE	FALSE	FALSE	FALSE	TRUE	Destabilized
EIF4G1_2	3.07754	4.17461	0.020366	0.248571	2.5104	25.1195	0.185402	7.37662	11.7972	11.0854	0.71176	all	EIF4G1	FALSE	FALSE	TRUE	FALSE	TRUE	Destabilized
FAM45A_1	4.73015	4.15146	0.0207715	0.251806	2.5104	25.1195	0.286082	11.401	12.7548	11.3375	1.41727	all	FAM45A	FALSE	FALSE	FALSE	FALSE	FALSE	Destabilized
DDX39A_2	7.89852	4.14839	0.0208259	0.251806	2.5104	25.1195	0.477957	19.0518	12.2	10.1096	2.0904	all	DDX39A	FALSE	FALSE	FALSE	FALSE	FALSE	Destabilized
KANK1_1	4.18526	4.14638	0.0208616	0.251806	2.5104	25.1195	0.253346	10.1	11.2921	10.0619	1.23022	all	KANK1	FALSE	TRUE	TRUE	FALSE	TRUE	Destabilized
FAM50A_1	2.48617	4.13854	0.0210016	0.252855	2.5104	25.1195	0.150697	6.01109	14.7714	13.804	0.967428	all	FAM50A	FALSE	FALSE	FALSE	FALSE	FALSE	Destabilized
MED9_1	12.8074	4.13759	0.0210185	0.252855	2.5104	25.1195	0.776434	30.973	21.3784	18.7341	2.64425	all	MED9	FALSE	FALSE	FALSE	FALSE	FALSE	Destabilized
IST1_1	2.53436	4.1347	0.0210704	0.252863	2.5104	25.1195	0.153719	6.13329	15.5686	14.715	0.853556	all	IST1	FALSE	FALSE	FALSE	FALSE	FALSE	Destabilized
KPNA6_1	4.34284	4.13386	0.0210856	0.252863	2.5104	25.1195	0.263448	10.512	11.762	10.1987	1.56333	all	KPNA6	FALSE	FALSE	FALSE	FALSE	FALSE	Destabilized
FRG1_1	1.58774	4.13155	0.0211272	0.252985	2.5104	25.1195	0.0963545	3.84535	14.5887	13.7662	0.82251	all	FRG1	FALSE	FALSE	FALSE	FALSE	FALSE	Destabilized
HIP1R_2	4.72998	4.12929	0.0211679	0.252985	2.5104	25.1195	0.287157	11.4618	14.7568	13.4864	1.27033	all	HIP1R	FALSE	FALSE	FALSE	FALSE	FALSE	Destabilized
COG6_1	7.99528	4.12876	0.0211776	0.252985	2.5104	25.1195	0.485438	19.3769	9.33379	8.1374	1.19639	all	COG6	FALSE	TRUE	FALSE	FALSE	TRUE	Destabilized
CTPS2_2	6.86169	4.11024	0.0215152	0.25461	2.5104	25.1195	0.417941	16.7045	16.2711	14.4228	1.84829	all	CTPS2	FALSE	FALSE	TRUE	FALSE	TRUE	Destabilized
HAUS1_1	3.25489	4.10602	0.0215929	0.25461	2.5104	25.1195	0.198398	7.93205	10.2293	9.19993	1.02942	all	HAUS1	FALSE	FALSE	FALSE	FALSE	FALSE	Destabilized
FCHSD2_1	7.43984	4.07822	0.0221126	0.257841	2.5104	25.1195	0.455677	18.2542	11.2743	9.19241	2.08191	all	FCHSD2	FALSE	TRUE	TRUE	FALSE	TRUE	Destabilized
COG5_1	6.04291	4.06749	0.0223167	0.259568	2.5104	25.1195	0.370812	14.8658	9.5259	7.9917	1.5342	all	COG5	FALSE	TRUE	TRUE	FALSE	TRUE	Destabilized
DCTN3_1	4.95778	4.059	0.0224797	0.26019	2.5104	25.1195	0.304677	12.2219	12.903	11.3736	1.52944	all	DCTN3	FALSE	FALSE	FALSE	FALSE	FALSE	Destabilized
KIF2C_2	2.30717	4.0574	0.0225105	0.26019	2.5104	25.1195	0.141826	5.68987	9.57887	8.46291	1.11596	all	KIF2C	FALSE	FALSE	FALSE	FALSE	FALSE	Destabilized
DICER1_2	4.10321	4.04536	0.0227442	0.261372	2.5104	25.1195	0.252765	10.1493	10.5469	9.27587	1.27107	all	DICER1	TRUE	FALSE	FALSE	TRUE	TRUE	Destabilized
EXOC1_2	11.385	4.0451	0.0227492	0.261372	2.5104	25.1195	0.701366	28.1626	12.0431	9.41295	2.63011	all	EXOC1	FALSE	FALSE	TRUE	FALSE	TRUE	Destabilized
CNOT1_1	2.1545	4.04478	0.0227554	0.261372	2.5104	25.1195	0.132734	5.32992	12.7488	12.0334	0.715383	all	CNOT1	FALSE	TRUE	TRUE	FALSE	TRUE	Destabilized
MAP1S_2	16.3321	4.04011	0.0228467	0.261468	2.5104	25.1195	1.00702	40.45	16.2161	13.5105	2.70564	all	MAP1S	FALSE	FALSE	FALSE	FALSE	FALSE	Destabilized
C5orf22_2	13.8465	4.0344	0.0229591	0.26221	2.5104	25.1195	0.854616	34.3423	21.6799	18.9713	2.70858	all	C5orf22	FALSE	FALSE	FALSE	FALSE	FALSE	Destabilized
GNE_1	4.37998	4.03394	0.0229681	0.26221	2.5104	25.1195	0.270358	10.8645	10.5458	9.53342	1.01234	all	GNE	FALSE	FALSE	FALSE	FALSE	FALSE	Destabilized
GCC2_3	3.03547	4.02539	0.0231373	0.263169	2.5104	25.1195	0.18765	7.54547	10.4737	9.43546	1.03819	all	GCC2	FALSE	FALSE	FALSE	FALSE	FALSE	Destabilized
CORO1B_2	2.64204	4.02233	0.0231984	0.263307	2.5104	25.1195	0.163418	6.57252	12.4063	11.6154	0.790947	all	CORO1B	FALSE	TRUE	TRUE	FALSE	TRUE	Destabilized
LDB1_1	10.4278	4.02193	0.0232062	0.263307	2.5104	25.1195	0.645034	25.9434	18.8752	16.6533	2.22186	all	LDB1	FALSE	FALSE	FALSE	FALSE	FALSE	Destabilized
MAP4K2_1	1.71055	4.02013	0.0232422	0.263393	2.5104	25.1195	0.105844	4.2576	8.76397	8.01824	0.74573	all	MAP4K2	TRUE	TRUE	TRUE	FALSE	TRUE	Destabilized
LDLRAP1_1	2.56842	4.01809	0.023283	0.263495	2.5104	25.1195	0.158984	6.39611	10.8364	9.79485	1.04153	all	LDLRAP1	FALSE	FALSE	FALSE	FALSE	FALSE	Destabilized
GRWD1_1	3.04329	4.01683	0.0233081	0.263495	2.5104	25.1195	0.18842	7.58104	15.2373	14.1668	1.07048	all	GRWD1	FALSE	FALSE	FALSE	FALSE	FALSE	Destabilized
CNOT8_1	3.99567	3.99955	0.0236571	0.265455	2.5104	25.1195	0.248148	9.9965	10.4963	9.30112	1.19519	all	CNOT8	FALSE	FALSE	FALSE	FALSE	FALSE	Destabilized
ESF1_1	2.56004	3.99519	0.023746	0.265455	2.5104	25.1195	0.159113	6.41177	13.7611	12.6909	1.07023	all	ESF1	FALSE	FALSE	FALSE	FALSE	FALSE	Destabilized
LIN37_1	2.20959	3.99514	0.0237471	0.265455	2.5104	25.1195	0.137333	5.53412	12.9439	11.864	1.07995	all	LIN37	FALSE	FALSE	FALSE	FALSE	FALSE	Destabilized
ANAPC7_1	3.61214	3.99114	0.023829	0.265819	2.5104	25.1195	0.224667	9.05602	6.7977	5.61807	1.17963	all	ANAPC7	FALSE	TRUE	FALSE	TRUE	TRUE	Destabilized
GLMN_1	5.39795	3.98433	0.0239691	0.266486	2.5104	25.1195	0.33615	13.5563	12.9884	11.7191	1.26932	all	GLMN	FALSE	FALSE	FALSE	FALSE	FALSE	Destabilized
FASTKD2_2	3.01289	3.98101	0.0240377	0.266542	2.5104	25.1195	0.187735	7.57284	10.3584	9.35128	1.0071	all	FASTKD2	FALSE	FALSE	FALSE	TRUE	TRUE	Destabilized
CNOT9_1	5.35536	3.97325	0.024199	0.267443	2.5104	25.1195	0.334163	13.4869	11.7548	10.3213	1.43353	all	CNOT9	FALSE	FALSE	FALSE	FALSE	FALSE	Destabilized
KBTBD2_1	4.10585	3.97156	0.0242343	0.267443	2.5104	25.1195	0.256274	10.3445	13.644	12.1925	1.45151	all	KBTBD2	FALSE	FALSE	FALSE	FALSE	FALSE	Destabilized
BANP_1	2.97099	3.95848	0.0245092	0.269995	2.5104	25.1195	0.185878	7.51003	10.4641	9.2839	1.18023	all	BANP	FALSE	FALSE	FALSE	FALSE	FALSE	Destabilized
CALCOCO1_2	3.03067	3.94502	0.0247954	0.271779	2.5104	25.1195	0.190076	7.68702	12.0143	11.1089	0.905407	all	CALCOCO1	FALSE	FALSE	TRUE	FALSE	TRUE	Destabilized
EIF2S1_1	3.33129	3.94464	0.0248036	0.271779	2.5104	25.1195	0.208944	8.45033	16.0184	14.8732	1.14514	all	EIF2S1	FALSE	FALSE	FALSE	FALSE	FALSE	Destabilized
CC2D1A_1	4.57718	3.931	0.0250975	0.274308	2.5104	25.1195	0.287803	11.651	14.5854	12.9599	1.62557	all	CC2D1A	FALSE	FALSE	FALSE	FALSE	FALSE	Destabilized
EPG5_3	10.8723	3.89268	0.0259434	0.279646	2.5104	25.1195	0.688462	27.9475	12.3908	10.3217	2.06907	all	EPG5	FALSE	FALSE	TRUE	TRUE	TRUE	Destabilized
DNLZ_1	17.7424	3.88135	0.0261995	0.280774	2.5104	25.1195	1.12585	45.7403	22.6463	19.6967	2.94954	all	DNLZ	FALSE	FALSE	FALSE	FALSE	FALSE	Destabilized
CAPN15_1	7.00013	3.87801	0.0262753	0.280937	2.5104	25.1195	0.444471	18.062	14.232	12.3718	1.86022	all	CAPN15	TRUE	TRUE	FALSE	FALSE	TRUE	Destabilized
BUB1B_2	5.33406	3.87167	0.0264202	0.282161	2.5104	25.1195	0.339084	13.7857	11.9725	10.4609	1.51163	all	BUB1B	FALSE	FALSE	FALSE	FALSE	FALSE	Destabilized
HSP90AA1_2	8.99167	3.86921	0.0264765	0.282171	2.5104	25.1195	0.571859	23.2534	11.8375	10.2453	1.5922	all	HSP90AA1	FALSE	FALSE	FALSE	FALSE	FALSE	Destabilized
LRRC41_1	4.14822	3.86678	0.0265326	0.282171	2.5104	25.1195	0.263942	10.7345	9.15662	7.87318	1.28344	all	LRRC41	FALSE	TRUE	FALSE	FALSE	TRUE	Destabilized
LRBA_2	3.97169	3.85377	0.0268337	0.284935	2.5104	25.1195	0.253324	10.3124	13.8843	12.682	1.20235	all	LRBA	TRUE	FALSE	TRUE	FALSE	TRUE	Destabilized
EDRF1_2	7.80246	3.84717	0.026988	0.285919	2.5104	25.1195	0.498277	20.2936	11.1873	9.1557	2.03161	all	EDRF1	FALSE	TRUE	FALSE	FALSE	TRUE	Destabilized
FOXO3_1	6.17106	3.83899	0.0271806	0.286975	2.5104	25.1195	0.3947	16.0847	17.4051	15.6291	1.77597	all	FOXO3	FALSE	TRUE	TRUE	FALSE	TRUE	Destabilized
JMJD1C_2	5.0564	3.83898	0.0271806	0.286975	2.5104	25.1195	0.323407	13.1794	14.1447	12.5271	1.6176	all	JMJD1C	FALSE	FALSE	FALSE	FALSE	FALSE	Destabilized
IST1_2	7.29504	3.83403	0.0272978	0.287885	2.5104	25.1195	0.467026	19.0389	18.8695	17.3991	1.47033	all	IST1	FALSE	FALSE	FALSE	FALSE	FALSE	Destabilized
LARS_1	3.49129	3.82282	0.0275652	0.288481	2.5104	25.1195	0.223984	9.1384	8.64357	7.72966	0.91391	all	LARS	FALSE	FALSE	FALSE	FALSE	FALSE	Destabilized
CCDC93_1	9.19316	3.81929	0.0276502	0.288481	2.5104	25.1195	0.590185	24.0853	12.9361	10.8976	2.0385	all	CCDC93	FALSE	FALSE	TRUE	FALSE	TRUE	Destabilized
ARL14EP_1	6.14789	3.81608	0.0277274	0.288481	2.5104	25.1195	0.394924	16.1205	11.61	9.81231	1.79767	all	ARL14EP	FALSE	FALSE	FALSE	FALSE	FALSE	Destabilized
GTF2B_2	7.34206	3.81404	0.0277768	0.288481	2.5104	25.1195	0.471817	19.262	13.2757	11.1925	2.08314	all	GTF2B	FALSE	FALSE	FALSE	FALSE	FALSE	Destabilized
MACF1_3	1.82424	3.81285	0.0278055	0.288481	2.5104	25.1195	0.117256	4.78741	12.7037	11.8827	0.821	all	MACF1	FALSE	TRUE	TRUE	FALSE	TRUE	Destabilized
ELMO2_2	4.0097	3.81107	0.0278485	0.288481	2.5104	25.1195	0.257818	10.5277	12.1353	10.7237	1.41159	all	ELMO2	FALSE	FALSE	FALSE	FALSE	FALSE	Destabilized
MECP2_2	9.24088	3.81051	0.0278622	0.288481	2.5104	25.1195	0.594238	24.2661	18.4988	16.2344	2.26436	all	MECP2	FALSE	TRUE	FALSE	FALSE	TRUE	Destabilized
ATR_1	2.3696	3.80677	0.0279531	0.288481	2.5104	25.1195	0.152486	6.22855	10.4891	9.60199	0.887099	all	ATR	TRUE	TRUE	TRUE	TRUE	TRUE	Destabilized
CPSF2_2	4.71028	3.80666	0.0279557	0.288481	2.5104	25.1195	0.303117	12.3814	11.3622	9.90293	1.45924	all	CPSF2	TRUE	FALSE	TRUE	FALSE	TRUE	Destabilized
ABI2_1	6.01359	3.80593	0.0279735	0.288481	2.5104	25.1195	0.387043	15.8104	15.049	13.371	1.67801	all	ABI2	FALSE	TRUE	TRUE	FALSE	TRUE	Destabilized
HEATR5B_2	12.3841	3.80177	0.0280751	0.288681	2.5104	25.1195	0.797692	32.5949	15.6503	13.087	2.56331	all	HEATR5B	TRUE	TRUE	FALSE	FALSE	TRUE	Destabilized
BAIAP2L1_1	3.64261	3.78456	0.0284993	0.290637	2.5104	25.1195	0.235402	9.6309	19.455	18.2138	1.24123	all	BAIAP2L1	FALSE	FALSE	FALSE	FALSE	FALSE	Destabilized
AARS_2	2.07392	3.75944	0.0291311	0.294121	2.5104	25.1195	0.134676	5.51999	11.5139	10.907	0.606885	all	AARS	FALSE	FALSE	FALSE	FALSE	FALSE	Destabilized
CRYL1_1	2.96087	3.75425	0.0292633	0.294823	2.5104	25.1195	0.192466	7.89159	14.2675	13.338	0.929479	all	CRYL1	FALSE	TRUE	FALSE	FALSE	TRUE	Destabilized
AHSA1_2	12.9778	3.74861	0.0294079	0.295674	2.5104	25.1195	0.844524	34.6419	18.0013	15.8914	2.10991	all	AHSA1	FALSE	FALSE	FALSE	FALSE	FALSE	Destabilized
ANKRD50_2	3.1372	3.74033	0.0296216	0.296858	2.5104	25.1195	0.20448	8.39271	9.95777	8.73158	1.22619	all	ANKRD50	FALSE	TRUE	TRUE	FALSE	TRUE	Destabilized
DENND4A_1	10.4359	3.73799	0.0296823	0.296858	2.5104	25.1195	0.680514	27.9359	14.1629	11.6461	2.51686	all	DENND4A	FALSE	TRUE	FALSE	FALSE	TRUE	Destabilized
ARHGAP17_2	2.91358	3.73658	0.0297188	0.296858	2.5104	25.1195	0.190043	7.80229	10.3625	9.63359	0.728879	all	ARHGAP17	FALSE	FALSE	TRUE	FALSE	TRUE	Destabilized
CASP4_2	2.46911	3.72151	0.0301132	0.298967	2.5104	25.1195	0.161526	6.63879	14.6816	13.7294	0.952219	all	CASP4	FALSE	FALSE	FALSE	FALSE	FALSE	Destabilized
CAMKMT_1	4.06961	3.71702	0.030232	0.299093	2.5104	25.1195	0.266464	10.9554	13.1087	11.8797	1.22898	all	CAMKMT	FALSE	TRUE	FALSE	FALSE	TRUE	Destabilized
DIS3_1	1.61582	3.70662	0.0305086	0.299902	2.5104	25.1195	0.106015	4.36197	10.8958	10.0773	0.818504	all	DIS3	FALSE	FALSE	FALSE	FALSE	FALSE	Destabilized
CELF1_2	2.38097	3.70524	0.0305455	0.299902	2.5104	25.1195	0.156259	6.42994	11.1509	10.5126	0.638252	all	CELF1	FALSE	TRUE	TRUE	FALSE	TRUE	Destabilized
CXorf38_2	2.8694	3.7039	0.0305815	0.299902	2.5104	25.1195	0.188364	7.75177	15.9301	15.2597	0.670484	all	CXorf38	FALSE	FALSE	FALSE	FALSE	FALSE	Destabilized
INPPL1_1	1.31256	3.70288	0.0306088	0.299902	2.5104	25.1195	0.0861811	3.54689	9.56902	8.9855	0.58352	all	INPPL1	FALSE	FALSE	TRUE	FALSE	TRUE	Destabilized
CMIP_1	3.21225	3.70108	0.0306572	0.299902	2.5104	25.1195	0.210988	8.68462	9.12496	8.20987	0.915088	all	CMIP	FALSE	FALSE	FALSE	FALSE	FALSE	Destabilized
CNOT1_2	2.41519	3.69938	0.0307028	0.299902	2.5104	25.1195	0.158688	6.53268	11.1615	10.2618	0.899683	all	CNOT1	FALSE	TRUE	TRUE	FALSE	TRUE	Destabilized
BORCS6_1	4.67712	3.69919	0.0307078	0.299902	2.5104	25.1195	0.307318	12.6515	18.7769	17.1737	1.60319	all	BORCS6	FALSE	FALSE	TRUE	FALSE	TRUE	Destabilized
GGA2_2	2.96353	3.69821	0.0307343	0.299902	2.5104	25.1195	0.194762	8.01838	12.6367	11.5721	1.06456	all	GGA2	FALSE	FALSE	FALSE	FALSE	FALSE	Destabilized
FLNA_1	2.41313	3.69247	0.0308893	0.300466	2.5104	25.1195	0.158769	6.53931	14.5318	14.131	0.400768	all	FLNA	FALSE	FALSE	TRUE	FALSE	TRUE	Destabilized
CAMSAP1_2	4.98362	3.68958	0.0309676	0.300912	2.5104	25.1195	0.32808	13.5156	13.6868	12.0888	1.59799	all	CAMSAP1	FALSE	FALSE	TRUE	FALSE	TRUE	Destabilized
HNRNPM_1	3.40151	3.6542	0.0319449	0.307507	2.5104	25.1195	0.225511	9.31426	10.4301	9.27897	1.15118	all	HNRNPM	FALSE	FALSE	FALSE	FALSE	FALSE	Destabilized
LZTR1_1	6.41104	3.65256	0.0319912	0.307633	2.5104	25.1195	0.425176	17.5631	9.83541	8.09093	1.74449	all	LZTR1	FALSE	FALSE	FALSE	FALSE	FALSE	Destabilized
BRF1_1	6.38757	3.64716	0.0321432	0.308673	2.5104	25.1195	0.424078	17.5247	9.98238	8.3158	1.66658	all	BRF1	FALSE	TRUE	FALSE	FALSE	TRUE	Destabilized
FIBP_1	4.83781	3.64487	0.0322082	0.308759	2.5104	25.1195	0.321336	13.2812	12.286	10.7544	1.53158	all	FIBP	TRUE	TRUE	TRUE	FALSE	TRUE	Destabilized
ANK2_1	9.00322	3.64127	0.0323104	0.308851	2.5104	25.1195	0.598443	24.7408	16.007	14.0964	1.91058	all	ANK2	FALSE	TRUE	FALSE	FALSE	TRUE	Destabilized
C11orf58_1	8.06655	3.63173	0.0325828	0.310165	2.5104	25.1195	0.537215	22.2251	24.85	23.0954	1.75455	all	C11orf58	FALSE	FALSE	FALSE	FALSE	FALSE	Destabilized
FBXO38_2	2.80973	3.62886	0.0326652	0.310165	2.5104	25.1195	0.18723	7.74752	14.4306	13.3256	1.10509	all	FBXO38	FALSE	FALSE	FALSE	TRUE	TRUE	Destabilized
LRRC47_3	5.43735	3.62713	0.0327151	0.310165	2.5104	25.1195	0.362453	15.0001	13.9735	12.7871	1.18642	all	LRRC47	FALSE	TRUE	FALSE	FALSE	TRUE	Destabilized
C16orf72_1	6.35189	3.62692	0.0327211	0.310165	2.5104	25.1195	0.423434	17.5241	13.7867	12.5431	1.24362	all	C16orf72	FALSE	FALSE	FALSE	FALSE	FALSE	Destabilized
GIT1_2	6.91329	3.62493	0.0327783	0.310165	2.5104	25.1195	0.461043	19.0833	13.3563	11.418	1.93835	all	GIT1	FALSE	FALSE	FALSE	FALSE	FALSE	Destabilized
BASP1_2	11.7552	3.62392	0.0328076	0.310165	2.5104	25.1195	0.784109	32.4579	23.7123	21.7148	1.99748	all	BASP1	FALSE	FALSE	FALSE	FALSE	FALSE	Destabilized
MAD1L1_3	4.84925	3.62143	0.0328795	0.310165	2.5104	25.1195	0.323623	13.3987	10.6226	9.13029	1.49227	all	MAD1L1	FALSE	TRUE	FALSE	FALSE	TRUE	Destabilized
FAM135A_3	4.20139	3.61413	0.0330918	0.311749	2.5104	25.1195	0.280803	11.6321	11.7653	10.4573	1.30795	all	FAM135A	TRUE	TRUE	TRUE	FALSE	TRUE	Destabilized
LDLR_1	3.33555	3.60957	0.0332251	0.31237	2.5104	25.1195	0.223141	9.24658	16.7174	15.3324	1.38499	all	LDLR	FALSE	FALSE	FALSE	FALSE	FALSE	Destabilized
CGGBP1_1	10.5118	3.60559	0.0333419	0.312517	2.5104	25.1195	0.703785	29.1722	17.5354	15.4027	2.13268	all	CGGBP1	FALSE	FALSE	FALSE	FALSE	FALSE	Destabilized
KPNA1_1	2.55132	3.59952	0.0335209	0.313878	2.5104	25.1195	0.171028	7.09235	11.6063	10.6771	0.929192	all	KPNA1	FALSE	FALSE	FALSE	FALSE	FALSE	Destabilized
API5_2	7.59899	3.59645	0.0336118	0.314411	2.5104	25.1195	0.509719	21.1423	16.4623	14.7586	1.70369	all	API5	FALSE	FALSE	TRUE	FALSE	TRUE	Destabilized
BPTF_2	1.8736	3.5856	0.033935	0.315524	2.5104	25.1195	0.125955	5.22857	9.29222	8.53969	0.752526	all	BPTF	TRUE	FALSE	TRUE	FALSE	TRUE	Destabilized
FASTKD2_1	2.72631	3.56263	0.0346308	0.320068	2.5104	25.1195	0.18415	7.65726	10.3881	9.36987	1.01828	all	FASTKD2	FALSE	FALSE	FALSE	TRUE	TRUE	Destabilized
DNAJB4_1	5.24611	3.55136	0.0349777	0.322952	2.5104	25.1195	0.355181	14.7813	13.4356	11.888	1.54766	all	DNAJB4	FALSE	FALSE	FALSE	FALSE	FALSE	Destabilized
CNOT2_1	2.06317	3.54372	0.0352152	0.32358	2.5104	25.1195	0.139907	5.82567	11.7532	10.6809	1.07227	all	CNOT2	FALSE	FALSE	FALSE	FALSE	FALSE	Destabilized
EIF4A1_1	7.69512	3.54355	0.0352203	0.32358	2.5104	25.1195	0.521835	21.7293	13.2031	11.3373	1.86577	all	EIF4A1	FALSE	FALSE	FALSE	FALSE	FALSE	Destabilized
CKAP5_2	4.56468	3.51975	0.0359707	0.327276	2.5104	25.1195	0.311094	12.9768	12.1065	10.7413	1.36528	all	CKAP5	TRUE	FALSE	FALSE	FALSE	TRUE	Destabilized
GLS_2	10.9064	3.51798	0.0360271	0.327276	2.5104	25.1195	0.743571	31.021	8.87208	6.66848	2.2036	all	GLS	FALSE	FALSE	FALSE	FALSE	FALSE	Destabilized
CDK1_2	44.3982	3.51718	0.0360529	0.327276	2.5104	25.1195	3.02748	126.311	14.1436	9.30497	4.83858	all	CDK1	FALSE	TRUE	FALSE	FALSE	TRUE	Destabilized
BCAS3_2	2.98151	3.5155	0.0361067	0.327276	2.5104	25.1195	0.203379	8.48632	16.5473	15.3603	1.18702	all	BCAS3	FALSE	FALSE	TRUE	FALSE	TRUE	Destabilized
FASTKD5_2	4.39536	3.5146	0.0361353	0.327276	2.5104	25.1195	0.299879	12.5138	10.1486	8.97586	1.17269	all	FASTKD5	FALSE	FALSE	TRUE	FALSE	TRUE	Destabilized
LIMD1_3	9.66397	3.51407	0.0361522	0.327276	2.5104	25.1195	0.65941	27.5178	15.5176	13.1056	2.41201	all	LIMD1	FALSE	TRUE	FALSE	FALSE	TRUE	Destabilized
HLCS_3	2.26865	3.50469	0.0364544	0.32969	2.5104	25.1195	0.155105	6.47719	12.2287	11.5366	0.692156	all	HLCS	FALSE	FALSE	FALSE	FALSE	FALSE	Destabilized
CC2D1B_2	6.90679	3.50208	0.036539	0.329812	2.5104	25.1195	0.472471	19.7342	12.242	10.4683	1.77367	all	CC2D1B	FALSE	FALSE	FALSE	FALSE	FALSE	Destabilized
ALS2_2	3.46394	3.49924	0.0366312	0.330322	2.5104	25.1195	0.2371	9.90526	10.4028	9.38268	1.02014	all	ALS2	FALSE	FALSE	TRUE	FALSE	TRUE	Destabilized
FBXO28_1	10.3987	3.49039	0.0369201	0.331831	2.5104	25.1195	0.713109	29.8109	13.9952	11.6245	2.37069	all	FBXO28	FALSE	FALSE	FALSE	FALSE	FALSE	Destabilized
LIPA_1	12.9703	3.48973	0.0369417	0.331831	2.5104	25.1195	0.889583	37.1901	22.8917	21.1918	1.6999	all	LIPA	FALSE	FALSE	FALSE	FALSE	FALSE	Destabilized
LRPPRC_1	4.61473	3.48693	0.0370338	0.332034	2.5104	25.1195	0.316695	13.2426	5.29946	4.38176	0.917701	all	LRPPRC	TRUE	TRUE	FALSE	FALSE	TRUE	Destabilized
HSCB_2	3.67468	3.48686	0.037036	0.332034	2.5104	25.1195	0.252186	10.5452	18.0126	17.0226	0.989995	all	HSCB	FALSE	FALSE	FALSE	FALSE	FALSE	Destabilized
CCDC134_1	2.46681	3.4795	0.0372791	0.333294	2.5104	25.1195	0.169558	7.09395	16.0992	15.516	0.583273	all	CCDC134	FALSE	FALSE	TRUE	FALSE	TRUE	Destabilized
DDX49_2	19.5216	3.47934	0.0372844	0.333294	2.5104	25.1195	1.34187	56.142	14.5661	11.3978	3.16825	all	DDX49	FALSE	FALSE	FALSE	FALSE	FALSE	Destabilized
EDC3_1	19.2972	3.47719	0.0373556	0.333438	2.5104	25.1195	1.32706	55.5309	16.7944	13.6484	3.14601	all	EDC3	FALSE	FALSE	FALSE	FALSE	FALSE	Destabilized
DIDO1_3	6.00131	3.47669	0.0373724	0.333438	2.5104	25.1195	0.412751	17.2723	20.6318	18.8479	1.78394	all	DIDO1	FALSE	FALSE	FALSE	FALSE	FALSE	Destabilized
EXOC2_2	10.4576	3.46588	0.0377332	0.335688	2.5104	25.1195	0.720906	30.1917	9.83654	7.93895	1.89759	all	EXOC2	FALSE	TRUE	FALSE	FALSE	TRUE	Destabilized
IGFBP2_1	30.8648	3.46423	0.0377886	0.335858	2.5104	25.1195	2.12845	89.1509	21.9638	17.7634	4.20037	all	IGFBP2	FALSE	FALSE	FALSE	FALSE	FALSE	Destabilized
CARS_1	1.60275	3.45845	0.0379834	0.337267	2.5104	25.1195	0.110664	4.63718	15.1135	14.5057	0.607778	all	CARS	FALSE	FALSE	FALSE	FALSE	FALSE	Destabilized
MAPK9_1	5.32127	3.45359	0.0381482	0.337888	2.5104	25.1195	0.367797	15.4175	14.5549	13.0408	1.51411	all	MAPK9	FALSE	FALSE	FALSE	FALSE	FALSE	Destabilized
CNOT10_2	4.23307	3.4489	0.0383078	0.337888	2.5104	25.1195	0.292878	12.2813	11.4258	10.0701	1.35562	all	CNOT10	FALSE	TRUE	FALSE	FALSE	TRUE	Destabilized
LYRM2_1	6.92172	3.44121	0.0385712	0.339354	2.5104	25.1195	0.479697	20.1267	15.9344	14.1629	1.77155	all	LYRM2	FALSE	FALSE	FALSE	FALSE	FALSE	Destabilized
ILKAP_1	2.12679	3.44082	0.0385846	0.339354	2.5104	25.1195	0.147406	6.18489	13.6379	12.7938	0.84411	all	ILKAP	FALSE	TRUE	FALSE	FALSE	TRUE	Destabilized
KIFAP3_1	9.11982	3.43708	0.0387131	0.340162	2.5104	25.1195	0.632596	26.55	8.88113	6.73814	2.143	all	KIFAP3	FALSE	TRUE	TRUE	FALSE	TRUE	Destabilized
BIN1_2	3.11638	3.43146	0.0389075	0.341223	2.5104	25.1195	0.216431	9.08741	15.5969	14.4087	1.18816	all	BIN1	FALSE	TRUE	FALSE	FALSE	TRUE	Destabilized
EDC4_2	1.7229	3.42543	0.0391173	0.342567	2.5104	25.1195	0.119811	5.03283	15.6785	15.4414	0.23706	all	EDC4	FALSE	TRUE	FALSE	FALSE	TRUE	Destabilized
HNRNPH2_2	6.78762	3.4154	0.0394689	0.345127	2.5104	25.1195	0.473048	19.8859	10.0494	8.17664	1.87278	all	HNRNPH2	FALSE	FALSE	FALSE	FALSE	FALSE	Destabilized
BRCA2_1	8.38905	3.40598	0.0398023	0.3471	2.5104	25.1195	0.585862	24.6456	17.2621	16.3637	0.898445	all	BRCA2	FALSE	TRUE	FALSE	TRUE	TRUE	Destabilized
CEP68_1	19.2465	3.40252	0.0399255	0.347521	2.5104	25.1195	1.34513	56.6006	16.6313	13.5263	3.10499	all	CEP68	FALSE	TRUE	FALSE	FALSE	TRUE	Destabilized
BRAP_2	5.85062	3.39749	0.0401051	0.348197	2.5104	25.1195	0.409348	17.2311	12.9973	11.7364	1.26095	all	BRAP	FALSE	FALSE	FALSE	FALSE	FALSE	Destabilized
DOCK11_2	1.31361	3.39642	0.0401435	0.348197	2.5104	25.1195	0.0919308	3.87004	14.0961	13.4101	0.686042	all	DOCK11	FALSE	TRUE	FALSE	TRUE	TRUE	Destabilized
DENND1B_1	5.57801	3.39396	0.0402317	0.348197	2.5104	25.1195	0.390578	16.4453	15.3007	13.9613	1.33942	all	DENND1B	FALSE	FALSE	FALSE	FALSE	FALSE	Destabilized
LIMD2_1	11.883	3.39386	0.0402355	0.348197	2.5104	25.1195	0.832077	35.0349	25.1328	22.6273	2.50553	all	LIMD2	FALSE	FALSE	FALSE	FALSE	FALSE	Destabilized
BIRC2_2	7.55299	3.39134	0.0403261	0.348309	2.5104	25.1195	0.529173	22.2852	14.9567	13.1832	1.77349	all	BIRC2	FALSE	FALSE	FALSE	FALSE	FALSE	Destabilized
CNOT7_1	7.272	3.39056	0.0403543	0.348309	2.5104	25.1195	0.509575	21.4611	13.6347	11.6342	2.00056	all	CNOT7	FALSE	FALSE	FALSE	TRUE	TRUE	Destabilized
ASAP2_1	3.12317	3.3855	0.0405372	0.349238	2.5104	25.1195	0.219096	9.23086	11.9172	11.0571	0.860146	all	ASAP2	FALSE	TRUE	FALSE	FALSE	TRUE	Destabilized
ATG2A_3	12.184	3.38387	0.0405962	0.349421	2.5104	25.1195	0.855035	36.0284	15.2242	12.6343	2.58991	all	ATG2A	FALSE	TRUE	TRUE	TRUE	TRUE	Destabilized
CKAP5_1	4.18609	3.3671	0.0412098	0.352995	2.5104	25.1195	0.29486	12.44	10.1541	9.05183	1.10231	all	CKAP5	TRUE	FALSE	FALSE	FALSE	TRUE	Destabilized
CHD1L_1	2.25146	3.36392	0.0413271	0.353369	2.5104	25.1195	0.158701	6.6971	7.99275	7.03306	0.959691	all	CHD1L	FALSE	FALSE	FALSE	FALSE	FALSE	Destabilized
HERC1_3	7.70495	3.36304	0.0413598	0.353369	2.5104	25.1195	0.543212	22.9249	10.8983	8.92056	1.97769	all	HERC1	TRUE	TRUE	FALSE	FALSE	TRUE	Destabilized
KTN1_1	3.75868	3.35691	0.0415875	0.35389	2.5104	25.1195	0.265356	11.2038	21.3163	20.2034	1.11282	all	KTN1	FALSE	FALSE	TRUE	FALSE	TRUE	Destabilized
CCDC97_1	2.87902	3.34526	0.0420239	0.35562	2.5104	25.1195	0.203783	8.6116	12.3948	11.2362	1.1586	all	CCDC97	FALSE	FALSE	FALSE	FALSE	FALSE	Destabilized
LAMTOR2_1	10.9628	3.31777	0.0430728	0.360403	2.5104	25.1195	0.780789	33.0631	18.1463	15.5847	2.56159	all	LAMTOR2	FALSE	TRUE	FALSE	FALSE	TRUE	Destabilized
GTF2E2_2	4.13125	3.30646	0.0435124	0.362285	2.5104	25.1195	0.29499	12.5022	10.4597	9.03062	1.42904	all	GTF2E2	FALSE	FALSE	FALSE	FALSE	FALSE	Destabilized
AP3D1_1	3.75508	3.30076	0.043736	0.36266	2.5104	25.1195	0.268479	11.3835	10.9516	9.64236	1.30921	all	AP3D1	FALSE	TRUE	TRUE	TRUE	TRUE	Destabilized
CCDC58_1	6.75523	3.29886	0.0438108	0.36266	2.5104	25.1195	0.483191	20.4902	25.0401	23.2519	1.78813	all	CCDC58	FALSE	FALSE	FALSE	FALSE	FALSE	Destabilized
AGFG2_1	4.45292	3.29673	0.0438947	0.36266	2.5104	25.1195	0.318665	13.5155	15.8352	14.4316	1.40366	all	AGFG2	FALSE	TRUE	FALSE	FALSE	TRUE	Destabilized
GSTCD_1	1.39759	3.29153	0.0441003	0.363331	2.5104	25.1195	0.100134	4.24864	10.242	9.63488	0.607073	all	GSTCD	FALSE	FALSE	FALSE	FALSE	FALSE	Destabilized
CNOT6L_1	2.43263	3.29071	0.0441328	0.363331	2.5104	25.1195	0.174326	7.39698	12.9462	11.9519	0.994261	all	CNOT6L	FALSE	FALSE	FALSE	FALSE	FALSE	Destabilized
GOT2_2	12.126	3.27904	0.0445987	0.366191	2.5104	25.1195	0.871294	37.0032	22.1546	19.4534	2.70121	all	GOT2	FALSE	FALSE	FALSE	TRUE	TRUE	Destabilized
ABR_1	2.64232	3.27646	0.0447025	0.366564	2.5104	25.1195	0.189973	8.06956	12.6551	11.5838	1.07129	all	ABR	FALSE	FALSE	TRUE	FALSE	TRUE	Destabilized
COPG1_2	4.56745	3.27398	0.0448022	0.366564	2.5104	25.1195	0.32857	13.9594	14.2345	12.7666	1.46789	all	COPG1	FALSE	FALSE	FALSE	FALSE	FALSE	Destabilized
GOLGA4_1	2.51202	3.2722	0.0448741	0.366828	2.5104	25.1195	0.180782	7.68161	11.8219	10.806	1.0159	all	GOLGA4	FALSE	FALSE	FALSE	FALSE	FALSE	Destabilized
FAM114A2_2	4.36732	3.27	0.0449632	0.367233	2.5104	25.1195	0.314461	13.364	17.5082	16.5642	0.944023	all	FAM114A2	FALSE	FALSE	FALSE	FALSE	FALSE	Destabilized
ANLN_2	1.42809	3.26421	0.0451982	0.368503	2.5104	25.1195	0.102964	4.3777	11.2385	10.9473	0.291218	all	ANLN	FALSE	TRUE	FALSE	FALSE	TRUE	Destabilized
HP1BP3_1	3.42191	3.25842	0.0454345	0.369457	2.5104	25.1195	0.247048	10.5083	11.5891	10.2649	1.32414	all	HP1BP3	FALSE	TRUE	FALSE	TRUE	TRUE	Destabilized
CCDC92_1	16.913	3.25841	0.0454348	0.369457	2.5104	25.1195	1.22105	51.9379	14.9118	11.8198	3.0921	all	CCDC92	FALSE	FALSE	FALSE	FALSE	FALSE	Destabilized
DARS_2	2.85327	3.25428	0.0456044	0.370511	2.5104	25.1195	0.206193	8.77319	8.5009	7.57273	0.928176	all	DARS	FALSE	FALSE	FALSE	FALSE	FALSE	Destabilized
AHCTF1_1	1.66126	3.24804	0.0458618	0.37209	2.5104	25.1195	0.120226	5.11783	19.5935	18.9327	0.660773	all	AHCTF1	FALSE	FALSE	TRUE	TRUE	TRUE	Destabilized
ADCY9_1	13.7936	3.24595	0.0459481	0.372324	2.5104	25.1195	0.998725	42.521	23.1413	20.6224	2.51886	all	ADCY9	FALSE	FALSE	FALSE	FALSE	FALSE	Destabilized
METTL16_1	3.81373	3.24314	0.0460648	0.372618	2.5104	25.1195	0.276314	11.7667	12.4494	11.196	1.25333	all	METTL16	FALSE	FALSE	FALSE	FALSE	FALSE	Destabilized
MALT1_1	2.44734	3.23352	0.0464662	0.374232	2.5104	25.1195	0.177715	7.57336	10.2902	9.51847	0.771744	all	MALT1	FALSE	FALSE	FALSE	FALSE	FALSE	Destabilized
FAM126A_2	9.97046	3.23094	0.0465746	0.374649	2.5104	25.1195	0.724446	30.8785	12.628	10.1582	2.4698	all	FAM126A	FALSE	FALSE	FALSE	FALSE	FALSE	Destabilized
ACBD6_1	2.92251	3.22673	0.0467519	0.374649	2.5104	25.1195	0.212557	9.06281	10.5785	9.53794	1.04055	all	ACBD6	TRUE	FALSE	FALSE	FALSE	TRUE	Destabilized
ARMC9_1	10.6765	3.22291	0.0469134	0.374649	2.5104	25.1195	0.777207	33.1474	7.31307	5.40507	1.908	all	ARMC9	FALSE	FALSE	FALSE	FALSE	FALSE	Destabilized
CBX5_1	2.60156	3.22257	0.046928	0.374649	2.5104	25.1195	0.189398	8.07794	15.3985	14.417	0.98156	all	CBX5	FALSE	FALSE	FALSE	FALSE	FALSE	Destabilized
CASP2_1	1.77581	3.22202	0.0469513	0.374649	2.5104	25.1195	0.129299	5.5149	13.6879	12.9128	0.775047	all	CASP2	FALSE	FALSE	FALSE	FALSE	FALSE	Destabilized
IARS_1	3.33266	3.21414	0.0472865	0.37635	2.5104	25.1195	0.243105	10.3752	8.24578	7.42445	0.821335	all	IARS	FALSE	FALSE	FALSE	FALSE	FALSE	Destabilized
C6orf203_0	2.83232	3.21388	0.0472975	0.37635	2.5104	25.1195	0.206619	8.81822	13.2502	12.2181	1.03211	all	C6orf203	FALSE	FALSE	FALSE	FALSE	FALSE	Destabilized
MED1_2	3.19471	3.21041	0.0474463	0.376754	2.5104	25.1195	0.233248	9.95729	12.3893	11.2279	1.16138	all	MED1	FALSE	TRUE	TRUE	TRUE	TRUE	Destabilized
ASAP2_2	8.28351	3.20964	0.047479	0.376754	2.5104	25.1195	0.604892	25.8242	14.4229	12.6576	1.76526	all	ASAP2	FALSE	TRUE	FALSE	FALSE	TRUE	Destabilized
COPB2_1	1.19174	3.20822	0.0475402	0.376754	2.5104	25.1195	0.0870543	3.71694	12.8658	12.3622	0.503621	all	COPB2	FALSE	FALSE	FALSE	FALSE	FALSE	Destabilized
HS1BP3_1	1.5855	3.20796	0.0475515	0.376754	2.5104	25.1195	0.115825	4.94545	12.4311	11.6977	0.733368	all	HS1BP3	FALSE	FALSE	FALSE	FALSE	FALSE	Destabilized
COPS2_1	3.49548	3.20494	0.0476813	0.377168	2.5104	25.1195	0.255536	10.9133	15.1039	14.3521	0.751837	all	COPS2	FALSE	FALSE	FALSE	FALSE	FALSE	Destabilized
BRAP_1	1.55277	3.2005	0.0478731	0.377911	2.5104	25.1195	0.113634	4.85465	12.4391	11.6314	0.807736	all	BRAP	FALSE	FALSE	FALSE	FALSE	FALSE	Destabilized
GPKOW_2	2.66366	3.19633	0.0480539	0.377932	2.5104	25.1195	0.195123	8.33864	12.1461	11.1756	0.970567	all	GPKOW	FALSE	FALSE	FALSE	FALSE	FALSE	Destabilized
AIMP1_1	3.18264	3.19603	0.0480671	0.377932	2.5104	25.1195	0.233157	9.96427	8.772	8.40599	0.366013	all	AIMP1	FALSE	FALSE	FALSE	FALSE	FALSE	Destabilized
GSPT2_1	6.96795	3.18743	0.0484423	0.38056	2.5104	25.1195	0.511509	21.8742	10.6862	8.83543	1.85082	all	GSPT2	FALSE	FALSE	FALSE	FALSE	FALSE	Destabilized
KATNA1_2	48.18	3.17785	0.0488643	0.382315	2.5104	25.1195	3.54493	151.706	16.4291	10.7837	5.64534	all	KATNA1	FALSE	FALSE	FALSE	FALSE	FALSE	Destabilized
CAMKMT_2	5.46839	3.16954	0.0492335	0.38417	2.5104	25.1195	0.403147	17.2636	12.4718	11.7008	0.771063	all	CAMKMT	FALSE	TRUE	FALSE	FALSE	TRUE	Destabilized
COPS6_1	6.45518	3.16388	0.0494869	0.384852	2.5104	25.1195	0.476543	20.4154	16.0012	14.6076	1.39362	all	COPS6	FALSE	FALSE	FALSE	FALSE	FALSE	Destabilized
MICU2_1	5.99898	4.54328	0.0149341	0.212983	2.5104	25.1195	0.340707	13.2123	11.1263	10.6383	0.488019	all	MICU2	FALSE	FALSE	FALSE	FALSE	FALSE	Destabilized
MINDY1_1	3.84562	4.89167	0.0112108	0.18487	2.5104	25.1195	0.20771	7.86643	13.0468	11.7924	1.25439	all	MINDY1	FALSE	FALSE	TRUE	FALSE	TRUE	Destabilized
MINK1_1	13.5694	10.722	0.000195292	0.0251087	2.5104	25.1195	0.465234	12.6635	10.217	7.3219	2.89511	all	MINK1	FALSE	TRUE	FALSE	FALSE	TRUE	Destabilized
MKLN1_2	14.1178	5.9409	0.00489731	0.11983	2.5104	25.1195	0.672082	23.7785	16.0774	13.2248	2.85257	all	MKLN1	FALSE	FALSE	FALSE	FALSE	FALSE	Destabilized
MLXIP_1	3.13482	4.07091	0.0222513	0.259133	2.5104	25.1195	0.192247	7.70531	12.3613	11.2248	1.1365	all	MLXIP	FALSE	FALSE	FALSE	FALSE	FALSE	Destabilized
MLX_1	7.10613	6.3674	0.0035479	0.10631	2.5104	25.1195	0.324071	11.1671	11.182	9.28145	1.90059	all	MLX	FALSE	FALSE	FALSE	FALSE	FALSE	Destabilized
MMAA_1	4.85626	3.86817	0.0265005	0.282171	2.5104	25.1195	0.308912	12.5622	11.8455	10.2385	1.60706	all	MMAA	FALSE	TRUE	TRUE	FALSE	TRUE	Destabilized
MMAB_1	7.34726	4.5471	0.0148867	0.212675	2.5104	25.1195	0.41704	16.1681	20.2146	18.3087	1.90591	all	MMAB	FALSE	FALSE	FALSE	FALSE	FALSE	Destabilized
MMADHC_1	4.36933	6.3475	0.00360102	0.10631	2.5104	25.1195	0.199642	6.8878	14.018	12.7807	1.23723	all	MMADHC	FALSE	FALSE	FALSE	FALSE	FALSE	Destabilized
MMS19_1	5.45366	4.22366	0.0195345	0.246998	2.5104	25.1195	0.325855	12.9202	9.26961	7.85418	1.41543	all	MMS19	FALSE	FALSE	TRUE	FALSE	TRUE	Destabilized
MND1_1	5.12274	3.57412	0.0342809	0.317784	2.5104	25.1195	0.345198	14.3417	18.6318	17.0672	1.56457	all	MND1	FALSE	FALSE	FALSE	FALSE	FALSE	Destabilized
MOB4_0	26.4806	7.89274	0.00119101	0.0549288	2.5104	25.1195	1.06501	33.5714	17.2411	13.7209	3.52024	all	MOB4	FALSE	FALSE	FALSE	FALSE	FALSE	Destabilized
MON1B_1	4.72417	3.30584	0.0435368	0.362285	2.5104	25.1195	0.337375	14.2992	15.4139	13.9233	1.49055	all	MON1B	FALSE	FALSE	FALSE	FALSE	FALSE	Destabilized
MON2_1	11.5613	9.41383	0.000436548	0.034295	2.5104	25.1195	0.422974	12.2888	12.7962	11.0297	1.76651	all	MON2	FALSE	TRUE	TRUE	FALSE	TRUE	Destabilized
MON2_2	7.6478	7.06776	0.00212493	0.0775339	2.5104	25.1195	0.327653	10.8274	13.6875	12.4285	1.25902	all	MON2	FALSE	TRUE	TRUE	FALSE	TRUE	Destabilized
MORF4L1_1	2.89306	3.1993	0.0479252	0.377911	2.5104	25.1195	0.211779	9.04839	13.5001	12.3974	1.10273	all	MORF4L1	FALSE	FALSE	FALSE	FALSE	FALSE	Destabilized
MORF4L2_1	7.49063	8.90323	0.000606154	0.0384866	2.5104	25.1195	0.282146	8.4186	15.2655	13.4797	1.78573	all	MORF4L2	FALSE	FALSE	FALSE	TRUE	TRUE	Destabilized
MRGBP_2	6.33778	4.72309	0.0128697	0.199838	2.5104	25.1195	0.350524	13.427	16.2556	14.5689	1.68669	all	MRGBP	FALSE	TRUE	FALSE	FALSE	TRUE	Destabilized
MRPL34_0	7.63261	4.89851	0.0111485	0.18484	2.5104	25.1195	0.411868	15.5911	16.8093	15.2419	1.56733	all	MRPL34	FALSE	TRUE	FALSE	FALSE	TRUE	Destabilized
MRPS23_1	2.03361	3.82113	0.0276058	0.288481	2.5104	25.1195	0.130509	5.32532	13.5056	12.5105	0.995182	all	MRPS23	FALSE	FALSE	FALSE	FALSE	FALSE	Destabilized
MRPS35_1	5.31822	6.00489	0.00466373	0.118992	2.5104	25.1195	0.251482	8.86198	12.0885	10.5156	1.57292	all	MRPS35	FALSE	FALSE	FALSE	FALSE	FALSE	Destabilized
MRTO4_1	6.29667	7.70057	0.00135983	0.0580905	2.5104	25.1195	0.256775	8.18195	13.0148	11.2335	1.78132	all	MRTO4	FALSE	FALSE	FALSE	FALSE	FALSE	Destabilized
MRTO4_2	2.00003	3.16654	0.0493676	0.384246	2.5104	25.1195	0.147554	6.32004	10.2429	9.56451	0.678398	all	MRTO4	FALSE	FALSE	FALSE	FALSE	FALSE	Destabilized
MSRB2_2	35.6774	26.4495	1.75501e-07	0.000203362	2.5104	25.1195	0.872102	13.4973	20.0882	15.7256	4.36263	all	MSRB2	FALSE	TRUE	FALSE	FALSE	TRUE	Destabilized
MTA1_1	2.37386	5.30321	0.00805138	0.155817	2.5104	25.1195	0.121535	4.47905	10.8307	9.70568	1.12503	all	MTA1	FALSE	TRUE	FALSE	FALSE	TRUE	Destabilized
MTAP_1	28.1212	7.45285	0.00161651	0.0654368	2.5104	25.1195	1.16831	37.7555	23.2837	19.3327	3.95102	all	MTAP	FALSE	TRUE	FALSE	FALSE	TRUE	Destabilized
MTMR14_1	5.32254	3.80839	0.0279137	0.288481	2.5104	25.1195	0.342406	13.9845	13.8469	12.2045	1.64237	all	MTMR14	FALSE	FALSE	FALSE	FALSE	FALSE	Destabilized
MTMR14_2	12.7116	9.12239	0.000525956	0.0375047	2.5104	25.1195	0.472716	13.9431	14.4697	12.0249	2.44478	all	MTMR14	FALSE	FALSE	FALSE	FALSE	FALSE	Destabilized
MTOR_1	3.87758	4.40714	0.016733	0.227775	2.5104	25.1195	0.224902	8.80386	10.7266	9.48767	1.23898	all	MTOR	FALSE	FALSE	FALSE	FALSE	FALSE	Destabilized
MTOR_2	4.08209	4.45182	0.0161182	0.223342	2.5104	25.1195	0.235115	9.17518	9.7333	8.46172	1.27158	all	MTOR	FALSE	FALSE	FALSE	FALSE	FALSE	Destabilized
MTOR_3	7.4812	9.05829	0.00054816	0.0379212	2.5104	25.1195	0.279239	8.26408	13.1053	11.1271	1.97813	all	MTOR	FALSE	FALSE	FALSE	FALSE	FALSE	Destabilized
MTRF1L_1	14.51	4.49356	0.0155658	0.218628	2.5104	25.1195	0.830355	32.3108	17.8849	15.1608	2.72418	all	MTRF1L	FALSE	FALSE	FALSE	FALSE	FALSE	Destabilized
MVB12B_1	9.91179	4.09773	0.0217465	0.2555	2.5104	25.1195	0.605026	24.2035	14.5151	12.3525	2.16268	all	MVB12B	FALSE	FALSE	FALSE	FALSE	FALSE	Destabilized
MYEF2_1	3.81357	3.45477	0.0381082	0.337888	2.5104	25.1195	0.263521	11.0454	12.5413	11.4456	1.09569	all	MYEF2	FALSE	FALSE	FALSE	FALSE	FALSE	Destabilized
MYO5A_1	5.90867	3.53792	0.0353962	0.324553	2.5104	25.1195	0.40116	16.7113	10.3426	8.70744	1.6352	all	MYO5A	FALSE	FALSE	FALSE	FALSE	FALSE	Destabilized
N4BP1_1	3.93848	5.96748	0.0047988	0.11983	2.5104	25.1195	0.186969	6.60401	15.204	14.0866	1.11738	all	N4BP1	FALSE	FALSE	FALSE	FALSE	FALSE	Destabilized
N4BP1_3	2.84413	5.32831	0.00789257	0.154449	2.5104	25.1195	0.145163	5.34109	13.5043	12.59	0.914364	all	N4BP1	FALSE	FALSE	FALSE	FALSE	FALSE	Destabilized
NAA20_2	15.3415	8.33054	0.000884974	0.0470058	2.5104	25.1195	0.598882	18.4273	17.9967	15.5261	2.47062	all	NAA20	FALSE	FALSE	FALSE	FALSE	FALSE	Destabilized
NAA25_1	3.84371	3.15519	0.0498783	0.386909	2.5104	25.1195	0.284349	12.1897	15.0631	14.2604	0.802705	all	NAA25	FALSE	FALSE	FALSE	TRUE	TRUE	Destabilized
NAA25_2	5.36814	3.16753	0.0493234	0.384235	2.5104	25.1195	0.395947	16.9579	16.2984	14.8642	1.43425	all	NAA25	FALSE	FALSE	FALSE	TRUE	TRUE	Destabilized
NAA30_1	6.86827	4.97624	0.0104665	0.178874	2.5104	25.1195	0.366736	13.8107	13.2501	11.4127	1.83743	all	NAA30	FALSE	FALSE	FALSE	FALSE	FALSE	Destabilized
NAA35_1	4.8502	3.39511	0.0401904	0.348197	2.5104	25.1195	0.33953	14.2947	10.8531	9.51321	1.33993	all	NAA35	FALSE	FALSE	FALSE	FALSE	FALSE	Destabilized
NAA38_1	4.18708	3.4737	0.0374718	0.333682	2.5104	25.1195	0.288158	12.0611	14.8376	13.6986	1.13902	all	NAA38	FALSE	FALSE	FALSE	FALSE	FALSE	Destabilized
NAGK_3	21.2611	5.31416	0.00798169	0.155442	2.5104	25.1195	1.08704	40.0333	16.0149	12.6903	3.32467	all	NAGK	FALSE	FALSE	FALSE	FALSE	FALSE	Destabilized
NAP1L4_1	12.1936	3.76107	0.0290895	0.294121	2.5104	25.1195	0.791576	32.4406	19.4815	17.16	2.32146	all	NAP1L4	FALSE	FALSE	FALSE	FALSE	FALSE	Destabilized
NARS2_1	3.14616	3.1843	0.04858	0.381318	2.5104	25.1195	0.231128	9.88635	13.4537	12.4007	1.05296	all	NARS2	FALSE	FALSE	FALSE	FALSE	FALSE	Destabilized
NBEAL2_1	5.79775	9.2385	0.00048817	0.0363532	2.5104	25.1195	0.214188	6.27953	9.13262	7.66754	1.46508	all	NBEAL2	TRUE	TRUE	TRUE	TRUE	TRUE	Destabilized
NBEAL2_3	5.6975	4.71233	0.0129842	0.200272	2.5104	25.1195	0.315601	12.0981	8.47086	7.30256	1.1683	all	NBEAL2	TRUE	TRUE	TRUE	TRUE	TRUE	Destabilized
NCAPD2_1	5.93139	3.29699	0.0438844	0.36266	2.5104	25.1195	0.424444	18.0015	8.50658	7.16022	1.34636	all	NCAPD2	FALSE	FALSE	FALSE	FALSE	FALSE	Destabilized
NCAPH_1	7.94662	4.18969	0.0201063	0.248425	2.5104	25.1195	0.477517	18.9788	9.26566	7.49849	1.76717	all	NCAPH	FALSE	TRUE	TRUE	FALSE	TRUE	Destabilized
NCDN_1	6.48785	7.86965	0.00121004	0.0552567	2.5104	25.1195	0.261359	8.24925	13.3278	12.1072	1.22064	all	NCDN	FALSE	FALSE	FALSE	FALSE	FALSE	Destabilized
NCDN_2	6.63422	3.37993	0.0407396	0.349682	2.5104	25.1195	0.465975	19.6405	14.5043	12.8864	1.61789	all	NCDN	FALSE	FALSE	FALSE	FALSE	FALSE	Destabilized
NCK1_1	2.2405	3.31102	0.0433346	0.361577	2.5104	25.1195	0.159816	6.77098	9.98249	9.05427	0.928222	all	NCK1	FALSE	TRUE	FALSE	FALSE	TRUE	Destabilized
NCKIPSD_1	6.40095	3.17559	0.0489648	0.382395	2.5104	25.1195	0.471216	20.1693	10.5959	8.77789	1.81805	all	NCKIPSD	FALSE	FALSE	TRUE	FALSE	TRUE	Destabilized
NCL_2	2.46128	3.35331	0.0417219	0.354107	2.5104	25.1195	0.173902	7.34442	17.8186	16.7786	1.04006	all	NCL	FALSE	FALSE	FALSE	FALSE	FALSE	Destabilized
NCOA2_2	6.13831	5.78801	0.00550793	0.127257	2.5104	25.1195	0.297059	10.6118	12.5943	10.8958	1.69843	all	NCOA2	FALSE	TRUE	TRUE	FALSE	TRUE	Destabilized
NCOA7_1	5.81458	4.68483	0.0132818	0.202837	2.5104	25.1195	0.323372	12.4192	13.8515	12.919	0.93241	all	NCOA7	FALSE	FALSE	FALSE	FALSE	FALSE	Destabilized
NCOA7_2	4.97525	6.09194	0.00436503	0.11555	2.5104	25.1195	0.233163	8.172	14.7154	13.6793	1.03614	all	NCOA7	FALSE	FALSE	FALSE	FALSE	FALSE	Destabilized
NDC80_1	3.1688	4.68005	0.0133343	0.202858	2.5104	25.1195	0.176352	6.77505	6.70533	5.77768	0.927656	all	NDC80	FALSE	FALSE	FALSE	FALSE	FALSE	Destabilized
NDC80_2	7.6213	6.53576	0.00313075	0.100333	2.5104	25.1195	0.342093	11.6681	9.08467	7.28661	1.79806	all	NDC80	FALSE	FALSE	FALSE	FALSE	FALSE	Destabilized
NDE1_1	11.9558	3.75952	0.0291289	0.294121	2.5104	25.1195	0.776374	31.8211	19.1261	16.4821	2.64405	all	NDE1	FALSE	FALSE	FALSE	FALSE	FALSE	Destabilized
NDRG3_1	2.7774	5.46329	0.00709419	0.144853	2.5104	25.1195	0.139471	5.0869	14.756	13.8691	0.886854	all	NDRG3	FALSE	FALSE	FALSE	FALSE	FALSE	Destabilized
NDUFV3_1	4.18514	3.72352	0.0300603	0.298967	2.5104	25.1195	0.27368	11.2467	20.4905	19.0061	1.48443	all	NDUFV3	FALSE	FALSE	FALSE	FALSE	FALSE	Destabilized
NEDD4_2	6.18537	4.93754	0.0108002	0.180719	2.5104	25.1195	0.332001	12.535	10.584	9.10193	1.48207	all	NEDD4	FALSE	TRUE	FALSE	TRUE	TRUE	Destabilized
NEK1_1	4.30034	3.51465	0.0361337	0.327276	2.5104	25.1195	0.293393	12.2431	12.3128	10.7579	1.55487	all	NEK1	FALSE	TRUE	FALSE	FALSE	TRUE	Destabilized
NELFB_1	5.62131	6.81149	0.00255737	0.087803	2.5104	25.1195	0.246143	8.25781	11.4093	9.73236	1.67693	all	NELFB	FALSE	FALSE	FALSE	FALSE	FALSE	Destabilized
NELFCD_1	5.42432	5.0921	0.00953177	0.173714	2.5104	25.1195	0.285234	10.659	9.03878	7.38892	1.64986	all	NELFCD	FALSE	FALSE	FALSE	FALSE	FALSE	Destabilized
NFAT5_3	7.58421	3.48332	0.0371529	0.33276	2.5104	25.1195	0.520882	21.7865	14.8108	13.4326	1.37829	all	NFAT5	FALSE	TRUE	TRUE	FALSE	TRUE	Destabilized
NFX1_1	20.1687	9.82303	0.000337578	0.0317523	2.5104	25.1195	0.722043	20.5447	20.2251	17.1984	3.02677	all	NFX1	FALSE	TRUE	FALSE	FALSE	TRUE	Destabilized
NISCH_2	6.64117	3.29494	0.0439652	0.362919	2.5104	25.1195	0.475456	20.1681	10.0241	8.56554	1.45855	all	NISCH	FALSE	TRUE	FALSE	FALSE	TRUE	Destabilized
NMT1_1	1.67597	3.15716	0.0497892	0.386664	2.5104	25.1195	0.123926	5.31175	15.7748	15.0659	0.708853	all	NMT1	FALSE	FALSE	FALSE	FALSE	FALSE	Destabilized
NMT2_1	12.3282	3.70749	0.0304854	0.299902	2.5104	25.1195	0.808721	33.2727	13.4708	11.1812	2.28955	all	NMT2	FALSE	FALSE	FALSE	TRUE	TRUE	Destabilized
NOP58_1	3.94755	7.80191	0.0012678	0.056183	2.5104	25.1195	0.159797	5.06286	11.9937	10.516	1.47769	all	NOP58	FALSE	TRUE	FALSE	FALSE	TRUE	Destabilized
NOSIP_2	6.29299	6.52682	0.00315152	0.100333	2.5104	25.1195	0.282705	9.64771	11.9262	10.3193	1.60686	all	NOSIP	FALSE	FALSE	FALSE	TRUE	TRUE	Destabilized
NOVA2_1	10.8369	4.54687	0.0148895	0.212675	2.5104	25.1195	0.615137	23.8485	15.6058	13.5192	2.08659	all	NOVA2	FALSE	FALSE	FALSE	TRUE	TRUE	Destabilized
NOVA2_2	4.38612	3.35626	0.0416117	0.35389	2.5104	25.1195	0.309697	13.0766	14.3329	13.1171	1.21575	all	NOVA2	FALSE	FALSE	FALSE	TRUE	TRUE	Destabilized
NRBP2_1	4.4661	3.54377	0.0352135	0.32358	2.5104	25.1195	0.30285	12.6105	12.8794	11.5327	1.34673	all	NRBP2	FALSE	TRUE	FALSE	FALSE	TRUE	Destabilized
NSFL1C_2	4.14351	4.11609	0.0214079	0.25461	2.5104	25.1195	0.252124	10.0729	17.0131	15.6912	1.32192	all	NSFL1C	FALSE	FALSE	FALSE	FALSE	FALSE	Destabilized
NSMAF_1	2.36403	6.32456	0.00366334	0.107466	2.5104	25.1195	0.108257	3.74018	14.4562	13.5993	0.856894	all	NSMAF	TRUE	TRUE	FALSE	FALSE	TRUE	Destabilized
NSUN2_1	2.03087	4.91222	0.0110248	0.183483	2.5104	25.1195	0.109384	4.13689	9.27192	8.35646	0.915457	all	NSUN2	FALSE	FALSE	FALSE	FALSE	FALSE	Destabilized
NUB1_1	2.95353	4.55142	0.0148333	0.212675	2.5104	25.1195	0.167537	6.49327	9.43771	8.29612	1.1416	all	NUB1	FALSE	TRUE	FALSE	FALSE	TRUE	Destabilized
NUB1_2	2.86917	4.32444	0.0179383	0.236665	2.5104	25.1195	0.168623	6.63888	10.9212	9.82672	1.09448	all	NUB1	FALSE	TRUE	FALSE	FALSE	TRUE	Destabilized
NUBP2_2	3.66382	5.08378	0.00959582	0.173952	2.5104	25.1195	0.192869	7.21135	13.3634	12.0516	1.31173	all	NUBP2	FALSE	FALSE	FALSE	FALSE	FALSE	Destabilized
NUF2_1	7.32671	7.22155	0.00190376	0.0729716	2.5104	25.1195	0.309979	10.1519	7.1157	5.52358	1.59213	all	NUF2	FALSE	FALSE	FALSE	FALSE	FALSE	Destabilized
NUF2_2	8.3991	4.7081	0.0130296	0.200638	2.5104	25.1195	0.465535	17.8508	7.98924	6.0475	1.94174	all	NUF2	FALSE	FALSE	FALSE	FALSE	FALSE	Destabilized
NUP133_1	5.64361	3.98404	0.0239751	0.266486	2.5104	25.1195	0.351467	14.1743	9.29029	7.55127	1.73903	all	NUP133	FALSE	TRUE	FALSE	FALSE	TRUE	Destabilized
NUP155_1	5.96415	3.26179	0.0452969	0.368983	2.5104	25.1195	0.430252	18.2963	7.02661	5.53417	1.49245	all	NUP155	TRUE	TRUE	FALSE	TRUE	TRUE	Destabilized
NUP205_1	10.1647	5.48929	0.00695059	0.143182	2.5104	25.1195	0.508872	18.5288	8.32308	6.49693	1.82614	all	NUP205	FALSE	TRUE	FALSE	TRUE	TRUE	Destabilized
NUP214_1	1.89724	3.44798	0.0383393	0.337888	2.5104	25.1195	0.131293	5.50589	12.7218	11.9816	0.740179	all	NUP214	FALSE	TRUE	TRUE	TRUE	TRUE	Destabilized
NUP85_1	7.43927	4.02944	0.0230571	0.26258	2.5104	25.1195	0.459561	18.4738	12.2535	10.1329	2.12063	all	NUP85	FALSE	TRUE	FALSE	FALSE	TRUE	Destabilized
NUP93_1	6.76109	5.71066	0.00584763	0.12857	2.5104	25.1195	0.330006	11.8468	8.32958	7.01525	1.31433	all	NUP93	FALSE	FALSE	FALSE	FALSE	FALSE	Destabilized
NUP93_2	4.70441	5.10382	0.00944235	0.173714	2.5104	25.1195	0.247002	9.22314	9.37569	8.22144	1.15425	all	NUP93	FALSE	FALSE	FALSE	FALSE	FALSE	Destabilized
NUP93_3	22.3396	7.68606	0.00137359	0.0584091	2.5104	25.1195	0.911969	29.0831	11.7905	8.46419	3.32631	all	NUP93	FALSE	FALSE	FALSE	FALSE	FALSE	Destabilized
OPA1_2	6.64206	3.71438	0.0303019	0.29931	2.5104	25.1195	0.435125	17.8931	14.6165	12.9128	1.70366	all	OPA1	FALSE	TRUE	FALSE	FALSE	TRUE	Destabilized
OPTN_2	3.714	5.06408	0.00974928	0.174531	2.5104	25.1195	0.196014	7.33855	13.9801	12.6019	1.3782	all	OPTN	FALSE	FALSE	FALSE	FALSE	FALSE	Destabilized
OSBPL1A_1	7.67147	3.64243	0.0322773	0.308851	2.5104	25.1195	0.509802	21.0744	14.106	12.5904	1.51556	all	OSBPL1A	FALSE	FALSE	FALSE	FALSE	FALSE	Destabilized
OSBPL2_1	23.1434	7.861	0.00121726	0.0553138	2.5104	25.1195	0.93289	29.459	14.2337	12.1148	2.1189	all	OSBPL2	FALSE	FALSE	FALSE	FALSE	FALSE	Destabilized
OSBPL2_2	9.80982	3.20262	0.0477815	0.377609	2.5104	25.1195	0.717538	30.6496	13.1687	12.1369	1.03186	all	OSBPL2	FALSE	FALSE	FALSE	FALSE	FALSE	Destabilized
OSBP_1	5.36007	5.94992	0.00486364	0.11983	2.5104	25.1195	0.254925	9.01424	16.7892	15.505	1.28422	all	OSBP	FALSE	FALSE	FALSE	FALSE	FALSE	Destabilized
OTUD4_2	2.2245	4.10478	0.0216158	0.25461	2.5104	25.1195	0.13562	5.42265	10.8031	9.72647	1.07663	all	OTUD4	FALSE	FALSE	FALSE	FALSE	FALSE	Destabilized
OTUD6B_1	3.38958	5.32873	0.00788991	0.154449	2.5104	25.1195	0.172993	6.3649	10.7251	9.49981	1.22529	all	OTUD6B	FALSE	FALSE	FALSE	FALSE	FALSE	Destabilized
OTULIN_1	5.63512	5.11505	0.00935751	0.172797	2.5104	25.1195	0.295438	11.0236	13.8927	12.4174	1.47533	all	OTULIN	FALSE	FALSE	FALSE	FALSE	FALSE	Destabilized
OTULIN_2	4.69283	4.74987	0.0125895	0.197411	2.5104	25.1195	0.258553	9.88604	15.2939	14.1657	1.12827	all	OTULIN	FALSE	FALSE	FALSE	FALSE	FALSE	Destabilized
OVCA2_1	11.4871	3.63107	0.0326016	0.310165	2.5104	25.1195	0.76512	31.6553	13.2516	10.9229	2.32867	all	OVCA2	FALSE	FALSE	FALSE	FALSE	FALSE	Destabilized
PACS1_1	4.08077	4.05216	0.0226119	0.260711	2.5104	25.1195	0.251082	10.0769	13.499	12.2024	1.2966	all	PACS1	FALSE	TRUE	FALSE	FALSE	TRUE	Destabilized
PAF1_2	6.45032	3.99413	0.0237678	0.265455	2.5104	25.1195	0.40098	16.1595	14.7675	12.8431	1.92441	all	PAF1	FALSE	FALSE	FALSE	FALSE	FALSE	Destabilized
PAICS_2	10.4676	4.29578	0.0183775	0.239605	2.5104	25.1195	0.618052	24.3822	25.2031	22.9852	2.21794	all	PAICS	FALSE	FALSE	FALSE	FALSE	FALSE	Destabilized
PAN2_2	2.5133	3.15685	0.0498033	0.386664	2.5104	25.1195	0.185854	7.96636	11.2374	10.348	0.889375	all	PAN2	FALSE	TRUE	FALSE	FALSE	TRUE	Destabilized
PARD3_1	12.658	3.38145	0.040684	0.349682	2.5104	25.1195	0.888772	37.4567	16.5189	13.7301	2.78889	all	PARD3	FALSE	FALSE	FALSE	TRUE	TRUE	Destabilized
PARD3_2	4.80535	3.64636	0.032166	0.308673	2.5104	25.1195	0.319084	13.1866	13.9372	12.6788	1.25841	all	PARD3	FALSE	FALSE	FALSE	TRUE	TRUE	Destabilized
PARG_1	5.71465	3.22749	0.0467196	0.374649	2.5104	25.1195	0.415557	17.7171	12.4796	11.1245	1.35508	all	PARG	FALSE	FALSE	FALSE	FALSE	FALSE	Destabilized
PASK_1	3.73411	3.71071	0.0303994	0.29979	2.5104	25.1195	0.2448	10.0693	10.8152	9.53969	1.27551	all	PASK	TRUE	TRUE	FALSE	TRUE	TRUE	Destabilized
PCCB_1	11.7699	6.15041	0.004176	0.114027	2.5104	25.1195	0.548333	19.1486	17.2142	14.9056	2.30857	all	PCCB	TRUE	TRUE	FALSE	FALSE	TRUE	Destabilized
PCID2_1	7.46167	8.56986	0.000754504	0.0426479	2.5104	25.1195	0.286841	8.71227	12.7003	11.1192	1.58111	all	PCID2	FALSE	FALSE	FALSE	FALSE	FALSE	Destabilized
PCNT_1	6.67208	4.61364	0.0140868	0.207606	2.5104	25.1195	0.37496	14.4706	17.1225	15.2494	1.87306	all	PCNT	FALSE	TRUE	TRUE	FALSE	TRUE	Destabilized
PDE4A_2	5.55336	3.78851	0.0284013	0.290275	2.5104	25.1195	0.358612	14.6675	17.1157	15.4538	1.66187	all	PDE4A	FALSE	FALSE	FALSE	FALSE	FALSE	Destabilized
PDHX_1	4.14191	4.44681	0.0161858	0.223944	2.5104	25.1195	0.238746	9.3201	13.0251	11.5004	1.52479	all	PDHX	FALSE	TRUE	TRUE	FALSE	TRUE	Destabilized
PDIA3_1	1.99937	6.22898	0.00393576	0.110225	2.5104	25.1195	0.0924183	3.21177	10.63	10.0132	0.616755	all	PDIA3	FALSE	FALSE	FALSE	FALSE	FALSE	Destabilized
PDRG1_1	3.57342	3.30791	0.0434558	0.362262	2.5104	25.1195	0.255075	10.8093	17.1099	15.7246	1.38539	all	PDRG1	FALSE	FALSE	FALSE	FALSE	FALSE	Destabilized
PDXDC1_1	4.64771	4.40072	0.0168234	0.228263	2.5104	25.1195	0.269843	10.5678	7.24834	5.99566	1.25269	all	PDXDC1	FALSE	TRUE	FALSE	FALSE	TRUE	Destabilized
PDXDC1_2	5.95308	6.72688	0.00272024	0.0913645	2.5104	25.1195	0.262621	8.85516	10.4146	8.50754	1.90702	all	PDXDC1	FALSE	TRUE	FALSE	FALSE	TRUE	Destabilized
PEG10_1	7.81125	6.95202	0.0023096	0.0817177	2.5104	25.1195	0.337921	11.2429	10.3693	8.20284	2.16645	all	PEG10	FALSE	FALSE	FALSE	FALSE	FALSE	Destabilized
PFKFB3_2	3.60081	3.35321	0.0417257	0.354107	2.5104	25.1195	0.254421	10.7451	14.3742	13.0742	1.30004	all	PFKFB3	FALSE	FALSE	FALSE	FALSE	FALSE	Destabilized
PGPEP1_1	4.97699	7.4186	0.00165592	0.066452	2.5104	25.1195	0.207318	6.71296	13.7982	12.3134	1.48473	all	PGPEP1	FALSE	FALSE	FALSE	FALSE	FALSE	Destabilized
PIAS2_1	5.68543	5.86267	0.00520007	0.123173	2.5104	25.1195	0.272922	9.70368	9.06908	7.37451	1.69458	all	PIAS2	FALSE	FALSE	FALSE	FALSE	FALSE	Destabilized
PICALM_2	11.1092	4.9942	0.0103154	0.178582	2.5104	25.1195	0.591757	22.2579	14.9847	12.7736	2.21113	all	PICALM	FALSE	FALSE	FALSE	FALSE	FALSE	Destabilized
PLA2G15_1	11.0828	5.80658	0.00542957	0.126146	2.5104	25.1195	0.535257	19.0984	22.0503	19.5999	2.45035	all	PLA2G15	FALSE	FALSE	FALSE	FALSE	FALSE	Destabilized
PLAA_1	5.22108	9.57874	0.000393338	0.0319846	2.5104	25.1195	0.189321	5.45408	12.3423	11.3318	1.01055	all	PLAA	FALSE	FALSE	TRUE	FALSE	TRUE	Destabilized
PLAA_2	4.16586	9.78986	0.000344623	0.0317523	2.5104	25.1195	0.149394	4.25792	13.0914	12.1653	0.926074	all	PLAA	FALSE	FALSE	TRUE	FALSE	TRUE	Destabilized
PLD3_1	4.18907	3.49766	0.0366828	0.330466	2.5104	25.1195	0.286829	11.9842	18.1784	16.8054	1.37291	all	PLD3	FALSE	FALSE	FALSE	FALSE	FALSE	Destabilized
PLEKHO2_1	24.1127	3.68534	0.0310832	0.301436	2.5104	25.1195	1.58872	65.4694	15.6871	12.067	3.62012	all	PLEKHO2	FALSE	FALSE	FALSE	FALSE	FALSE	Destabilized
PLIN2_2	24.393	9.61847	0.00038363	0.0317523	2.5104	25.1195	0.882647	25.3763	14.7633	11.0985	3.66486	all	PLIN2	FALSE	TRUE	FALSE	FALSE	TRUE	Destabilized
PLS1_1	6.39635	6.35957	0.0035687	0.10631	2.5104	25.1195	0.291922	10.0641	15.4156	14.3766	1.03894	all	PLS1	FALSE	FALSE	FALSE	FALSE	FALSE	Destabilized
PMF1_0	5.81949	4.00665	0.0235131	0.265166	2.5104	25.1195	0.360957	14.5336	16.7381	15.1735	1.56466	all	PMF1	FALSE	FALSE	FALSE	FALSE	FALSE	Destabilized
PML_1	4.59394	7.80047	0.00126906	0.056183	2.5104	25.1195	0.185983	5.89296	14.2455	12.6958	1.54968	all	PML	TRUE	FALSE	FALSE	FALSE	TRUE	Destabilized
PNPLA2_1	5.3973	3.77471	0.0287452	0.29222	2.5104	25.1195	0.349459	14.3074	12.1633	10.562	1.60127	all	PNPLA2	FALSE	FALSE	FALSE	FALSE	FALSE	Destabilized
POFUT1_2	7.62984	6.0618	0.00446606	0.116293	2.5104	25.1195	0.358675	12.5946	15.3653	13.3705	1.99488	all	POFUT1	FALSE	TRUE	FALSE	TRUE	TRUE	Destabilized
POLA1_1	3.67973	6.28869	0.00376312	0.108593	2.5104	25.1195	0.169095	5.85497	12.4772	11.479	0.998151	all	POLA1	TRUE	FALSE	FALSE	FALSE	TRUE	Destabilized
POLA2_1	4.25119	4.37633	0.0171716	0.231031	2.5104	25.1195	0.247777	9.72008	12.9851	11.5812	1.40396	all	POLA2	FALSE	FALSE	FALSE	FALSE	FALSE	Destabilized
POLB_1	4.58408	3.79797	0.0281683	0.288681	2.5104	25.1195	0.295486	12.0773	9.95654	8.75674	1.1998	all	POLB	FALSE	FALSE	FALSE	FALSE	FALSE	Destabilized
POLD1_2	6.60922	3.78577	0.0284693	0.290637	2.5104	25.1195	0.42702	17.4689	14.6897	12.6904	1.99924	all	POLD1	FALSE	TRUE	FALSE	FALSE	TRUE	Destabilized
POLR1D_1	25.8844	10.4145	0.000234876	0.0265524	2.5104	25.1195	0.900106	24.8694	14.4934	10.7432	3.75014	all	POLR1D	FALSE	FALSE	FALSE	FALSE	FALSE	Destabilized
POLR1D_1	25.8844	10.4145	0.000234876	0.0265524	2.5104	25.1195	0.900106	24.8694	14.4934	10.7432	3.75014	all	POLR1D	FALSE	FALSE	TRUE	FALSE	TRUE	Destabilized
POLR3A_1	5.15086	5.26132	0.00832424	0.159433	2.5104	25.1195	0.265081	9.79614	11.9976	10.5404	1.45723	all	POLR3A	FALSE	FALSE	TRUE	FALSE	TRUE	Destabilized
POLR3A_2	2.31341	3.82289	0.0275636	0.288481	2.5104	25.1195	0.148416	6.05521	10.6093	9.72739	0.881925	all	POLR3A	FALSE	FALSE	TRUE	FALSE	TRUE	Destabilized
POLR3C_2	2.1827	4.03189	0.0230085	0.262348	2.5104	25.1195	0.134778	5.41694	14.2218	13.1896	1.03215	all	POLR3C	FALSE	FALSE	FALSE	FALSE	FALSE	Destabilized
POLR3D_2	2.33743	4.30975	0.018162	0.238316	2.5104	25.1195	0.1377	5.42695	11.1102	10.3961	0.714056	all	POLR3D	FALSE	FALSE	FALSE	FALSE	FALSE	Destabilized
POLR3E_1	1.57304	3.265	0.0451661	0.368503	2.5104	25.1195	0.113395	4.82087	10.2705	9.61395	0.656536	all	POLR3E	FALSE	FALSE	FALSE	FALSE	FALSE	Destabilized
POLR3F_1	3.26473	3.80816	0.0279194	0.288481	2.5104	25.1195	0.210033	8.57831	14.2306	13.1167	1.11394	all	POLR3F	FALSE	FALSE	FALSE	FALSE	FALSE	Destabilized
POU2F1_1	6.94236	4.64531	0.0137224	0.205453	2.5104	25.1195	0.388329	14.9541	17.3326	15.6294	1.70316	all	POU2F1	FALSE	TRUE	TRUE	FALSE	TRUE	Destabilized
PPCS_1	5.65717	4.21155	0.0197362	0.24759	2.5104	25.1195	0.338698	13.4408	14.6088	13.0716	1.53718	all	PPCS	FALSE	FALSE	FALSE	FALSE	FALSE	Destabilized
PPIL3_1	2.46305	3.71376	0.0303184	0.29931	2.5104	25.1195	0.161376	6.63636	12.5083	11.5479	0.960443	all	PPIL3	FALSE	FALSE	FALSE	FALSE	FALSE	Destabilized
PPP1R10_2	2.6051	4.17385	0.020379	0.248571	2.5104	25.1195	0.15696	6.24533	13.8126	12.9221	0.890535	all	PPP1R10	FALSE	FALSE	FALSE	FALSE	FALSE	Destabilized
PPP1R21_1	2.20143	5.15204	0.0090838	0.169512	2.5104	25.1195	0.114868	4.27558	11.3618	10.5451	0.816634	all	PPP1R21	FALSE	FALSE	TRUE	FALSE	TRUE	Destabilized
PPP1R37_1	4.72846	3.80113	0.0280908	0.288681	2.5104	25.1195	0.304608	12.4473	12.2411	10.9193	1.32179	all	PPP1R37	FALSE	FALSE	FALSE	FALSE	FALSE	Destabilized
PPP1R7_2	7.30679	4.35487	0.0174842	0.233543	2.5104	25.1195	0.42733	16.7888	16.6426	14.7943	1.84837	all	PPP1R7	FALSE	FALSE	FALSE	FALSE	FALSE	Destabilized
PPP2R3C_2	9.22892	5.30659	0.00802982	0.155725	2.5104	25.1195	0.472297	17.4022	12.994	10.9036	2.0904	all	PPP2R3C	FALSE	FALSE	FALSE	TRUE	TRUE	Destabilized
PPP2R5A_1	4.72422	4.01	0.0234455	0.264726	2.5104	25.1195	0.292848	11.7884	14.1254	13.1074	1.0179	all	PPP2R5A	FALSE	FALSE	FALSE	FALSE	FALSE	Destabilized
PPP2R5C_1	8.82416	4.42398	0.0164983	0.226864	2.5104	25.1195	0.510455	19.9586	11.1306	9.44785	1.68274	all	PPP2R5C	FALSE	FALSE	FALSE	FALSE	FALSE	Destabilized
PPP2R5C_2	9.67829	6.10396	0.00432545	0.115221	2.5104	25.1195	0.453015	15.8656	13.9796	12.7695	1.21014	all	PPP2R5C	FALSE	FALSE	FALSE	FALSE	FALSE	Destabilized
PPP2R5D_2	3.57001	9.34061	0.000457353	0.0353122	2.5104	25.1195	0.131138	3.8244	12.3946	11.4494	0.945153	all	PPP2R5D	FALSE	FALSE	FALSE	FALSE	FALSE	Destabilized
PPP3CA_1	9.67317	6.84909	0.00248839	0.0860722	2.5104	25.1195	0.42218	14.132	22.7377	20.9896	1.74814	all	PPP3CA	FALSE	FALSE	FALSE	FALSE	FALSE	Destabilized
PPP4R1_1	2.00475	7.35249	0.00173496	0.068956	2.5104	25.1195	0.0839396	2.72831	12.4022	11.7508	0.651389	all	PPP4R1	FALSE	FALSE	FALSE	FALSE	FALSE	Destabilized
PPP6R1_1	4.30796	3.73539	0.0297499	0.296858	2.5104	25.1195	0.28106	11.54	11.7512	10.3302	1.42092	all	PPP6R1	FALSE	TRUE	FALSE	FALSE	TRUE	Destabilized
PPP6R1_2	12.2976	3.81342	0.0277918	0.288481	2.5104	25.1195	0.790362	32.2681	14.166	11.7026	2.46343	all	PPP6R1	FALSE	TRUE	FALSE	FALSE	TRUE	Destabilized
PREPL_1	3.14707	9.6654	0.000372497	0.0317523	2.5104	25.1195	0.113593	3.25804	16.2903	15.2441	1.04622	all	PREPL	FALSE	FALSE	FALSE	FALSE	FALSE	Destabilized
PRKAA1_1	4.05868	4.64839	0.0136875	0.205453	2.5104	25.1195	0.226925	8.73679	14.5813	13.357	1.22428	all	PRKAA1	FALSE	FALSE	TRUE	FALSE	TRUE	Destabilized
PRKAB1_1	20.5749	3.41447	0.0395015	0.345127	2.5104	25.1195	1.43421	60.2953	15.2418	12.1067	3.1351	all	PRKAB1	FALSE	FALSE	FALSE	FALSE	FALSE	Destabilized
PRMT3_1	11.5577	4.29986	0.0183142	0.239116	2.5104	25.1195	0.681967	26.896	14.7998	12.8673	1.93254	all	PRMT3	FALSE	FALSE	FALSE	FALSE	FALSE	Destabilized
PRMT7_2	18.9348	6.13182	0.00423514	0.114477	2.5104	25.1195	0.883785	30.8987	14.9597	11.862	3.09772	all	PRMT7	FALSE	TRUE	FALSE	FALSE	TRUE	Destabilized
PRMT9_2	7.20009	4.40181	0.016808	0.228263	2.5104	25.1195	0.417962	16.3673	14.0203	12.4264	1.59393	all	PRMT9	FALSE	FALSE	TRUE	TRUE	TRUE	Destabilized
PRPF39_1	4.70716	6.12272	0.00426442	0.114916	2.5104	25.1195	0.21991	7.69279	8.95307	7.93389	1.01918	all	PRPF39	FALSE	TRUE	FALSE	FALSE	TRUE	Destabilized
PRPF40A_1	12.1342	4.67451	0.0133954	0.203233	2.5104	25.1195	0.675845	25.9743	22.1479	19.8979	2.24994	all	PRPF40A	FALSE	TRUE	FALSE	FALSE	TRUE	Destabilized
PRUNE1_2	21.9408	4.21963	0.0196014	0.247218	2.5104	25.1195	1.31184	52.0292	15.7888	12.6491	3.13966	all	PRUNE1	FALSE	FALSE	FALSE	FALSE	FALSE	Destabilized
PSMA6_3	33.114	3.393	0.0402662	0.348197	2.5104	25.1195	2.31917	97.6555	22.8527	18.5681	4.28457	all	PSMA6	FALSE	FALSE	FALSE	FALSE	FALSE	Destabilized
PSME4_1	1.3642	5.08697	0.00957121	0.173952	2.5104	25.1195	0.0717835	2.68342	13.3919	12.7711	0.620728	all	PSME4	FALSE	TRUE	FALSE	FALSE	TRUE	Destabilized
PSMG4_1	24.3448	4.10948	0.021529	0.25461	2.5104	25.1195	1.48302	59.2773	25.6819	22.9663	2.71556	all	PSMG4	FALSE	FALSE	FALSE	FALSE	FALSE	Destabilized
PSPC1_1	3.81815	7.58223	0.0014765	0.0613774	2.5104	25.1195	0.157075	5.03878	12.2786	11.1011	1.1775	all	PSPC1	FALSE	FALSE	FALSE	FALSE	FALSE	Destabilized
PTGES2_1	2.2624	4.86568	0.0114508	0.186933	2.5104	25.1195	0.122636	4.6526	11.8449	11.037	0.807905	all	PTGES2	FALSE	FALSE	FALSE	FALSE	FALSE	Destabilized
PTPN11_2	5.79708	4.20805	0.0197951	0.24759	2.5104	25.1195	0.347279	13.7847	15.0065	13.4291	1.57741	all	PTPN11	TRUE	FALSE	FALSE	FALSE	TRUE	Destabilized
PUS3_1	19.8028	10.008	0.000301046	0.0310077	2.5104	25.1195	0.702334	19.7993	12.1612	9.71326	2.44799	all	PUS3	FALSE	FALSE	FALSE	FALSE	FALSE	Destabilized
PUS7L_1	2.68885	5.84849	0.00525708	0.123688	2.5104	25.1195	0.129272	4.60035	14.0669	13.04	1.02682	all	PUS7L	FALSE	FALSE	TRUE	FALSE	TRUE	Destabilized
QARS_1	3.85147	4.73465	0.012748	0.198946	2.5104	25.1195	0.21266	8.13969	9.3696	8.1404	1.2292	all	QARS	FALSE	FALSE	FALSE	FALSE	FALSE	Destabilized
QKI_2	1.88007	3.35251	0.0417517	0.354107	2.5104	25.1195	0.13286	5.61142	12.0793	11.1389	0.940353	all	QKI	FALSE	FALSE	FALSE	FALSE	FALSE	Destabilized
QRICH1_2	6.74608	7.06261	0.00213281	0.0775339	2.5104	25.1195	0.289145	9.55775	9.22609	7.78709	1.439	all	QRICH1	FALSE	TRUE	FALSE	FALSE	TRUE	Destabilized
R3HCC1L_1	4.38571	5.14469	0.00913744	0.170089	2.5104	25.1195	0.229057	8.53	14.2996	12.6778	1.62184	all	R3HCC1L	FALSE	FALSE	FALSE	FALSE	FALSE	Destabilized
RAB28_2	9.05571	5.04434	0.00990571	0.175912	2.5104	25.1195	0.479176	17.9633	9.06876	7.55723	1.51153	all	RAB28	FALSE	FALSE	FALSE	FALSE	FALSE	Destabilized
RAB39B_1	14.2711	3.82712	0.0274625	0.288481	2.5104	25.1195	0.914824	37.3126	16.6991	14.0982	2.60091	all	RAB39B	FALSE	FALSE	FALSE	FALSE	FALSE	Destabilized
RAB3GAP1_1	4.51253	8.71753	0.000684458	0.0414701	2.5104	25.1195	0.171888	5.1796	9.10525	7.77433	1.33092	all	RAB3GAP1	FALSE	FALSE	FALSE	FALSE	FALSE	Destabilized
RAB3GAP1_2	6.39501	4.92447	0.0109156	0.181992	2.5104	25.1195	0.343864	12.9942	8.47863	6.89939	1.57924	all	RAB3GAP1	FALSE	FALSE	FALSE	FALSE	FALSE	Destabilized
RAB3GAP2_1	5.95247	5.77588	0.00555976	0.127257	2.5104	25.1195	0.288449	10.3121	10.5993	9.24437	1.35493	all	RAB3GAP2	FALSE	TRUE	FALSE	FALSE	TRUE	Destabilized
RAB3GAP2_2	5.01936	6.57651	0.00303793	0.0977834	2.5104	25.1195	0.224457	7.63698	7.92425	6.62133	1.30292	all	RAB3GAP2	FALSE	TRUE	FALSE	FALSE	TRUE	Destabilized
RAB8A_1	8.84025	4.64523	0.0137233	0.205453	2.5104	25.1195	0.494496	19.0426	20.686	19.1609	1.52505	all	RAB8A	FALSE	FALSE	FALSE	FALSE	FALSE	Destabilized
RABEP2_1	3.084	6.24451	0.00389004	0.109984	2.5104	25.1195	0.142336	4.9418	11.972	10.8522	1.1198	all	RABEP2	FALSE	FALSE	TRUE	FALSE	TRUE	Destabilized
RABGAP1L_1	2.64985	3.92708	0.0251827	0.274639	2.5104	25.1195	0.166736	6.75181	13.7807	12.9147	0.866071	all	RABGAP1L	FALSE	FALSE	FALSE	FALSE	FALSE	Destabilized
RABGAP1L_1	2.64985	3.92708	0.0251827	0.274639	2.5104	25.1195	0.166736	6.75181	13.7807	12.9147	0.866071	all	RABGAP1L	FALSE	FALSE	FALSE	FALSE	FALSE	Destabilized
RACGAP1_2	14.5412	3.60682	0.0333056	0.312517	2.5104	25.1195	0.973322	40.3409	15.5075	12.9051	2.60234	all	RACGAP1	FALSE	FALSE	TRUE	FALSE	TRUE	Destabilized
RAD21_1	4.35042	4.29161	0.0184423	0.239781	2.5104	25.1195	0.257043	10.1433	14.2842	14.2592	0.0249403	all	RAD21	FALSE	FALSE	FALSE	FALSE	FALSE	Destabilized
RAD51AP1_1	7.29019	4.98835	0.0103643	0.178582	2.5104	25.1195	0.388634	14.6235	22.632	20.7302	1.90176	all	RAD51AP1	FALSE	FALSE	FALSE	FALSE	FALSE	Destabilized
RALGAPA1_2	12.5116	5.16553	0.00898613	0.168356	2.5104	25.1195	0.651716	24.2364	10.9694	8.81727	2.15213	all	RALGAPA1	FALSE	TRUE	TRUE	FALSE	TRUE	Destabilized
RALGAPA1_3	10.2541	6.4991	0.00321688	0.101432	2.5104	25.1195	0.461842	15.7875	11.3953	9.60065	1.79466	all	RALGAPA1	FALSE	TRUE	TRUE	FALSE	TRUE	Destabilized
RALGAPA2_1	10.1852	4.67873	0.0133488	0.202858	2.5104	25.1195	0.566944	21.7827	10.19	8.27736	1.91261	all	RALGAPA2	TRUE	TRUE	FALSE	FALSE	TRUE	Destabilized
RALGAPB_1	15.0096	7.65787	0.00140075	0.0592918	2.5104	25.1195	0.614014	19.6124	10.3218	7.86457	2.45723	all	RALGAPB	FALSE	FALSE	TRUE	TRUE	TRUE	Destabilized
RALGAPB_2	5.73985	3.1543	0.0499183	0.386909	2.5104	25.1195	0.424712	18.2082	10.4615	9.38791	1.07362	all	RALGAPB	FALSE	FALSE	TRUE	TRUE	TRUE	Destabilized
RALGAPB_3	17.2549	9.95673	0.000310723	0.0313736	2.5104	25.1195	0.613542	17.3406	11.7012	8.73387	2.96731	all	RALGAPB	FALSE	FALSE	TRUE	TRUE	TRUE	Destabilized
RALGPS2_2	9.66558	4.60711	0.0141632	0.208401	2.5104	25.1195	0.543717	20.9927	14.6134	12.7691	1.84434	all	RALGPS2	FALSE	FALSE	FALSE	FALSE	FALSE	Destabilized
RANBP3_2	20.3627	5.46867	0.0070642	0.144853	2.5104	25.1195	1.02189	37.2583	25.6954	23.0746	2.62083	all	RANBP3	FALSE	TRUE	TRUE	FALSE	TRUE	Destabilized
RANGAP1_2	6.58241	3.34469	0.0420453	0.35562	2.5104	25.1195	0.465977	19.6924	16.3157	14.5617	1.75405	all	RANGAP1	FALSE	FALSE	TRUE	FALSE	TRUE	Destabilized
RAP1GDS1_1	5.30675	7.58856	0.00146999	0.0613774	2.5104	25.1195	0.218211	6.99742	13.5865	12.4588	1.12768	all	RAP1GDS1	TRUE	FALSE	TRUE	FALSE	TRUE	Destabilized
RAP1GDS1_2	5.41391	5.88207	0.00512318	0.121904	2.5104	25.1195	0.259348	9.20981	14.2749	13.0221	1.25277	all	RAP1GDS1	TRUE	FALSE	TRUE	FALSE	TRUE	Destabilized
RAPGEF2_1	2.31172	6.00592	0.00466006	0.118992	2.5104	25.1195	0.109302	3.85146	15.3055	14.4542	0.851236	all	RAPGEF2	FALSE	TRUE	TRUE	FALSE	TRUE	Destabilized
RAPGEF6_2	1.68449	3.66764	0.0315699	0.304529	2.5104	25.1195	0.111378	4.5957	9.44905	8.55643	0.892624	all	RAPGEF6	FALSE	TRUE	TRUE	TRUE	TRUE	Destabilized
RARS2_2	6.31046	3.92984	0.0251227	0.274308	2.5104	25.1195	0.396872	16.0678	10.2714	8.89745	1.37393	all	RARS2	FALSE	FALSE	FALSE	TRUE	TRUE	Destabilized
RARS_1	4.23821	5.17045	0.00895076	0.168356	2.5104	25.1195	0.220625	8.20206	8.63681	7.6189	1.01791	all	RARS	FALSE	FALSE	FALSE	FALSE	FALSE	Destabilized
RASA2_1	6.32871	3.77455	0.0287492	0.29222	2.5104	25.1195	0.409777	16.7772	9.97421	8.3595	1.61471	all	RASA2	FALSE	TRUE	FALSE	FALSE	TRUE	Destabilized
RASSF2_2	35.7903	11.4558	0.000127052	0.0195551	2.5104	25.1195	1.18915	31.2616	11.5744	7.15767	4.41669	all	RASSF2	FALSE	FALSE	FALSE	FALSE	FALSE	Destabilized
RBM6_1	19.4544	5.56732	0.0065382	0.136525	2.5104	25.1195	0.965124	34.9655	23.884	20.7262	3.15783	all	RBM6	FALSE	FALSE	TRUE	FALSE	TRUE	Destabilized
RCC2_2	2.2245	4.96104	0.0105963	0.178874	2.5104	25.1195	0.119022	4.48671	13.6649	12.9638	0.701121	all	RCC2	TRUE	FALSE	FALSE	FALSE	TRUE	Destabilized
REL_3	4.56663	4.5883	0.0143859	0.210154	2.5104	25.1195	0.257608	9.95895	11.9787	10.671	1.30768	all	REL	FALSE	FALSE	FALSE	FALSE	FALSE	Destabilized
RFX1_1	3.37432	4.53035	0.0150957	0.214434	2.5104	25.1195	0.192018	7.45288	16.5771	15.4118	1.1653	all	RFX1	FALSE	FALSE	FALSE	FALSE	FALSE	Destabilized
RFX3_1	4.87154	8.28321	0.00091355	0.0479139	2.5104	25.1195	0.190762	5.88486	13.1127	11.5821	1.5306	all	RFX3	FALSE	FALSE	FALSE	FALSE	FALSE	Destabilized
RGL2_1	17.2419	4.12688	0.0212116	0.253065	2.5104	25.1195	1.04719	41.8054	10.9492	7.91408	3.03513	all	RGL2	FALSE	FALSE	TRUE	FALSE	TRUE	Destabilized
RIC8A_1	5.12931	4.14863	0.0208216	0.251806	2.5104	25.1195	0.310373	12.3715	10.04	8.49887	1.5411	all	RIC8A	FALSE	FALSE	TRUE	FALSE	TRUE	Destabilized
RIC8A_2	26.2912	9.6392	0.00037867	0.0317523	2.5104	25.1195	0.95029	27.2922	13.6659	10.0011	3.66476	all	RIC8A	FALSE	FALSE	TRUE	FALSE	TRUE	Destabilized
RIF1_2	6.16062	7.28893	0.00181479	0.0709836	2.5104	25.1195	0.259245	8.45726	11.2854	9.63852	1.64684	all	RIF1	FALSE	TRUE	FALSE	FALSE	TRUE	Destabilized
RIOX2_2	23.1473	3.74372	0.0295339	0.296619	2.5104	25.1195	1.50773	61.868	19.5677	16.6525	2.91522	all	RIOX2	FALSE	TRUE	FALSE	FALSE	TRUE	Destabilized
RIPOR1_1	8.83055	6.97275	0.0022753	0.0817177	2.5104	25.1195	0.381347	12.6722	13.2658	11.2809	1.98485	all	RIPOR1	TRUE	FALSE	FALSE	FALSE	TRUE	Destabilized
RIPOR1_2	3.0928	7.34787	0.00174064	0.068956	2.5104	25.1195	0.129544	4.21172	10.6131	9.68989	0.923166	all	RIPOR1	TRUE	FALSE	FALSE	FALSE	TRUE	Destabilized
RMDN1_1	4.75772	4.95998	0.0106054	0.178874	2.5104	25.1195	0.254598	9.59816	14.3433	13.1705	1.17285	all	RMDN1	FALSE	FALSE	FALSE	FALSE	FALSE	Destabilized
RMND5A_1	6.14224	4.3479	0.0175871	0.234579	2.5104	25.1195	0.359624	14.1357	11.7392	10.4443	1.29489	all	RMND5A	FALSE	TRUE	TRUE	FALSE	TRUE	Destabilized
RNF113A_2	16.9455	3.84363	0.027071	0.286471	2.5104	25.1195	1.08289	44.1146	21.7098	18.497	3.21281	all	RNF113A	FALSE	FALSE	FALSE	FALSE	FALSE	Destabilized
RNF123_1	8.82252	3.91735	0.0253954	0.276634	2.5104	25.1195	0.556129	22.5356	13.3257	11.3207	2.00498	all	RNF123	FALSE	TRUE	TRUE	FALSE	TRUE	Destabilized
RNF123_2	8.93009	3.73872	0.0296632	0.296858	2.5104	25.1195	0.582238	23.9002	11.4602	9.94232	1.51787	all	RNF123	FALSE	TRUE	TRUE	FALSE	TRUE	Destabilized
RNF213_1	5.91593	10.6415	0.000204913	0.0256696	2.5104	25.1195	0.203572	5.56276	9.25936	7.85942	1.39995	all	RNF213	FALSE	TRUE	TRUE	FALSE	TRUE	Destabilized
RNF213_2	6.79669	6.8372	0.00250998	0.0864964	2.5104	25.1195	0.296944	9.94691	11.6679	9.9725	1.69543	all	RNF213	FALSE	TRUE	TRUE	FALSE	TRUE	Destabilized
RNF213_3	8.59728	4.55986	0.0147296	0.212045	2.5104	25.1195	0.487054	18.8659	12.1004	10.0568	2.04357	all	RNF213	FALSE	TRUE	TRUE	FALSE	TRUE	Destabilized
RNF220_1	5.20989	7.43813	0.00163333	0.0658303	2.5104	25.1195	0.216693	7.00865	16.275	14.6852	1.58979	all	RNF220	FALSE	TRUE	FALSE	FALSE	TRUE	Destabilized
RNMT_1	4.88853	9.3155	0.000464734	0.0353122	2.5104	25.1195	0.179822	5.25099	15.3948	14.0974	1.2974	all	RNMT	FALSE	FALSE	TRUE	FALSE	TRUE	Destabilized
RNMT_2	17.6673	9.23202	0.0004902	0.0363532	2.5104	25.1195	0.652925	19.1488	17.7725	15.0983	2.67419	all	RNMT	FALSE	FALSE	TRUE	FALSE	TRUE	Destabilized
ROCK1_1	3.23959	4.68107	0.0133231	0.202858	2.5104	25.1195	0.180265	6.92491	12.9789	12.2233	0.755635	all	ROCK1	FALSE	FALSE	FALSE	FALSE	FALSE	Destabilized
RPA1_1	2.10096	4.0541	0.0225742	0.260601	2.5104	25.1195	0.129224	5.18551	12.4441	11.576	0.868136	all	RPA1	FALSE	FALSE	TRUE	FALSE	TRUE	Destabilized
RPA1_2	4.0555	4.11091	0.0215029	0.25461	2.5104	25.1195	0.246989	9.87134	13.9396	12.8866	1.05298	all	RPA1	FALSE	FALSE	TRUE	FALSE	TRUE	Destabilized
RPAP1_2	4.53448	3.59019	0.033798	0.315199	2.5104	25.1195	0.30455	12.638	14.9247	13.4012	1.52354	all	RPAP1	FALSE	TRUE	TRUE	TRUE	TRUE	Destabilized
RPGR_1	10.6458	4.20842	0.0197889	0.24759	2.5104	25.1195	0.637704	25.3121	19.0609	16.9196	2.1412	all	RPGR	FALSE	FALSE	TRUE	FALSE	TRUE	Destabilized
RPP30_2	26.052	7.56797	0.00149127	0.0617145	2.5104	25.1195	1.0729	34.4453	19.3754	15.5685	3.80683	all	RPP30	FALSE	FALSE	FALSE	FALSE	FALSE	Destabilized
RPP40_2	11.6002	3.4087	0.0397056	0.346582	2.5104	25.1195	0.809638	34.0524	21.8296	19.4806	2.34899	all	RPP40	FALSE	FALSE	FALSE	FALSE	FALSE	Destabilized
RPRD1B_1	1.6517	3.23961	0.0462114	0.373153	2.5104	25.1195	0.119769	5.10162	13.4443	13.1662	0.278082	all	RPRD1B	FALSE	FALSE	FALSE	FALSE	FALSE	Destabilized
RPRD2_2	2.54105	5.00779	0.0102026	0.178113	2.5104	25.1195	0.13511	5.07734	10.741	9.72097	1.02007	all	RPRD2	FALSE	FALSE	TRUE	FALSE	TRUE	Destabilized
RPS20_1	18.8976	6.06458	0.00445663	0.116293	2.5104	25.1195	0.888115	31.18	15.6148	12.2125	3.40233	all	RPS20	FALSE	FALSE	FALSE	FALSE	FALSE	Destabilized
RPS6KA1_1	7.88265	4.56572	0.0146581	0.211948	2.5104	25.1195	0.446175	17.2756	9.96293	8.38498	1.57795	all	RPS6KA1	FALSE	TRUE	FALSE	FALSE	TRUE	Destabilized
RPS6KA3_1	4.72917	4.28507	0.0185446	0.240431	2.5104	25.1195	0.27972	11.0432	10.269	8.77597	1.49303	all	RPS6KA3	FALSE	FALSE	TRUE	FALSE	TRUE	Destabilized
RPS6KB1_1	4.94404	4.09221	0.0218493	0.255737	2.5104	25.1195	0.302079	12.0891	11.3344	9.80027	1.53414	all	RPS6KB1	FALSE	FALSE	FALSE	FALSE	FALSE	Destabilized
RPTOR_1	7.34769	4.63781	0.0138077	0.205453	2.5104	25.1195	0.411456	15.8528	10.9392	9.68699	1.25216	all	RPTOR	FALSE	TRUE	FALSE	FALSE	TRUE	Destabilized
RRAGC_1	36.9658	6.14456	0.0041945	0.114027	2.5104	25.1195	1.72317	60.1975	24.1708	20.3579	3.81292	all	RRAGC	FALSE	FALSE	FALSE	FALSE	FALSE	Destabilized
RREB1_3	20.7421	3.19891	0.0479422	0.377911	2.5104	25.1195	1.51851	64.8813	16.1665	12.6571	3.5094	all	RREB1	FALSE	TRUE	TRUE	FALSE	TRUE	Destabilized
RRN3_1	11.2517	6.46543	0.0032982	0.101432	2.5104	25.1195	0.508375	17.4137	10.8454	8.87476	1.9706	all	RRN3	FALSE	FALSE	FALSE	FALSE	FALSE	Destabilized
RRN3_2	14.5466	6.23995	0.00390341	0.109984	2.5104	25.1195	0.671672	23.3266	14.1487	11.8591	2.28957	all	RRN3	FALSE	FALSE	FALSE	FALSE	FALSE	Destabilized
RRP12_1	7.90069	4.16054	0.0206113	0.250744	2.5104	25.1195	0.477101	19.0013	10.5954	8.66499	1.93041	all	RRP12	FALSE	TRUE	FALSE	FALSE	TRUE	Destabilized
RSF1_3	2.22457	5.07403	0.00967148	0.174087	2.5104	25.1195	0.117254	4.38695	11.5889	10.6413	0.947538	all	RSF1	FALSE	FALSE	FALSE	TRUE	TRUE	Destabilized
RTF2_1	6.00384	5.21962	0.00860567	0.16354	2.5104	25.1195	0.310596	11.5096	12.1811	10.4731	1.70798	all	RTF2	FALSE	FALSE	FALSE	FALSE	FALSE	Destabilized
RTN4_3	20.1122	5.52215	0.00677363	0.140473	2.5104	25.1195	1.003	36.4436	17.6607	14.5197	3.14105	all	RTN4	FALSE	TRUE	TRUE	FALSE	TRUE	Destabilized
RUFY1_1	6.9587	3.34561	0.0420107	0.35562	2.5104	25.1195	0.492514	20.8124	11.0002	9.31278	1.68744	all	RUFY1	FALSE	FALSE	FALSE	FALSE	FALSE	Destabilized
RUFY1_3	32.2691	9.24936	0.000484789	0.0363532	2.5104	25.1195	1.1914	34.9095	13.4294	9.86817	3.56119	all	RUFY1	FALSE	FALSE	FALSE	FALSE	FALSE	Destabilized
RUFY2_1	7.08957	4.8066	0.0120172	0.191737	2.5104	25.1195	0.387475	14.7588	7.99797	6.14813	1.84984	all	RUFY2	FALSE	FALSE	FALSE	FALSE	FALSE	Destabilized
RUFY3_2	4.18727	6.62925	0.00292218	0.0960588	2.5104	25.1195	0.186349	6.32027	14.9312	14.2655	0.665619	all	RUFY3	FALSE	FALSE	FALSE	FALSE	FALSE	Destabilized
SAMD4A_1	18.1618	5.95997	0.00482641	0.11983	2.5104	25.1195	0.86286	30.4918	14.8504	11.7915	3.05893	all	SAMD4A	FALSE	TRUE	FALSE	FALSE	TRUE	Destabilized
SAMD4B_1	2.06529	3.22276	0.0469196	0.374649	2.5104	25.1195	0.15035	6.41242	13.5917	12.6673	0.924362	all	SAMD4B	FALSE	FALSE	FALSE	FALSE	FALSE	Destabilized
SARM1_2	2.99284	4.22228	0.0195573	0.246998	2.5104	25.1195	0.178863	7.09259	12.9146	11.8824	1.03222	all	SARM1	FALSE	TRUE	TRUE	FALSE	TRUE	Destabilized
SART3_1	2.13041	4.53674	0.0150156	0.213816	2.5104	25.1195	0.121115	4.69882	7.44827	6.6828	0.765474	all	SART3	FALSE	TRUE	FALSE	FALSE	TRUE	Destabilized
SART3_2	3.31277	6.28553	0.00377206	0.108593	2.5104	25.1195	0.15228	5.27374	9.82468	8.659	1.16569	all	SART3	FALSE	TRUE	FALSE	FALSE	TRUE	Destabilized
SASS6_1	8.27637	7.775	0.00129157	0.0564757	2.5104	25.1195	0.33568	10.6515	13.3442	11.4755	1.86871	all	SASS6	TRUE	FALSE	TRUE	FALSE	TRUE	Destabilized
SBNO1_1	3.75251	3.21536	0.0472345	0.37635	2.5104	25.1195	0.273653	11.6778	12.7606	11.6576	1.10303	all	SBNO1	FALSE	FALSE	FALSE	FALSE	FALSE	Destabilized
SCAF4_1	3.24024	3.22435	0.0468523	0.374649	2.5104	25.1195	0.235797	10.0555	12.6389	11.4606	1.17834	all	SCAF4	FALSE	FALSE	FALSE	FALSE	FALSE	Destabilized
SCAMP1_2	8.59116	3.43454	0.0388009	0.34061	2.5104	25.1195	0.596254	25.0295	21.8562	20.0522	1.80406	all	SCAMP1	TRUE	FALSE	FALSE	FALSE	TRUE	Destabilized
SCFD1_2	5.94528	7.20881	0.00192111	0.0732867	2.5104	25.1195	0.251792	8.25235	13.9398	12.3465	1.59328	all	SCFD1	FALSE	FALSE	FALSE	FALSE	FALSE	Destabilized
SCRIB_2	1.81574	3.70845	0.0304596	0.299902	2.5104	25.1195	0.119089	4.89925	10.6385	9.64197	0.996523	all	SCRIB	FALSE	TRUE	TRUE	FALSE	TRUE	Destabilized
SCYL1_1	5.44421	9.05912	0.000547863	0.0379212	2.5104	25.1195	0.203197	6.01337	15.224	13.8069	1.41712	all	SCYL1	TRUE	TRUE	FALSE	FALSE	TRUE	Destabilized
SCYL1_2	2.76324	5.65462	0.00610781	0.132288	2.5104	25.1195	0.135723	4.88972	13.6504	12.8948	0.755565	all	SCYL1	TRUE	TRUE	FALSE	FALSE	TRUE	Destabilized
SCYL3_1	5.81063	5.94294	0.00488968	0.11983	2.5104	25.1195	0.276557	9.78344	9.9988	8.28066	1.71814	all	SCYL3	FALSE	FALSE	TRUE	FALSE	TRUE	Destabilized
SEC14L1_2	3.03806	4.18855	0.0201259	0.248425	2.5104	25.1195	0.182594	7.25776	9.70548	8.52598	1.1795	all	SEC14L1	FALSE	FALSE	FALSE	FALSE	FALSE	Destabilized
SEC24A_1	6.68236	8.7995	0.000648627	0.0400865	2.5104	25.1195	0.253272	7.59874	13.4058	11.7981	1.60776	all	SEC24A	FALSE	FALSE	FALSE	TRUE	TRUE	Destabilized
SEC24C_1	1.72431	3.72116	0.0301225	0.298967	2.5104	25.1195	0.11281	4.63667	13.0023	12.28	0.722256	all	SEC24C	FALSE	FALSE	FALSE	FALSE	FALSE	Destabilized
SEC24C_2	6.09734	4.17471	0.0203641	0.248571	2.5104	25.1195	0.367319	14.6145	14.1003	12.4971	1.60321	all	SEC24C	FALSE	FALSE	FALSE	FALSE	FALSE	Destabilized
SEC31A_1	2.5328	5.82176	0.00536639	0.125622	2.5104	25.1195	0.122123	4.35326	14.584	13.86	0.723996	all	SEC31A	FALSE	FALSE	TRUE	FALSE	TRUE	Destabilized
SELENOH_1	29.7983	14.7167	2.20331e-05	0.00662963	2.5104	25.1195	0.887782	20.2605	18.8328	14.9877	3.8451	all	SELENOH	FALSE	FALSE	FALSE	FALSE	FALSE	Destabilized
SEMA4C_1	14.0694	4.30604	0.0182189	0.238449	2.5104	25.1195	0.829338	32.694	18.1097	15.5268	2.58286	all	SEMA4C	FALSE	TRUE	FALSE	TRUE	TRUE	Destabilized
SENP6_1	7.35931	7.379	0.00170279	0.0680381	2.5104	25.1195	0.3075	9.9795	17.2354	15.8707	1.3647	all	SENP6	FALSE	FALSE	TRUE	FALSE	TRUE	Destabilized
SERPINB8_2	7.93579	3.40486	0.039842	0.34712	2.5104	25.1195	0.554344	23.3217	19.6729	17.5502	2.12265	all	SERPINB8	FALSE	FALSE	FALSE	FALSE	FALSE	Destabilized
SERPINH1_1	2.75577	4.96745	0.0105413	0.178874	2.5104	25.1195	0.14732	5.5511	14.548	13.7015	0.846438	all	SERPINH1	FALSE	TRUE	FALSE	FALSE	TRUE	Destabilized
SERPINH1_2	10.5465	7.76192	0.00130329	0.0567206	2.5104	25.1195	0.428161	13.5959	12.9501	11.3357	1.61433	all	SERPINH1	FALSE	TRUE	FALSE	FALSE	TRUE	Destabilized
SF3A1_1	3.50152	3.91221	0.0255085	0.277539	2.5104	25.1195	0.220927	8.95578	14.6193	13.3721	1.24722	all	SF3A1	FALSE	FALSE	FALSE	FALSE	FALSE	Destabilized
SGK3_1	10.8213	3.89268	0.0259434	0.279646	2.5104	25.1195	0.68523	27.8164	12.7156	10.5561	2.15949	all	SGK3	FALSE	FALSE	FALSE	TRUE	TRUE	Destabilized
SGTA_1	5.672	3.45165	0.0382142	0.337888	2.5104	25.1195	0.392203	16.4429	15.0902	13.67	1.42021	all	SGTA	FALSE	FALSE	FALSE	FALSE	FALSE	Destabilized
SGTB_1	4.01111	4.11356	0.0214542	0.25461	2.5104	25.1195	0.244174	9.757	17.4445	16.1205	1.32401	all	SGTB	FALSE	FALSE	FALSE	FALSE	FALSE	Destabilized
SH3BP1_1	4.35452	4.33127	0.0178353	0.235853	2.5104	25.1195	0.255637	10.0599	14.2749	12.9977	1.27721	all	SH3BP1	FALSE	TRUE	FALSE	FALSE	TRUE	Destabilized
SH3GLB2_1	4.35484	6.30484	0.00371783	0.10792	2.5104	25.1195	0.199804	6.91141	13.1506	12.071	1.07961	all	SH3GLB2	FALSE	FALSE	FALSE	FALSE	FALSE	Destabilized
SHPK_1	4.90436	4.9328	0.0108419	0.181089	2.5104	25.1195	0.263412	9.94849	13.2531	12.649	0.60401	all	SHPK	FALSE	FALSE	FALSE	FALSE	FALSE	Destabilized
SHTN1_2	8.77415	3.22522	0.0468156	0.374649	2.5104	25.1195	0.638377	27.2217	14.3331	12.1748	2.15833	all	SHTN1	FALSE	FALSE	TRUE	FALSE	TRUE	Destabilized
SIRT5_1	8.13257	3.3581	0.0415431	0.35389	2.5104	25.1195	0.573992	24.2328	15.472	13.4801	1.99193	all	SIRT5	FALSE	TRUE	FALSE	FALSE	TRUE	Destabilized
SIRT5_2	1.55528	3.29796	0.0438461	0.36266	2.5104	25.1195	0.11127	4.71882	13.5482	12.9457	0.602465	all	SIRT5	FALSE	TRUE	FALSE	FALSE	TRUE	Destabilized
SKIV2L_1	3.43363	3.94393	0.0248187	0.271779	2.5104	25.1195	0.215391	8.71151	7.08785	6.13092	0.956935	all	SKIV2L	FALSE	FALSE	FALSE	FALSE	FALSE	Destabilized
SLC7A6OS_1	8.54673	6.11259	0.00429725	0.115221	2.5104	25.1195	0.399698	13.9908	20.006	17.8339	2.17203	all	SLC7A6OS	FALSE	FALSE	FALSE	FALSE	FALSE	Destabilized
SLC9A1_1	17.5354	3.24082	0.046161	0.373071	2.5104	25.1195	1.27117	54.1414	23.1636	20.5112	2.65237	all	SLC9A1	FALSE	FALSE	TRUE	TRUE	TRUE	Destabilized
SLK_1	4.94395	3.28184	0.0444866	0.365595	2.5104	25.1195	0.355012	15.0739	13.6371	12.6821	0.955036	all	SLK	FALSE	TRUE	FALSE	FALSE	TRUE	Destabilized
SMAD4_1	2.54425	3.37268	0.0410045	0.35163	2.5104	25.1195	0.17899	7.54838	15.1288	14.0607	1.06805	all	SMAD4	FALSE	FALSE	FALSE	FALSE	FALSE	Destabilized
SMARCA5_1	6.01314	9.65392	0.000375187	0.0317523	2.5104	25.1195	0.217175	6.23256	10.5244	8.7204	1.80396	all	SMARCA5	FALSE	FALSE	FALSE	FALSE	FALSE	Destabilized
SMARCA5_2	1.42709	3.20485	0.0476851	0.377168	2.5104	25.1195	0.104329	4.45566	8.12807	7.60093	0.52714	all	SMARCA5	FALSE	FALSE	FALSE	FALSE	FALSE	Destabilized
SMARCB1_1	1.83792	3.88639	0.0260851	0.280774	2.5104	25.1195	0.116517	4.73204	8.57136	7.61143	0.959932	all	SMARCB1	FALSE	TRUE	FALSE	FALSE	TRUE	Destabilized
SMARCB1_2	7.39862	3.24397	0.0460302	0.372618	2.5104	25.1195	0.535946	22.8214	12.4553	10.3344	2.12088	all	SMARCB1	FALSE	TRUE	FALSE	FALSE	TRUE	Destabilized
SMARCC1_2	2.5191	5.94039	0.00489921	0.11983	2.5104	25.1195	0.119929	4.24327	8.92077	7.97343	0.947343	all	SMARCC1	FALSE	FALSE	FALSE	FALSE	FALSE	Destabilized
SMARCD1_1	4.27359	8.67647	0.0007032	0.0417863	2.5104	25.1195	0.163198	4.92854	10.7137	9.22572	1.48796	all	SMARCD1	FALSE	FALSE	FALSE	FALSE	FALSE	Destabilized
SMC2_1	4.26728	3.33055	0.0425818	0.357548	2.5104	25.1195	0.303048	12.8205	9.28008	8.18626	1.09382	all	SMC2	FALSE	FALSE	TRUE	FALSE	TRUE	Destabilized
SMCHD1_1	2.51061	9.03767	0.000555512	0.038014	2.5104	25.1195	0.0938215	2.77966	7.09122	6.24674	0.844482	all	SMCHD1	FALSE	FALSE	FALSE	FALSE	FALSE	Destabilized
SMCHD1_2	3.0935	4.54696	0.0148885	0.212675	2.5104	25.1195	0.175595	6.80768	8.66222	7.80592	0.856298	all	SMCHD1	FALSE	FALSE	FALSE	FALSE	FALSE	Destabilized
SMG9_2	8.81071	6.49302	0.00323139	0.101432	2.5104	25.1195	0.397057	13.5779	10.8093	8.76004	2.04925	all	SMG9	FALSE	FALSE	TRUE	FALSE	TRUE	Destabilized
SMU1_1	1.94619	3.32218	0.0429025	0.359915	2.5104	25.1195	0.138473	5.8618	12.4626	11.6321	0.830406	all	SMU1	FALSE	FALSE	FALSE	FALSE	FALSE	Destabilized
SNAPIN_1	2.59059	3.22751	0.0467189	0.374649	2.5104	25.1195	0.188381	8.03157	18.8054	17.6394	1.16598	all	SNAPIN	FALSE	FALSE	FALSE	FALSE	FALSE	Destabilized
SNRNP200_3	2.06931	3.81378	0.027783	0.288481	2.5104	25.1195	0.132985	5.42925	9.68036	8.92474	0.755618	all	SNRNP200	FALSE	FALSE	FALSE	TRUE	TRUE	Destabilized
SNTA1_1	6.81267	8.22884	0.000947613	0.0490747	2.5104	25.1195	0.267739	8.28416	10.4117	8.69942	1.71226	all	SNTA1	FALSE	FALSE	FALSE	FALSE	FALSE	Destabilized
SNUPN_1	3.69274	3.3392	0.0422527	0.355752	2.5104	25.1195	0.261736	11.0656	12.9006	11.7649	1.13564	all	SNUPN	TRUE	FALSE	FALSE	FALSE	TRUE	Destabilized
SNX18_1	5.63964	3.67516	0.0313621	0.303129	2.5104	25.1195	0.372331	15.3548	8.93464	7.23187	1.70278	all	SNX18	FALSE	FALSE	FALSE	FALSE	FALSE	Destabilized
SNX1_1	3.03981	3.56274	0.0346274	0.320068	2.5104	25.1195	0.205321	8.53751	13.3826	12.3194	1.06319	all	SNX1	FALSE	FALSE	FALSE	FALSE	FALSE	Destabilized
SNX1_2	11.4454	9.59297	0.000389829	0.0319798	2.5104	25.1195	0.414706	11.9384	16.3291	14.0112	2.31786	all	SNX1	FALSE	FALSE	FALSE	FALSE	FALSE	Destabilized
SNX2_2	4.12344	4.06264	0.0224095	0.26019	2.5104	25.1195	0.253241	10.1559	15.6804	14.4532	1.22724	all	SNX2	FALSE	FALSE	FALSE	FALSE	FALSE	Destabilized
SNX6_1	3.42207	3.99822	0.0236843	0.265455	2.5104	25.1195	0.212575	8.5643	13.2931	12.2363	1.05679	all	SNX6	FALSE	FALSE	FALSE	FALSE	FALSE	Destabilized
SNX8_1	6.48884	6.95645	0.00230222	0.0817177	2.5104	25.1195	0.280607	9.3336	18.4412	16.6334	1.80772	all	SNX8	FALSE	TRUE	FALSE	FALSE	TRUE	Destabilized
SNX8_2	15.0226	3.76258	0.0290512	0.294121	2.5104	25.1195	0.974944	39.951	20.7305	18.5492	2.18133	all	SNX8	FALSE	TRUE	FALSE	FALSE	TRUE	Destabilized
SOS1_2	2.36395	3.54427	0.035198	0.32358	2.5104	25.1195	0.160284	6.67392	11.4056	10.8423	0.563212	all	SOS1	FALSE	FALSE	TRUE	FALSE	TRUE	Destabilized
SPAG7_1	9.29359	4.86805	0.0114287	0.186933	2.5104	25.1195	0.503604	19.1028	23.065	20.896	2.16892	all	SPAG7	FALSE	FALSE	FALSE	FALSE	FALSE	Destabilized
SPC24_1	3.19468	4.7436	0.0126545	0.19782	2.5104	25.1195	0.17617	6.73889	11.7975	10.5422	1.25529	all	SPC24	FALSE	FALSE	FALSE	FALSE	FALSE	Destabilized
SPTBN2_2	4.67755	3.31158	0.0433129	0.361577	2.5104	25.1195	0.333611	14.1336	12.5947	11.508	1.08667	all	SPTBN2	FALSE	TRUE	TRUE	FALSE	TRUE	Destabilized
SRGAP3_1	7.05616	3.31766	0.0430773	0.360403	2.5104	25.1195	0.502565	21.2817	13.284	11.4334	1.8506	all	SRGAP3	FALSE	FALSE	FALSE	FALSE	FALSE	Destabilized
SRGAP3_2	3.86244	3.336	0.0423742	0.356127	2.5104	25.1195	0.273961	11.5853	12.8649	11.7038	1.16103	all	SRGAP3	FALSE	FALSE	FALSE	FALSE	FALSE	Destabilized
SRP68_1	4.94813	4.69476	0.0131735	0.202448	2.5104	25.1195	0.274788	10.5462	10.5822	9.32742	1.25473	all	SRP68	FALSE	FALSE	FALSE	FALSE	FALSE	Destabilized
SRP68_2	6.24122	4.63868	0.0137979	0.205453	2.5104	25.1195	0.349451	13.4631	9.86278	8.61972	1.24306	all	SRP68	FALSE	FALSE	FALSE	FALSE	FALSE	Destabilized
SRP72_1	6.885	3.59161	0.0337557	0.315199	2.5104	25.1195	0.462285	19.1816	11.2424	9.78503	1.45735	all	SRP72	FALSE	FALSE	FALSE	FALSE	FALSE	Destabilized
SRRD_1	6.26973	10.5777	0.000212899	0.0263143	2.5104	25.1195	0.216377	5.931	15.8188	14.464	1.35477	all	SRRD	FALSE	FALSE	TRUE	FALSE	TRUE	Destabilized
SRRT_2	3.40677	4.85007	0.0115976	0.187898	2.5104	25.1195	0.185067	7.02852	10.1222	8.88981	1.2324	all	SRRT	FALSE	FALSE	FALSE	FALSE	FALSE	Destabilized
STAM_2	3.27769	3.62829	0.0326816	0.310165	2.5104	25.1195	0.218439	9.03931	16.7665	15.6816	1.08486	all	STAM	FALSE	FALSE	FALSE	FALSE	FALSE	Destabilized
STARD10_1	39.6078	14.3122	2.70356e-05	0.00759454	2.5104	25.1195	1.19353	27.6913	22.5227	18.3112	4.21149	all	STARD10	FALSE	TRUE	FALSE	TRUE	TRUE	Destabilized
STAT1_2	5.68157	5.60708	0.00633828	0.134534	2.5104	25.1195	0.280577	10.1391	8.89102	7.51571	1.37531	all	STAT1	FALSE	TRUE	FALSE	FALSE	TRUE	Destabilized
STAT3_1	12.0473	9.69126	0.00036651	0.0317523	2.5104	25.1195	0.434255	12.4388	11.1983	9.11115	2.08715	all	STAT3	FALSE	TRUE	FALSE	FALSE	TRUE	Destabilized
STAT3_3	5.76823	4.78458	0.0122359	0.194225	2.5104	25.1195	0.316239	12.0634	12.0743	10.5071	1.56724	all	STAT3	FALSE	TRUE	FALSE	FALSE	TRUE	Destabilized
STAT6_1	4.53946	9.62537	0.000381971	0.0317523	2.5104	25.1195	0.164198	4.71907	12.4379	11.2053	1.23263	all	STAT6	FALSE	TRUE	FALSE	FALSE	TRUE	Destabilized
STAT6_2	6.90911	4.10724	0.0215704	0.25461	2.5104	25.1195	0.421047	16.8322	15.3811	13.5985	1.78259	all	STAT6	FALSE	TRUE	FALSE	FALSE	TRUE	Destabilized
STK26_1	3.38478	6.13162	0.00423579	0.114477	2.5104	25.1195	0.157989	5.52363	7.95193	6.89315	1.05878	all	STK26	FALSE	FALSE	FALSE	FALSE	FALSE	Destabilized
STRIP1_3	14.1328	3.69373	0.0308552	0.300449	2.5104	25.1195	0.929621	38.2852	16.6242	13.9479	2.6763	all	STRIP1	FALSE	FALSE	FALSE	FALSE	FALSE	Destabilized
STRN3_2	3.06359	3.62106	0.0328902	0.310165	2.5104	25.1195	0.20447	8.46573	15.4982	14.2211	1.27712	all	STRN3	FALSE	FALSE	TRUE	FALSE	TRUE	Destabilized
STX5_2	22.9436	10.7012	0.000197727	0.0251087	2.5104	25.1195	0.787372	21.4535	14.3481	10.9279	3.42027	all	STX5	FALSE	FALSE	FALSE	FALSE	FALSE	Destabilized
STXBP1_2	21.401	3.78215	0.0285594	0.290929	2.5104	25.1195	1.38367	56.6195	15.616	12.3467	3.26929	all	STXBP1	FALSE	FALSE	FALSE	FALSE	FALSE	Destabilized
STXBP2_1	2.98587	3.35801	0.0415464	0.35389	2.5104	25.1195	0.210745	8.89729	11.0444	10.235	0.809377	all	STXBP2	FALSE	FALSE	FALSE	FALSE	FALSE	Destabilized
STXBP3_2	2.48265	3.24762	0.0458791	0.37209	2.5104	25.1195	0.179687	7.64926	10.9126	9.83269	1.07993	all	STXBP3	FALSE	FALSE	FALSE	FALSE	FALSE	Destabilized
STXBP5_2	7.62364	5.32754	0.00789739	0.154449	2.5104	25.1195	0.389143	14.3187	16.1726	14.3003	1.87227	all	STXBP5	TRUE	FALSE	TRUE	FALSE	TRUE	Destabilized
SUFU_2	2.09243	3.5751	0.0342512	0.317784	2.5104	25.1195	0.140971	5.85643	13.6732	12.8223	0.850961	all	SUFU	FALSE	FALSE	FALSE	FALSE	FALSE	Destabilized
SUPT7L_1	11.1209	4.04343	0.0227819	0.261372	2.5104	25.1195	0.6853	27.5207	15.8303	13.7736	2.05663	all	SUPT7L	FALSE	FALSE	FALSE	FALSE	FALSE	Destabilized
SUPV3L1_2	4.26745	3.28268	0.0444527	0.365595	2.5104	25.1195	0.306375	13.0079	13.8625	12.5113	1.35118	all	SUPV3L1	FALSE	TRUE	TRUE	FALSE	TRUE	Destabilized
SURF6_1	5.50634	3.30387	0.0436139	0.362601	2.5104	25.1195	0.39341	16.6766	20.9716	19.4102	1.56139	all	SURF6	FALSE	FALSE	FALSE	FALSE	FALSE	Destabilized
SYMPK_3	4.92508	3.77006	0.0288621	0.293047	2.5104	25.1195	0.319169	13.0717	8.91539	7.67546	1.23992	all	SYMPK	FALSE	TRUE	FALSE	FALSE	TRUE	Destabilized
TACO1_1	9.78973	4.09447	0.0218071	0.255702	2.5104	25.1195	0.597913	23.9245	15.4979	13.3641	2.13379	all	TACO1	FALSE	FALSE	FALSE	FALSE	FALSE	Destabilized
TAF11_1	4.45334	5.69252	0.0059305	0.129051	2.5104	25.1195	0.217806	7.82799	17.8984	16.3701	1.52825	all	TAF11	FALSE	FALSE	FALSE	FALSE	FALSE	Destabilized
TAF4_1	3.09648	3.97206	0.0242238	0.267443	2.5104	25.1195	0.193255	7.80048	13.1745	12.0235	1.15099	all	TAF4	FALSE	TRUE	TRUE	FALSE	TRUE	Destabilized
TANC1_2	10.2596	3.73346	0.0298001	0.297039	2.5104	25.1195	0.66961	27.4973	16.5481	14.1442	2.40393	all	TANC1	FALSE	FALSE	TRUE	FALSE	TRUE	Destabilized
TANGO6_1	5.82452	6.00747	0.00465457	0.118992	2.5104	25.1195	0.27535	9.70148	10.7662	9.12973	1.6365	all	TANGO6	FALSE	TRUE	FALSE	FALSE	TRUE	Destabilized
TANGO6_2	8.51831	7.97935	0.00112243	0.0533283	2.5104	25.1195	0.340514	10.6821	12.1989	10.2432	1.95565	all	TANGO6	FALSE	TRUE	FALSE	FALSE	TRUE	Destabilized
TBC1D10B_1	7.98346	4.39572	0.0168941	0.228459	2.5104	25.1195	0.463881	18.1732	12.3	10.707	1.593	all	TBC1D10B	FALSE	TRUE	TRUE	FALSE	TRUE	Destabilized
TBC1D15_1	13.4225	9.66902	0.000371651	0.0317523	2.5104	25.1195	0.484392	13.8906	12.706	10.5686	2.13745	all	TBC1D15	FALSE	FALSE	FALSE	TRUE	TRUE	Destabilized
TBC1D17_1	9.75891	5.43295	0.00726574	0.14706	2.5104	25.1195	0.491829	17.9736	14.0859	12.361	1.72494	all	TBC1D17	FALSE	TRUE	FALSE	TRUE	TRUE	Destabilized
TBC1D22B_2	18.3784	10.1699	0.00027256	0.0293794	2.5104	25.1195	0.646628	18.0826	16.4533	13.7356	2.7177	all	TBC1D22B	FALSE	FALSE	FALSE	TRUE	TRUE	Destabilized
TBC1D4_1	2.62308	3.90692	0.0256257	0.278488	2.5104	25.1195	0.165664	6.7181	12.9902	11.898	1.09215	all	TBC1D4	FALSE	FALSE	FALSE	FALSE	FALSE	Destabilized
TBC1D5_1	8.11366	3.73639	0.0297238	0.296858	2.5104	25.1195	0.529247	21.7287	15.5014	13.9527	1.54877	all	TBC1D5	FALSE	TRUE	FALSE	FALSE	TRUE	Destabilized
TBC1D5_2	11.5764	19.9188	2.05327e-06	0.00135956	2.5104	25.1195	0.308439	5.81538	14.6074	12.6621	1.94534	all	TBC1D5	FALSE	TRUE	FALSE	FALSE	TRUE	Destabilized
TBC1D9B_1	8.33408	6.74379	0.00268681	0.0911141	2.5104	25.1195	0.367107	12.3658	12.2162	10.5638	1.65234	all	TBC1D9B	FALSE	TRUE	TRUE	FALSE	TRUE	Destabilized
TBC1D9B_2	11.8535	8.04453	0.00107364	0.052108	2.5104	25.1195	0.4717	14.744	13.8637	11.5543	2.30936	all	TBC1D9B	FALSE	TRUE	TRUE	FALSE	TRUE	Destabilized
TBCEL_1	4.06251	4.27444	0.018712	0.240917	2.5104	25.1195	0.240707	9.51009	10.5142	9.21487	1.29935	all	TBCEL	FALSE	FALSE	FALSE	FALSE	FALSE	Destabilized
TCF20_3	45.7642	3.6938	0.0308533	0.300449	2.5104	25.1195	3.01022	123.971	21.1884	16.1125	5.07593	all	TCF20	FALSE	TRUE	FALSE	FALSE	TRUE	Destabilized
TDRD7_1	2.3765	3.99554	0.0237389	0.265455	2.5104	25.1195	0.147696	5.95157	12.3719	11.5544	0.817566	all	TDRD7	FALSE	FALSE	TRUE	FALSE	TRUE	Destabilized
TEPSIN_1	10.1061	4.3885	0.0169968	0.229345	2.5104	25.1195	0.587887	23.0428	15.0706	12.9743	2.09638	all	TEPSIN	FALSE	FALSE	FALSE	TRUE	TRUE	Destabilized
TFAM_1	9.57538	8.94429	0.00059018	0.038014	2.5104	25.1195	0.359796	10.7122	17.7482	15.5767	2.17157	all	TFAM	FALSE	FALSE	FALSE	FALSE	FALSE	Destabilized
TFB2M_1	5.16916	4.16302	0.0205679	0.250544	2.5104	25.1195	0.31202	12.4245	11.3035	9.76961	1.53389	all	TFB2M	FALSE	FALSE	FALSE	FALSE	FALSE	Destabilized
TFCP2_2	3.11555	4.50184	0.0154586	0.217783	2.5104	25.1195	0.178065	6.92492	7.07937	5.91959	1.15978	all	TFCP2	FALSE	FALSE	FALSE	FALSE	FALSE	Destabilized
TGFBRAP1_2	11.3723	10.4962	0.000223579	0.0265524	2.5104	25.1195	0.393953	10.8413	8.26161	6.41392	1.84768	all	TGFBRAP1	FALSE	FALSE	FALSE	FALSE	FALSE	Destabilized
THADA_1	3.2809	5.6459	0.00614938	0.132569	2.5104	25.1195	0.161308	5.81471	13.9129	12.9261	0.986805	all	THADA	TRUE	FALSE	TRUE	FALSE	TRUE	Destabilized
THADA_3	6.99217	7.08362	0.0021009	0.0772831	2.5104	25.1195	0.299171	9.87703	14.0716	12.3672	1.70437	all	THADA	TRUE	FALSE	TRUE	FALSE	TRUE	Destabilized
THAP12_2	6.07686	4.82397	0.0118476	0.190342	2.5104	25.1195	0.331319	12.605	12.2466	11.108	1.13862	all	THAP12	FALSE	TRUE	FALSE	FALSE	TRUE	Destabilized
THOC1_1	5.12979	3.30275	0.0436577	0.36264	2.5104	25.1195	0.3666	15.5415	11.0396	9.37796	1.66163	all	THOC1	FALSE	FALSE	FALSE	FALSE	FALSE	Destabilized
THOC5_1	10.5324	4.71902	0.0129129	0.199838	2.5104	25.1195	0.582859	22.3329	14.4685	12.2337	2.23476	all	THOC5	FALSE	FALSE	FALSE	FALSE	FALSE	Destabilized
THOC5_2	3.92408	3.98433	0.0239692	0.266486	2.5104	25.1195	0.244367	9.8549	13.2503	12.0391	1.2112	all	THOC5	FALSE	FALSE	FALSE	FALSE	FALSE	Destabilized
TIMELESS_2	3.49859	3.71742	0.0302212	0.299093	2.5104	25.1195	0.229058	9.41716	5.88491	4.99419	0.890711	all	TIMELESS	FALSE	TRUE	FALSE	TRUE	TRUE	Destabilized
TLDC1_1	4.51636	3.35729	0.0415733	0.35389	2.5104	25.1195	0.318819	13.4607	16.8344	15.4538	1.38057	all	TLDC1	FALSE	FALSE	FALSE	FALSE	FALSE	Destabilized
TMED8_2	16.3275	4.36297	0.0173655	0.232627	2.5104	25.1195	0.953662	37.4461	18.4571	15.6887	2.76834	all	TMED8	FALSE	FALSE	FALSE	FALSE	FALSE	Destabilized
TMF1_2	8.75865	5.56818	0.00653383	0.136525	2.5104	25.1195	0.43447	15.7396	23.7413	21.79	1.95127	all	TMF1	FALSE	FALSE	FALSE	FALSE	FALSE	Destabilized
TNPO1_1	2.52849	4.5924	0.0143369	0.210154	2.5104	25.1195	0.142547	5.50922	12.8517	12.0516	0.80015	all	TNPO1	FALSE	FALSE	TRUE	FALSE	TRUE	Destabilized
TNPO1_2	2.85167	3.8978	0.0258287	0.279384	2.5104	25.1195	0.180403	7.32063	14.144	13.0698	1.07427	all	TNPO1	FALSE	FALSE	TRUE	FALSE	TRUE	Destabilized
TNPO2_1	7.11144	8.95843	0.000584783	0.038014	2.5104	25.1195	0.26699	7.94319	11.6185	9.96407	1.65447	all	TNPO2	FALSE	FALSE	TRUE	FALSE	TRUE	Destabilized
TNPO2_2	6.22158	4.17639	0.0203351	0.248571	2.5104	25.1195	0.374697	14.9063	13.3938	12.0805	1.31337	all	TNPO2	FALSE	FALSE	TRUE	FALSE	TRUE	Destabilized
TNPO3_2	3.5686	4.76491	0.012435	0.19671	2.5104	25.1195	0.196192	7.49397	13.1686	12.1052	1.06341	all	TNPO3	FALSE	FALSE	FALSE	TRUE	TRUE	Destabilized
TOM1L2_1	3.98507	5.62371	0.0062566	0.133637	2.5104	25.1195	0.196424	7.09059	15.2053	14.1202	1.08515	all	TOM1L2	FALSE	TRUE	TRUE	FALSE	TRUE	Destabilized
TOMM34_1	2.17386	4.14671	0.0208556	0.251806	2.5104	25.1195	0.131583	5.24562	7.58217	6.61067	0.971499	all	TOMM34	FALSE	FALSE	FALSE	FALSE	FALSE	Destabilized
TOMM70_2	3.96959	4.98329	0.0104069	0.178874	2.5104	25.1195	0.211759	7.97074	11.9214	10.9867	0.934638	all	TOMM70	FALSE	FALSE	FALSE	TRUE	TRUE	Destabilized
TOR1AIP2_2	11.4763	4.47978	0.0157458	0.219907	2.5104	25.1195	0.658142	25.6339	15.034	12.4656	2.56837	all	TOR1AIP2	TRUE	FALSE	FALSE	FALSE	TRUE	Destabilized
TOR1AIP2_2	11.4763	4.47978	0.0157458	0.219907	2.5104	25.1195	0.658142	25.6339	15.034	12.4656	2.56837	all	TOR1AIP2	FALSE	FALSE	FALSE	FALSE	FALSE	Destabilized
TPM1_1	8.93826	5.02381	0.0100713	0.177544	2.5104	25.1195	0.474247	17.8028	25.8361	23.9444	1.89174	all	TPM1	FALSE	FALSE	FALSE	FALSE	FALSE	Destabilized
TRAPPC10_1	3.7281	3.27564	0.0447352	0.366564	2.5104	25.1195	0.268086	11.3883	12.6802	11.3279	1.35227	all	TRAPPC10	FALSE	TRUE	FALSE	TRUE	TRUE	Destabilized
TRAPPC5_1	4.74394	11.3186	0.000137531	0.0200303	2.5104	25.1195	0.15851	4.19387	11.7555	10.21	1.54549	all	TRAPPC5	FALSE	FALSE	FALSE	FALSE	FALSE	Destabilized
TRAPPC9_1	6.20661	4.75561	0.0125302	0.197411	2.5104	25.1195	0.341675	13.0592	13.5523	11.8522	1.7001	all	TRAPPC9	FALSE	FALSE	FALSE	FALSE	FALSE	Destabilized
TRAPPC9_2	2.64757	5.74101	0.00571171	0.12857	2.5104	25.1195	0.128792	4.61453	11.5495	10.4732	1.07625	all	TRAPPC9	FALSE	FALSE	FALSE	FALSE	FALSE	Destabilized
TRIM11_2	9.58432	3.84845	0.026958	0.285919	2.5104	25.1195	0.611922	24.9198	13.8028	11.7066	2.09621	all	TRIM11	FALSE	TRUE	TRUE	FALSE	TRUE	Destabilized
TRIM28_2	6.41825	3.97643	0.0241328	0.267278	2.5104	25.1195	0.400256	16.1508	13.3214	11.415	1.90643	all	TRIM28	FALSE	TRUE	TRUE	FALSE	TRUE	Destabilized
TRIM33_2	3.20464	5.59639	0.00639139	0.134655	2.5104	25.1195	0.15845	5.72981	10.8338	9.66402	1.16974	all	TRIM33	FALSE	FALSE	FALSE	FALSE	FALSE	Destabilized
TRIO_2	3.70248	4.56403	0.0146786	0.211948	2.5104	25.1195	0.209622	8.11734	8.58264	7.19649	1.38615	all	TRIO	TRUE	TRUE	TRUE	FALSE	TRUE	Destabilized
TRIO_3	3.30903	5.98208	0.0047456	0.119628	2.5104	25.1195	0.156847	5.53501	7.87645	7.03042	0.846027	all	TRIO	TRUE	TRUE	TRUE	FALSE	TRUE	Destabilized
TSG101_1	2.52389	4.57233	0.0145777	0.211192	2.5104	25.1195	0.142716	5.52335	13.6934	12.9371	0.756217	all	TSG101	FALSE	FALSE	FALSE	FALSE	FALSE	Destabilized
TTC1_1	6.52343	6.08513	0.00438766	0.11555	2.5104	25.1195	0.305931	10.7269	21.9338	20.0951	1.83863	all	TTC1	FALSE	FALSE	FALSE	FALSE	FALSE	Destabilized
TTC27_1	10.0837	7.78125	0.00128601	0.0564757	2.5104	25.1195	0.4088	12.9671	10.4386	8.22849	2.2101	all	TTC27	FALSE	FALSE	FALSE	FALSE	FALSE	Destabilized
TTC27_3	13.2567	11.9469	9.60389e-05	0.0171208	2.5104	25.1195	0.432019	11.1033	8.72275	6.7743	1.94845	all	TTC27	FALSE	FALSE	FALSE	FALSE	FALSE	Destabilized
TTC37_1	3.18686	3.87904	0.0262519	0.280937	2.5104	25.1195	0.20231	8.2207	6.40378	5.48571	0.918073	all	TTC37	FALSE	FALSE	FALSE	FALSE	FALSE	Destabilized
TTC37_3	4.9018	7.27432	0.0018337	0.0711231	2.5104	25.1195	0.206512	6.74268	7.95508	6.6587	1.29638	all	TTC37	FALSE	FALSE	FALSE	FALSE	FALSE	Destabilized
TTC5_2	3.61406	3.38843	0.0404311	0.348648	2.5104	25.1195	0.253369	10.6725	9.4464	8.54602	0.900377	all	TTC5	FALSE	TRUE	FALSE	FALSE	TRUE	Destabilized
TTI1_1	7.15496	6.06879	0.00444239	0.116293	2.5104	25.1195	0.33611	11.7971	7.14285	5.33623	1.80662	all	TTI1	FALSE	TRUE	FALSE	TRUE	TRUE	Destabilized
TTPA_1	13.387	9.15839	0.000513913	0.0372186	2.5104	25.1195	0.496807	14.6262	15.1196	13.1735	1.94613	all	TTPA	FALSE	FALSE	FALSE	FALSE	FALSE	Destabilized
TTYH3_1	13.0347	3.90483	0.025672	0.278664	2.5104	25.1195	0.823537	33.4016	20.407	17.7724	2.63463	all	TTYH3	FALSE	FALSE	FALSE	TRUE	TRUE	Destabilized
TUBGCP3_1	3.83467	3.88361	0.0261481	0.280774	2.5104	25.1195	0.243228	9.88009	11.5398	10.1682	1.37155	all	TUBGCP3	FALSE	FALSE	FALSE	FALSE	FALSE	Destabilized
TUBGCP4_2	5.4255	5.01341	0.0101563	0.178113	2.5104	25.1195	0.288264	10.8287	9.44094	7.83242	1.60852	all	TUBGCP4	FALSE	FALSE	TRUE	FALSE	TRUE	Destabilized
TXNDC16_2	2.09009	4.88981	0.0112278	0.18487	2.5104	25.1195	0.112919	4.27703	13.1665	12.3447	0.821821	all	TXNDC16	FALSE	FALSE	FALSE	FALSE	FALSE	Destabilized
TYSND1_0	23.3056	4.62065	0.0140052	0.207393	2.5104	25.1195	1.30838	50.4691	17.2587	13.7792	3.47952	all	TYSND1	FALSE	FALSE	FALSE	FALSE	FALSE	Destabilized
UBAC1_1	6.44394	3.54747	0.0350984	0.32358	2.5104	25.1195	0.436631	18.1762	13.2334	11.4663	1.76711	all	UBAC1	FALSE	TRUE	FALSE	FALSE	TRUE	Destabilized
UBAP1_1	2.99237	3.34264	0.0421227	0.355752	2.5104	25.1195	0.211931	8.95768	15.7589	14.7126	1.04628	all	UBAP1	FALSE	FALSE	FALSE	FALSE	FALSE	Destabilized
UBE2K_1	4.29207	4.13693	0.0210303	0.252855	2.5104	25.1195	0.260231	10.3814	19.7759	18.6195	1.15641	all	UBE2K	FALSE	FALSE	FALSE	FALSE	FALSE	Destabilized
UBE2M_1	5.03405	3.39763	0.0401001	0.348197	2.5104	25.1195	0.352205	14.8255	16.4233	15.2222	1.20108	all	UBE2M	FALSE	FALSE	FALSE	FALSE	FALSE	Destabilized
UBE3B_1	8.23587	10.502	0.0002228	0.0265524	2.5104	25.1195	0.285226	7.84703	10.7333	9.13784	1.59544	all	UBE3B	FALSE	TRUE	TRUE	FALSE	TRUE	Destabilized
UBE4A_1	19.7392	16.8249	7.97677e-06	0.00369723	2.5104	25.1195	0.558264	11.7394	11.4408	8.74693	2.6939	all	UBE4A	FALSE	TRUE	TRUE	FALSE	TRUE	Destabilized
UBE4A_2	17.2549	8.60588	0.000736732	0.0424193	2.5104	25.1195	0.661814	20.0625	14.0094	10.9999	3.00955	all	UBE4A	FALSE	TRUE	TRUE	FALSE	TRUE	Destabilized
UBE4B_1	5.84036	4.86535	0.0114539	0.186933	2.5104	25.1195	0.316598	12.0114	14.2188	13.0645	1.15431	all	UBE4B	FALSE	TRUE	FALSE	FALSE	TRUE	Destabilized
UBLCP1_1	3.05751	4.49653	0.0155272	0.218417	2.5104	25.1195	0.17489	6.80393	16.3825	15.3767	1.00578	all	UBLCP1	FALSE	FALSE	FALSE	FALSE	FALSE	Destabilized
UBQLN4_1	4.43211	3.78981	0.0283692	0.290268	2.5104	25.1195	0.286136	11.7021	18.3093	16.7479	1.56147	all	UBQLN4	FALSE	TRUE	FALSE	FALSE	TRUE	Destabilized
UBR1_1	7.09652	3.67408	0.031392	0.303129	2.5104	25.1195	0.468616	19.3271	12.0806	10.2273	1.85325	all	UBR1	FALSE	FALSE	FALSE	FALSE	FALSE	Destabilized
UBR2_1	4.04024	4.26425	0.018874	0.241379	2.5104	25.1195	0.239788	9.48055	12.0701	10.6644	1.40573	all	UBR2	FALSE	TRUE	FALSE	FALSE	TRUE	Destabilized
UBR3_1	7.61326	7.82939	0.00124402	0.0559811	2.5104	25.1195	0.307578	9.72999	11.2891	9.97748	1.31163	all	UBR3	FALSE	TRUE	TRUE	FALSE	TRUE	Destabilized
UBR3_2	5.23901	4.05742	0.0225102	0.26019	2.5104	25.1195	0.322049	12.9202	12.5966	11.4126	1.18395	all	UBR3	FALSE	TRUE	TRUE	FALSE	TRUE	Destabilized
UCHL1_2	30.7523	5.0971	0.00949355	0.173714	2.5104	25.1195	1.61604	60.3705	17.1529	14.2181	2.9348	all	UCHL1	FALSE	FALSE	FALSE	FALSE	FALSE	Destabilized
UEVLD_1	6.33061	6.48313	0.00325517	0.101432	2.5104	25.1195	0.285554	9.77078	15.4835	14.0494	1.43414	all	UEVLD	FALSE	FALSE	FALSE	FALSE	FALSE	Destabilized
UGP2_1	3.66934	3.34192	0.0421499	0.355752	2.5104	25.1195	0.259919	10.9866	17.0387	16.0043	1.03447	all	UGP2	FALSE	TRUE	TRUE	FALSE	TRUE	Destabilized
ULK3_1	11.8718	4.99108	0.0103415	0.178582	2.5104	25.1195	0.632643	23.8007	10.269	8.09434	2.1747	all	ULK3	FALSE	FALSE	FALSE	FALSE	FALSE	Destabilized
UNC45A_1	5.8006	9.69353	0.000365991	0.0317523	2.5104	25.1195	0.209063	5.9877	9.23803	7.9318	1.30623	all	UNC45A	FALSE	TRUE	FALSE	FALSE	TRUE	Destabilized
UPF2_1	5.35279	5.56716	0.00653904	0.136525	2.5104	25.1195	0.265555	9.62091	12.1105	10.8094	1.30108	all	UPF2	FALSE	FALSE	FALSE	FALSE	FALSE	Destabilized
UQCRC1_1	4.30599	5.03123	0.0100111	0.177392	2.5104	25.1195	0.228243	8.56383	8.894	7.84036	1.05364	all	UQCRC1	FALSE	FALSE	FALSE	FALSE	FALSE	Destabilized
UQCRC1_2	2.23525	3.44828	0.0383289	0.337888	2.5104	25.1195	0.154673	6.48624	7.85036	6.77318	1.07718	all	UQCRC1	FALSE	FALSE	FALSE	FALSE	FALSE	Destabilized
USO1_1	8.25996	9.67713	0.000369769	0.0317523	2.5104	25.1195	0.297958	8.54084	15.2148	13.6569	1.55791	all	USO1	FALSE	FALSE	FALSE	FALSE	FALSE	Destabilized
USP13_1	3.63433	4.20397	0.0198638	0.24759	2.5104	25.1195	0.217866	8.65036	12.7125	11.4013	1.31114	all	USP13	FALSE	FALSE	FALSE	FALSE	FALSE	Destabilized
USP14_1	4.11946	4.33476	0.0177828	0.235832	2.5104	25.1195	0.241701	9.5092	13.2329	12.425	0.807967	all	USP14	FALSE	FALSE	TRUE	FALSE	TRUE	Destabilized
USP15_1	2.72453	3.2385	0.0462579	0.373203	2.5104	25.1195	0.197613	8.41816	12.4103	11.4511	0.95922	all	USP15	FALSE	TRUE	FALSE	FALSE	TRUE	Destabilized
USP15_2	4.27298	3.50355	0.0364912	0.329701	2.5104	25.1195	0.292209	12.2037	13.9151	12.5985	1.31655	all	USP15	FALSE	TRUE	FALSE	FALSE	TRUE	Destabilized
USP19_1	4.06816	6.23095	0.00392993	0.110225	2.5104	25.1195	0.188009	6.53301	12.6857	11.6135	1.07214	all	USP19	TRUE	TRUE	FALSE	FALSE	TRUE	Destabilized
USP24_1	6.88801	15.2551	1.68642e-05	0.00579005	2.5104	25.1195	0.202283	4.51801	12.0884	10.4471	1.64126	all	USP24	FALSE	TRUE	FALSE	FALSE	TRUE	Destabilized
USP24_2	4.24577	9.4196	0.000434955	0.034295	2.5104	25.1195	0.155285	4.51018	12.7212	11.5031	1.21809	all	USP24	FALSE	TRUE	FALSE	FALSE	TRUE	Destabilized
USP24_3	4.00217	5.63211	0.00621576	0.13338	2.5104	25.1195	0.197079	7.11039	13.8076	12.4571	1.35048	all	USP24	FALSE	TRUE	FALSE	FALSE	TRUE	Destabilized
USP25_2	6.36386	5.77629	0.00555799	0.127257	2.5104	25.1195	0.30837	11.024	13.7002	11.8914	1.80882	all	USP25	FALSE	FALSE	FALSE	FALSE	FALSE	Destabilized
USP28_1	5.30484	6.18875	0.00405684	0.112259	2.5104	25.1195	0.246192	8.57706	8.79544	7.19686	1.59858	all	USP28	FALSE	FALSE	FALSE	FALSE	FALSE	Destabilized
USP28_3	4.67481	5.94686	0.00487501	0.11983	2.5104	25.1195	0.222405	7.86584	10.8772	9.32711	1.55014	all	USP28	FALSE	FALSE	FALSE	FALSE	FALSE	Destabilized
USP34_1	5.76643	8.97485	0.000578586	0.038014	2.5104	25.1195	0.216285	6.42909	11.0349	9.4396	1.59527	all	USP34	TRUE	FALSE	FALSE	FALSE	TRUE	Destabilized
USP34_2	3.65746	5.06788	0.00971948	0.174531	2.5104	25.1195	0.192934	7.22142	10.3037	9.09582	1.20784	all	USP34	TRUE	FALSE	FALSE	FALSE	TRUE	Destabilized
USP34_3	3.38967	5.38591	0.00754064	0.149682	2.5104	25.1195	0.1718	6.29749	8.7746	7.65962	1.11498	all	USP34	TRUE	FALSE	FALSE	FALSE	TRUE	Destabilized
USP38_1	5.64887	5.37734	0.00759192	0.150058	2.5104	25.1195	0.2866	10.5115	12.6369	11.4828	1.15416	all	USP38	FALSE	FALSE	FALSE	FALSE	FALSE	Destabilized
USP38_2	10.8096	11.4668	0.000126246	0.0195551	2.5104	25.1195	0.358991	9.43267	11.1041	9.2344	1.86966	all	USP38	FALSE	FALSE	FALSE	FALSE	FALSE	Destabilized
USP39_2	7.11953	4.95911	0.0106128	0.178874	2.5104	25.1195	0.381029	14.3653	12.5138	11.3991	1.11471	all	USP39	FALSE	FALSE	FALSE	FALSE	FALSE	Destabilized
USP3_1	5.56756	13.2094	4.80602e-05	0.0114235	2.5104	25.1195	0.173535	4.21747	10.6947	9.36759	1.32709	all	USP3	FALSE	FALSE	FALSE	FALSE	FALSE	Destabilized
USP3_2	17.1592	8.07102	0.00105446	0.052108	2.5104	25.1195	0.681596	21.2735	13.3686	10.6342	2.73435	all	USP3	FALSE	FALSE	FALSE	FALSE	FALSE	Destabilized
USP48_1	5.63941	7.93274	0.0011588	0.0542527	2.5104	25.1195	0.226169	7.11344	8.53498	7.26396	1.27102	all	USP48	FALSE	FALSE	TRUE	FALSE	TRUE	Destabilized
USP4_1	3.27888	4.96221	0.0105862	0.178874	2.5104	25.1195	0.175409	6.61179	7.79034	6.60868	1.18166	all	USP4	FALSE	FALSE	FALSE	FALSE	FALSE	Destabilized
USP9X_1	9.18085	7.1804	0.0019604	0.0741753	2.5104	25.1195	0.389717	12.7939	12.6732	10.7225	1.95067	all	USP9X	FALSE	TRUE	TRUE	FALSE	TRUE	Destabilized
USP9X_2	8.40159	8.84219	0.000630772	0.0395085	2.5104	25.1195	0.317615	9.5076	10.6569	9.02774	1.62921	all	USP9X	FALSE	TRUE	TRUE	FALSE	TRUE	Destabilized
UTRN_1	5.47118	3.51914	0.0359903	0.327276	2.5104	25.1195	0.372922	15.5566	13.8022	12.1188	1.68344	all	UTRN	FALSE	TRUE	TRUE	TRUE	TRUE	Destabilized
VARS2_1	9.66694	5.02922	0.0100274	0.177392	2.5104	25.1195	0.512542	19.2335	14.2814	12.6263	1.65507	all	VARS2	FALSE	TRUE	TRUE	FALSE	TRUE	Destabilized
VARS2_2	5.99966	3.82862	0.0274267	0.288481	2.5104	25.1195	0.384489	15.6803	13.271	11.8276	1.44344	all	VARS2	FALSE	TRUE	TRUE	FALSE	TRUE	Destabilized
VAV2_2	2.64724	3.68391	0.0311223	0.301467	2.5104	25.1195	0.174468	7.1904	12.809	11.9271	0.881828	all	VAV2	FALSE	FALSE	FALSE	FALSE	FALSE	Destabilized
VAV2_3	1.70809	3.1531	0.0499729	0.387008	2.5104	25.1195	0.126424	5.42052	11.8918	11.2672	0.624635	all	VAV2	FALSE	FALSE	FALSE	FALSE	FALSE	Destabilized
VPS11_1	14.1158	5.40191	0.00744592	0.149682	2.5104	25.1195	0.714055	26.1473	12.3458	9.55919	2.78659	all	VPS11	FALSE	FALSE	FALSE	FALSE	FALSE	Destabilized
VPS11_2	16.6507	12.949	5.52655e-05	0.012484	2.5104	25.1195	0.523482	12.8666	9.43761	6.83716	2.60045	all	VPS11	FALSE	FALSE	FALSE	FALSE	FALSE	Destabilized
VPS13A_1	8.29272	4.68949	0.0132309	0.202659	2.5104	25.1195	0.460879	17.6946	15.6552	13.5189	2.13636	all	VPS13A	FALSE	FALSE	FALSE	FALSE	FALSE	Destabilized
VPS16_1	21.0063	12.2593	8.0631e-05	0.0153572	2.5104	25.1195	0.676616	17.1456	11.7058	8.36704	3.33878	all	VPS16	FALSE	FALSE	FALSE	TRUE	TRUE	Destabilized
VPS16_2	11.9521	12.7522	6.14859e-05	0.012954	2.5104	25.1195	0.378291	9.37839	8.97258	6.92465	2.04793	all	VPS16	FALSE	FALSE	FALSE	TRUE	TRUE	Destabilized
VPS18_1	10.0657	8.34254	0.000877888	0.0470058	2.5104	25.1195	0.392625	12.073	9.48761	7.59217	1.89545	all	VPS18	FALSE	FALSE	FALSE	FALSE	FALSE	Destabilized
VPS18_2	10.1373	10.5006	0.000222989	0.0265524	2.5104	25.1195	0.351099	9.65996	8.51681	6.86511	1.6517	all	VPS18	FALSE	FALSE	FALSE	FALSE	FALSE	Destabilized
VPS26A_2	21.3483	3.73198	0.0298388	0.297106	2.5104	25.1195	1.39373	57.2393	19.5854	17.1668	2.41862	all	VPS26A	FALSE	FALSE	FALSE	FALSE	FALSE	Destabilized
VPS28_1	5.75047	5.90455	0.00503556	0.121562	2.5104	25.1195	0.27481	9.74508	13.9794	12.5518	1.42755	all	VPS28	FALSE	FALSE	FALSE	FALSE	FALSE	Destabilized
VPS33A_1	7.79506	6.9065	0.0023869	0.0833068	2.5104	25.1195	0.338532	11.2936	9.40734	7.79085	1.61649	all	VPS33A	FALSE	TRUE	FALSE	FALSE	TRUE	Destabilized
VPS33A_2	8.17143	4.09385	0.0218188	0.255702	2.5104	25.1195	0.499128	19.9726	11.2367	9.26449	1.97221	all	VPS33A	FALSE	TRUE	FALSE	FALSE	TRUE	Destabilized
VPS35L_1	2.0202	3.1814	0.0487075	0.38175	2.5104	25.1195	0.148514	6.35396	11.9026	11.3126	0.590004	all	VPS35L	FALSE	FALSE	FALSE	FALSE	FALSE	Destabilized
VPS35L_2	4.2622	3.95779	0.0245238	0.269995	2.5104	25.1195	0.266696	10.7758	12.5945	11.3768	1.21763	all	VPS35L	FALSE	FALSE	FALSE	FALSE	FALSE	Destabilized
VPS35_3	2.52559	3.51937	0.0359829	0.327276	2.5104	25.1195	0.172139	7.18072	13.9123	13.371	0.541302	all	VPS35	FALSE	FALSE	FALSE	FALSE	FALSE	Destabilized
VPS37A_1	4.85785	8.64286	0.000718956	0.04197	2.5104	25.1195	0.185896	5.62414	12.5349	11.1124	1.42255	all	VPS37A	FALSE	FALSE	FALSE	FALSE	FALSE	Destabilized
VPS45_1	3.36108	6.08653	0.00438299	0.11555	2.5104	25.1195	0.157603	5.52559	11.4641	10.4391	1.02503	all	VPS45	FALSE	FALSE	FALSE	FALSE	FALSE	Destabilized
VPS50_1	6.01065	4.6709	0.0134353	0.203506	2.5104	25.1195	0.334955	12.8763	10.4346	8.90263	1.53193	all	VPS50	FALSE	FALSE	FALSE	FALSE	FALSE	Destabilized
VPS51_1	5.81694	5.46354	0.00709276	0.144853	2.5104	25.1195	0.292098	10.6534	10.7853	9.27216	1.51311	all	VPS51	TRUE	FALSE	FALSE	FALSE	TRUE	Destabilized
VPS51_2	3.8026	3.8058	0.0279768	0.288481	2.5104	25.1195	0.244746	9.99778	11.9266	10.9459	0.980777	all	VPS51	TRUE	FALSE	FALSE	FALSE	TRUE	Destabilized
VPS53_1	7.0366	7.97314	0.00112721	0.0533283	2.5104	25.1195	0.281406	8.83085	10.2625	8.68946	1.57307	all	VPS53	FALSE	TRUE	TRUE	FALSE	TRUE	Destabilized
VPS8_1	24.1619	14.3155	2.69902e-05	0.00759454	2.5104	25.1195	0.728021	16.8886	10.24	6.84284	3.3972	all	VPS8	TRUE	FALSE	FALSE	FALSE	TRUE	Destabilized
VTA1_1	4.64999	4.18857	0.0201255	0.248425	2.5104	25.1195	0.279473	11.1085	13.5352	12.3848	1.15043	all	VTA1	FALSE	FALSE	FALSE	FALSE	FALSE	Destabilized
VTI1B_1	29.5108	7.88548	0.00119696	0.05493	2.5104	25.1195	1.18749	37.4474	21.0632	17.2499	3.81328	all	VTI1B	FALSE	FALSE	FALSE	FALSE	FALSE	Destabilized
WAPL_1	4.59489	11.6086	0.000116377	0.0192645	2.5104	25.1195	0.15173	3.96062	11.7859	10.5486	1.23735	all	WAPL	TRUE	FALSE	FALSE	FALSE	TRUE	Destabilized
WASHC1_2	7.66981	3.68093	0.0312036	0.301939	2.5104	25.1195	0.505784	20.8495	12.2135	10.2624	1.95111	all	WASHC1	FALSE	FALSE	FALSE	FALSE	FALSE	Destabilized
WASHC2C_1	11.9862	3.32038	0.0429721	0.360173	2.5104	25.1195	0.853174	36.1212	17.9723	16.3549	1.61741	all	WASHC2C	FALSE	TRUE	TRUE	FALSE	TRUE	Destabilized
WASHC3_1	5.48032	3.89835	0.0258164	0.279384	2.5104	25.1195	0.346663	14.0668	12.5732	11.7191	0.854085	all	WASHC3	FALSE	FALSE	FALSE	FALSE	FALSE	Destabilized
WASHC4_1	9.50009	11.4452	0.000127828	0.0195551	2.5104	25.1195	0.31578	8.30565	10.3913	8.64648	1.74483	all	WASHC4	FALSE	FALSE	FALSE	FALSE	FALSE	Destabilized
WASHC4_3	5.75069	6.80334	0.00257259	0.0879997	2.5104	25.1195	0.251988	8.45799	11.0924	9.736	1.35638	all	WASHC4	FALSE	FALSE	FALSE	FALSE	FALSE	Destabilized
WASHC5_1	9.09845	8.96092	0.000583838	0.038014	2.5104	25.1195	0.34154	10.1598	11.6927	9.76342	1.92931	all	WASHC5	FALSE	FALSE	FALSE	TRUE	TRUE	Destabilized
WASHC5_2	7.89041	8.592	0.000743528	0.0425463	2.5104	25.1195	0.302901	9.18913	10.748	9.25091	1.49713	all	WASHC5	FALSE	FALSE	FALSE	TRUE	TRUE	Destabilized
WDFY3_3	7.81071	3.52388	0.0358394	0.327276	2.5104	25.1195	0.531858	22.1788	10.2729	8.95657	1.31633	all	WDFY3	TRUE	FALSE	TRUE	TRUE	TRUE	Destabilized
WDR11_1	30.8949	3.29341	0.0440261	0.363097	2.5104	25.1195	2.21261	93.8665	18.1457	14.7609	3.38478	all	WDR11	FALSE	FALSE	FALSE	FALSE	FALSE	Destabilized
WDR37_1	2.16503	4.0808	0.0220638	0.257596	2.5104	25.1195	0.132545	5.3087	14.5306	13.5595	0.971089	all	WDR37	FALSE	FALSE	FALSE	FALSE	FALSE	Destabilized
WDTC1_1	2.7491	3.34011	0.0422184	0.355752	2.5104	25.1195	0.194812	8.23567	10.6327	9.62684	1.0059	all	WDTC1	FALSE	FALSE	FALSE	FALSE	FALSE	Destabilized
WTAP_1	3.89732	3.42493	0.0391347	0.342567	2.5104	25.1195	0.271051	11.3863	12.6521	11.4323	1.21986	all	WTAP	FALSE	FALSE	FALSE	FALSE	FALSE	Destabilized
XPO1_1	10.6413	11.8741	0.000100068	0.0174275	2.5104	25.1195	0.347756	8.96738	13.6141	12.1895	1.42462	all	XPO1	FALSE	FALSE	FALSE	FALSE	FALSE	Destabilized
XPO1_2	8.69496	5.84105	0.0052873	0.124084	2.5104	25.1195	0.418366	14.8952	14.3906	13.033	1.35763	all	XPO1	FALSE	FALSE	FALSE	FALSE	FALSE	Destabilized
XPO4_1	10.5721	6.5289	0.00314668	0.100333	2.5104	25.1195	0.474845	16.2027	15.9256	14.3726	1.55299	all	XPO4	FALSE	TRUE	FALSE	TRUE	TRUE	Destabilized
XPO4_2	6.22143	3.21125	0.0474102	0.376754	2.5104	25.1195	0.454139	19.3859	16.1817	14.7581	1.42357	all	XPO4	FALSE	TRUE	FALSE	TRUE	TRUE	Destabilized
XPO5_1	15.9511	10.7502	0.000192038	0.0250731	2.5104	25.1195	0.546197	14.8471	9.80773	7.54472	2.26301	all	XPO5	FALSE	TRUE	TRUE	FALSE	TRUE	Destabilized
XPO5_2	10.5467	5.79327	0.0054856	0.127129	2.5104	25.1195	0.510105	18.2163	10.5921	9.3214	1.27075	all	XPO5	FALSE	TRUE	TRUE	FALSE	TRUE	Destabilized
XPO6_1	4.09923	4.8068	0.0120152	0.191737	2.5104	25.1195	0.224034	8.53327	11.7765	10.5908	1.1857	all	XPO6	FALSE	FALSE	FALSE	FALSE	FALSE	Destabilized
XPO6_2	5.57404	3.49173	0.0368764	0.331831	2.5104	25.1195	0.38214	15.9735	13.1472	11.5267	1.62048	all	XPO6	FALSE	FALSE	FALSE	FALSE	FALSE	Destabilized
XPOT_1	10.0688	13.5414	4.03046e-05	0.0103784	2.5104	25.1195	0.310518	7.44017	14.6464	13.2653	1.38109	all	XPOT	FALSE	FALSE	FALSE	FALSE	FALSE	Destabilized
XRCC5_2	9.309	5.41793	0.00735232	0.148488	2.5104	25.1195	0.469997	17.1925	9.33609	7.14975	2.18634	all	XRCC5	FALSE	FALSE	FALSE	FALSE	FALSE	Destabilized
XRCC6_1	3.96028	5.70411	0.0058774	0.12857	2.5104	25.1195	0.193441	6.94717	9.96982	8.79489	1.17493	all	XRCC6	FALSE	TRUE	TRUE	FALSE	TRUE	Destabilized
XRCC6_2	4.53409	8.19173	0.000971642	0.0497631	2.5104	25.1195	0.178633	5.53839	10.6856	9.39138	1.29424	all	XRCC6	FALSE	TRUE	TRUE	FALSE	TRUE	Destabilized
XRN1_2	4.41134	4.11248	0.021474	0.25461	2.5104	25.1195	0.268587	10.7334	11.1541	9.8657	1.28843	all	XRN1	FALSE	TRUE	FALSE	TRUE	TRUE	Destabilized
ZBED1_1	4.75018	5.12671	0.00927029	0.172216	2.5104	25.1195	0.248668	9.27131	12.1953	10.9133	1.28205	all	ZBED1	FALSE	FALSE	FALSE	FALSE	FALSE	Destabilized
ZC2HC1A_2	24.5934	5.76301	0.00561531	0.127897	2.5104	25.1195	1.19345	42.7011	20.3155	16.6948	3.62073	all	ZC2HC1A	FALSE	FALSE	FALSE	FALSE	FALSE	Destabilized
ZC3H13_2	4.64918	3.68521	0.0310866	0.301436	2.5104	25.1195	0.306329	12.6236	13.1962	11.9799	1.21635	all	ZC3H13	FALSE	FALSE	FALSE	FALSE	FALSE	Destabilized
ZMIZ1_2	2.81038	3.99958	0.0236566	0.265455	2.5104	25.1195	0.174535	7.03105	19.2877	18.5628	0.724923	all	ZMIZ1	TRUE	TRUE	FALSE	FALSE	TRUE	Destabilized
ZMYND8_1	5.18395	3.61186	0.0331579	0.312055	2.5104	25.1195	0.346633	14.3615	13.1784	11.6942	1.48419	all	ZMYND8	FALSE	TRUE	FALSE	FALSE	TRUE	Destabilized
ZNF316_2	8.40838	6.88503	0.00242432	0.0841701	2.5104	25.1195	0.365841	12.2201	12.695	10.8513	1.84362	all	ZNF316	FALSE	FALSE	FALSE	FALSE	FALSE	Destabilized
ZNF330_1	14.9092	3.36629	0.0412399	0.352995	2.5104	25.1195	1.05036	44.3171	19.7995	17.1073	2.69224	all	ZNF330	FALSE	FALSE	FALSE	FALSE	FALSE	Destabilized
ZNF414_1	17.275	10.8797	0.000177845	0.0236978	2.5104	25.1195	0.588139	15.8881	15.2183	12.3298	2.88846	all	ZNF414	FALSE	FALSE	FALSE	FALSE	FALSE	Destabilized
ZNF592_2	16.5509	5.57934	0.00647705	0.13615	2.5104	25.1195	0.819946	29.683	19.3764	16.5037	2.87263	all	ZNF592	FALSE	FALSE	FALSE	FALSE	FALSE	Destabilized
ZNF598_2	4.92011	3.98231	0.0240108	0.266542	2.5104	25.1195	0.306504	12.3626	13.6057	12.6406	0.965126	all	ZNF598	FALSE	FALSE	FALSE	FALSE	FALSE	Destabilized
ZNFX1_1	10.9708	6.58029	0.00302947	0.0977834	2.5104	25.1195	0.490424	16.6825	9.40783	7.00807	2.39977	all	ZNFX1	FALSE	TRUE	TRUE	FALSE	TRUE	Destabilized
ZW10_1	6.11587	5.34637	0.00778034	0.153129	2.5104	25.1195	0.311462	11.4464	10.487	8.95935	1.52766	all	ZW10	FALSE	FALSE	TRUE	FALSE	TRUE	Destabilized
ZWILCH_1	4.26014	5.75583	0.00564657	0.128293	2.5104	25.1195	0.206896	7.40601	11.9026	10.5718	1.33086	all	ZWILCH	FALSE	TRUE	FALSE	FALSE	TRUE	Destabilized
ZZEF1_1	2.67289	5.05649	0.00980911	0.174531	2.5104	25.1195	0.141208	5.28932	14.2349	13.4407	0.794239	all	ZZEF1	FALSE	TRUE	FALSE	TRUE	TRUE	Destabilized
LCK_1	92.2475	134.008	6.73368e-10	7.21985e-06	2.49608	13.2964	0.794378	3.6669	11.7635	17.3347	-5.57124	RCH-ACV	LCK	FALSE	TRUE	TRUE	FALSE	TRUE	Stabilized
YES1_2	130.564	89.4221	8.70916e-09	4.66898e-05	2.49608	13.2964	1.14577	7.77774	11.6172	17.9827	-6.36552	RCH-ACV	YES1	FALSE	TRUE	FALSE	FALSE	TRUE	Stabilized
FYN_1	102.27	76.724	2.26241e-08	8.08586e-05	2.49608	13.2964	0.905829	7.1006	14.1309	19.7288	-5.59799	RCH-ACV	FYN	FALSE	TRUE	TRUE	FALSE	TRUE	Stabilized
RIPK3_0	106.094	60.8862	9.38053e-08	0.000251445	2.49608	13.2964	0.955565	9.28214	6.99359	13.5242	-6.53057	RCH-ACV	RIPK3	FALSE	TRUE	TRUE	TRUE	TRUE	Stabilized
HPS4_2	110.471	52.906	2.19744e-07	0.000394109	2.49608	13.2964	1.00706	11.1229	19.5939	12.2041	7.38985	RCH-ACV	HPS4	TRUE	FALSE	FALSE	FALSE	TRUE	Destabilized
MAP2K7_1	50.5366	52.8742	2.20542e-07	0.000394109	2.49608	13.2964	0.46072	5.09141	10.3835	14.981	-4.59755	RCH-ACV	MAP2K7	FALSE	FALSE	FALSE	TRUE	TRUE	Stabilized
LATS1_3	67.1504	50.173	3.02166e-07	0.000462832	2.49608	13.2964	0.615197	7.12941	5.75986	10.5714	-4.81152	RCH-ACV	LATS1	FALSE	FALSE	FALSE	FALSE	FALSE	Stabilized
CYCS_2	171.847	45.7406	5.24459e-07	0.000702906	2.49608	13.2964	1.58901	20.0131	31.4595	23.3849	8.07462	RCH-ACV	CYCS	FALSE	FALSE	FALSE	FALSE	FALSE	Destabilized
CREM_1	86.2718	43.1704	7.38308e-07	0.000879571	2.49608	13.2964	0.802683	10.6453	22.3607	17.1336	5.22709	RCH-ACV	CREM	FALSE	TRUE	FALSE	FALSE	TRUE	Destabilized
SRPRA_1	63.0503	41.377	9.47527e-07	0.00101594	2.49608	13.2964	0.589421	8.11716	12.8778	17.8141	-4.93631	RCH-ACV	SRPRA	FALSE	FALSE	TRUE	FALSE	TRUE	Stabilized
ERCC6_2	51.2145	39.358	1.26954e-06	0.00123746	2.49608	13.2964	0.481575	6.93163	17.0346	22.0552	-5.02058	RCH-ACV	ERCC6	FALSE	FALSE	TRUE	FALSE	TRUE	Stabilized
ERCC6_2	51.2145	39.358	1.26954e-06	0.00123746	2.49608	13.2964	0.481575	6.93163	17.0346	22.0552	-5.02058	RCH-ACV	ERCC6	FALSE	TRUE	FALSE	FALSE	TRUE	Stabilized
IDH3A_2	38.8351	30.8298	5.15363e-06	0.00460477	2.49608	13.2964	0.377213	6.71011	17.5257	13.0892	4.43652	RCH-ACV	IDH3A	FALSE	FALSE	FALSE	FALSE	FALSE	Destabilized
DDX27_2	60.5689	29.3923	6.73894e-06	0.00555807	2.49608	13.2964	0.592557	10.9772	13.6693	19.0339	-5.36467	RCH-ACV	DDX27	FALSE	FALSE	FALSE	FALSE	FALSE	Stabilized
ATP5S_1	40.8763	27.1227	1.05345e-05	0.0080679	2.49608	13.2964	0.405034	8.02811	19.0953	14.8734	4.22193	RCH-ACV	ATP5S	FALSE	FALSE	FALSE	FALSE	FALSE	Destabilized
MAP2K5_2	29.6621	26.6653	1.15705e-05	0.00827057	2.49608	13.2964	0.294743	5.92559	9.80094	12.7619	-2.961	RCH-ACV	MAP2K5	FALSE	TRUE	FALSE	FALSE	TRUE	Stabilized
CTH_2	276.855	25.9406	1.3461e-05	0.00885704	2.49608	13.2964	2.76382	56.8523	10.2578	22.6375	-12.3797	RCH-ACV	CTH	FALSE	FALSE	TRUE	FALSE	TRUE	Stabilized
MAP2K5_1	35.765	25.7408	1.40431e-05	0.00885704	2.49608	13.2964	0.357511	7.40136	9.75815	13.3962	-3.63808	RCH-ACV	MAP2K5	FALSE	TRUE	FALSE	FALSE	TRUE	Stabilized
SENP6_1	22.3999	24.5784	1.80646e-05	0.0102513	2.49608	13.2964	0.225727	4.85476	17.8075	15.6294	2.17808	RCH-ACV	SENP6	FALSE	FALSE	TRUE	FALSE	TRUE	Destabilized
SELENOH_1	58.6893	24.5531	1.81659e-05	0.0102513	2.49608	13.2964	0.591531	12.733	18.6715	13.4676	5.20392	RCH-ACV	SELENOH	FALSE	FALSE	FALSE	FALSE	FALSE	Destabilized
KATNA1_2	216.161	24.2685	1.93507e-05	0.0103739	2.49608	13.2964	2.18325	47.4471	20.0426	12.2893	7.75328	RCH-ACV	KATNA1	FALSE	FALSE	FALSE	FALSE	FALSE	Destabilized
DTD1_1	108.296	23.3929	2.35935e-05	0.0120462	2.49608	13.2964	1.10117	24.6606	17.9911	24.1778	-6.18672	RCH-ACV	DTD1	FALSE	FALSE	FALSE	FALSE	FALSE	Stabilized
IGFBP2_1	157.111	22.7651	2.72988e-05	0.0133044	2.49608	13.2964	1.6057	36.7632	22.6052	13.5327	9.07256	RCH-ACV	IGFBP2	FALSE	FALSE	FALSE	FALSE	FALSE	Destabilized
ZNF414_1	36.8156	22.4855	2.91616e-05	0.0135944	2.49608	13.2964	0.377147	8.72177	15.8868	11.3959	4.49098	RCH-ACV	ZNF414	FALSE	FALSE	FALSE	FALSE	FALSE	Destabilized
MSRB2_2	44.1101	22.1089	3.19061e-05	0.0136459	2.49608	13.2964	0.453349	10.6279	20.2641	15.8523	4.41184	RCH-ACV	MSRB2	FALSE	TRUE	FALSE	FALSE	TRUE	Destabilized
ABL2_2	22.0499	21.9669	3.30176e-05	0.0136459	2.49608	13.2964	0.226906	5.34705	9.96575	12.8702	-2.90445	RCH-ACV	ABL2	FALSE	FALSE	FALSE	FALSE	FALSE	Stabilized
SNX1_2	22.1068	21.5878	3.6209e-05	0.0136459	2.49608	13.2964	0.228271	5.45497	16.6144	13.539	3.07535	RCH-ACV	SNX1	FALSE	FALSE	FALSE	FALSE	FALSE	Destabilized
VPS8_1	19.2727	21.4461	3.74922e-05	0.0136459	2.49608	13.2964	0.199267	4.78707	11.0351	8.17048	2.86457	RCH-ACV	VPS8	TRUE	FALSE	FALSE	FALSE	TRUE	Destabilized
ITGB1BP1_1	10.2966	21.4335	3.76086e-05	0.0136459	2.49608	13.2964	0.106472	2.55903	12.4248	10.0692	2.3556	RCH-ACV	ITGB1BP1	FALSE	FALSE	FALSE	FALSE	FALSE	Destabilized
NHLRC3_1	71.0604	21.373	3.81749e-05	0.0136459	2.49608	13.2964	0.735217	17.7108	25.789	30.8696	-5.08051	RCH-ACV	NHLRC3	FALSE	FALSE	FALSE	FALSE	FALSE	Stabilized
INTS7_2	32.4591	21.3723	3.8181e-05	0.0136459	2.49608	13.2964	0.335836	8.09023	13.8142	9.79398	4.02023	RCH-ACV	INTS7	FALSE	TRUE	FALSE	FALSE	TRUE	Destabilized
BNIP1_1	62.6855	21.0748	4.11093e-05	0.0142185	2.49608	13.2964	0.650398	15.8445	14.9073	20.3973	-5.48994	RCH-ACV	BNIP1	FALSE	FALSE	FALSE	FALSE	FALSE	Stabilized
FMNL1_3	10.1186	20.7764	4.43099e-05	0.0144426	2.49608	13.2964	0.10529	2.59432	9.13551	7.49689	1.63862	RCH-ACV	FMNL1	FALSE	FALSE	FALSE	FALSE	FALSE	Destabilized
MTRF1L_1	65.9041	20.7638	4.44512e-05	0.0144426	2.49608	13.2964	0.685859	16.9076	19.3276	13.7417	5.58583	RCH-ACV	MTRF1L	FALSE	FALSE	FALSE	FALSE	FALSE	Destabilized
TNFRSF13C_0	36.235	20.2456	5.07375e-05	0.0160002	2.49608	13.2964	0.379066	9.53395	23.378	19.2642	4.1138	RCH-ACV	TNFRSF13C	FALSE	FALSE	FALSE	FALSE	FALSE	Destabilized
C9orf72_1	19.3336	19.822	5.66447e-05	0.0173527	2.49608	13.2964	0.203155	5.19567	18.6543	15.8781	2.77627	RCH-ACV	C9orf72	FALSE	FALSE	FALSE	FALSE	FALSE	Destabilized
COX5A_1	32.4043	19.118	6.83011e-05	0.0199557	2.49608	13.2964	0.343156	9.02891	17.4983	21.8644	-4.36616	RCH-ACV	COX5A	FALSE	FALSE	FALSE	FALSE	FALSE	Stabilized
STX5_2	36.3211	19.0876	6.88642e-05	0.0199557	2.49608	13.2964	0.384769	10.1364	15.5719	11.7927	3.77918	RCH-ACV	STX5	FALSE	FALSE	FALSE	FALSE	FALSE	Destabilized
SAFB2_1	48.2221	18.8907	7.26375e-05	0.0202386	2.49608	13.2964	0.512003	13.5979	12.067	17.1757	-5.10868	RCH-ACV	SAFB2	FALSE	FALSE	FALSE	FALSE	FALSE	Stabilized
COG8_2	13.6755	18.8416	7.36154e-05	0.0202386	2.49608	13.2964	0.145284	3.86635	11.0224	8.48902	2.53333	RCH-ACV	COG8	FALSE	FALSE	TRUE	TRUE	TRUE	Destabilized
TIAM1_2	20.9579	18.6967	7.65912e-05	0.0205303	2.49608	13.2964	0.223031	5.97116	13.555	11.4321	2.1229	RCH-ACV	TIAM1	FALSE	FALSE	TRUE	FALSE	TRUE	Destabilized
PHYKPL_1	28.4596	18.3395	8.45361e-05	0.0221072	2.49608	13.2964	0.304171	8.26643	15.413	18.8534	-3.44037	RCH-ACV	PHYKPL	FALSE	FALSE	FALSE	FALSE	FALSE	Stabilized
ALDH7A1_1	23.9703	17.9013	9.56096e-05	0.0235704	2.49608	13.2964	0.257602	7.13287	14.7203	17.4418	-2.72148	RCH-ACV	ALDH7A1	FALSE	TRUE	FALSE	FALSE	TRUE	Stabilized
RBM19_1	67.4126	17.8199	9.7848e-05	0.0235704	2.49608	13.2964	0.725222	20.1517	30.9626	25.361	5.60157	RCH-ACV	RBM19	FALSE	TRUE	TRUE	FALSE	TRUE	Destabilized
POLD1_2	24.5136	17.7892	9.87067e-05	0.0235704	2.49608	13.2964	0.263821	7.34053	16.5654	12.9487	3.61669	RCH-ACV	POLD1	FALSE	TRUE	FALSE	FALSE	TRUE	Destabilized
DENND4A_1	23.5324	17.7353	0.000100236	0.0235704	2.49608	13.2964	0.253438	7.06812	15.0004	11.5521	3.4483	RCH-ACV	DENND4A	FALSE	TRUE	FALSE	FALSE	TRUE	Destabilized
BLK_1	29.2035	17.6263	0.000103412	0.0235704	2.49608	13.2964	0.314964	8.82571	9.89416	13.486	-3.59187	RCH-ACV	BLK	TRUE	FALSE	FALSE	FALSE	TRUE	Stabilized
LYN_2	109.436	17.5875	0.000104569	0.0235704	2.49608	13.2964	1.18088	33.1459	14.3054	20.7463	-6.44083	RCH-ACV	LYN	FALSE	TRUE	FALSE	FALSE	TRUE	Stabilized
BCL7A_1	31.5365	17.5261	0.000106434	0.0235704	2.49608	13.2964	0.340577	9.58527	19.9975	17.4239	2.57364	RCH-ACV	BCL7A	FALSE	FALSE	FALSE	FALSE	FALSE	Destabilized
FUOM_1	36.8336	17.4845	0.000107718	0.0235704	2.49608	13.2964	0.398003	11.2219	18.828	22.665	-3.83699	RCH-ACV	FUOM	FALSE	FALSE	FALSE	FALSE	FALSE	Stabilized
POLR1E_2	30.5778	17.2946	0.000113814	0.0244064	2.49608	13.2964	0.331254	9.41828	10.5551	14.5012	-3.94609	RCH-ACV	POLR1E	FALSE	FALSE	TRUE	FALSE	TRUE	Stabilized
TTC17_0	69.3803	16.9396	0.000126305	0.0261562	2.49608	13.2964	0.755316	21.8177	23.7227	18.6736	5.04913	RCH-ACV	TTC17	FALSE	FALSE	FALSE	FALSE	FALSE	Destabilized
WASHC2C_1	36.711	16.925	0.000126853	0.0261562	2.49608	13.2964	0.399741	11.5543	18.1802	14.7739	3.40638	RCH-ACV	WASHC2C	FALSE	TRUE	TRUE	FALSE	TRUE	Destabilized
MAML1_2	18.8387	16.6493	0.000137699	0.0275141	2.49608	13.2964	0.205945	6.02741	23.4222	20.8294	2.59281	RCH-ACV	MAML1	FALSE	TRUE	TRUE	FALSE	TRUE	Destabilized
RREB1_3	30.3819	16.6283	0.000138571	0.0275141	2.49608	13.2964	0.332237	9.73292	14.7435	10.4365	4.30708	RCH-ACV	RREB1	FALSE	TRUE	TRUE	FALSE	TRUE	Destabilized
ARID3A_2	12.152	16.4508	0.000146174	0.0284959	2.49608	13.2964	0.133235	3.93493	9.29959	7.00381	2.29578	RCH-ACV	ARID3A	FALSE	TRUE	FALSE	FALSE	TRUE	Destabilized
TRDMT1_0	17.5902	15.8185	0.000177445	0.0339744	2.49608	13.2964	0.194744	5.92354	8.85571	5.85128	3.00443	RCH-ACV	TRDMT1	FALSE	FALSE	FALSE	FALSE	FALSE	Destabilized
COQ8A_1	9.48652	15.7233	0.000182789	0.0343835	2.49608	13.2964	0.105187	3.21394	13.4766	11.8941	1.5825	RCH-ACV	COQ8A	FALSE	FALSE	FALSE	FALSE	FALSE	Destabilized
SETD2_2	15.0216	15.5878	0.000190725	0.0352578	2.49608	13.2964	0.166927	5.13343	16.004	13.3223	2.68161	RCH-ACV	SETD2	FALSE	FALSE	FALSE	TRUE	TRUE	Destabilized
RIC8A_2	46.3606	15.2654	0.000211241	0.0380952	2.49608	13.2964	0.517953	16.1777	15.4612	10.7345	4.72665	RCH-ACV	RIC8A	FALSE	FALSE	TRUE	FALSE	TRUE	Destabilized
MAP2K6_1	7.62931	15.1981	0.000215837	0.0380952	2.49608	13.2964	0.0853342	2.67407	12.7964	11.1024	1.69405	RCH-ACV	MAP2K6	FALSE	FALSE	FALSE	TRUE	TRUE	Destabilized
RRP9_1	230.324	15.1427	0.000219706	0.0380952	2.49608	13.2964	2.57863	81.0235	26.3768	18.0263	8.3505	RCH-ACV	RRP9	FALSE	FALSE	FALSE	FALSE	FALSE	Destabilized
MSANTD4_1	56.2366	15.1345	0.000220285	0.0380952	2.49608	13.2964	0.629695	19.7937	17.6446	12.3825	5.26204	RCH-ACV	MSANTD4	FALSE	TRUE	FALSE	FALSE	TRUE	Destabilized
NCBP2_1	27.3573	14.9992	0.000230104	0.0384006	2.49608	13.2964	0.307046	9.71583	11.1115	14.6757	-3.56425	RCH-ACV	NCBP2	FALSE	FALSE	FALSE	FALSE	FALSE	Stabilized
CSK_2	20.8023	14.9914	0.000230686	0.0384006	2.49608	13.2964	0.233508	7.39171	12.0339	14.4102	-2.37622	RCH-ACV	CSK	FALSE	TRUE	FALSE	FALSE	TRUE	Stabilized
ASB8_0	22.9408	14.9513	0.000233702	0.0384006	2.49608	13.2964	0.257693	8.17344	14.478	10.8367	3.64139	RCH-ACV	ASB8	FALSE	FALSE	TRUE	FALSE	TRUE	Destabilized
MYO5A_2	16.3716	14.8601	0.000240733	0.0384006	2.49608	13.2964	0.184198	5.86874	9.44389	6.78727	2.65662	RCH-ACV	MYO5A	FALSE	FALSE	FALSE	FALSE	FALSE	Destabilized
PINX1_1	24.6511	14.8566	0.000241011	0.0384006	2.49608	13.2964	0.277369	8.83881	21.2393	18.2169	3.02236	RCH-ACV	PINX1	FALSE	FALSE	FALSE	FALSE	FALSE	Destabilized
DEF6_2	13.9086	14.8245	0.00024354	0.0384006	2.49608	13.2964	0.156585	4.99778	10.0808	7.58019	2.50064	RCH-ACV	DEF6	FALSE	FALSE	FALSE	TRUE	TRUE	Destabilized
DEF6_1	4.87222	14.6914	0.000254387	0.039499	2.49608	13.2964	0.0549838	1.76661	7.80396	6.46317	1.34079	RCH-ACV	DEF6	FALSE	FALSE	FALSE	TRUE	TRUE	Destabilized
THAP12_1	75.6248	14.623	0.000260177	0.039499	2.49608	13.2964	0.854502	27.5489	18.6933	13.1097	5.58356	RCH-ACV	THAP12	FALSE	TRUE	FALSE	FALSE	TRUE	Destabilized
CROCC_1	19.0357	14.5821	0.000263706	0.039499	2.49608	13.2964	0.215249	6.95382	16.871	19.7271	-2.85617	RCH-ACV	CROCC	FALSE	TRUE	TRUE	FALSE	TRUE	Stabilized
PDHA1_2	33.651	14.5567	0.000265932	0.039499	2.49608	13.2964	0.380692	12.3144	16.6599	12.6845	3.97537	RCH-ACV	PDHA1	FALSE	FALSE	FALSE	FALSE	FALSE	Destabilized
CCDC86_1	39.5705	14.5228	0.000268926	0.039499	2.49608	13.2964	0.447938	14.5143	20.9083	16.3366	4.57176	RCH-ACV	CCDC86	FALSE	FALSE	FALSE	FALSE	FALSE	Destabilized
SMARCA5_1	5.79241	14.3834	0.000281676	0.0408125	2.49608	13.2964	0.0657407	2.14522	10.6696	9.16276	1.50684	RCH-ACV	SMARCA5	FALSE	FALSE	FALSE	FALSE	FALSE	Destabilized
SLC9A1_1	42.9439	14.2669	0.000292867	0.0416422	2.49608	13.2964	0.488466	16.0342	23.0347	18.6535	4.38115	RCH-ACV	SLC9A1	FALSE	FALSE	TRUE	TRUE	TRUE	Destabilized
BTK_1	8.90769	14.2436	0.00029517	0.0416422	2.49608	13.2964	0.101366	3.33137	6.0195	7.66029	-1.64079	RCH-ACV	BTK	TRUE	TRUE	FALSE	FALSE	TRUE	Stabilized
RUFY1_3	39.2997	14.1943	0.000300098	0.0417715	2.49608	13.2964	0.447636	14.7486	14.9924	11.4874	3.50503	RCH-ACV	RUFY1	FALSE	FALSE	FALSE	FALSE	FALSE	Destabilized
TBC1D15_1	5.23344	14.1572	0.000303877	0.0417715	2.49608	13.2964	0.0596533	1.96919	12.9662	11.8308	1.13542	RCH-ACV	TBC1D15	FALSE	FALSE	FALSE	TRUE	TRUE	Destabilized
CD19_1	72.7347	14.0718	0.000312767	0.0424492	2.49608	13.2964	0.83044	27.5338	15.2959	21.4868	-6.19098	RCH-ACV	CD19	FALSE	FALSE	FALSE	FALSE	FALSE	Stabilized
PYCARD_2	23.672	13.9797	0.000322704	0.0427262	2.49608	13.2964	0.270761	9.02013	16.8108	19.9851	-3.17429	RCH-ACV	PYCARD	FALSE	FALSE	FALSE	FALSE	FALSE	Stabilized
LYN_1	40.3734	13.979	0.000322778	0.0427262	2.49608	13.2964	0.461799	15.3849	15.9917	19.4389	-3.44726	RCH-ACV	LYN	FALSE	TRUE	FALSE	FALSE	TRUE	Stabilized
STRIP1_3	33.154	13.9329	0.000327891	0.0428737	2.49608	13.2964	0.379568	12.6756	16.5294	12.5893	3.9401	RCH-ACV	STRIP1	FALSE	FALSE	FALSE	FALSE	FALSE	Destabilized
PGPEP1_1	7.84788	13.7897	0.000344363	0.0441309	2.49608	13.2964	0.0901056	3.0316	14.2093	12.3085	1.90087	RCH-ACV	PGPEP1	FALSE	FALSE	FALSE	FALSE	FALSE	Destabilized
FYN_2	40.5509	13.7781	0.000345737	0.0441309	2.49608	13.2964	0.465695	15.6778	15.1184	18.5456	-3.42724	RCH-ACV	FYN	FALSE	TRUE	TRUE	FALSE	TRUE	Stabilized
MAN2B1_2	28.5384	13.7395	0.00035037	0.0441961	2.49608	13.2964	0.327999	11.0646	18.1446	21.7004	-3.55581	RCH-ACV	MAN2B1	TRUE	TRUE	FALSE	FALSE	TRUE	Stabilized
NUP85_2	60.1031	13.6965	0.000355605	0.0443348	2.49608	13.2964	0.691385	23.3757	18.2793	12.4463	5.83309	RCH-ACV	NUP85	FALSE	TRUE	FALSE	FALSE	TRUE	Destabilized
SPEN_1	10.1556	13.5956	0.000368245	0.0449063	2.49608	13.2964	0.117065	3.97908	15.8235	18.2005	-2.37704	RCH-ACV	SPEN	FALSE	FALSE	FALSE	FALSE	FALSE	Stabilized
ZNF316_2	22.4188	13.5931	0.000368565	0.0449063	2.49608	13.2964	0.25844	8.78561	12.988	10.0195	2.96849	RCH-ACV	ZNF316	FALSE	FALSE	FALSE	FALSE	FALSE	Destabilized
CIP2A_3	13.7584	13.4698	0.00038473	0.0463491	2.49608	13.2964	0.159013	5.44105	11.9641	9.44367	2.52044	RCH-ACV	CIP2A	FALSE	FALSE	TRUE	FALSE	TRUE	Destabilized
RAB28_2	20.9497	13.1015	0.00043811	0.0521935	2.49608	13.2964	0.244056	8.51793	10.4967	7.61646	2.88028	RCH-ACV	RAB28	FALSE	FALSE	FALSE	FALSE	FALSE	Destabilized
NUP188_2	15.1972	13.0486	0.000446459	0.0524799	2.49608	13.2964	0.177249	6.20409	12.6675	9.90672	2.76082	RCH-ACV	NUP188	TRUE	TRUE	TRUE	TRUE	TRUE	Destabilized
NUF2_3	7.52981	12.9498	0.000462532	0.0524799	2.49608	13.2964	0.0880161	3.09739	7.75185	6.21059	1.54126	RCH-ACV	NUF2	FALSE	FALSE	FALSE	FALSE	FALSE	Destabilized
AK6_1	6.46846	12.9491	0.000462654	0.0524799	2.49608	13.2964	0.0756114	2.66096	11.569	11.5144	0.054602	RCH-ACV	AK6	FALSE	FALSE	FALSE	FALSE	FALSE	Destabilized
TTC27_1	11.59	12.9482	0.000462805	0.0524799	2.49608	13.2964	0.135481	4.76817	11.6057	9.07387	2.53181	RCH-ACV	TTC27	FALSE	FALSE	FALSE	FALSE	FALSE	Destabilized
STAT5A_1	9.65777	12.9351	0.000464987	0.0524799	2.49608	13.2964	0.112927	3.97726	10.5785	8.39921	2.17925	RCH-ACV	STAT5A	FALSE	TRUE	TRUE	FALSE	TRUE	Destabilized
PUS3_1	5.68071	12.8502	0.000479416	0.0535447	2.49608	13.2964	0.0665519	2.35487	12.4534	11.4443	1.00909	RCH-ACV	PUS3	FALSE	FALSE	FALSE	FALSE	FALSE	Destabilized
COG6_2	8.52861	12.8044	0.000487425	0.053878	2.49608	13.2964	0.100021	3.54809	9.39338	7.5067	1.88668	RCH-ACV	COG6	FALSE	TRUE	FALSE	FALSE	TRUE	Destabilized
RSBN1_1	12.6872	12.6394	0.000517554	0.0565693	2.49608	13.2964	0.149363	5.34706	16.7435	18.7292	-1.98564	RCH-ACV	RSBN1	FALSE	FALSE	TRUE	FALSE	TRUE	Stabilized
RASSF2_2	9.52481	12.6132	0.000522541	0.0565693	2.49608	13.2964	0.112202	4.0226	9.4641	7.73067	1.73344	RCH-ACV	RASSF2	FALSE	FALSE	FALSE	FALSE	FALSE	Destabilized
THOC2_2	11.7965	12.5869	0.0005276	0.0565693	2.49608	13.2964	0.139049	4.99243	15.5083	17.4402	-1.93191	RCH-ACV	THOC2	FALSE	TRUE	FALSE	FALSE	TRUE	Stabilized
MTA3_1	10.1964	12.3611	0.000573375	0.0608686	2.49608	13.2964	0.12084	4.39405	11.9712	9.88724	2.08397	RCH-ACV	MTA3	FALSE	FALSE	FALSE	TRUE	TRUE	Destabilized
MYO5A_3	13.0952	12.2542	0.000596631	0.0625884	2.49608	13.2964	0.155602	5.69247	8.12403	6.2813	1.84274	RCH-ACV	MYO5A	FALSE	FALSE	FALSE	FALSE	FALSE	Destabilized
NUDCD3_1	9.28111	12.2336	0.00060125	0.0625884	2.49608	13.2964	0.110338	4.04131	15.335	13.6454	1.68957	RCH-ACV	NUDCD3	FALSE	FALSE	FALSE	FALSE	FALSE	Destabilized
MKLN1_2	37.9991	12.06	0.000641729	0.0661598	2.49608	13.2964	0.453724	16.7843	16.7403	12.43	4.31023	RCH-ACV	MKLN1	FALSE	FALSE	FALSE	FALSE	FALSE	Destabilized
PCM1_3	12.4894	12.0242	0.000650454	0.0661879	2.49608	13.2964	0.149264	5.533	16.8327	18.2563	-1.42363	RCH-ACV	PCM1	FALSE	TRUE	FALSE	TRUE	TRUE	Stabilized
RRP12_1	9.15565	12.0084	0.000654348	0.0661879	2.49608	13.2964	0.109466	4.06143	9.73236	7.64654	2.08582	RCH-ACV	RRP12	FALSE	TRUE	FALSE	FALSE	TRUE	Destabilized
CARMIL2_2	12.6089	11.8401	0.000697575	0.0699009	2.49608	13.2964	0.151412	5.6728	15.5535	12.96	2.59349	RCH-ACV	CARMIL2	FALSE	FALSE	TRUE	FALSE	TRUE	Destabilized
HEXIM2_1	28.6441	11.785	0.000712428	0.0707283	2.49608	13.2964	0.344467	12.9473	12.8643	16.9376	-4.07332	RCH-ACV	HEXIM2	FALSE	TRUE	FALSE	FALSE	TRUE	Stabilized
IKZF2_1	30.9152	11.7087	0.000733603	0.0721612	2.49608	13.2964	0.372533	14.0649	12.8595	16.5581	-3.6986	RCH-ACV	IKZF2	FALSE	TRUE	FALSE	FALSE	TRUE	Stabilized
ZNHIT1_0	24.5111	11.6851	0.000740322	0.0721612	2.49608	13.2964	0.29555	11.174	10.6738	13.3924	-2.7186	RCH-ACV	ZNHIT1	FALSE	FALSE	FALSE	FALSE	FALSE	Stabilized
MOCS2_1	52.1856	11.6612	0.000747154	0.0721711	2.49608	13.2964	0.629645	23.8386	14.6728	19.9895	-5.31664	RCH-ACV	MOCS2	FALSE	FALSE	FALSE	FALSE	FALSE	Stabilized
MOCS2_1	52.1856	11.6612	0.000747154	0.0721711	2.49608	13.2964	0.629645	23.8386	14.6728	19.9895	-5.31664	RCH-ACV	MOCS2	FALSE	FALSE	FALSE	FALSE	FALSE	Stabilized
MRPS27_1	9.80647	11.6181	0.000759698	0.0727275	2.49608	13.2964	0.118457	4.49626	13.9649	12.3933	1.57164	RCH-ACV	MRPS27	FALSE	FALSE	FALSE	TRUE	TRUE	Destabilized
CALR_3	7.45042	11.5411	0.000782725	0.0742025	2.49608	13.2964	0.0901863	3.43881	10.2424	9.21185	1.03058	RCH-ACV	CALR	FALSE	TRUE	FALSE	FALSE	TRUE	Destabilized
TACO1_1	31.4364	11.4922	0.000797758	0.0742025	2.49608	13.2964	0.381045	14.5715	16.7843	12.9585	3.82584	RCH-ACV	TACO1	FALSE	FALSE	FALSE	FALSE	FALSE	Destabilized
PRMT7_2	36.9209	11.4821	0.00080091	0.0742025	2.49608	13.2964	0.447649	17.1288	16.6092	12.648	3.96116	RCH-ACV	PRMT7	FALSE	TRUE	FALSE	FALSE	TRUE	Destabilized
UBE4A_1	10.5291	11.4761	0.000802787	0.0742025	2.49608	13.2964	0.127681	4.88733	11.9445	10.0032	1.94126	RCH-ACV	UBE4A	FALSE	TRUE	TRUE	FALSE	TRUE	Destabilized
SRRM2_3	32.4723	11.3507	0.000843185	0.0766893	2.49608	13.2964	0.395156	15.2394	19.5757	15.1759	4.39976	RCH-ACV	SRRM2	FALSE	TRUE	FALSE	FALSE	TRUE	Destabilized
TRIP12_2	16.0867	11.3143	0.00085533	0.0766893	2.49608	13.2964	0.19596	7.57379	9.63122	12.5882	-2.95702	RCH-ACV	TRIP12	FALSE	TRUE	FALSE	FALSE	TRUE	Stabilized
XPO5_1	7.69649	11.3105	0.000856627	0.0766893	2.49608	13.2964	0.0937651	3.62484	10.1665	8.81216	1.35432	RCH-ACV	XPO5	FALSE	TRUE	TRUE	FALSE	TRUE	Destabilized
NAGK_3	68.3504	11.3055	0.000858303	0.0766893	2.49608	13.2964	0.832818	32.2053	17.5623	12.3769	5.18533	RCH-ACV	NAGK	FALSE	FALSE	FALSE	FALSE	FALSE	Destabilized
POFUT2_2	25.4265	11.2762	0.000868262	0.0768832	2.49608	13.2964	0.310067	12.0115	16.5989	13.3621	3.23689	RCH-ACV	POFUT2	FALSE	FALSE	FALSE	FALSE	FALSE	Destabilized
HYLS1_0	27.6291	11.2492	0.000877593	0.0768832	2.49608	13.2964	0.337188	13.0835	15.4252	18.1502	-2.72501	RCH-ACV	HYLS1	FALSE	FALSE	FALSE	FALSE	FALSE	Stabilized
CST3_1	24.378	11.2366	0.000881984	0.0768832	2.49608	13.2964	0.297619	11.5569	22.8334	19.3161	3.5173	RCH-ACV	CST3	FALSE	FALSE	FALSE	FALSE	FALSE	Destabilized
ILF3_1	61.6933	11.2006	0.00089464	0.0773575	2.49608	13.2964	0.75396	29.3409	23.8816	19.7062	4.17543	RCH-ACV	ILF3	FALSE	FALSE	FALSE	FALSE	FALSE	Destabilized
LRRC47_3	20.5095	11.1178	0.000924554	0.0793046	2.49608	13.2964	0.25125	9.82681	14.8829	12.7243	2.15858	RCH-ACV	LRRC47	FALSE	TRUE	FALSE	FALSE	TRUE	Destabilized
URGCP_2	12.6296	11.0558	0.00094771	0.0806456	2.49608	13.2964	0.154999	6.08522	13.2903	10.7595	2.53074	RCH-ACV	URGCP	FALSE	FALSE	FALSE	FALSE	FALSE	Destabilized
ATG4B_2	16.8094	10.9543	0.000987068	0.0833334	2.49608	13.2964	0.206918	8.17416	15.2108	12.7686	2.4422	RCH-ACV	ATG4B	FALSE	FALSE	FALSE	FALSE	FALSE	Destabilized
CDKN2AIPNL_2	42.4263	10.9198	0.00100088	0.0838397	2.49608	13.2964	0.522792	20.6964	19.2736	23.6445	-4.37086	RCH-ACV	CDKN2AIPNL	FALSE	FALSE	FALSE	FALSE	FALSE	Stabilized
CSK_1	32.9416	10.8634	0.00102394	0.0851059	2.49608	13.2964	0.406609	16.153	12.929	16.7466	-3.81762	RCH-ACV	CSK	FALSE	TRUE	FALSE	FALSE	TRUE	Stabilized
AHNAK_2	16.4321	10.7843	0.00105731	0.086577	2.49608	13.2964	0.203316	8.11662	19.1638	16.4836	2.68019	RCH-ACV	AHNAK	FALSE	TRUE	TRUE	FALSE	TRUE	Destabilized
CAMKK2_1	6.42715	10.7832	0.00105779	0.086577	2.49608	13.2964	0.0795268	3.17502	10.8759	9.30692	1.56898	RCH-ACV	CAMKK2	FALSE	TRUE	FALSE	FALSE	TRUE	Destabilized
COG4_1	5.91024	10.6128	0.00113406	0.0921162	2.49608	13.2964	0.073519	2.96655	9.07041	7.70374	1.36667	RCH-ACV	COG4	FALSE	FALSE	FALSE	FALSE	FALSE	Destabilized
NUP205_1	5.4519	10.4677	0.00120401	0.097063	2.49608	13.2964	0.0681318	2.77443	9.2786	7.90717	1.37143	RCH-ACV	NUP205	FALSE	TRUE	FALSE	TRUE	TRUE	Destabilized
DSG2_1	31.5552	10.3748	0.00125137	0.0998062	2.49608	13.2964	0.395531	16.2019	22.5612	18.7609	3.80032	RCH-ACV	DSG2	FALSE	TRUE	FALSE	FALSE	TRUE	Destabilized
BRCA2_1	32.2889	10.3638	0.00125715	0.0998062	2.49608	13.2964	0.404875	16.5963	17.6525	15.3289	2.32358	RCH-ACV	BRCA2	FALSE	TRUE	FALSE	TRUE	TRUE	Destabilized
VTI1B_1	67.8411	10.347	0.00126596	0.0998062	2.49608	13.2964	0.851136	34.9263	21.7406	15.9622	5.77839	RCH-ACV	VTI1B	FALSE	FALSE	FALSE	FALSE	FALSE	Destabilized
C12orf29_2	12.0046	10.2868	0.00129829	0.101608	2.49608	13.2964	0.15091	6.2165	12.6036	13.6583	-1.05466	RCH-ACV	C12orf29	TRUE	FALSE	FALSE	FALSE	TRUE	Stabilized
HACE1_1	13.7128	10.2689	0.00130802	0.101627	2.49608	13.2964	0.172486	7.11338	14.3681	11.8815	2.48668	RCH-ACV	HACE1	FALSE	FALSE	FALSE	FALSE	FALSE	Destabilized
NFKB1_2	49.3858	10.2098	0.00134092	0.10297	2.49608	13.2964	0.622425	25.7667	16.8354	12.0912	4.74425	RCH-ACV	NFKB1	TRUE	FALSE	FALSE	FALSE	TRUE	Destabilized
GIGYF2_2	11.813	10.2035	0.0013445	0.10297	2.49608	13.2964	0.148914	6.16716	17.2086	14.7789	2.42968	RCH-ACV	GIGYF2	FALSE	FALSE	FALSE	FALSE	FALSE	Destabilized
EVI5_2	9.83162	10.1562	0.00137159	0.104299	2.49608	13.2964	0.124135	5.15667	10.5584	8.75715	1.80127	RCH-ACV	EVI5	FALSE	FALSE	FALSE	FALSE	FALSE	Destabilized
ZNF598_2	13.7264	10.1021	0.00140335	0.105963	2.49608	13.2964	0.173631	7.23802	14.4539	12.0783	2.37556	RCH-ACV	ZNF598	FALSE	FALSE	FALSE	FALSE	FALSE	Destabilized
LIMCH1_1	20.33	10.0437	0.00143861	0.107464	2.49608	13.2964	0.257679	10.7825	20.9476	18.039	2.90865	RCH-ACV	LIMCH1	FALSE	TRUE	FALSE	FALSE	TRUE	Destabilized
VAT1L_2	20.7573	10.0361	0.00144328	0.107464	2.49608	13.2964	0.263164	11.0175	21.1067	18.4475	2.65924	RCH-ACV	VAT1L	FALSE	FALSE	FALSE	FALSE	FALSE	Destabilized
DCUN1D5_1	11.8701	9.9911	0.00147123	0.108601	2.49608	13.2964	0.150726	6.32874	8.46273	6.07206	2.39067	RCH-ACV	DCUN1D5	FALSE	FALSE	FALSE	FALSE	FALSE	Destabilized
CDK1_2	21.666	9.97908	0.00147881	0.108601	2.49608	13.2964	0.275229	11.5655	11.0405	7.66556	3.37489	RCH-ACV	CDK1	FALSE	TRUE	FALSE	FALSE	TRUE	Destabilized
RASA1_3	31.6702	9.90076	0.00152926	0.110862	2.49608	13.2964	0.403422	17.0395	17.0765	13.561	3.51557	RCH-ACV	RASA1	TRUE	TRUE	TRUE	TRUE	TRUE	Destabilized
ILF2_2	51.0458	9.89669	0.00153193	0.110862	2.49608	13.2964	0.650326	27.4755	15.4156	18.8813	-3.46573	RCH-ACV	ILF2	FALSE	FALSE	FALSE	FALSE	FALSE	Stabilized
CDCA3_2	7.23821	9.86762	0.00155119	0.110862	2.49608	13.2964	0.0923102	3.90746	17.5856	19.1456	-1.55996	RCH-ACV	CDCA3	FALSE	FALSE	TRUE	FALSE	TRUE	Stabilized
EHMT2_3	34.9745	9.85839	0.00155737	0.110862	2.49608	13.2964	0.446182	18.8982	16.6938	12.5689	4.12495	RCH-ACV	EHMT2	TRUE	TRUE	TRUE	FALSE	TRUE	Destabilized
CAPN15_1	12.3013	9.8351	0.00157308	0.110862	2.49608	13.2964	0.157062	6.66264	13.5629	10.9425	2.62046	RCH-ACV	CAPN15	TRUE	TRUE	FALSE	FALSE	TRUE	Destabilized
LAMTOR2_1	42.1277	9.8067	0.00159248	0.110862	2.49608	13.2964	0.538432	22.8834	18.5179	13.7243	4.79355	RCH-ACV	LAMTOR2	FALSE	TRUE	FALSE	FALSE	TRUE	Destabilized
HNRNPF_2	76.2952	9.79959	0.00159738	0.110862	2.49608	13.2964	0.975375	41.473	14.4347	20.2905	-5.85576	RCH-ACV	HNRNPF	FALSE	FALSE	FALSE	FALSE	FALSE	Stabilized
GNG2_0	20.3827	9.79952	0.00159743	0.110862	2.49608	13.2964	0.260578	11.0798	19.214	16.078	3.13606	RCH-ACV	GNG2	FALSE	FALSE	FALSE	FALSE	FALSE	Destabilized
ACSF3_1	6.80223	9.79198	0.00160265	0.110862	2.49608	13.2964	0.086985	3.70047	9.038	7.54353	1.49447	RCH-ACV	ACSF3	FALSE	FALSE	FALSE	FALSE	FALSE	Destabilized
MYO1A_0	8.12096	9.7569	0.00162717	0.111132	2.49608	13.2964	0.10398	4.43375	8.0752	6.40328	1.67192	RCH-ACV	MYO1A	FALSE	FALSE	FALSE	FALSE	FALSE	Destabilized
CALR_2	4.62276	9.75675	0.00162728	0.111132	2.49608	13.2964	0.0591897	2.5239	9.87402	8.48286	1.39117	RCH-ACV	CALR	FALSE	TRUE	FALSE	FALSE	TRUE	Destabilized
TMED8_2	33.3941	9.69988	0.00166796	0.113189	2.49608	13.2964	0.428463	18.3392	20.4385	16.7111	3.72738	RCH-ACV	TMED8	FALSE	FALSE	FALSE	FALSE	FALSE	Destabilized
GPATCH4_1	13.1174	9.64532	0.0017081	0.115184	2.49608	13.2964	0.16864	7.24447	18.473	20.2703	-1.79734	RCH-ACV	GPATCH4	FALSE	FALSE	FALSE	FALSE	FALSE	Stabilized
RLIM_1	56.4718	9.582	0.00175607	0.117679	2.49608	13.2964	0.727721	31.3943	16.4912	10.9857	5.50553	RCH-ACV	RLIM	FALSE	TRUE	FALSE	FALSE	TRUE	Destabilized
STAT3_1	5.94488	9.54292	0.00178646	0.118736	2.49608	13.2964	0.0767205	3.31847	11.7933	10.3307	1.46261	RCH-ACV	STAT3	FALSE	TRUE	FALSE	FALSE	TRUE	Destabilized
CLTA_1	24.9451	9.53333	0.001794	0.118736	2.49608	13.2964	0.322041	13.9385	22.5204	25.6851	-3.16464	RCH-ACV	CLTA	FALSE	FALSE	FALSE	FALSE	FALSE	Stabilized
USP1_2	4.89576	9.50697	0.00181494	0.11923	2.49608	13.2964	0.063267	2.74318	14.3827	13.9347	0.448048	RCH-ACV	USP1	FALSE	FALSE	FALSE	TRUE	TRUE	Destabilized
ABLIM1_3	13.1093	9.48753	0.00183056	0.11923	2.49608	13.2964	0.169534	7.36042	15.9877	13.9958	1.99183	RCH-ACV	ABLIM1	FALSE	FALSE	FALSE	FALSE	FALSE	Destabilized
TMEM263_1	46.6945	9.48226	0.00183482	0.11923	2.49608	13.2964	0.603988	26.2319	18.4801	23.0677	-4.58767	RCH-ACV	TMEM263	FALSE	FALSE	FALSE	FALSE	FALSE	Stabilized
HSCB_1	9.51564	9.42522	0.00188167	0.121538	2.49608	13.2964	0.123352	5.37802	17.224	15.3675	1.8565	RCH-ACV	HSCB	FALSE	FALSE	FALSE	FALSE	FALSE	Destabilized
ARMC9_1	10.9114	9.40442	0.0018991	0.121929	2.49608	13.2964	0.141557	6.18049	9.01893	7.14239	1.87654	RCH-ACV	ARMC9	FALSE	FALSE	FALSE	FALSE	FALSE	Destabilized
RALGAPA1_2	10.1539	9.33827	0.00195577	0.12482	2.49608	13.2964	0.132068	5.79219	11.7124	10.2311	1.48133	RCH-ACV	RALGAPA1	FALSE	TRUE	TRUE	FALSE	TRUE	Destabilized
HDGFL2_2	128.099	9.29039	0.00199799	0.126277	2.49608	13.2964	1.66926	73.4494	25.0161	17.1264	7.8897	RCH-ACV	HDGFL2	FALSE	FALSE	TRUE	FALSE	TRUE	Destabilized
RRAGB_0	27.14	9.28575	0.00200215	0.126277	2.49608	13.2964	0.353725	15.5693	12.7036	16.465	-3.76149	RCH-ACV	RRAGB	FALSE	TRUE	FALSE	FALSE	TRUE	Stabilized
EEF1E1_0	2.51241	9.19946	0.00208112	0.13049	2.49608	13.2964	0.0328571	1.4548	8.49575	7.76326	0.732492	RCH-ACV	EEF1E1	FALSE	FALSE	FALSE	FALSE	FALSE	Destabilized
MAD2L2_2	29.2274	9.17129	0.00210767	0.131001	2.49608	13.2964	0.382664	16.976	10.9982	14.9041	-3.9059	RCH-ACV	MAD2L2	FALSE	FALSE	FALSE	FALSE	FALSE	Stabilized
HELZ_3	17.7663	9.15555	0.00212267	0.131001	2.49608	13.2964	0.232755	10.3369	13.0359	16.2075	-3.17167	RCH-ACV	HELZ	FALSE	FALSE	FALSE	FALSE	FALSE	Stabilized
CC2D1B_2	21.8896	9.15216	0.00212592	0.131001	2.49608	13.2964	0.286813	12.7406	13.5543	11.0131	2.5412	RCH-ACV	CC2D1B	FALSE	FALSE	FALSE	FALSE	FALSE	Destabilized
ZNFX1_1	24.1849	9.11855	0.00215843	0.131516	2.49608	13.2964	0.317317	14.1284	10.4542	6.83332	3.62089	RCH-ACV	ZNFX1	FALSE	TRUE	TRUE	FALSE	TRUE	Destabilized
MPP7_0	10.2408	9.1092	0.00216757	0.131516	2.49608	13.2964	0.134415	5.98868	11.9179	9.51513	2.40276	RCH-ACV	MPP7	FALSE	FALSE	FALSE	FALSE	FALSE	Destabilized
M6PR_2	18.9362	9.09809	0.0021785	0.131516	2.49608	13.2964	0.248658	11.0871	15.9389	19.3099	-3.37098	RCH-ACV	M6PR	FALSE	FALSE	FALSE	FALSE	FALSE	Stabilized
RPL13_1	9.43596	9.06294	0.00221348	0.131516	2.49608	13.2964	0.124084	5.54617	14.4008	12.1438	2.25697	RCH-ACV	RPL13	FALSE	FALSE	FALSE	FALSE	FALSE	Destabilized
EXOC2_2	9.14839	9.06121	0.00221522	0.131516	2.49608	13.2964	0.120311	5.37817	11.243	9.60406	1.63892	RCH-ACV	EXOC2	FALSE	TRUE	FALSE	FALSE	TRUE	Destabilized
CTNNBL1_2	3.91431	9.04896	0.00222757	0.131516	2.49608	13.2964	0.0515032	2.30426	7.6649	6.87347	0.791431	RCH-ACV	CTNNBL1	FALSE	FALSE	FALSE	FALSE	FALSE	Destabilized
CTIF_2	33.8774	9.03414	0.00224263	0.131516	2.49608	13.2964	0.446019	19.9756	17.083	13.1073	3.9757	RCH-ACV	CTIF	FALSE	FALSE	FALSE	FALSE	FALSE	Destabilized
TTC27_3	4.33962	9.02417	0.00225281	0.131516	2.49608	13.2964	0.0571575	2.56165	8.95559	7.91772	1.03787	RCH-ACV	TTC27	FALSE	FALSE	FALSE	FALSE	FALSE	Destabilized
OSBPL2_1	17.434	9.02133	0.00225573	0.131516	2.49608	13.2964	0.229651	10.2944	14.9528	14.258	0.694788	RCH-ACV	OSBPL2	FALSE	FALSE	FALSE	FALSE	FALSE	Destabilized
CLPP_1	15.967	9.02014	0.00225695	0.131516	2.49608	13.2964	0.210337	9.42942	16.7032	19.1341	-2.43097	RCH-ACV	CLPP	FALSE	TRUE	FALSE	FALSE	TRUE	Stabilized
OSBPL9_1	7.37831	9.00278	0.00227486	0.131844	2.49608	13.2964	0.0972659	4.36572	14.2382	12.9987	1.23952	RCH-ACV	OSBPL9	FALSE	FALSE	FALSE	FALSE	FALSE	Destabilized
AMOT_1	22.4219	8.91448	0.00236854	0.136535	2.49608	13.2964	0.296669	13.3984	21.2561	18.1401	3.11607	RCH-ACV	AMOT	FALSE	TRUE	FALSE	FALSE	TRUE	Destabilized
EHMT2_2	50.2524	8.89875	0.00238569	0.136788	2.49608	13.2964	0.665341	30.0818	15.3152	10.2845	5.03068	RCH-ACV	EHMT2	TRUE	TRUE	TRUE	FALSE	TRUE	Destabilized
GCHFR_1	49.6959	8.84491	0.00244547	0.13947	2.49608	13.2964	0.659472	29.9297	24.2293	19.6739	4.55537	RCH-ACV	GCHFR	FALSE	FALSE	FALSE	FALSE	FALSE	Destabilized
DCP1A_2	3.5029	8.81072	0.00248433	0.140936	2.49608	13.2964	0.0465519	2.11784	12.3257	11.1424	1.18331	RCH-ACV	DCP1A	FALSE	FALSE	TRUE	FALSE	TRUE	Destabilized
MTOR_3	6.04591	8.77223	0.00252892	0.142711	2.49608	13.2964	0.08048	3.67136	13.5476	11.7531	1.79449	RCH-ACV	MTOR	FALSE	FALSE	FALSE	FALSE	FALSE	Destabilized
SDHA_2	13.2629	8.75473	0.0025495	0.143119	2.49608	13.2964	0.176683	8.06998	15.413	17.951	-2.53808	RCH-ACV	SDHA	TRUE	FALSE	FALSE	FALSE	TRUE	Stabilized
RAB11A_2	38.2665	8.71927	0.00259179	0.144548	2.49608	13.2964	0.510553	23.3784	22.2969	19.4265	2.87034	RCH-ACV	RAB11A	FALSE	FALSE	FALSE	FALSE	FALSE	Destabilized
C8orf59_1	29.4027	8.71088	0.00260192	0.144548	2.49608	13.2964	0.392435	17.9805	21.8186	17.758	4.06065	RCH-ACV	C8orf59	FALSE	FALSE	FALSE	FALSE	FALSE	Destabilized
WDR45_1	28.66	8.68425	0.00263435	0.144915	2.49608	13.2964	0.382967	17.58	16.9852	20.7509	-3.76572	RCH-ACV	WDR45	FALSE	TRUE	TRUE	FALSE	TRUE	Stabilized
CCNT1_2	14.6937	8.68326	0.00263556	0.144915	2.49608	13.2964	0.196352	9.01415	14.4162	11.9995	2.41662	RCH-ACV	CCNT1	FALSE	FALSE	FALSE	FALSE	FALSE	Destabilized
THOC5_1	21.6379	8.65343	0.00267247	0.145391	2.49608	13.2964	0.289526	13.3199	15.9311	13.0772	2.85383	RCH-ACV	THOC5	FALSE	FALSE	FALSE	FALSE	FALSE	Destabilized
ARFGEF2_2	8.92162	8.65147	0.00267492	0.145391	2.49608	13.2964	0.119386	5.49326	11.7423	9.7823	1.96004	RCH-ACV	ARFGEF2	FALSE	TRUE	FALSE	FALSE	TRUE	Destabilized
DNAJB14_1	38.5674	8.6435	0.00268489	0.145391	2.49608	13.2964	0.516278	23.7688	23.2845	19.4486	3.83594	RCH-ACV	DNAJB14	FALSE	FALSE	FALSE	FALSE	FALSE	Destabilized
PAXX_1	27.6081	8.60644	0.00273182	0.146222	2.49608	13.2964	0.37018	17.0879	21.2732	17.3398	3.93337	RCH-ACV	PAXX	FALSE	FALSE	FALSE	FALSE	FALSE	Destabilized
RALGAPB_1	12.0012	8.59043	0.00275239	0.146222	2.49608	13.2964	0.161031	7.4419	11.0541	8.96595	2.08814	RCH-ACV	RALGAPB	FALSE	FALSE	TRUE	TRUE	TRUE	Destabilized
LCMT2_2	8.62552	8.58899	0.00275425	0.146222	2.49608	13.2964	0.115744	5.34957	8.35001	9.99506	-1.64504	RCH-ACV	LCMT2	FALSE	FALSE	FALSE	FALSE	FALSE	Stabilized
MYO1B_2	10.2361	8.58857	0.00275479	0.146222	2.49608	13.2964	0.137358	6.34875	10.3107	8.3343	1.97636	RCH-ACV	MYO1B	FALSE	FALSE	FALSE	FALSE	FALSE	Destabilized
C1orf35_2	22.6769	8.55794	0.00279467	0.146908	2.49608	13.2964	0.304719	14.1153	21.9096	18.596	3.31366	RCH-ACV	C1orf35	FALSE	FALSE	FALSE	FALSE	FALSE	Destabilized
LRR1_2	8.41252	8.55432	0.00279943	0.146908	2.49608	13.2964	0.113061	5.23861	9.93823	11.7355	-1.79725	RCH-ACV	LRR1	FALSE	FALSE	FALSE	FALSE	FALSE	Stabilized
OSBPL9_2	29.5099	8.54115	0.00281681	0.146908	2.49608	13.2964	0.396835	18.4046	17.4246	14.1507	3.2739	RCH-ACV	OSBPL9	FALSE	FALSE	FALSE	FALSE	FALSE	Destabilized
ATG4B_1	6.30294	8.53685	0.00282252	0.146908	2.49608	13.2964	0.0847755	3.93298	13.0149	12.0185	0.996406	RCH-ACV	ATG4B	FALSE	FALSE	FALSE	FALSE	FALSE	Destabilized
PRMT3_1	9.91054	8.49763	0.00287516	0.147147	2.49608	13.2964	0.133535	6.21263	15.9586	14.2074	1.75119	RCH-ACV	PRMT3	FALSE	FALSE	FALSE	FALSE	FALSE	Destabilized
COIL_1	8.3864	8.49671	0.00287642	0.147147	2.49608	13.2964	0.113003	5.25776	16.1107	14.0967	2.014	RCH-ACV	COIL	FALSE	FALSE	FALSE	FALSE	FALSE	Destabilized
TBC1D9B_1	5.32545	8.48417	0.00289348	0.147147	2.49608	13.2964	0.071799	3.34367	12.752	11.5273	1.22465	RCH-ACV	TBC1D9B	FALSE	TRUE	TRUE	FALSE	TRUE	Destabilized
TAF1_1	14.5223	8.47469	0.00290648	0.147147	2.49608	13.2964	0.195878	9.12827	10.4437	13.2611	-2.8174	RCH-ACV	TAF1	FALSE	TRUE	FALSE	FALSE	TRUE	Stabilized
TNRC6A_2	13.3531	8.47367	0.00290788	0.147147	2.49608	13.2964	0.180115	8.39431	20.5783	22.9112	-2.33289	RCH-ACV	TNRC6A	FALSE	TRUE	FALSE	FALSE	TRUE	Stabilized
TRAPPC12_1	8.86251	8.47252	0.00290945	0.147147	2.49608	13.2964	0.11955	5.57211	10.8352	12.8879	-2.05274	RCH-ACV	TRAPPC12	FALSE	FALSE	FALSE	FALSE	FALSE	Stabilized
TANGO6_2	13.1702	8.44418	0.00294872	0.148433	2.49608	13.2964	0.177888	8.30826	12.934	10.5676	2.36639	RCH-ACV	TANGO6	FALSE	TRUE	FALSE	FALSE	TRUE	Destabilized
MRPL20_1	8.1674	8.42663	0.00297335	0.148973	2.49608	13.2964	0.110405	5.16304	14.2305	12.4222	1.80833	RCH-ACV	MRPL20	FALSE	FALSE	FALSE	FALSE	FALSE	Destabilized
ALKBH2_1	33.0231	8.40863	0.00299885	0.149552	2.49608	13.2964	0.446767	20.9203	20.2652	16.5522	3.71298	RCH-ACV	ALKBH2	FALSE	TRUE	FALSE	FALSE	TRUE	Destabilized
FAHD1_1	14.5896	8.38526	0.00303233	0.149684	2.49608	13.2964	0.197595	9.26835	18.7122	21.31	-2.5978	RCH-ACV	FAHD1	FALSE	FALSE	FALSE	FALSE	FALSE	Stabilized
PSMD3_2	15.2154	8.38028	0.00303953	0.149684	2.49608	13.2964	0.206119	9.67167	16.664	14.0648	2.59918	RCH-ACV	PSMD3	FALSE	FALSE	FALSE	FALSE	FALSE	Destabilized
ATG2A_1	5.33229	8.37762	0.00304338	0.149684	2.49608	13.2964	0.0722439	3.39054	13.5207	11.9234	1.59722	RCH-ACV	ATG2A	FALSE	TRUE	TRUE	TRUE	TRUE	Destabilized
CSTF2_2	37.3637	8.31407	0.00313701	0.153183	2.49608	13.2964	0.507722	23.9393	20.9673	16.8764	4.09088	RCH-ACV	CSTF2	FALSE	TRUE	TRUE	TRUE	TRUE	Destabilized
HPCAL1_1	20.5088	8.31002	0.0031431	0.153183	2.49608	13.2964	0.27874	13.1466	17.0432	19.9351	-2.8919	RCH-ACV	HPCAL1	FALSE	FALSE	FALSE	FALSE	FALSE	Stabilized
PSPH_1	15.4238	8.28117	0.00318679	0.15461	2.49608	13.2964	0.209913	9.92145	23.778	21.3289	2.44904	RCH-ACV	PSPH	FALSE	FALSE	FALSE	FALSE	FALSE	Destabilized
SYMPK_1	8.83226	8.21753	0.00328567	0.157838	2.49608	13.2964	0.120569	5.72541	13.5724	15.2559	-1.68346	RCH-ACV	SYMPK	FALSE	TRUE	FALSE	FALSE	TRUE	Stabilized
NFX1_1	42.0838	8.21516	0.00328942	0.157838	2.49608	13.2964	0.574551	27.2882	20.6695	16.5347	4.13482	RCH-ACV	NFX1	FALSE	TRUE	FALSE	FALSE	TRUE	Destabilized
COG5_3	5.62442	8.21007	0.00329749	0.157838	2.49608	13.2964	0.0768062	3.64928	8.48225	7.04632	1.43593	RCH-ACV	COG5	FALSE	TRUE	TRUE	FALSE	TRUE	Destabilized
LAMTOR5_1	13.5268	8.19671	0.00331878	0.15802	2.49608	13.2964	0.184839	8.79088	24.1392	21.8341	2.30514	RCH-ACV	LAMTOR5	FALSE	FALSE	TRUE	FALSE	TRUE	Destabilized
UNC13D_1	6.19737	8.18289	0.00334096	0.15802	2.49608	13.2964	0.084741	4.03438	10.8421	9.41285	1.42926	RCH-ACV	UNC13D	FALSE	TRUE	FALSE	FALSE	TRUE	Destabilized
SERPINE2_1	22.8865	8.18008	0.0033455	0.15802	2.49608	13.2964	0.312985	14.9038	21.5557	18.3675	3.18819	RCH-ACV	SERPINE2	FALSE	FALSE	FALSE	FALSE	FALSE	Destabilized
IGSF8_1	19.2072	8.134	0.00342085	0.159926	2.49608	13.2964	0.263256	12.5787	13.9869	17.1047	-3.11781	RCH-ACV	IGSF8	TRUE	TRUE	FALSE	FALSE	TRUE	Stabilized
REEP4_0	15.6625	8.1275	0.00343164	0.159926	2.49608	13.2964	0.21474	10.2655	9.94639	12.8344	-2.88798	RCH-ACV	REEP4	FALSE	FALSE	FALSE	FALSE	FALSE	Stabilized
CDKN2C_1	18.3386	8.1235	0.00343829	0.159926	2.49608	13.2964	0.25148	12.0254	20.8239	17.9556	2.8683	RCH-ACV	CDKN2C	FALSE	FALSE	FALSE	FALSE	FALSE	Destabilized
BZW1_1	6.18877	8.10662	0.00346654	0.159926	2.49608	13.2964	0.0849373	4.06668	11.6208	10.7374	0.883366	RCH-ACV	BZW1	FALSE	FALSE	TRUE	FALSE	TRUE	Destabilized
MAP2K2_1	6.0406	8.10562	0.00346822	0.159926	2.49608	13.2964	0.0829078	3.96981	11.8809	13.0129	-1.13197	RCH-ACV	MAP2K2	FALSE	TRUE	FALSE	FALSE	TRUE	Stabilized
CCDC9_2	9.95049	8.10139	0.00347535	0.159926	2.49608	13.2964	0.1366	6.54276	20.7413	18.6268	2.11448	RCH-ACV	CCDC9	FALSE	FALSE	FALSE	FALSE	FALSE	Destabilized
LIMA1_2	63.7507	8.0637	0.00353958	0.162185	2.49608	13.2964	0.876788	42.114	17.9133	23.0274	-5.11408	RCH-ACV	LIMA1	FALSE	FALSE	TRUE	FALSE	TRUE	Stabilized
FANCD2_3	12.2991	8.01221	0.00362956	0.165601	2.49608	13.2964	0.169586	8.17704	9.60532	7.40504	2.20028	RCH-ACV	FANCD2	FALSE	TRUE	FALSE	FALSE	TRUE	Destabilized
SPIN4_0	30.0724	7.98215	0.00368331	0.167341	2.49608	13.2964	0.415278	20.0689	20.0819	16.5325	3.54946	RCH-ACV	SPIN4	FALSE	FALSE	FALSE	FALSE	FALSE	Destabilized
EIF4G3_1	2.65554	7.96779	0.00370929	0.16781	2.49608	13.2964	0.0366975	1.77538	10.4734	9.52119	0.952258	RCH-ACV	EIF4G3	FALSE	FALSE	FALSE	FALSE	FALSE	Destabilized
ARHGEF7_2	11.7831	7.95	0.00374179	0.168569	2.49608	13.2964	0.16298	7.89531	9.40509	7.07118	2.33391	RCH-ACV	ARHGEF7	FALSE	FALSE	TRUE	FALSE	TRUE	Destabilized
ARFGEF1_1	8.68674	7.92146	0.00379461	0.169917	2.49608	13.2964	0.120326	5.84154	10.5186	9.25103	1.26753	RCH-ACV	ARFGEF1	FALSE	TRUE	FALSE	FALSE	TRUE	Destabilized
IRS1_1	9.03946	7.91675	0.00380341	0.169917	2.49608	13.2964	0.125241	6.08235	17.3584	15.3065	2.05197	RCH-ACV	IRS1	FALSE	FALSE	FALSE	TRUE	TRUE	Destabilized
PC_3	9.35092	7.89734	0.00383992	0.170423	2.49608	13.2964	0.129685	6.30739	16.0637	13.9813	2.08238	RCH-ACV	PC	FALSE	FALSE	FALSE	FALSE	FALSE	Destabilized
HNRNPA0_1	24.6871	7.89385	0.00384652	0.170423	2.49608	13.2964	0.342438	16.6593	11.3854	8.30141	3.08397	RCH-ACV	HNRNPA0	FALSE	FALSE	TRUE	FALSE	TRUE	Destabilized
ARMC6_2	20.8375	7.82294	0.00398363	0.175554	2.49608	13.2964	0.290096	14.189	13.2881	9.84504	3.44301	RCH-ACV	ARMC6	FALSE	FALSE	TRUE	FALSE	TRUE	Destabilized
BRAF_1	23.6122	7.81715	0.00399507	0.175554	2.49608	13.2964	0.328822	16.0903	11.2727	13.5634	-2.29067	RCH-ACV	BRAF	FALSE	TRUE	FALSE	TRUE	TRUE	Stabilized
MRPL2_1	21.7832	7.75894	0.00411222	0.179964	2.49608	13.2964	0.304274	14.9553	16.7496	13.6468	3.10271	RCH-ACV	MRPL2	FALSE	FALSE	TRUE	FALSE	TRUE	Destabilized
ARFGEF1_2	7.45238	7.74976	0.00413106	0.180054	2.49608	13.2964	0.104147	5.12251	12.6694	11.2694	1.4	RCH-ACV	ARFGEF1	FALSE	TRUE	FALSE	FALSE	TRUE	Destabilized
OGFRL1_1	10.2151	7.67989	0.00427768	0.185689	2.49608	13.2964	0.143285	7.08537	11.9086	9.49355	2.41508	RCH-ACV	OGFRL1	FALSE	FALSE	FALSE	FALSE	FALSE	Destabilized
NUDT16_1	19.5232	7.66795	0.00430332	0.186049	2.49608	13.2964	0.274022	13.5627	21.3721	23.4691	-2.09696	RCH-ACV	NUDT16	FALSE	FALSE	FALSE	FALSE	FALSE	Stabilized
EHMT1_3	24.3669	7.65987	0.00432079	0.186054	2.49608	13.2964	0.342157	16.9455	13.4916	11.6843	1.80738	RCH-ACV	EHMT1	FALSE	FALSE	FALSE	FALSE	FALSE	Destabilized
CDCA7_0	10.8764	7.64881	0.00434481	0.18634	2.49608	13.2964	0.152815	7.57473	13.5391	11.3719	2.1672	RCH-ACV	CDCA7	FALSE	TRUE	FALSE	FALSE	TRUE	Destabilized
USP25_2	6.91403	7.63179	0.00438209	0.187116	2.49608	13.2964	0.0972322	4.82593	14.4651	12.7068	1.75826	RCH-ACV	USP25	FALSE	FALSE	FALSE	FALSE	FALSE	Destabilized
CPSF2_1	4.28684	7.61941	0.00440944	0.187116	2.49608	13.2964	0.0603263	2.99704	11.6019	10.1375	1.46446	RCH-ACV	CPSF2	TRUE	FALSE	TRUE	FALSE	TRUE	Destabilized
MORF4L2_1	13.8957	7.61046	0.00442933	0.187116	2.49608	13.2964	0.195641	9.72628	15.7722	13.3872	2.38504	RCH-ACV	MORF4L2	FALSE	FALSE	FALSE	TRUE	TRUE	Destabilized
ACADM_1	9.42244	7.59962	0.00445356	0.187116	2.49608	13.2964	0.132739	6.60461	10.5484	12.4316	-1.88329	RCH-ACV	ACADM	FALSE	FALSE	FALSE	FALSE	FALSE	Stabilized
SMARCB1_2	20.003	7.59531	0.00446323	0.187116	2.49608	13.2964	0.281858	14.0289	14.1027	10.78	3.32271	RCH-ACV	SMARCB1	FALSE	TRUE	FALSE	FALSE	TRUE	Destabilized
SFR1_1	4.79871	7.57348	0.00451263	0.187116	2.49608	13.2964	0.0676979	3.37524	14.3856	13.2063	1.17926	RCH-ACV	SFR1	FALSE	FALSE	FALSE	FALSE	FALSE	Destabilized
PHACTR4_3	15.4923	7.57303	0.00451363	0.187116	2.49608	13.2964	0.218563	10.8973	19.0638	16.3521	2.71165	RCH-ACV	PHACTR4	FALSE	FALSE	TRUE	FALSE	TRUE	Destabilized
RRN3_1	6.08002	7.56539	0.00453109	0.187116	2.49608	13.2964	0.085812	4.28104	11.3839	10.036	1.34782	RCH-ACV	RRN3	FALSE	FALSE	FALSE	FALSE	FALSE	Destabilized
TNFAIP2_1	5.39472	7.55584	0.00455298	0.187116	2.49608	13.2964	0.0761795	3.80331	8.36875	7.05737	1.31138	RCH-ACV	TNFAIP2	FALSE	TRUE	FALSE	FALSE	TRUE	Destabilized
VPS11_2	8.10927	7.55543	0.00455393	0.187116	2.49608	13.2964	0.114515	5.7174	9.93646	8.10692	1.82953	RCH-ACV	VPS11	FALSE	FALSE	FALSE	FALSE	FALSE	Destabilized
TECPR2_1	17.7307	7.55503	0.00455486	0.187116	2.49608	13.2964	0.250389	12.5016	17.6517	14.607	3.04476	RCH-ACV	TECPR2	FALSE	TRUE	FALSE	TRUE	TRUE	Destabilized
NCKIPSD_1	6.15859	7.53578	0.00459938	0.188224	2.49608	13.2964	0.087062	4.3534	11.9403	10.1725	1.76775	RCH-ACV	NCKIPSD	FALSE	FALSE	TRUE	FALSE	TRUE	Destabilized
SECISBP2L_2	33.636	7.52279	0.00462972	0.188745	2.49608	13.2964	0.475841	23.8177	16.5732	20.1992	-3.62591	RCH-ACV	SECISBP2L	FALSE	TRUE	FALSE	FALSE	TRUE	Stabilized
VPS39_0	4.0813	7.49498	0.00469546	0.1907	2.49608	13.2964	0.0578262	2.90071	8.31663	6.94663	1.37	RCH-ACV	VPS39	FALSE	FALSE	FALSE	FALSE	FALSE	Destabilized
GBF1_2	4.08297	7.47731	0.00473778	0.191277	2.49608	13.2964	0.0579065	2.90875	11.2309	10.4361	0.794802	RCH-ACV	GBF1	FALSE	FALSE	FALSE	FALSE	FALSE	Destabilized
RAB33B_1	36.1018	7.47336	0.00474731	0.191277	2.49608	13.2964	0.512125	25.7329	18.4391	14.1637	4.27532	RCH-ACV	RAB33B	FALSE	FALSE	FALSE	FALSE	FALSE	Destabilized
AKAP11_1	28.0666	7.46679	0.00476319	0.191277	2.49608	13.2964	0.398286	20.0231	11.7875	15.5302	-3.74272	RCH-ACV	AKAP11	FALSE	TRUE	FALSE	FALSE	TRUE	Stabilized
FSTL1_1	12.1226	7.43632	0.00483765	0.193542	2.49608	13.2964	0.172323	8.68388	21.1257	23.3247	-2.19895	RCH-ACV	FSTL1	FALSE	FALSE	FALSE	FALSE	FALSE	Stabilized
RPRD2_1	21.9473	7.41517	0.00489011	0.194387	2.49608	13.2964	0.312351	15.7665	16.9607	13.8998	3.06086	RCH-ACV	RPRD2	FALSE	FALSE	TRUE	FALSE	TRUE	Destabilized
PPP1R7_2	19.4175	7.41033	0.00490222	0.194387	2.49608	13.2964	0.276423	13.9582	17.8431	14.9944	2.8487	RCH-ACV	PPP1R7	FALSE	FALSE	FALSE	FALSE	FALSE	Destabilized
KCTD9_1	19.9504	7.40379	0.00491863	0.194387	2.49608	13.2964	0.284115	14.354	13.1938	16.0591	-2.86527	RCH-ACV	KCTD9	FALSE	FALSE	TRUE	FALSE	TRUE	Stabilized
RRAGD_1	23.7464	7.39876	0.00493129	0.194387	2.49608	13.2964	0.33827	17.0968	15.5783	18.8266	-3.24834	RCH-ACV	RRAGD	FALSE	FALSE	FALSE	FALSE	FALSE	Stabilized
GCFC2_1	13.0076	7.38712	0.00496072	0.194831	2.49608	13.2964	0.185417	9.37988	10.7777	8.3349	2.44282	RCH-ACV	GCFC2	FALSE	FALSE	FALSE	FALSE	FALSE	Destabilized
ULK3_1	9.9537	7.36729	0.00501135	0.195697	2.49608	13.2964	0.142045	7.19702	11.6171	9.52864	2.08841	RCH-ACV	ULK3	FALSE	FALSE	FALSE	FALSE	FALSE	Destabilized
ARHGEF12_2	14.3731	7.36421	0.00501927	0.195697	2.49608	13.2964	0.205148	10.3968	13.6862	11.4161	2.27012	RCH-ACV	ARHGEF12	FALSE	FALSE	TRUE	TRUE	TRUE	Destabilized
TBC1D5_2	7.58311	7.35249	0.00504953	0.196163	2.49608	13.2964	0.108307	5.494	13.9955	12.5722	1.42335	RCH-ACV	TBC1D5	FALSE	TRUE	FALSE	FALSE	TRUE	Destabilized
MDP1_1	14.5002	7.32995	0.00510829	0.197374	2.49608	13.2964	0.207368	10.5378	24.1528	21.8249	2.3279	RCH-ACV	MDP1	FALSE	FALSE	FALSE	FALSE	FALSE	Destabilized
RNF168_1	7.5096	7.32564	0.00511963	0.197374	2.49608	13.2964	0.107422	5.46069	14.6494	16.6744	-2.02505	RCH-ACV	RNF168	FALSE	FALSE	FALSE	FALSE	FALSE	Stabilized
STXBP5_2	13.553	7.31945	0.00513593	0.197374	2.49608	13.2964	0.193939	9.86353	17.1265	14.7755	2.35101	RCH-ACV	STXBP5	TRUE	FALSE	TRUE	FALSE	TRUE	Destabilized
MRTO4_1	6.13901	7.28752	0.00522108	0.197888	2.49608	13.2964	0.0880096	4.4874	12.8026	11.0437	1.75888	RCH-ACV	MRTO4	FALSE	FALSE	FALSE	FALSE	FALSE	Destabilized
MAP2K4_1	5.54396	7.28736	0.00522149	0.197888	2.49608	13.2964	0.0794797	4.05253	10.6409	9.54804	1.09285	RCH-ACV	MAP2K4	FALSE	FALSE	FALSE	FALSE	FALSE	Destabilized
TEX264_0	19.7802	7.28699	0.00522249	0.197888	2.49608	13.2964	0.28358	14.4597	21.6623	18.4911	3.17115	RCH-ACV	TEX264	FALSE	FALSE	FALSE	FALSE	FALSE	Destabilized
C21orf33_2	40.4648	7.28676	0.00522312	0.197888	2.49608	13.2964	0.580133	29.5814	18.3356	22.3587	-4.0231	RCH-ACV	C21orf33	FALSE	FALSE	FALSE	FALSE	FALSE	Stabilized
NUP98_2	11.8796	7.25989	0.00529605	0.19903	2.49608	13.2964	0.170581	8.71661	10.3309	7.75158	2.5793	RCH-ACV	NUP98	FALSE	TRUE	TRUE	FALSE	TRUE	Destabilized
ZNHIT3_1	10.8097	7.25986	0.00529613	0.19903	2.49608	13.2964	0.155218	7.93158	19.5441	17.2757	2.26842	RCH-ACV	ZNHIT3	FALSE	FALSE	FALSE	FALSE	FALSE	Destabilized
KIF23_1	3.60486	7.25509	0.00530919	0.19903	2.49608	13.2964	0.0517773	2.6468	13.0616	11.8111	1.25054	RCH-ACV	KIF23	FALSE	FALSE	FALSE	FALSE	FALSE	Destabilized
NRF1_1	9.65015	7.24843	0.00532751	0.19903	2.49608	13.2964	0.138661	7.09195	11.0407	8.7844	2.25633	RCH-ACV	NRF1	FALSE	FALSE	FALSE	FALSE	FALSE	Destabilized
ARAP1_1	42.7823	7.22598	0.00538976	0.20038	2.49608	13.2964	0.615538	31.5386	14.2289	9.89314	4.33572	RCH-ACV	ARAP1	FALSE	TRUE	FALSE	FALSE	TRUE	Destabilized
SAMD4A_1	22.476	7.21135	0.00543078	0.20038	2.49608	13.2964	0.323655	16.6027	16.0643	12.7692	3.29518	RCH-ACV	SAMD4A	FALSE	TRUE	FALSE	FALSE	TRUE	Destabilized
MAD1L1_1	8.65835	7.20931	0.00543653	0.20038	2.49608	13.2964	0.124696	6.3976	13.6499	11.4433	2.2066	RCH-ACV	MAD1L1	FALSE	TRUE	FALSE	FALSE	TRUE	Destabilized
DENND1B_2	6.03853	7.20865	0.0054384	0.20038	2.49608	13.2964	0.0869691	4.46224	15.5472	14.4932	1.05398	RCH-ACV	DENND1B	FALSE	FALSE	FALSE	FALSE	FALSE	Destabilized
LILRB4_0	97.1501	7.17562	0.00553248	0.202696	2.49608	13.2964	1.40193	72.1207	23.7892	17.8549	5.93431	RCH-ACV	LILRB4	FALSE	TRUE	TRUE	FALSE	TRUE	Destabilized
SCAF4_1	12.2305	7.17332	0.00553908	0.202696	2.49608	13.2964	0.176516	9.08235	13.5894	11.2556	2.33378	RCH-ACV	SCAF4	FALSE	FALSE	FALSE	FALSE	FALSE	Destabilized
TRAPPC5_1	4.3864	7.15423	0.00559439	0.204024	2.49608	13.2964	0.0633787	3.26604	12.0452	10.7368	1.30841	RCH-ACV	TRAPPC5	FALSE	FALSE	FALSE	FALSE	FALSE	Destabilized
RAD23B_1	29.8965	7.12435	0.00568223	0.204179	2.49608	13.2964	0.432745	22.3538	20.8451	17.528	3.31713	RCH-ACV	RAD23B	FALSE	FALSE	FALSE	FALSE	FALSE	Destabilized
CAB39L_2	34.0036	7.12298	0.0056863	0.204179	2.49608	13.2964	0.492235	25.4296	18.0452	21.454	-3.40879	RCH-ACV	CAB39L	FALSE	FALSE	FALSE	FALSE	FALSE	Stabilized
ACAD10_2	18.4435	7.12233	0.00568822	0.204179	2.49608	13.2964	0.266998	13.7942	16.5121	13.7037	2.80841	RCH-ACV	ACAD10	FALSE	FALSE	TRUE	FALSE	TRUE	Destabilized
LRRC58_1	5.12951	7.1162	0.00570646	0.204179	2.49608	13.2964	0.0742849	3.83975	10.866	10.3945	0.471464	RCH-ACV	LRRC58	FALSE	FALSE	FALSE	FALSE	FALSE	Destabilized
GAPVD1_1	66.9635	7.10551	0.00573845	0.204179	2.49608	13.2964	0.970382	50.2018	15.9954	10.3165	5.67892	RCH-ACV	GAPVD1	FALSE	TRUE	FALSE	TRUE	TRUE	Destabilized
LRRC59_1	24.1145	7.10394	0.00574314	0.204179	2.49608	13.2964	0.349481	18.0823	21.2639	18.1357	3.12822	RCH-ACV	LRRC59	FALSE	FALSE	FALSE	FALSE	FALSE	Destabilized
SRC_1	26.5197	7.09766	0.00576203	0.204179	2.49608	13.2964	0.384484	19.9035	16.3154	19.4477	-3.13238	RCH-ACV	SRC	FALSE	TRUE	FALSE	FALSE	TRUE	Stabilized
PDE5A_2	21.5593	7.09703	0.00576393	0.204179	2.49608	13.2964	0.31258	16.182	18.5217	21.086	-2.5643	RCH-ACV	PDE5A	FALSE	FALSE	FALSE	FALSE	FALSE	Stabilized
BRIP1_3	5.8881	7.08956	0.00578651	0.204179	2.49608	13.2964	0.0854079	4.42417	12.932	14.3819	-1.44993	RCH-ACV	BRIP1	FALSE	FALSE	TRUE	FALSE	TRUE	Stabilized
PARD3_1	19.997	7.07932	0.00581762	0.204179	2.49608	13.2964	0.29024	15.047	14.8096	11.3986	3.41102	RCH-ACV	PARD3	FALSE	FALSE	FALSE	TRUE	TRUE	Destabilized
TTC37_3	5.43628	7.07893	0.00581881	0.204179	2.49608	13.2964	0.078905	4.09082	7.90416	6.5628	1.34135	RCH-ACV	TTC37	FALSE	FALSE	FALSE	FALSE	FALSE	Destabilized
ARFGAP2_1	6.60037	7.0762	0.00582714	0.204179	2.49608	13.2964	0.0958171	4.96872	14.8399	13.7102	1.12971	RCH-ACV	ARFGAP2	FALSE	FALSE	FALSE	FALSE	FALSE	Destabilized
PPP2R5C_1	4.87084	7.0665	0.00585686	0.204551	2.49608	13.2964	0.0707512	3.67177	12.2474	10.9959	1.25157	RCH-ACV	PPP2R5C	FALSE	FALSE	FALSE	FALSE	FALSE	Destabilized
CDK5_1	4.21068	7.05562	0.00589036	0.204912	2.49608	13.2964	0.0612026	3.17902	8.08408	9.30982	-1.22574	RCH-ACV	CDK5	FALSE	FALSE	FALSE	FALSE	FALSE	Stabilized
CCDC92_1	11.6587	7.05076	0.00590541	0.204912	2.49608	13.2964	0.169511	8.80826	15.9073	13.5671	2.34012	RCH-ACV	CCDC92	FALSE	FALSE	FALSE	FALSE	FALSE	Destabilized
ZCCHC8_3	19.0575	7.02969	0.00597115	0.206525	2.49608	13.2964	0.277442	14.4413	14.4068	11.5088	2.898	RCH-ACV	ZCCHC8	FALSE	FALSE	FALSE	FALSE	FALSE	Destabilized
C21orf33_1	16.1933	7.00639	0.00604484	0.208401	2.49608	13.2964	0.236083	12.3117	23.2897	21.0621	2.22761	RCH-ACV	C21orf33	FALSE	FALSE	FALSE	FALSE	FALSE	Destabilized
CEP85_2	15.8341	6.99157	0.00609223	0.209089	2.49608	13.2964	0.231057	12.0641	20.4691	22.7289	-2.25976	RCH-ACV	CEP85	FALSE	FALSE	FALSE	FALSE	FALSE	Stabilized
IQGAP2_2	10.2347	6.98798	0.00610379	0.209089	2.49608	13.2964	0.149381	7.80185	4.61845	3.67114	0.947308	RCH-ACV	IQGAP2	FALSE	TRUE	FALSE	FALSE	TRUE	Destabilized
BCR_1	6.69396	6.96382	0.00618217	0.210518	2.49608	13.2964	0.0978491	5.12049	13.642	12.1457	1.49631	RCH-ACV	BCR	FALSE	FALSE	TRUE	FALSE	TRUE	Destabilized
PARD3_2	13.8899	6.95791	0.00620152	0.210518	2.49608	13.2964	0.20311	10.634	14.1974	12.2172	1.98019	RCH-ACV	PARD3	FALSE	FALSE	FALSE	TRUE	TRUE	Destabilized
NFRKB_3	24.8201	6.95702	0.00620442	0.210518	2.49608	13.2964	0.362962	19.0045	14.2533	17.8593	-3.60604	RCH-ACV	NFRKB	FALSE	TRUE	FALSE	FALSE	TRUE	Stabilized
LRFN2_0	54.0746	6.94873	0.00623168	0.210776	2.49608	13.2964	0.791181	41.4537	18.7492	13.8821	4.86714	RCH-ACV	LRFN2	FALSE	FALSE	TRUE	FALSE	TRUE	Destabilized
UNC119B_1	9.63292	6.93079	0.00629118	0.211803	2.49608	13.2964	0.1411	7.40374	13.9799	15.8112	-1.83131	RCH-ACV	UNC119B	FALSE	FALSE	FALSE	FALSE	FALSE	Stabilized
RICTOR_2	17.6184	6.92244	0.00631909	0.211803	2.49608	13.2964	0.258204	13.5576	12.7477	9.891	2.85666	RCH-ACV	RICTOR	FALSE	FALSE	TRUE	TRUE	TRUE	Destabilized
LRMP_3	13.2965	6.92101	0.00632388	0.211803	2.49608	13.2964	0.194884	10.234	22.8991	20.4855	2.41363	RCH-ACV	LRMP	FALSE	FALSE	FALSE	FALSE	FALSE	Destabilized
FAM168A_1	43.5331	6.9159	0.00634104	0.211803	2.49608	13.2964	0.638258	33.531	24.6301	26.9841	-2.35398	RCH-ACV	FAM168A	FALSE	FALSE	TRUE	FALSE	TRUE	Stabilized
IPO8_2	14.4443	6.90139	0.00639007	0.212125	2.49608	13.2964	0.211968	11.149	14.8395	12.3249	2.51464	RCH-ACV	IPO8	FALSE	TRUE	FALSE	TRUE	TRUE	Destabilized
WNK1_2	4.68414	6.90134	0.00639025	0.212125	2.49608	13.2964	0.0687392	3.61553	14.9645	16.0995	-1.13504	RCH-ACV	WNK1	FALSE	TRUE	TRUE	FALSE	TRUE	Stabilized
QRICH1_2	5.76549	6.87294	0.00648748	0.214129	2.49608	13.2964	0.0847602	4.46858	9.67678	8.25319	1.42359	RCH-ACV	QRICH1	FALSE	TRUE	FALSE	FALSE	TRUE	Destabilized
NELFA_3	4.58045	6.87182	0.00649137	0.214129	2.49608	13.2964	0.0673434	3.55069	9.90462	8.53117	1.37344	RCH-ACV	NELFA	FALSE	TRUE	TRUE	FALSE	TRUE	Destabilized
METTL13_2	5.1643	6.85667	0.00654398	0.214129	2.49608	13.2964	0.0760006	4.01213	8.39542	7.03521	1.36021	RCH-ACV	METTL13	FALSE	TRUE	TRUE	FALSE	TRUE	Destabilized
NINL_1	10.9451	6.85607	0.00654604	0.214129	2.49608	13.2964	0.16108	8.50395	20.242	17.9124	2.3296	RCH-ACV	NINL	FALSE	TRUE	FALSE	FALSE	TRUE	Destabilized
PDXDC1_2	4.69488	6.8548	0.00655048	0.214129	2.49608	13.2964	0.0691006	3.64843	9.87978	8.1984	1.68138	RCH-ACV	PDXDC1	FALSE	TRUE	FALSE	FALSE	TRUE	Destabilized
SPHK2_0	25.394	6.84809	0.00657398	0.214244	2.49608	13.2964	0.373917	19.7532	11.4431	15.0272	-3.58414	RCH-ACV	SPHK2	FALSE	FALSE	TRUE	FALSE	TRUE	Stabilized
GCC2_2	88.9931	6.84017	0.00660179	0.214498	2.49608	13.2964	1.31105	69.3051	18.4788	11.2501	7.22871	RCH-ACV	GCC2	FALSE	FALSE	FALSE	FALSE	FALSE	Destabilized
UNC119_2	5.28022	6.8301	0.00663739	0.215003	2.49608	13.2964	0.0778387	4.11814	11.0605	12.1406	-1.08009	RCH-ACV	UNC119	FALSE	FALSE	FALSE	FALSE	FALSE	Stabilized
MCRIP1_1	24.3381	6.79334	0.00676922	0.218613	2.49608	13.2964	0.359632	19.0844	21.519	24.514	-2.99498	RCH-ACV	MCRIP1	FALSE	FALSE	FALSE	FALSE	FALSE	Stabilized
LNPEP_2	45.2225	6.77675	0.00682966	0.219903	2.49608	13.2964	0.66895	35.5475	24.0937	19.9394	4.15433	RCH-ACV	LNPEP	FALSE	FALSE	TRUE	FALSE	TRUE	Destabilized
U2SURP_1	24.6517	6.76937	0.00685678	0.220115	2.49608	13.2964	0.364833	19.3988	23.0845	19.6076	3.47689	RCH-ACV	U2SURP	FALSE	FALSE	FALSE	FALSE	FALSE	Destabilized
BTK_2	6.14232	6.75575	0.00690711	0.221069	2.49608	13.2964	0.090984	4.84322	7.74254	9.53126	-1.78872	RCH-ACV	BTK	TRUE	TRUE	FALSE	FALSE	TRUE	Stabilized
FAM206A_1	20.7785	6.74563	0.0069448	0.221613	2.49608	13.2964	0.307988	16.4084	17.0207	13.9404	3.08024	RCH-ACV	FAM206A	FALSE	FALSE	FALSE	FALSE	FALSE	Destabilized
BLMH_2	67.1449	6.71993	0.00704155	0.224012	2.49608	13.2964	0.996931	53.226	26.9977	22.0555	4.94221	RCH-ACV	BLMH	FALSE	FALSE	FALSE	TRUE	TRUE	Destabilized
CPSF2_3	4.63218	6.69313	0.00714407	0.224012	2.49608	13.2964	0.0688978	3.68665	12.2084	10.7151	1.49327	RCH-ACV	CPSF2	TRUE	FALSE	TRUE	FALSE	TRUE	Destabilized
TSR2_2	62.1068	6.68938	0.00715856	0.224012	2.49608	13.2964	0.923991	49.4572	15.8008	20.9865	-5.18565	RCH-ACV	TSR2	FALSE	TRUE	FALSE	FALSE	TRUE	Stabilized
DMTF1_1	7.54205	6.68809	0.00716354	0.224012	2.49608	13.2964	0.112216	6.00707	12.3612	10.4683	1.89291	RCH-ACV	DMTF1	FALSE	FALSE	TRUE	FALSE	TRUE	Destabilized
HSPA14_1	3.40883	6.68624	0.00717073	0.224012	2.49608	13.2964	0.0507252	2.71581	8.78034	7.9565	0.823847	RCH-ACV	HSPA14	FALSE	TRUE	FALSE	FALSE	TRUE	Destabilized
UGP2_3	45.0485	6.6813	0.00718987	0.224012	2.49608	13.2964	0.670565	35.9166	17.539	21.1635	-3.62449	RCH-ACV	UGP2	FALSE	TRUE	TRUE	FALSE	TRUE	Stabilized
ANKRD40_1	8.64212	6.67813	0.00720221	0.224012	2.49608	13.2964	0.128669	6.89352	14.682	12.8333	1.84876	RCH-ACV	ANKRD40	FALSE	FALSE	FALSE	FALSE	FALSE	Destabilized
CCDC86_2	17.1215	6.67475	0.00721537	0.224012	2.49608	13.2964	0.254972	13.6642	25.6534	23.0437	2.6097	RCH-ACV	CCDC86	FALSE	FALSE	FALSE	FALSE	FALSE	Destabilized
RNF20_2	75.6656	6.65917	0.00727648	0.224012	2.49608	13.2964	1.12797	60.5277	20.342	14.4626	5.87948	RCH-ACV	RNF20	FALSE	FALSE	FALSE	FALSE	FALSE	Destabilized
GAK_3	7.45553	6.64995	0.0073129	0.224012	2.49608	13.2964	0.111211	5.97223	15.5413	13.749	1.79231	RCH-ACV	GAK	FALSE	TRUE	FALSE	FALSE	TRUE	Destabilized
REPS1_2	9.551	6.64863	0.00731813	0.224012	2.49608	13.2964	0.142481	7.65231	13.1359	12.0343	1.10159	RCH-ACV	REPS1	FALSE	FALSE	FALSE	FALSE	FALSE	Destabilized
ARHGAP11A_1	11.9097	6.64279	0.00734134	0.224012	2.49608	13.2964	0.177737	9.55052	20.1695	22.2865	-2.11704	RCH-ACV	ARHGAP11A	TRUE	FALSE	FALSE	FALSE	TRUE	Stabilized
ITPA_1	13.3262	6.6425	0.00734249	0.224012	2.49608	13.2964	0.198881	10.6869	22.6483	20.0388	2.60946	RCH-ACV	ITPA	FALSE	TRUE	FALSE	FALSE	TRUE	Destabilized
RNF31_1	4.22321	6.63947	0.00735458	0.224012	2.49608	13.2964	0.0630399	3.38832	8.68347	10.1501	-1.4666	RCH-ACV	RNF31	FALSE	TRUE	TRUE	FALSE	TRUE	Stabilized
ADAM17_1	34.305	6.63944	0.00735469	0.224012	2.49608	13.2964	0.512072	27.5234	20.7995	17.3055	3.49395	RCH-ACV	ADAM17	FALSE	FALSE	TRUE	TRUE	TRUE	Destabilized
SDE2_1	8.13932	6.63433	0.00737509	0.224012	2.49608	13.2964	0.121538	6.53532	19.705	17.7279	1.97714	RCH-ACV	SDE2	FALSE	FALSE	TRUE	FALSE	TRUE	Destabilized
USP28_1	3.90066	6.63432	0.00737515	0.224012	2.49608	13.2964	0.0582454	3.13197	9.48034	8.04776	1.43259	RCH-ACV	USP28	FALSE	FALSE	FALSE	FALSE	FALSE	Destabilized
IMMT_1	47.7207	6.61395	0.00745717	0.225299	2.49608	13.2964	0.713552	38.4346	16.9835	21.5164	-4.53281	RCH-ACV	IMMT	FALSE	FALSE	FALSE	FALSE	FALSE	Stabilized
PIP5K1C_1	26.042	6.61324	0.00746004	0.225299	2.49608	13.2964	0.389416	20.9766	14.4197	10.6574	3.76227	RCH-ACV	PIP5K1C	FALSE	TRUE	FALSE	FALSE	TRUE	Destabilized
DOC2A_1	8.45113	6.60489	0.00749401	0.225299	2.49608	13.2964	0.126444	6.81593	14.201	15.4126	-1.21164	RCH-ACV	DOC2A	FALSE	FALSE	TRUE	FALSE	TRUE	Stabilized
RAB3GAP1_1	3.56754	6.60304	0.00750155	0.225299	2.49608	13.2964	0.0533836	2.87807	9.28787	8.10267	1.1852	RCH-ACV	RAB3GAP1	FALSE	FALSE	FALSE	FALSE	FALSE	Destabilized
CPOX_1	15.7046	6.59657	0.007528	0.225462	2.49608	13.2964	0.235101	12.6819	19.9305	22.0965	-2.16608	RCH-ACV	CPOX	FALSE	FALSE	FALSE	FALSE	FALSE	Stabilized
COA4_1	34.8784	6.58868	0.00756037	0.2258	2.49608	13.2964	0.522417	28.199	24.6078	21.401	3.20681	RCH-ACV	COA4	FALSE	FALSE	FALSE	FALSE	FALSE	Destabilized
SRRD_1	5.16802	6.58338	0.00758222	0.225824	2.49608	13.2964	0.0774356	4.18168	15.6044	14.5262	1.07818	RCH-ACV	SRRD	FALSE	FALSE	TRUE	FALSE	TRUE	Destabilized
COG1_2	7.66034	6.56686	0.00765083	0.226389	2.49608	13.2964	0.114909	6.21393	10.4431	8.6882	1.75492	RCH-ACV	COG1	FALSE	TRUE	FALSE	FALSE	TRUE	Destabilized
METAP2_2	22.2018	6.56675	0.00765131	0.226389	2.49608	13.2964	0.33304	18.01	25.1175	22.1893	2.92826	RCH-ACV	METAP2	FALSE	FALSE	TRUE	FALSE	TRUE	Destabilized
FSD1_2	14.0016	6.56358	0.00766454	0.226389	2.49608	13.2964	0.210079	11.3636	12.2692	14.4445	-2.17527	RCH-ACV	FSD1	FALSE	FALSE	FALSE	FALSE	FALSE	Stabilized
TNFAIP2_2	82.2749	6.55545	0.00769863	0.226771	2.49608	13.2964	1.23513	66.8561	16.3159	9.50907	6.80678	RCH-ACV	TNFAIP2	FALSE	TRUE	FALSE	FALSE	TRUE	Destabilized
NT5DC3_1	11.4162	6.5377	0.00777366	0.228056	2.49608	13.2964	0.17159	9.30189	19.7127	17.2951	2.41762	RCH-ACV	NT5DC3	FALSE	TRUE	FALSE	FALSE	TRUE	Destabilized
PFKFB4_2	12.0401	6.53509	0.00778478	0.228056	2.49608	13.2964	0.181	9.81417	16.1009	17.6168	-1.51585	RCH-ACV	PFKFB4	FALSE	FALSE	FALSE	FALSE	FALSE	Stabilized
CRY1_1	9.39763	6.51866	0.00785506	0.228222	2.49608	13.2964	0.141436	7.67955	17.014	14.9231	2.09094	RCH-ACV	CRY1	TRUE	FALSE	FALSE	FALSE	TRUE	Destabilized
ZNF124_0	18.0045	6.51038	0.00789079	0.228222	2.49608	13.2964	0.271125	14.7316	9.94994	12.9979	-3.04798	RCH-ACV	ZNF124	FALSE	FALSE	FALSE	FALSE	FALSE	Stabilized
C12orf45_1	18.55	6.50985	0.00789308	0.228222	2.49608	13.2964	0.279351	15.1792	20.7672	23.735	-2.96775	RCH-ACV	C12orf45	FALSE	FALSE	FALSE	FALSE	FALSE	Stabilized
HERC4_1	8.4909	6.50545	0.00791212	0.228222	2.49608	13.2964	0.127906	6.95267	16.19	14.4122	1.7778	RCH-ACV	HERC4	TRUE	FALSE	FALSE	FALSE	TRUE	Destabilized
FASTKD5_1	8.83528	6.50415	0.00791778	0.228222	2.49608	13.2964	0.133106	7.23612	10.0948	8.37588	1.71888	RCH-ACV	FASTKD5	FALSE	FALSE	TRUE	FALSE	TRUE	Destabilized
GTPBP6_0	10.0487	6.50406	0.00791816	0.228222	2.49608	13.2964	0.151387	8.22999	11.2489	8.92267	2.32622	RCH-ACV	GTPBP6	FALSE	FALSE	TRUE	FALSE	TRUE	Destabilized
AP4B1_3	14.1929	6.49676	0.00794995	0.228524	2.49608	13.2964	0.213929	11.6372	12.02	9.38935	2.63068	RCH-ACV	AP4B1	TRUE	FALSE	FALSE	FALSE	TRUE	Destabilized
GNL1_1	8.35886	6.49064	0.00797666	0.228679	2.49608	13.2964	0.126047	6.86018	11.29	9.54852	1.74145	RCH-ACV	GNL1	FALSE	FALSE	FALSE	TRUE	TRUE	Destabilized
LTN1_2	5.7087	6.48229	0.00801333	0.228799	2.49608	13.2964	0.0861336	4.69121	10.2727	9.02588	1.24682	RCH-ACV	LTN1	TRUE	FALSE	TRUE	TRUE	TRUE	Destabilized
LRRC14_2	6.70606	6.47752	0.00803436	0.228799	2.49608	13.2964	0.101216	5.51486	11.3102	12.1934	-0.883208	RCH-ACV	LRRC14	TRUE	FALSE	FALSE	FALSE	TRUE	Stabilized
FDXR_2	16.5689	6.47514	0.00804488	0.228799	2.49608	13.2964	0.250118	13.6308	8.59461	11.599	-3.00442	RCH-ACV	FDXR	FALSE	FALSE	FALSE	FALSE	FALSE	Stabilized
MYO1F_1	32.5237	6.46114	0.00810703	0.229941	2.49608	13.2964	0.491447	26.8143	18.4985	14.963	3.53553	RCH-ACV	MYO1F	FALSE	FALSE	FALSE	FALSE	FALSE	Destabilized
EDARADD_1	8.86369	6.45647	0.00812792	0.229941	2.49608	13.2964	0.133978	7.313	19.8046	21.768	-1.96344	RCH-ACV	EDARADD	FALSE	FALSE	FALSE	FALSE	FALSE	Stabilized
ADCY9_1	31.6462	6.42297	0.00827938	0.233609	2.49608	13.2964	0.479472	26.2459	23.2068	20.3892	2.81758	RCH-ACV	ADCY9	FALSE	FALSE	FALSE	FALSE	FALSE	Destabilized
IRF4_2	11.2562	6.4092	0.00834256	0.234182	2.49608	13.2964	0.170709	9.35545	12.2783	9.89509	2.38319	RCH-ACV	IRF4	FALSE	FALSE	FALSE	FALSE	FALSE	Destabilized
C14orf119_1	5.22595	6.40732	0.00835121	0.234182	2.49608	13.2964	0.0792661	4.34475	13.738	12.1337	1.60428	RCH-ACV	C14orf119	FALSE	FALSE	FALSE	FALSE	FALSE	Destabilized
MAPKAPK2_2	7.11718	6.40429	0.00836521	0.234182	2.49608	13.2964	0.107975	5.91987	15.3584	14.0399	1.31848	RCH-ACV	MAPKAPK2	FALSE	FALSE	FALSE	FALSE	FALSE	Destabilized
BPTF_2	3.06097	6.38181	0.0084699	0.236496	2.49608	13.2964	0.0465124	2.555	9.68025	8.71465	0.965602	RCH-ACV	BPTF	TRUE	FALSE	TRUE	FALSE	TRUE	Destabilized
C6orf203_0	7.82633	6.36493	0.00854954	0.238099	2.49608	13.2964	0.119067	6.54999	14.1374	12.3262	1.81118	RCH-ACV	C6orf203	FALSE	FALSE	FALSE	FALSE	FALSE	Destabilized
FCHSD2_3	4.13351	6.35603	0.00859183	0.23821	2.49608	13.2964	0.0629259	3.46425	8.95902	7.90859	1.05043	RCH-ACV	FCHSD2	FALSE	TRUE	TRUE	FALSE	TRUE	Destabilized
KIAA1211_2	48.2013	6.3508	0.00861682	0.23821	2.49608	13.2964	0.73406	40.4302	30.3846	25.7795	4.60512	RCH-ACV	KIAA1211	FALSE	FALSE	FALSE	FALSE	FALSE	Destabilized
ALDH7A1_2	19.2096	6.3501	0.00862017	0.23821	2.49608	13.2964	0.292559	16.1144	16.678	19.3237	-2.64571	RCH-ACV	ALDH7A1	FALSE	TRUE	FALSE	FALSE	TRUE	Stabilized
ADK_1	8.62157	6.33923	0.00867237	0.238968	2.49608	13.2964	0.131408	7.24479	15.7369	17.1596	-1.42277	RCH-ACV	ADK	FALSE	FALSE	FALSE	FALSE	FALSE	Stabilized
LRRC14_1	10.8486	6.33424	0.00869646	0.238968	2.49608	13.2964	0.165412	9.1234	12.6495	10.3051	2.34446	RCH-ACV	LRRC14	TRUE	FALSE	FALSE	FALSE	TRUE	Destabilized
CALD1_1	12.1005	6.33052	0.00871446	0.238968	2.49608	13.2964	0.184549	10.1822	22.92	20.564	2.35592	RCH-ACV	CALD1	FALSE	FALSE	FALSE	FALSE	FALSE	Destabilized
LGALS1_1	14.554	6.29098	0.00890853	0.243666	2.49608	13.2964	0.222605	12.3237	17.8169	20.4568	-2.63994	RCH-ACV	LGALS1	FALSE	FALSE	FALSE	FALSE	FALSE	Stabilized
DMXL1_1	7.02744	6.28461	0.00894024	0.243792	2.49608	13.2964	0.107536	5.95655	11.1327	9.49182	1.64086	RCH-ACV	DMXL1	TRUE	TRUE	FALSE	TRUE	TRUE	Destabilized
MARF1_1	17.3492	6.28094	0.00895858	0.243792	2.49608	13.2964	0.265552	14.714	13.8212	10.6268	3.19433	RCH-ACV	MARF1	FALSE	TRUE	FALSE	FALSE	TRUE	Destabilized
CDK8_0	6.53275	6.27492	0.00898874	0.243993	2.49608	13.2964	0.100036	5.54579	14.602	13.0289	1.57303	RCH-ACV	CDK8	FALSE	FALSE	FALSE	FALSE	FALSE	Destabilized
PEG10_1	6.88498	6.25535	0.00908761	0.246054	2.49608	13.2964	0.105582	5.86309	11.116	9.06773	2.04825	RCH-ACV	PEG10	FALSE	FALSE	FALSE	FALSE	FALSE	Destabilized
MPST_2	17.0611	6.24743	0.00912802	0.246526	2.49608	13.2964	0.261785	14.5473	13.9946	11.0083	2.98623	RCH-ACV	MPST	FALSE	FALSE	FALSE	FALSE	FALSE	Destabilized
COQ8A_2	7.04853	6.24119	0.00915996	0.246766	2.49608	13.2964	0.108203	6.01599	13.6449	12.797	0.847839	RCH-ACV	COQ8A	FALSE	FALSE	FALSE	FALSE	FALSE	Destabilized
CRYZ_2	11.9381	6.2328	0.00920312	0.247308	2.49608	13.2964	0.183376	10.203	17.9379	19.1277	-1.1898	RCH-ACV	CRYZ	FALSE	FALSE	FALSE	FALSE	FALSE	Stabilized
RCOR3_1	17.3269	6.22194	0.00925934	0.248095	2.49608	13.2964	0.266365	14.8344	15.4759	12.7301	2.7458	RCH-ACV	RCOR3	FALSE	FALSE	FALSE	FALSE	FALSE	Destabilized
NAPB_0	7.33833	6.2169	0.00928558	0.248095	2.49608	13.2964	0.112854	6.28781	13.9153	12.7936	1.12173	RCH-ACV	NAPB	FALSE	FALSE	FALSE	FALSE	FALSE	Destabilized
OFD1_1	7.23485	6.21379	0.00930182	0.248095	2.49608	13.2964	0.111288	6.20225	22.9468	22.7324	0.214453	RCH-ACV	OFD1	FALSE	TRUE	TRUE	FALSE	TRUE	Destabilized
UBE2L3_1	33.5705	6.20649	0.00934002	0.248409	2.49608	13.2964	0.516669	28.8129	22.8569	18.5036	4.3533	RCH-ACV	UBE2L3	FALSE	FALSE	FALSE	FALSE	FALSE	Destabilized
C1orf21_0	21.1084	6.20081	0.00936986	0.248409	2.49608	13.2964	0.325008	18.1335	16.5626	19.6975	-3.13487	RCH-ACV	C1orf21	FALSE	FALSE	FALSE	FALSE	FALSE	Stabilized
NHLRC2_2	22.7386	6.19703	0.00938983	0.248409	2.49608	13.2964	0.350207	19.5459	16.8958	13.8226	3.07317	RCH-ACV	NHLRC2	FALSE	FALSE	FALSE	FALSE	FALSE	Destabilized
RALGAPB_3	8.24965	6.19392	0.00940626	0.248409	2.49608	13.2964	0.127086	7.09489	11.3361	9.58642	1.7497	RCH-ACV	RALGAPB	FALSE	FALSE	TRUE	TRUE	TRUE	Destabilized
MRPL37_2	7.88809	6.1554	0.00961256	0.253233	2.49608	13.2964	0.121868	6.82639	15.1905	13.4082	1.78224	RCH-ACV	MRPL37	FALSE	FALSE	FALSE	FALSE	FALSE	Destabilized
RNF113A_2	34.1204	6.14598	0.00966384	0.25396	2.49608	13.2964	0.527521	29.5733	20.6836	16.3931	4.29047	RCH-ACV	RNF113A	FALSE	FALSE	FALSE	FALSE	FALSE	Destabilized
POFUT1_2	10.2695	6.12319	0.0097891	0.256623	2.49608	13.2964	0.159047	8.93406	16.3716	14.1544	2.21715	RCH-ACV	POFUT1	FALSE	TRUE	FALSE	TRUE	TRUE	Destabilized
MBP_1	51.6077	6.11569	0.00983074	0.256779	2.49608	13.2964	0.79972	44.9516	24.4825	19.7605	4.72206	RCH-ACV	MBP	FALSE	TRUE	TRUE	FALSE	TRUE	Destabilized
STARD10_1	33.6403	6.1135	0.00984294	0.256779	2.49608	13.2964	0.521381	29.312	21.9809	18.1295	3.85147	RCH-ACV	STARD10	FALSE	TRUE	FALSE	TRUE	TRUE	Destabilized
DKC1_1	8.00727	6.10096	0.00991312	0.257982	2.49608	13.2964	0.124221	6.99137	16.8076	14.6308	2.17679	RCH-ACV	DKC1	TRUE	FALSE	TRUE	FALSE	TRUE	Destabilized
MAP2K1_1	7.60322	6.09084	0.00997017	0.258098	2.49608	13.2964	0.118044	6.64962	14.7016	16.0492	-1.34763	RCH-ACV	MAP2K1	FALSE	TRUE	FALSE	FALSE	TRUE	Stabilized
ATXN1L_2	7.24303	6.08385	0.0100097	0.258098	2.49608	13.2964	0.112512	6.34187	15.1289	13.2927	1.83616	RCH-ACV	ATXN1L	FALSE	FALSE	FALSE	FALSE	FALSE	Destabilized
BCL9_1	10.4675	6.0817	0.010022	0.258098	2.49608	13.2964	0.162628	9.16844	17.3586	19.5891	-2.23048	RCH-ACV	BCL9	FALSE	TRUE	FALSE	FALSE	TRUE	Stabilized
DDX49_2	32.5512	6.07877	0.0100387	0.258098	2.49608	13.2964	0.505845	28.5252	17.0798	13.1728	3.90697	RCH-ACV	DDX49	FALSE	FALSE	FALSE	FALSE	FALSE	Destabilized
ANKRD17_3	31.255	6.07524	0.0100588	0.258098	2.49608	13.2964	0.485833	27.4052	11.4222	15.0379	-3.61562	RCH-ACV	ANKRD17	FALSE	TRUE	FALSE	FALSE	TRUE	Stabilized
ACSS2_1	9.47348	6.07122	0.0100818	0.258098	2.49608	13.2964	0.147303	8.31208	13.7987	11.7253	2.07342	RCH-ACV	ACSS2	FALSE	FALSE	FALSE	TRUE	TRUE	Destabilized
RASSF1_0	10.7801	6.06546	0.0101149	0.258098	2.49608	13.2964	0.167694	9.46752	10.6236	8.34023	2.28335	RCH-ACV	RASSF1	FALSE	FALSE	FALSE	FALSE	FALSE	Destabilized
LIME1_0	19.674	6.06311	0.0101284	0.258098	2.49608	13.2964	0.306102	17.2852	19.2272	16.1303	3.09689	RCH-ACV	LIME1	FALSE	FALSE	FALSE	FALSE	FALSE	Destabilized
GPATCH8_3	8.06068	6.05885	0.0101529	0.258098	2.49608	13.2964	0.125455	7.08691	20.4381	22.3819	-1.94384	RCH-ACV	GPATCH8	FALSE	TRUE	FALSE	FALSE	TRUE	Stabilized
CUL2_1	14.5207	6.05792	0.0101583	0.258098	2.49608	13.2964	0.226014	12.7685	17.2546	14.9034	2.35116	RCH-ACV	CUL2	FALSE	FALSE	FALSE	FALSE	FALSE	Destabilized
SLU7_1	32.3619	6.04729	0.01022	0.258252	2.49608	13.2964	0.504124	28.5068	13.2812	16.5131	-3.23185	RCH-ACV	SLU7	FALSE	FALSE	FALSE	FALSE	FALSE	Stabilized
ENO2_3	529.352	6.04693	0.0102221	0.258252	2.49608	13.2964	8.24633	466.321	36.2561	22.4156	13.8405	RCH-ACV	ENO2	FALSE	FALSE	FALSE	FALSE	FALSE	Destabilized
COG1_1	5.47858	6.04368	0.010241	0.258252	2.49608	13.2964	0.0853676	4.82883	8.99828	7.49935	1.49893	RCH-ACV	COG1	FALSE	TRUE	FALSE	FALSE	TRUE	Destabilized
RBL2_1	2.29632	6.0403	0.0102607	0.258252	2.49608	13.2964	0.0357908	2.02511	12.0634	11.1804	0.882986	RCH-ACV	RBL2	FALSE	TRUE	TRUE	FALSE	TRUE	Destabilized
POTEI_1	12.2712	6.02369	0.0103584	0.260099	2.49608	13.2964	0.191509	10.8518	14.6752	13.0724	1.60278	RCH-ACV	POTEI	FALSE	FALSE	FALSE	FALSE	FALSE	Destabilized
OPA1_1	6.93582	6.01399	0.0104158	0.260931	2.49608	13.2964	0.108324	6.14342	11.82	13.6981	-1.87812	RCH-ACV	OPA1	FALSE	TRUE	FALSE	FALSE	TRUE	Stabilized
GLS_2	18.5391	5.98742	0.0105752	0.264307	2.49608	13.2964	0.290149	16.4939	10.2379	7.56781	2.6701	RCH-ACV	GLS	FALSE	FALSE	FALSE	FALSE	FALSE	Destabilized
KIF3B_1	5.76145	5.97376	0.0106583	0.264699	2.49608	13.2964	0.0902676	5.1376	11.0129	9.41115	1.60179	RCH-ACV	KIF3B	FALSE	FALSE	FALSE	FALSE	FALSE	Destabilized
ANKRD11_0	50.3889	5.97352	0.0106597	0.264699	2.49608	13.2964	0.789485	44.9346	11.6128	16.4921	-4.8793	RCH-ACV	ANKRD11	TRUE	FALSE	FALSE	TRUE	TRUE	Stabilized
NGRN_1	6.31238	5.97266	0.010665	0.264699	2.49608	13.2964	0.098908	5.62991	16.3896	17.9538	-1.56414	RCH-ACV	NGRN	FALSE	TRUE	FALSE	FALSE	TRUE	Stabilized
NID2_1	6.744	5.96534	0.0107098	0.264881	2.49608	13.2964	0.105732	6.02225	10.9515	9.25534	1.6962	RCH-ACV	NID2	FALSE	FALSE	FALSE	TRUE	TRUE	Destabilized
RNASEL_1	12.9779	5.96066	0.0107386	0.264881	2.49608	13.2964	0.203542	11.5981	10.2113	7.65055	2.56076	RCH-ACV	RNASEL	FALSE	FALSE	FALSE	FALSE	FALSE	Destabilized
SIKE1_1	6.95216	5.95938	0.0107465	0.264881	2.49608	13.2964	0.109047	6.21433	17.4158	18.677	-1.26113	RCH-ACV	SIKE1	FALSE	FALSE	FALSE	FALSE	FALSE	Stabilized
NDUFS6_1	36.6598	5.95259	0.0107884	0.265295	2.49608	13.2964	0.575331	32.8065	19.8506	23.6526	-3.80198	RCH-ACV	NDUFS6	FALSE	FALSE	FALSE	FALSE	FALSE	Stabilized
KAT8_1	7.13449	5.94324	0.0108465	0.265295	2.49608	13.2964	0.11205	6.39464	15.7321	17.0654	-1.33327	RCH-ACV	KAT8	FALSE	FALSE	TRUE	FALSE	TRUE	Stabilized
MRPS34_1	7.969	5.93255	0.0109133	0.265295	2.49608	13.2964	0.125263	7.15547	16.2775	14.3636	1.914	RCH-ACV	MRPS34	FALSE	FALSE	FALSE	FALSE	FALSE	Destabilized
NOS1_1	5.33186	5.92944	0.0109328	0.265295	2.49608	13.2964	0.0838314	4.79006	14.4368	13.1615	1.27532	RCH-ACV	NOS1	FALSE	TRUE	FALSE	FALSE	TRUE	Destabilized
POP5_1	8.38646	5.92908	0.0109351	0.265295	2.49608	13.2964	0.131862	7.53472	18.0868	19.3206	-1.23388	RCH-ACV	POP5	FALSE	FALSE	FALSE	FALSE	FALSE	Stabilized
SGSM3_1	3.82133	5.9277	0.0109438	0.265295	2.49608	13.2964	0.06009	3.43403	10.4565	9.26633	1.19012	RCH-ACV	SGSM3	FALSE	TRUE	TRUE	FALSE	TRUE	Destabilized
UBE3D_2	48.0129	5.92557	0.0109572	0.265295	2.49608	13.2964	0.755126	43.1622	21.2877	16.8656	4.42213	RCH-ACV	UBE3D	FALSE	FALSE	FALSE	FALSE	FALSE	Destabilized
ARHGAP30_1	7.25896	5.92494	0.0109612	0.265295	2.49608	13.2964	0.114172	6.52629	15.5237	13.981	1.54267	RCH-ACV	ARHGAP30	TRUE	TRUE	TRUE	TRUE	TRUE	Destabilized
ZPR1_1	7.25648	5.91611	0.011017	0.266046	2.49608	13.2964	0.114213	6.5338	16.8789	15.123	1.75591	RCH-ACV	ZPR1	FALSE	FALSE	FALSE	FALSE	FALSE	Destabilized
ATG101_2	5.89335	5.91139	0.011047	0.26617	2.49608	13.2964	0.0927934	5.31066	18.0263	16.2782	1.74812	RCH-ACV	ATG101	FALSE	FALSE	FALSE	FALSE	FALSE	Destabilized
SARM1_1	13.0168	5.90497	0.0110879	0.266557	2.49608	13.2964	0.20506	11.7425	15.1853	12.8042	2.3811	RCH-ACV	SARM1	FALSE	TRUE	TRUE	FALSE	TRUE	Destabilized
PHF20L1_1	4.90764	5.894	0.0111583	0.267204	2.49608	13.2964	0.0773811	4.43546	12.8478	11.29	1.55778	RCH-ACV	PHF20L1	FALSE	FALSE	FALSE	FALSE	FALSE	Destabilized
CEP350_1	6.29145	5.893	0.0111647	0.267204	2.49608	13.2964	0.0992081	5.68708	14.7291	15.4362	-0.707177	RCH-ACV	CEP350	FALSE	TRUE	TRUE	FALSE	TRUE	Stabilized
NAA30_1	7.85416	5.88353	0.0112258	0.267774	2.49608	13.2964	0.123945	7.11111	14.0008	12.183	1.81778	RCH-ACV	NAA30	FALSE	FALSE	FALSE	FALSE	FALSE	Destabilized
PIK3CA_1	2.17887	5.88159	0.0112384	0.267774	2.49608	13.2964	0.0343897	1.97339	12.1937	11.3767	0.817	RCH-ACV	PIK3CA	TRUE	FALSE	FALSE	FALSE	TRUE	Destabilized
BNIP2_1	5.94292	5.8714	0.0113048	0.268758	2.49608	13.2964	0.0938759	5.3918	15.5392	13.8555	1.68378	RCH-ACV	BNIP2	FALSE	TRUE	TRUE	FALSE	TRUE	Destabilized
PSMG1_2	29.3449	5.85906	0.0113857	0.26959	2.49608	13.2964	0.464005	26.6797	18.9323	15.5264	3.40591	RCH-ACV	PSMG1	FALSE	TRUE	FALSE	FALSE	TRUE	Destabilized
UBE3B_1	5.11969	5.8584	0.01139	0.26959	2.49608	13.2964	0.0809573	4.65522	11.085	10.0899	0.99514	RCH-ACV	UBE3B	FALSE	TRUE	TRUE	FALSE	TRUE	Destabilized
NFIX_1	26.9144	5.85016	0.0114445	0.270283	2.49608	13.2964	0.425881	24.5071	15.2645	19.3412	-4.07669	RCH-ACV	NFIX	FALSE	FALSE	FALSE	FALSE	FALSE	Stabilized
PPP1R13L_2	11.5093	5.84151	0.011502	0.271043	2.49608	13.2964	0.182247	10.4954	16.8825	19.1171	-2.23453	RCH-ACV	PPP1R13L	FALSE	TRUE	TRUE	FALSE	TRUE	Stabilized
CTSV_1	7.96701	5.83489	0.0115462	0.271488	2.49608	13.2964	0.126224	7.27342	21.9864	20.5411	1.44533	RCH-ACV	CTSV	FALSE	FALSE	FALSE	FALSE	FALSE	Destabilized
POLR1D_1	7.4951	5.82456	0.0116156	0.272521	2.49608	13.2964	0.118848	6.85473	13.7158	12.2321	1.48361	RCH-ACV	POLR1D	FALSE	FALSE	FALSE	FALSE	FALSE	Destabilized
POLR1D_1	7.4951	5.82456	0.0116156	0.272521	2.49608	13.2964	0.118848	6.85473	13.7158	12.2321	1.48361	RCH-ACV	POLR1D	FALSE	FALSE	TRUE	FALSE	TRUE	Destabilized
TRIM28_2	3.44711	5.79933	0.011787	0.275687	2.49608	13.2964	0.0547733	3.1663	12.2352	11.2746	0.960617	RCH-ACV	TRIM28	FALSE	TRUE	TRUE	FALSE	TRUE	Destabilized
MON2_1	5.1415	5.79716	0.0118019	0.275687	2.49608	13.2964	0.0817113	4.72444	13.2419	12.0913	1.15053	RCH-ACV	MON2	FALSE	TRUE	TRUE	FALSE	TRUE	Destabilized
LRRC1_1	11.4293	5.78358	0.0118955	0.276727	2.49608	13.2964	0.181845	10.5269	15.3167	13.0505	2.26619	RCH-ACV	LRRC1	FALSE	FALSE	FALSE	FALSE	FALSE	Destabilized
COMMD5_2	26.0848	5.78146	0.0119102	0.276727	2.49608	13.2964	0.415093	24.034	16.8358	13.304	3.53177	RCH-ACV	COMMD5	FALSE	FALSE	FALSE	FALSE	FALSE	Destabilized
ACSS1_1	13.851	5.77596	0.0119484	0.276727	2.49608	13.2964	0.220514	12.7742	13.1743	15.3675	-2.19318	RCH-ACV	ACSS1	FALSE	TRUE	FALSE	TRUE	TRUE	Stabilized
CENPF_4	12.2173	5.77578	0.0119497	0.276727	2.49608	13.2964	0.194508	11.2679	13.7882	16.3616	-2.57338	RCH-ACV	CENPF	FALSE	FALSE	TRUE	FALSE	TRUE	Stabilized
HPDL_1	6.03742	5.76006	0.0120597	0.278506	2.49608	13.2964	0.0962456	5.58342	18.9278	17.3063	1.62147	RCH-ACV	HPDL	FALSE	FALSE	FALSE	FALSE	FALSE	Destabilized
WNK1_1	5.78117	5.7574	0.0120784	0.278506	2.49608	13.2964	0.0921812	5.34892	13.5307	14.8519	-1.32118	RCH-ACV	WNK1	FALSE	TRUE	TRUE	FALSE	TRUE	Stabilized
SASS6_1	4.63417	5.74315	0.0121793	0.28023	2.49608	13.2964	0.0739802	4.29831	12.4188	11.1678	1.25099	RCH-ACV	SASS6	TRUE	FALSE	TRUE	FALSE	TRUE	Destabilized
COMMD9_1	5.25397	5.719	0.0123526	0.283606	2.49608	13.2964	0.0840452	4.89377	15.1624	13.7344	1.428	RCH-ACV	COMMD9	FALSE	FALSE	FALSE	FALSE	FALSE	Destabilized
CAND2_2	6.08631	5.71446	0.0123854	0.283754	2.49608	13.2964	0.0973971	5.67355	13.0966	11.6899	1.40679	RCH-ACV	CAND2	FALSE	TRUE	FALSE	FALSE	TRUE	Destabilized
RAB43_1	7.13925	5.70705	0.0124393	0.28438	2.49608	13.2964	0.114318	6.66372	15.4003	13.6471	1.7532	RCH-ACV	RAB43	FALSE	FALSE	FALSE	FALSE	FALSE	Destabilized
CPT2_2	5.93034	5.69024	0.0125625	0.286576	2.49608	13.2964	0.0950959	5.55168	8.09726	9.91917	-1.82192	RCH-ACV	CPT2	FALSE	FALSE	FALSE	FALSE	FALSE	Stabilized
AKIRIN1_0	10.4306	5.68643	0.0125907	0.286576	2.49608	13.2964	0.167314	9.77116	15.1527	12.9981	2.15458	RCH-ACV	AKIRIN1	FALSE	FALSE	FALSE	FALSE	FALSE	Destabilized
BRD8_2	2.8754	5.68253	0.0126196	0.286576	2.49608	13.2964	0.0461388	2.69546	15.3204	14.0975	1.22286	RCH-ACV	BRD8	FALSE	FALSE	FALSE	TRUE	TRUE	Destabilized
WDFY4_1	5.66375	5.67894	0.0126462	0.286576	2.49608	13.2964	0.0909084	5.31266	9.6004	8.38479	1.21561	RCH-ACV	WDFY4	TRUE	TRUE	TRUE	TRUE	TRUE	Destabilized
FBXW2_2	11.6567	5.67587	0.012669	0.286576	2.49608	13.2964	0.18715	10.9401	14.1523	16.3951	-2.24286	RCH-ACV	FBXW2	FALSE	FALSE	FALSE	FALSE	FALSE	Stabilized
NLRC3_0	53.4206	5.6707	0.0127076	0.286844	2.49608	13.2964	0.858054	50.182	13.6374	17.5071	-3.86973	RCH-ACV	NLRC3	TRUE	TRUE	TRUE	FALSE	TRUE	Stabilized
BZW2_1	5.86902	5.66022	0.0127861	0.28801	2.49608	13.2964	0.0943539	5.52342	14.5998	13.6436	0.956177	RCH-ACV	BZW2	FALSE	FALSE	TRUE	FALSE	TRUE	Destabilized
CKAP4_1	51.013	5.65657	0.0128137	0.288025	2.49608	13.2964	0.820374	48.0401	18.243	14.7657	3.47729	RCH-ACV	CKAP4	FALSE	FALSE	FALSE	FALSE	FALSE	Destabilized
OTUD1_1	45.8376	5.64182	0.0129255	0.289931	2.49608	13.2964	0.738079	43.2791	12.9156	17.547	-4.63137	RCH-ACV	OTUD1	FALSE	FALSE	FALSE	FALSE	FALSE	Stabilized
RNMT_1	4.80626	5.62539	0.0130513	0.292141	2.49608	13.2964	0.0775003	4.55124	15.6433	14.499	1.14422	RCH-ACV	RNMT	FALSE	FALSE	TRUE	FALSE	TRUE	Destabilized
MTA1_1	3.60291	5.61683	0.0131174	0.292608	2.49608	13.2964	0.0581395	3.41694	11.1364	9.81902	1.3174	RCH-ACV	MTA1	FALSE	TRUE	FALSE	FALSE	TRUE	Destabilized
RACGAP1_2	28.4621	5.61563	0.0131267	0.292608	2.49608	13.2964	0.459337	26.9988	14.5901	10.957	3.63317	RCH-ACV	RACGAP1	FALSE	FALSE	TRUE	FALSE	TRUE	Destabilized
MINK1_1	7.00425	5.60822	0.0131843	0.29304	2.49608	13.2964	0.113111	6.65292	9.51174	7.82352	1.68822	RCH-ACV	MINK1	FALSE	TRUE	FALSE	FALSE	TRUE	Destabilized
RNF130_1	10.1939	5.60534	0.0132068	0.29304	2.49608	13.2964	0.164662	9.68757	10.9632	12.9545	-1.99134	RCH-ACV	RNF130	FALSE	TRUE	FALSE	FALSE	TRUE	Stabilized
NUP35_1	18.1804	5.59938	0.0132534	0.29304	2.49608	13.2964	0.293818	17.2957	17.2373	14.0229	3.21437	RCH-ACV	NUP35	FALSE	FALSE	FALSE	FALSE	FALSE	Destabilized
PIP4K2A_2	51.5045	5.59912	0.0132554	0.29304	2.49608	13.2964	0.832399	49.0005	19.698	15.5427	4.15529	RCH-ACV	PIP4K2A	FALSE	FALSE	FALSE	FALSE	FALSE	Destabilized
TIAM1_1	5.79458	5.59318	0.0133021	0.293303	2.49608	13.2964	0.0936986	5.51873	15.5972	13.9619	1.63528	RCH-ACV	TIAM1	FALSE	FALSE	TRUE	FALSE	TRUE	Destabilized
DBF4_0	43.5019	5.59066	0.013322	0.293303	2.49608	13.2964	0.703583	41.4497	10.162	15.1767	-5.01473	RCH-ACV	DBF4	FALSE	TRUE	FALSE	FALSE	TRUE	Stabilized
SLTM_2	8.5062	5.58543	0.0133633	0.293608	2.49608	13.2964	0.137639	8.11249	20.1848	18.4338	1.75104	RCH-ACV	SLTM	FALSE	TRUE	FALSE	FALSE	TRUE	Destabilized
NUF2_1	5.0351	5.56894	0.0134945	0.294748	2.49608	13.2964	0.0815906	4.81627	7.50574	6.29704	1.2087	RCH-ACV	NUF2	FALSE	FALSE	FALSE	FALSE	FALSE	Destabilized
SMU1_1	3.29674	5.56797	0.0135023	0.294748	2.49608	13.2964	0.0534262	3.15401	12.8491	11.5937	1.25541	RCH-ACV	SMU1	FALSE	FALSE	FALSE	FALSE	FALSE	Destabilized
TXNRD1_2	40.2445	5.56739	0.0135069	0.294748	2.49608	13.2964	0.652226	38.5062	22.4341	18.2296	4.20456	RCH-ACV	TXNRD1	FALSE	TRUE	TRUE	FALSE	TRUE	Destabilized
GNS_3	10.5872	5.56367	0.0135368	0.294748	2.49608	13.2964	0.171639	10.1367	22.8442	24.9511	-2.10697	RCH-ACV	GNS	TRUE	FALSE	FALSE	FALSE	TRUE	Stabilized
VPS28_1	4.84743	5.5617	0.0135526	0.294748	2.49608	13.2964	0.0785995	4.64279	14.6116	13.2854	1.32624	RCH-ACV	VPS28	FALSE	FALSE	FALSE	FALSE	FALSE	Destabilized
STK11_1	8.27512	5.55508	0.013606	0.29531	2.49608	13.2964	0.134257	7.93524	16.8667	15.057	1.8097	RCH-ACV	STK11	FALSE	FALSE	TRUE	FALSE	TRUE	Destabilized
TBC1D15_2	7.70628	5.54888	0.0136562	0.295801	2.49608	13.2964	0.125096	7.39802	14.2607	12.5319	1.72886	RCH-ACV	TBC1D15	FALSE	FALSE	FALSE	TRUE	TRUE	Destabilized
VPS11_1	8.88199	5.54303	0.0137037	0.296232	2.49608	13.2964	0.144256	8.53569	13.4652	11.2762	2.18893	RCH-ACV	VPS11	FALSE	FALSE	FALSE	FALSE	FALSE	Destabilized
BLK_2	30.7447	5.53743	0.0137494	0.296622	2.49608	13.2964	0.499584	29.5759	13.249	15.9959	-2.74687	RCH-ACV	BLK	TRUE	FALSE	FALSE	FALSE	TRUE	Stabilized
MTMR14_2	4.85653	5.5139	0.0139434	0.300203	2.49608	13.2964	0.0790812	4.69184	14.3383	12.7607	1.5776	RCH-ACV	MTMR14	FALSE	FALSE	FALSE	FALSE	FALSE	Destabilized
PPP4R1_1	2.98786	5.50853	0.0139881	0.300561	2.49608	13.2964	0.0486761	2.88935	12.3662	11.9389	0.427333	RCH-ACV	PPP4R1	FALSE	FALSE	FALSE	FALSE	FALSE	Destabilized
CCDC50_1	8.21314	5.50088	0.0140521	0.301282	2.49608	13.2964	0.133894	7.9534	25.3884	23.6957	1.69262	RCH-ACV	CCDC50	FALSE	FALSE	FALSE	FALSE	FALSE	Destabilized
SUDS3_1	17.6838	5.49558	0.0140966	0.301282	2.49608	13.2964	0.288424	17.141	14.9633	17.7643	-2.80096	RCH-ACV	SUDS3	FALSE	FALSE	TRUE	FALSE	TRUE	Stabilized
ICAM2_1	10.9938	5.49447	0.0141059	0.301282	2.49608	13.2964	0.179327	10.6585	22.4608	20.2143	2.24648	RCH-ACV	ICAM2	FALSE	TRUE	FALSE	FALSE	TRUE	Destabilized
BID_2	36.0474	5.47595	0.0142628	0.301778	2.49608	13.2964	0.588976	35.0664	20.0928	16.2745	3.81824	RCH-ACV	BID	FALSE	FALSE	FALSE	FALSE	FALSE	Destabilized
FASTKD2_1	4.1967	5.47382	0.0142811	0.301778	2.49608	13.2964	0.0685827	4.08407	11.1345	9.752	1.38246	RCH-ACV	FASTKD2	FALSE	FALSE	FALSE	TRUE	TRUE	Destabilized
RERE_1	23.017	5.47054	0.0143091	0.301778	2.49608	13.2964	0.376257	22.4128	9.07379	12.4732	-3.39939	RCH-ACV	RERE	FALSE	FALSE	TRUE	FALSE	TRUE	Stabilized
CD74_2	17.6501	5.46993	0.0143143	0.301778	2.49608	13.2964	0.28854	17.1886	14.8805	12.1779	2.7026	RCH-ACV	CD74	FALSE	FALSE	FALSE	FALSE	FALSE	Destabilized
UBQLN1_2	14.9412	5.4674	0.014336	0.301778	2.49608	13.2964	0.244311	14.5573	23.9602	21.2242	2.73601	RCH-ACV	UBQLN1	FALSE	FALSE	FALSE	FALSE	FALSE	Destabilized
LYPLA1_2	23.0618	5.46166	0.0143853	0.301778	2.49608	13.2964	0.377291	22.4929	21.4062	18.4849	2.92132	RCH-ACV	LYPLA1	FALSE	TRUE	FALSE	FALSE	TRUE	Destabilized
LRRC45_1	5.01188	5.46133	0.0143881	0.301778	2.49608	13.2964	0.0819967	4.88852	13.7036	12.509	1.19468	RCH-ACV	LRRC45	FALSE	FALSE	FALSE	FALSE	FALSE	Destabilized
IFIT5_1	2.96698	5.45899	0.0144083	0.301778	2.49608	13.2964	0.0485514	2.89519	9.11057	8.40368	0.70689	RCH-ACV	IFIT5	FALSE	FALSE	FALSE	FALSE	FALSE	Destabilized
TMEM132A_1	20.018	5.45775	0.014419	0.301778	2.49608	13.2964	0.32761	19.5381	20.9028	17.677	3.22578	RCH-ACV	TMEM132A	FALSE	TRUE	FALSE	FALSE	TRUE	Destabilized
MAD1L1_3	3.81101	5.4572	0.0144238	0.301778	2.49608	13.2964	0.0623732	3.72002	9.34434	8.15652	1.18783	RCH-ACV	MAD1L1	FALSE	TRUE	FALSE	FALSE	TRUE	Destabilized
NCAPD2_1	2.55813	5.45547	0.0144387	0.301778	2.49608	13.2964	0.0418744	2.49785	9.08233	8.39328	0.689045	RCH-ACV	NCAPD2	FALSE	FALSE	FALSE	FALSE	FALSE	Destabilized
THRAP3_2	22.023	5.44699	0.0145123	0.302726	2.49608	13.2964	0.360775	21.5375	21.9704	18.9701	3.0003	RCH-ACV	THRAP3	FALSE	TRUE	FALSE	FALSE	TRUE	Destabilized
PYCR1_1	6.17608	5.43642	0.0146046	0.303846	2.49608	13.2964	0.101272	6.05168	16.753	14.9638	1.78919	RCH-ACV	PYCR1	FALSE	FALSE	FALSE	FALSE	FALSE	Destabilized
FTL_1	14.2294	5.43122	0.0146503	0.303846	2.49608	13.2964	0.233437	13.9561	18.4733	19.9113	-1.43795	RCH-ACV	FTL	FALSE	FALSE	FALSE	FALSE	FALSE	Stabilized
NSMAF_1	3.46292	5.42528	0.0147026	0.303846	2.49608	13.2964	0.0568409	3.40013	14.4609	13.5025	0.958472	RCH-ACV	NSMAF	TRUE	TRUE	FALSE	FALSE	TRUE	Destabilized
MARK3_1	3.826	5.4153	0.014791	0.303846	2.49608	13.2964	0.062858	3.76356	11.2799	10.6672	0.612711	RCH-ACV	MARK3	FALSE	TRUE	TRUE	FALSE	TRUE	Destabilized
KIF1BP_1	15.1064	5.41512	0.0147926	0.303846	2.49608	13.2964	0.248189	14.8603	12.6304	9.86904	2.7614	RCH-ACV	KIF1BP	FALSE	FALSE	FALSE	FALSE	FALSE	Destabilized
MAP2K2_2	6.64662	5.41431	0.0147998	0.303846	2.49608	13.2964	0.109208	6.53933	12.2004	13.6076	-1.40722	RCH-ACV	MAP2K2	FALSE	TRUE	FALSE	FALSE	TRUE	Stabilized
TGIF1_1	6.37553	5.4128	0.0148132	0.303846	2.49608	13.2964	0.104768	6.27436	10.0606	11.7493	-1.68879	RCH-ACV	TGIF1	FALSE	FALSE	TRUE	FALSE	TRUE	Stabilized
DHX34_2	4.44498	5.40925	0.0148449	0.303846	2.49608	13.2964	0.0730677	4.37732	10.0573	8.76756	1.28977	RCH-ACV	DHX34	FALSE	TRUE	FALSE	FALSE	TRUE	Destabilized
MAPKAPK3_1	2.85223	5.40923	0.0148451	0.303846	2.49608	13.2964	0.0468857	2.80882	12.4291	13.4587	-1.02969	RCH-ACV	MAPKAPK3	FALSE	FALSE	FALSE	FALSE	FALSE	Stabilized
POLR3D_1	6.82171	5.40631	0.0148712	0.303846	2.49608	13.2964	0.112167	6.72154	12.6693	10.6904	1.97888	RCH-ACV	POLR3D	FALSE	FALSE	FALSE	FALSE	FALSE	Destabilized
UBAC1_1	3.67626	5.40558	0.0148777	0.303846	2.49608	13.2964	0.0604517	3.62277	13.8791	12.6348	1.2443	RCH-ACV	UBAC1	FALSE	TRUE	FALSE	FALSE	TRUE	Destabilized
HLA-A_1	8.38766	5.39508	0.014972	0.30473	2.49608	13.2964	0.138058	8.28169	16.9305	14.9558	1.97464	RCH-ACV	HLA-A	FALSE	FALSE	TRUE	FALSE	TRUE	Destabilized
PCCB_1	24.989	5.39114	0.0150076	0.30473	2.49608	13.2964	0.411461	24.6913	17.7785	14.332	3.44647	RCH-ACV	PCCB	TRUE	TRUE	FALSE	FALSE	TRUE	Destabilized
MAP3K4_1	4.2012	5.38905	0.0150266	0.30473	2.49608	13.2964	0.0691889	4.15277	12.4547	13.8422	-1.38753	RCH-ACV	MAP3K4	FALSE	TRUE	TRUE	FALSE	TRUE	Stabilized
RAB9A_1	12.5688	5.38815	0.0150347	0.30473	2.49608	13.2964	0.207011	12.426	14.5357	16.9655	-2.42985	RCH-ACV	RAB9A	FALSE	FALSE	FALSE	FALSE	FALSE	Stabilized
DUSP9_0	18.4309	5.38471	0.0150658	0.304785	2.49608	13.2964	0.303656	18.233	11.2063	8.02521	3.18104	RCH-ACV	DUSP9	FALSE	TRUE	TRUE	TRUE	TRUE	Destabilized
PDCD4_2	8.81065	5.37008	0.0151994	0.306908	2.49608	13.2964	0.145356	8.73984	16.0064	14.1131	1.89325	RCH-ACV	PDCD4	FALSE	FALSE	FALSE	FALSE	FALSE	Destabilized
ARHGAP35_2	3.73174	5.35945	0.0152973	0.308011	2.49608	13.2964	0.0616262	3.70909	8.43201	7.26229	1.16972	RCH-ACV	ARHGAP35	TRUE	FALSE	FALSE	FALSE	TRUE	Destabilized
TFAM_1	6.15998	5.35791	0.0153115	0.308011	2.49608	13.2964	0.101741	6.12435	18.0167	16.4573	1.55941	RCH-ACV	TFAM	FALSE	FALSE	FALSE	FALSE	FALSE	Destabilized
PPFIBP2_1	4.73571	5.35134	0.0153724	0.308657	2.49608	13.2964	0.0782647	4.71409	11.7143	10.2179	1.49643	RCH-ACV	PPFIBP2	FALSE	FALSE	FALSE	FALSE	FALSE	Destabilized
CACUL1_1	3.73638	5.34528	0.0154288	0.308987	2.49608	13.2964	0.0617842	3.72354	11.4871	10.4239	1.06322	RCH-ACV	CACUL1	FALSE	FALSE	FALSE	FALSE	FALSE	Destabilized
TSR2_1	20.2391	5.3388	0.0154895	0.308987	2.49608	13.2964	0.334874	20.194	23.9322	21.0172	2.91503	RCH-ACV	TSR2	FALSE	TRUE	FALSE	FALSE	TRUE	Destabilized
GYG1_3	11.7833	5.33778	0.015499	0.308987	2.49608	13.2964	0.194983	11.7593	17.2753	19.2015	-1.92617	RCH-ACV	GYG1	FALSE	FALSE	FALSE	FALSE	FALSE	Stabilized
SRP9_1	6.74567	5.33179	0.0155553	0.308987	2.49608	13.2964	0.111686	6.7395	21.9043	20.423	1.4813	RCH-ACV	SRP9	FALSE	FALSE	FALSE	FALSE	FALSE	Destabilized
DPP7_2	28.7832	5.32807	0.0155904	0.308987	2.49608	13.2964	0.476723	28.777	19.0357	15.3987	3.63695	RCH-ACV	DPP7	FALSE	FALSE	FALSE	FALSE	FALSE	Destabilized
TREX1_0	65.4808	5.32457	0.0156235	0.308987	2.49608	13.2964	1.08488	65.5096	16.1184	21.7518	-5.63338	RCH-ACV	TREX1	FALSE	FALSE	FALSE	FALSE	FALSE	Stabilized
WDFY4_2	4.33823	5.32194	0.0156485	0.308987	2.49608	13.2964	0.0718934	4.34229	10.7269	9.58121	1.14565	RCH-ACV	WDFY4	TRUE	TRUE	TRUE	TRUE	TRUE	Destabilized
C5orf22_2	33.1293	5.31706	0.0156948	0.308987	2.49608	13.2964	0.549273	33.1907	22.7391	18.3897	4.34945	RCH-ACV	C5orf22	FALSE	FALSE	FALSE	FALSE	FALSE	Destabilized
RFC4_2	7.08161	5.31167	0.0157462	0.308987	2.49608	13.2964	0.11747	7.10193	10.2442	8.51844	1.72573	RCH-ACV	RFC4	FALSE	FALSE	FALSE	FALSE	FALSE	Destabilized
TPM1_2	10.9794	5.31104	0.0157522	0.308987	2.49608	13.2964	0.182138	11.0122	19.3638	17.9894	1.37435	RCH-ACV	TPM1	FALSE	FALSE	FALSE	FALSE	FALSE	Destabilized
WASHC4_1	4.9995	5.3104	0.0157584	0.308987	2.49608	13.2964	0.0829422	5.01505	10.7336	9.53597	1.19758	RCH-ACV	WASHC4	FALSE	FALSE	FALSE	FALSE	FALSE	Destabilized
DCAF12_1	3.64495	5.30896	0.0157721	0.308987	2.49608	13.2964	0.0604783	3.65728	13.5358	12.5825	0.953349	RCH-ACV	DCAF12	FALSE	TRUE	TRUE	FALSE	TRUE	Destabilized
N4BP1_1	5.21816	5.30792	0.015782	0.308987	2.49608	13.2964	0.0865898	5.23683	14.9393	13.5981	1.34115	RCH-ACV	N4BP1	FALSE	FALSE	FALSE	FALSE	FALSE	Destabilized
LYPLA2_2	12.1549	5.30685	0.0157923	0.308987	2.49608	13.2964	0.201718	12.2009	16.5087	18.5755	-2.06678	RCH-ACV	LYPLA2	FALSE	FALSE	FALSE	FALSE	FALSE	Stabilized
PDS5B_2	23.6985	5.29856	0.015872	0.309981	2.49608	13.2964	0.393601	23.8254	12.5328	9.74763	2.78515	RCH-ACV	PDS5B	FALSE	FALSE	FALSE	FALSE	FALSE	Destabilized
OR4P4_0	161.897	5.29349	0.015921	0.31015	2.49608	13.2964	2.69018	162.919	26.8129	20.2355	6.57739	RCH-ACV	OR4P4	FALSE	FALSE	FALSE	FALSE	FALSE	Destabilized
PPP3CA_1	12.2642	5.2905	0.0159499	0.31015	2.49608	13.2964	0.203847	12.3486	22.7317	20.6605	2.07123	RCH-ACV	PPP3CA	FALSE	FALSE	FALSE	FALSE	FALSE	Destabilized
SRPRA_2	5.66832	5.2887	0.0159674	0.31015	2.49608	13.2964	0.0942311	5.70928	12.1596	10.4324	1.72726	RCH-ACV	SRPRA	FALSE	FALSE	TRUE	FALSE	TRUE	Destabilized
VCPIP1_2	5.84339	5.28305	0.0160224	0.310654	2.49608	13.2964	0.0971936	5.89191	10.5439	8.83213	1.71173	RCH-ACV	VCPIP1	FALSE	TRUE	FALSE	FALSE	TRUE	Destabilized
INPP4A_2	14.2637	5.27922	0.0160597	0.310816	2.49608	13.2964	0.237336	14.3926	10.364	13.0735	-2.70942	RCH-ACV	INPP4A	FALSE	FALSE	FALSE	FALSE	FALSE	Stabilized
ASB6_1	6.62866	5.26858	0.0161641	0.312273	2.49608	13.2964	0.110407	6.70206	14.4736	12.8517	1.62184	RCH-ACV	ASB6	FALSE	TRUE	FALSE	FALSE	TRUE	Destabilized
CDK1_1	5.37578	5.26505	0.0161988	0.31238	2.49608	13.2964	0.0895692	5.43894	9.11356	7.98983	1.12373	RCH-ACV	CDK1	FALSE	TRUE	FALSE	FALSE	TRUE	Destabilized
HAUS8_1	9.3864	5.25679	0.0162806	0.312745	2.49608	13.2964	0.156516	9.51161	9.23555	11.4444	-2.20887	RCH-ACV	HAUS8	FALSE	FALSE	FALSE	FALSE	FALSE	Stabilized
XRCC4_1	14.9424	5.25445	0.0163038	0.312745	2.49608	13.2964	0.249217	15.1485	25.4929	23.1047	2.38826	RCH-ACV	XRCC4	FALSE	FALSE	FALSE	FALSE	FALSE	Destabilized
RRAS_1	10.7744	5.25431	0.0163052	0.312745	2.49608	13.2964	0.179703	10.9232	15.0929	17.0725	-1.97958	RCH-ACV	RRAS	FALSE	FALSE	FALSE	FALSE	FALSE	Stabilized
TRIP6_1	4.9151	5.24672	0.0163809	0.313297	2.49608	13.2964	0.0820376	4.99024	13.6482	15.2127	-1.56455	RCH-ACV	TRIP6	FALSE	TRUE	FALSE	FALSE	TRUE	Stabilized
PRIM2_1	7.21478	5.24556	0.0163924	0.313297	2.49608	13.2964	0.120435	7.32667	14.9593	13.2632	1.69617	RCH-ACV	PRIM2	FALSE	FALSE	FALSE	FALSE	FALSE	Destabilized
DTWD1_1	5.35204	5.24245	0.0164237	0.313335	2.49608	13.2964	0.0893671	5.43827	11.5661	10.6633	0.902839	RCH-ACV	DTWD1	FALSE	FALSE	FALSE	FALSE	FALSE	Destabilized
SNTA1_1	10.0048	5.2385	0.0164633	0.313534	2.49608	13.2964	0.167121	10.1737	10.3731	8.63512	1.73798	RCH-ACV	SNTA1	FALSE	FALSE	FALSE	FALSE	FALSE	Destabilized
TIMM44_1	3.52703	5.23304	0.0165183	0.313853	2.49608	13.2964	0.0589469	3.5903	14.3357	13.7125	0.623206	RCH-ACV	TIMM44	FALSE	FALSE	FALSE	FALSE	FALSE	Destabilized
PFDN1_2	30.8277	5.23103	0.0165386	0.313853	2.49608	13.2964	0.515319	31.3927	20.5102	16.9437	3.56645	RCH-ACV	PFDN1	FALSE	FALSE	FALSE	FALSE	FALSE	Destabilized
ELMO1_2	18.5891	5.22584	0.0165911	0.314093	2.49608	13.2964	0.310893	18.9486	10.8993	13.6942	-2.79496	RCH-ACV	ELMO1	FALSE	FALSE	FALSE	FALSE	FALSE	Stabilized
ANXA6_2	8.41022	5.22	0.0166505	0.314093	2.49608	13.2964	0.140736	8.58248	14.0445	15.7299	-1.68547	RCH-ACV	ANXA6	FALSE	FALSE	FALSE	FALSE	FALSE	Stabilized
SHCBP1_2	4.32856	5.21413	0.0167104	0.314093	2.49608	13.2964	0.0724751	4.42219	9.3753	8.12656	1.24874	RCH-ACV	SHCBP1	FALSE	TRUE	FALSE	FALSE	TRUE	Destabilized
HPF1_1	4.74136	5.21074	0.0167451	0.314093	2.49608	13.2964	0.0794129	4.84707	11.8589	10.9795	0.879394	RCH-ACV	HPF1	FALSE	FALSE	FALSE	FALSE	FALSE	Destabilized
YAE1D1_1	13.3597	5.20786	0.0167746	0.314093	2.49608	13.2964	0.223824	13.6651	17.9034	20.4316	-2.52824	RCH-ACV	YAE1D1	FALSE	FALSE	FALSE	FALSE	FALSE	Stabilized
RRP12_2	2.98481	5.20697	0.0167838	0.314093	2.49608	13.2964	0.0500108	3.05357	8.16628	7.15269	1.01359	RCH-ACV	RRP12	FALSE	TRUE	FALSE	FALSE	TRUE	Destabilized
PCYOX1L_0	9.55703	5.20683	0.0167852	0.314093	2.49608	13.2964	0.160131	9.77745	13.4602	15.4787	-2.01849	RCH-ACV	PCYOX1L	FALSE	TRUE	FALSE	TRUE	TRUE	Stabilized
KBTBD11_2	22.4664	5.20679	0.0167856	0.314093	2.49608	13.2964	0.376434	22.9847	16.3524	13.1526	3.19976	RCH-ACV	KBTBD11	FALSE	TRUE	FALSE	FALSE	TRUE	Destabilized
DECR2_0	49.717	5.20165	0.0168385	0.314256	2.49608	13.2964	0.833444	50.9142	13.4519	18.58	-5.12804	RCH-ACV	DECR2	FALSE	FALSE	FALSE	FALSE	FALSE	Stabilized
RBX1_0	15.6856	5.19909	0.016865	0.314256	2.49608	13.2964	0.263016	16.0713	19.7862	17.2744	2.51184	RCH-ACV	RBX1	FALSE	FALSE	FALSE	FALSE	FALSE	Destabilized
FAM84B_1	40.5253	5.1964	0.0168928	0.314256	2.49608	13.2964	0.679704	41.5432	18.1626	14.0984	4.06424	RCH-ACV	FAM84B	FALSE	FALSE	FALSE	FALSE	FALSE	Destabilized
AP3D1_3	41.3324	5.18826	0.0169774	0.314256	2.49608	13.2964	0.693792	42.4371	13.0903	17.6598	-4.56947	RCH-ACV	AP3D1	FALSE	TRUE	TRUE	TRUE	TRUE	Stabilized
ELMO1_1	5.12182	5.18692	0.0169913	0.314256	2.49608	13.2964	0.0859843	5.26005	10.7815	9.56481	1.21667	RCH-ACV	ELMO1	FALSE	FALSE	FALSE	FALSE	FALSE	Destabilized
TPM1_1	18.2439	5.18684	0.0169921	0.314256	2.49608	13.2964	0.306278	18.7365	26.0851	23.496	2.58914	RCH-ACV	TPM1	FALSE	FALSE	FALSE	FALSE	FALSE	Destabilized
CHCHD1_0	6.11971	5.18613	0.0169995	0.314256	2.49608	13.2964	0.102745	6.28583	16.8624	15.1468	1.71553	RCH-ACV	CHCHD1	FALSE	TRUE	FALSE	FALSE	TRUE	Destabilized
FDX1_1	15.4582	5.17663	0.0170989	0.314634	2.49608	13.2964	0.259772	15.907	20.0901	17.175	2.91513	RCH-ACV	FDX1	FALSE	FALSE	TRUE	FALSE	TRUE	Destabilized
SIKE1_2	16.5447	5.17602	0.0171054	0.314634	2.49608	13.2964	0.278047	17.0271	15.8742	17.8487	-1.97452	RCH-ACV	SIKE1	FALSE	FALSE	FALSE	FALSE	FALSE	Stabilized
ACOT7_2	23.6947	5.17577	0.0171079	0.314634	2.49608	13.2964	0.398218	24.3867	22.2689	18.7369	3.53199	RCH-ACV	ACOT7	FALSE	FALSE	FALSE	FALSE	FALSE	Destabilized
XPOT_3	209.411	5.17159	0.0171519	0.314902	2.49608	13.2964	3.52085	215.701	25.2493	16.0785	9.17082	RCH-ACV	XPOT	FALSE	FALSE	FALSE	FALSE	FALSE	Destabilized
NDC80_1	2.62281	5.16329	0.0172397	0.315509	2.49608	13.2964	0.0441334	2.70592	7.06462	6.06569	0.998938	RCH-ACV	NDC80	FALSE	FALSE	FALSE	FALSE	FALSE	Destabilized
ERICH1_1	3.23686	5.1629	0.0172438	0.315509	2.49608	13.2964	0.054468	3.33969	12.325	11.0371	1.28788	RCH-ACV	ERICH1	FALSE	FALSE	FALSE	FALSE	FALSE	Destabilized
NUBP2_2	5.23139	5.15422	0.0173361	0.316629	2.49608	13.2964	0.0881061	5.40667	13.5633	11.9106	1.65271	RCH-ACV	NUBP2	FALSE	FALSE	FALSE	FALSE	FALSE	Destabilized
FAM109B_0	48.5146	5.14945	0.017387	0.316629	2.49608	13.2964	0.817458	50.1865	13.6781	18.6582	-4.98001	RCH-ACV	FAM109B	FALSE	FALSE	FALSE	FALSE	FALSE	Stabilized
PCK2_1	5.26602	5.14883	0.0173937	0.316629	2.49608	13.2964	0.0887365	5.44815	15.0176	13.875	1.14258	RCH-ACV	PCK2	FALSE	FALSE	FALSE	FALSE	FALSE	Destabilized
NUCB1_2	11.5613	5.13435	0.0175495	0.317983	2.49608	13.2964	0.195097	11.9949	15.4536	17.7789	-2.32534	RCH-ACV	NUCB1	FALSE	FALSE	TRUE	FALSE	TRUE	Stabilized
VPS16_2	3.54948	5.13418	0.0175514	0.317983	2.49608	13.2964	0.0598983	3.68273	9.09304	8.11493	0.978114	RCH-ACV	VPS16	FALSE	FALSE	FALSE	TRUE	TRUE	Destabilized
NFYA_1	9.4139	5.13366	0.017557	0.317983	2.49608	13.2964	0.15887	9.76828	21.3053	19.2234	2.08181	RCH-ACV	NFYA	FALSE	FALSE	FALSE	FALSE	FALSE	Destabilized
XPO1_1	4.01327	5.12709	0.0176282	0.318735	2.49608	13.2964	0.0677725	4.16968	13.4057	12.8421	0.563574	RCH-ACV	XPO1	FALSE	FALSE	FALSE	FALSE	FALSE	Destabilized
MCM10_0	4.63194	5.12181	0.0176857	0.319236	2.49608	13.2964	0.0782612	4.81743	17.0946	16.3148	0.779728	RCH-ACV	MCM10	FALSE	FALSE	FALSE	FALSE	FALSE	Destabilized
RALGPS2_2	6.4803	5.11812	0.017726	0.319426	2.49608	13.2964	0.109531	6.74466	15.3017	13.826	1.47572	RCH-ACV	RALGPS2	FALSE	FALSE	FALSE	FALSE	FALSE	Destabilized
ACSF2_1	2.98264	5.1066	0.0178527	0.321169	2.49608	13.2964	0.0504712	3.11132	7.99294	7.08817	0.904767	RCH-ACV	ACSF2	FALSE	FALSE	TRUE	FALSE	TRUE	Destabilized
ALDH2_1	7.75143	5.09172	0.0180176	0.32345	2.49608	13.2964	0.131363	8.10948	18.4198	16.8889	1.53089	RCH-ACV	ALDH2	FALSE	FALSE	FALSE	FALSE	FALSE	Destabilized
NDUFA8_1	13.6707	5.08973	0.0180398	0.32345	2.49608	13.2964	0.231722	14.3077	13.8689	16.1765	-2.30755	RCH-ACV	NDUFA8	FALSE	FALSE	FALSE	FALSE	FALSE	Stabilized
PDP2_0	13.3779	5.08026	0.0181459	0.324611	2.49608	13.2964	0.226976	14.0275	15.9258	13.4569	2.46885	RCH-ACV	PDP2	FALSE	FALSE	FALSE	FALSE	FALSE	Destabilized
SBNO1_2	3.64541	5.07827	0.0181683	0.324611	2.49608	13.2964	0.061862	3.8239	14.4275	13.2395	1.18795	RCH-ACV	SBNO1	FALSE	FALSE	FALSE	FALSE	FALSE	Destabilized
NCOA2_3	5.66649	5.07585	0.0181956	0.324611	2.49608	13.2964	0.0961828	5.94677	15.269	13.6537	1.61532	RCH-ACV	NCOA2	FALSE	TRUE	TRUE	FALSE	TRUE	Destabilized
BCAS3_1	10.496	5.07129	0.018247	0.324611	2.49608	13.2964	0.178241	11.0251	18.0776	15.8809	2.19666	RCH-ACV	BCAS3	FALSE	FALSE	TRUE	FALSE	TRUE	Destabilized
NDOR1_1	7.33737	5.07051	0.0182559	0.324611	2.49608	13.2964	0.124611	7.70841	17.9374	16.1292	1.80818	RCH-ACV	NDOR1	FALSE	TRUE	FALSE	FALSE	TRUE	Destabilized
RNF220_1	7.19129	5.06353	0.0183351	0.324972	2.49608	13.2964	0.122217	7.56535	16.4533	14.5579	1.89543	RCH-ACV	RNF220	FALSE	TRUE	FALSE	FALSE	TRUE	Destabilized
DIP2A_1	10.2203	5.0622	0.0183503	0.324972	2.49608	13.2964	0.173719	10.7548	15.9195	14.169	1.75054	RCH-ACV	DIP2A	TRUE	TRUE	TRUE	TRUE	TRUE	Destabilized
DENND1A_1	6.82851	5.05817	0.0183962	0.324972	2.49608	13.2964	0.116114	7.19132	12.1546	13.8856	-1.73103	RCH-ACV	DENND1A	FALSE	FALSE	TRUE	FALSE	TRUE	Stabilized
WIPF2_3	93.8805	5.0563	0.0184176	0.324972	2.49608	13.2964	1.59668	98.9051	26.6154	21.0493	5.56608	RCH-ACV	WIPF2	FALSE	FALSE	FALSE	FALSE	FALSE	Destabilized
NEDD4_2	4.46964	5.0554	0.0184278	0.324972	2.49608	13.2964	0.0760247	4.70969	11.23	9.97171	1.25825	RCH-ACV	NEDD4	FALSE	TRUE	FALSE	TRUE	TRUE	Destabilized
CKB_2	26.9586	5.0499	0.0184909	0.325545	2.49608	13.2964	0.458799	28.4374	12.1609	15.5762	-3.41537	RCH-ACV	CKB	FALSE	FALSE	FALSE	FALSE	FALSE	Stabilized
ELP4_2	7.60651	5.04728	0.018521	0.325545	2.49608	13.2964	0.129487	8.02794	18.6492	17.1147	1.53446	RCH-ACV	ELP4	FALSE	FALSE	FALSE	FALSE	FALSE	Destabilized
DOHH_1	12.0525	5.04419	0.0185566	0.325636	2.49608	13.2964	0.205236	12.728	14.2477	16.5356	-2.28789	RCH-ACV	DOHH	FALSE	FALSE	FALSE	FALSE	FALSE	Stabilized
VARS2_1	23.7714	5.0314	0.0187047	0.327317	2.49608	13.2964	0.405321	25.1676	15.0851	12.3131	2.77201	RCH-ACV	VARS2	FALSE	TRUE	TRUE	FALSE	TRUE	Destabilized
BLM_1	14.0302	5.03066	0.0187134	0.327317	2.49608	13.2964	0.239244	14.8565	19.9556	17.5153	2.44033	RCH-ACV	BLM	FALSE	TRUE	FALSE	FALSE	TRUE	Destabilized
PDXK_1	8.80104	5.01463	0.018901	0.329525	2.49608	13.2964	0.150322	9.34912	16.647	18.2039	-1.55699	RCH-ACV	PDXK	FALSE	FALSE	FALSE	FALSE	FALSE	Stabilized
PIP4K2C_2	9.76546	5.01264	0.0189245	0.329525	2.49608	13.2964	0.166829	10.3777	12.0627	14.2453	-2.18254	RCH-ACV	PIP4K2C	FALSE	TRUE	FALSE	FALSE	TRUE	Stabilized
TAB2_1	17.3619	5.01202	0.0189319	0.329525	2.49608	13.2964	0.296623	18.4527	17.1942	18.5987	-1.40449	RCH-ACV	TAB2	FALSE	FALSE	FALSE	FALSE	FALSE	Stabilized
PUS7L_1	5.32647	5.00595	0.0190036	0.330047	2.49608	13.2964	0.0910578	5.66798	14.4304	13.0212	1.40913	RCH-ACV	PUS7L	FALSE	FALSE	TRUE	FALSE	TRUE	Destabilized
SGK3_1	13.1592	5.00428	0.0190234	0.330047	2.49608	13.2964	0.224999	14.0076	13.8543	11.7529	2.10141	RCH-ACV	SGK3	FALSE	FALSE	FALSE	TRUE	TRUE	Destabilized
BUD13_1	17.1717	4.98794	0.0192184	0.332374	2.49608	13.2964	0.294102	18.3386	17.6524	20.5636	-2.91118	RCH-ACV	BUD13	FALSE	FALSE	FALSE	FALSE	FALSE	Stabilized
ABL1_2	8.83376	4.98414	0.019264	0.332374	2.49608	13.2964	0.151357	9.44128	13.2826	15.1274	-1.84488	RCH-ACV	ABL1	FALSE	FALSE	FALSE	FALSE	FALSE	Stabilized
KMT2D_1	3.62745	4.9825	0.0192838	0.332374	2.49608	13.2964	0.0621629	3.8782	14.0507	12.7916	1.25901	RCH-ACV	KMT2D	FALSE	TRUE	TRUE	FALSE	TRUE	Destabilized
ZNF146_0	15.6639	4.97839	0.0193334	0.332374	2.49608	13.2964	0.268544	16.7605	14.7252	12.3718	2.35339	RCH-ACV	ZNF146	FALSE	FALSE	FALSE	FALSE	FALSE	Destabilized
RNMT_2	10.9515	4.9773	0.0193466	0.332374	2.49608	13.2964	0.187776	11.7208	17.8449	15.7803	2.06459	RCH-ACV	RNMT	FALSE	FALSE	TRUE	FALSE	TRUE	Destabilized
ZC3H8_1	4.89353	4.97545	0.019369	0.332374	2.49608	13.2964	0.0839209	5.23921	16.2651	14.7095	1.55563	RCH-ACV	ZC3H8	FALSE	FALSE	FALSE	FALSE	FALSE	Destabilized
DNTTIP2_2	4.13557	4.97348	0.0193929	0.332374	2.49608	13.2964	0.070937	4.42946	20.0607	18.7803	1.28042	RCH-ACV	DNTTIP2	FALSE	TRUE	FALSE	FALSE	TRUE	Destabilized
NECTIN1_1	15.4656	4.97244	0.0194055	0.332374	2.49608	13.2964	0.265309	16.5682	23.566	20.8526	2.71337	RCH-ACV	NECTIN1	FALSE	TRUE	FALSE	FALSE	TRUE	Destabilized
EXOC1_2	7.13133	4.96444	0.0195029	0.333217	2.49608	13.2964	0.122438	7.65202	12.0139	10.2293	1.78451	RCH-ACV	EXOC1	FALSE	FALSE	TRUE	FALSE	TRUE	Destabilized
DLGAP5_2	3.25198	4.96329	0.0195169	0.333217	2.49608	13.2964	0.0558401	3.49023	13.8755	13.1448	0.730642	RCH-ACV	DLGAP5	FALSE	FALSE	FALSE	FALSE	FALSE	Destabilized
HSBP1_1	4.61692	4.95807	0.0195808	0.333615	2.49608	13.2964	0.0793209	4.96039	22.191	20.7106	1.48037	RCH-ACV	HSBP1	FALSE	FALSE	FALSE	FALSE	FALSE	Destabilized
MYO9B_3	5.46275	4.9543	0.0196271	0.333615	2.49608	13.2964	0.0938896	5.87361	14.4235	13.0062	1.41731	RCH-ACV	MYO9B	FALSE	FALSE	FALSE	FALSE	FALSE	Destabilized
CANX_2	7.2398	4.95244	0.01965	0.333615	2.49608	13.2964	0.124456	7.78723	12.9777	14.854	-1.87631	RCH-ACV	CANX	FALSE	FALSE	TRUE	FALSE	TRUE	Stabilized
NTAN1_1	9.38736	4.95066	0.019672	0.333615	2.49608	13.2964	0.161404	10.1008	16.2639	14.7642	1.49968	RCH-ACV	NTAN1	FALSE	FALSE	FALSE	FALSE	FALSE	Destabilized
FERMT1_2	3.96163	4.94873	0.0196958	0.333615	2.49608	13.2964	0.0681291	4.26438	11.6327	10.9524	0.680271	RCH-ACV	FERMT1	FALSE	FALSE	FALSE	FALSE	FALSE	Destabilized
BTAF1_1	3.39677	4.93156	0.0199091	0.335894	2.49608	13.2964	0.0585206	3.66909	13.1092	12.2836	0.82559	RCH-ACV	BTAF1	FALSE	FALSE	TRUE	FALSE	TRUE	Destabilized
RBCK1_2	2.65193	4.93009	0.0199275	0.335894	2.49608	13.2964	0.0456953	2.86539	10.3728	11.5297	-1.15685	RCH-ACV	RBCK1	FALSE	FALSE	FALSE	FALSE	FALSE	Stabilized
DRG2_1	6.10398	4.92996	0.019929	0.335894	2.49608	13.2964	0.105179	6.59547	15.0434	13.5073	1.53604	RCH-ACV	DRG2	FALSE	FALSE	FALSE	FALSE	FALSE	Destabilized
SEPHS1_2	5.89294	4.92784	0.0199556	0.335894	2.49608	13.2964	0.101565	6.37017	18.9946	18.7119	0.282674	RCH-ACV	SEPHS1	FALSE	FALSE	FALSE	FALSE	FALSE	Destabilized
ABL2_1	8.01023	4.92432	0.0199998	0.335977	2.49608	13.2964	0.138108	8.66513	11.4568	12.9192	-1.46235	RCH-ACV	ABL2	FALSE	FALSE	FALSE	FALSE	FALSE	Stabilized
AAR2_2	8.9253	4.91871	0.0200704	0.335977	2.49608	13.2964	0.153976	9.66601	14.2407	12.1131	2.12761	RCH-ACV	AAR2	FALSE	FALSE	FALSE	FALSE	FALSE	Destabilized
MAP3K1_1	3.74927	4.91869	0.0200707	0.335977	2.49608	13.2964	0.0646813	4.06044	10.8522	12.1097	-1.25744	RCH-ACV	MAP3K1	TRUE	FALSE	TRUE	FALSE	TRUE	Stabilized
L3MBTL2_0	7.57733	4.91748	0.0200859	0.335977	2.49608	13.2964	0.130738	8.20822	10.0983	12.1567	-2.05839	RCH-ACV	L3MBTL2	FALSE	FALSE	FALSE	TRUE	TRUE	Stabilized
ZC3H18_1	41.6165	4.91265	0.020147	0.336017	2.49608	13.2964	0.718415	45.1259	21.3216	25.4135	-4.09187	RCH-ACV	ZC3H18	FALSE	FALSE	FALSE	FALSE	FALSE	Stabilized
TAF5L_2	28.0226	4.91084	0.0201699	0.336017	2.49608	13.2964	0.483839	30.3968	16.928	13.1991	3.72892	RCH-ACV	TAF5L	FALSE	FALSE	TRUE	FALSE	TRUE	Destabilized
KIF20B_1	13.9874	4.90986	0.0201824	0.336017	2.49608	13.2964	0.241532	15.1755	12.1973	9.31977	2.87757	RCH-ACV	KIF20B	FALSE	TRUE	TRUE	FALSE	TRUE	Destabilized
ZNF69_1	5.30838	4.90117	0.0202931	0.337337	2.49608	13.2964	0.0917488	5.7695	9.66204	11.3542	-1.69213	RCH-ACV	ZNF69	FALSE	FALSE	FALSE	FALSE	FALSE	Stabilized
TCF20_3	151.11	4.88314	0.020525	0.340664	2.49608	13.2964	2.61677	164.843	24.2093	15.6145	8.59471	RCH-ACV	TCF20	FALSE	TRUE	FALSE	FALSE	TRUE	Destabilized
RAB34_2	17.9097	4.87432	0.0206394	0.342034	2.49608	13.2964	0.310435	19.5727	18.1197	18.161	-0.04127	RCH-ACV	RAB34	FALSE	FALSE	FALSE	FALSE	FALSE	Stabilized
RAB34_2	17.9097	4.87432	0.0206394	0.342034	2.49608	13.2964	0.310435	19.5727	18.1197	18.161	-0.04127	RCH-ACV	RAB34	FALSE	FALSE	FALSE	FALSE	FALSE	Stabilized
PCM1_2	26.5673	4.86989	0.0206973	0.342463	2.49608	13.2964	0.460718	29.0605	18.5883	22.158	-3.56974	RCH-ACV	PCM1	FALSE	TRUE	FALSE	TRUE	TRUE	Stabilized
RFX3_1	2.30997	4.86038	0.0208219	0.34376	2.49608	13.2964	0.0400995	2.5317	12.6688	11.8462	0.822617	RCH-ACV	RFX3	FALSE	FALSE	FALSE	FALSE	FALSE	Destabilized
UBL4A_1	6.01131	4.85903	0.0208398	0.34376	2.49608	13.2964	0.104367	6.59015	15.0063	14.5732	0.433033	RCH-ACV	UBL4A	FALSE	FALSE	FALSE	FALSE	FALSE	Destabilized
SMCHD1_2	3.19053	4.85532	0.0208886	0.344037	2.49608	13.2964	0.0554156	3.50043	9.27101	8.36351	0.907498	RCH-ACV	SMCHD1	FALSE	FALSE	FALSE	FALSE	FALSE	Destabilized
CASP8_2	2.0824	4.851	0.0209458	0.34445	2.49608	13.2964	0.0361856	2.2867	12.224	11.5099	0.714118	RCH-ACV	CASP8	FALSE	FALSE	FALSE	FALSE	FALSE	Destabilized
NFAT5_2	4.48414	4.84281	0.0210547	0.3454	2.49608	13.2964	0.0779892	4.9324	13.6048	12.2219	1.38296	RCH-ACV	NFAT5	FALSE	TRUE	TRUE	FALSE	TRUE	Destabilized
ATG16L2_0	19.0593	4.8418	0.021068	0.3454	2.49608	13.2964	0.331521	20.9689	11.8882	14.8813	-2.99308	RCH-ACV	ATG16L2	FALSE	FALSE	TRUE	FALSE	TRUE	Stabilized
MAPKAPK5_1	4.27124	4.83646	0.0211394	0.345425	2.49608	13.2964	0.0743374	4.70437	11.0728	12.5072	-1.43439	RCH-ACV	MAPKAPK5	FALSE	FALSE	FALSE	FALSE	FALSE	Stabilized
GSK3B_2	13.6341	4.83257	0.0211916	0.345425	2.49608	13.2964	0.237391	15.0288	12.8647	15.3559	-2.49112	RCH-ACV	GSK3B	FALSE	FALSE	FALSE	FALSE	FALSE	Stabilized
COQ8B_1	9.41078	4.83231	0.0211951	0.345425	2.49608	13.2964	0.163861	10.374	8.85909	11.1742	-2.31515	RCH-ACV	COQ8B	FALSE	TRUE	FALSE	FALSE	TRUE	Stabilized
VPS51_1	5.14023	4.82865	0.0212443	0.345425	2.49608	13.2964	0.0895374	5.67065	11.5172	10.0991	1.41803	RCH-ACV	VPS51	TRUE	FALSE	FALSE	FALSE	TRUE	Destabilized
SNX15_1	3.5583	4.82743	0.0212608	0.345425	2.49608	13.2964	0.0619901	3.92647	11.2944	10.3968	0.897581	RCH-ACV	SNX15	FALSE	FALSE	FALSE	FALSE	FALSE	Destabilized
GPC1_2	14.6397	4.82727	0.0212628	0.345425	2.49608	13.2964	0.255047	16.155	17.7038	19.7297	-2.02591	RCH-ACV	GPC1	TRUE	FALSE	TRUE	FALSE	TRUE	Stabilized
PSMA7_1	25.6271	4.8247	0.0212975	0.345465	2.49608	13.2964	0.446589	28.2947	21.4564	18.0485	3.40791	RCH-ACV	PSMA7	FALSE	FALSE	FALSE	FALSE	FALSE	Destabilized
DDX19B_1	22.743	4.82134	0.0213429	0.345678	2.49608	13.2964	0.396473	25.1278	12.6681	9.24593	3.42221	RCH-ACV	DDX19B	FALSE	FALSE	FALSE	FALSE	FALSE	Destabilized
L1CAM_0	4.16663	4.81231	0.0214657	0.346281	2.49608	13.2964	0.0727077	4.6122	10.5995	9.50533	1.0942	RCH-ACV	L1CAM	FALSE	FALSE	TRUE	FALSE	TRUE	Destabilized
CUX1_1	4.43819	4.81154	0.0214761	0.346281	2.49608	13.2964	0.0774528	4.91357	14.2346	12.8757	1.35887	RCH-ACV	CUX1	FALSE	FALSE	FALSE	FALSE	FALSE	Destabilized
CUX1_1	4.43819	4.81154	0.0214761	0.346281	2.49608	13.2964	0.0774528	4.91357	14.2346	12.8757	1.35887	RCH-ACV	CUX1	FALSE	TRUE	FALSE	FALSE	TRUE	Destabilized
COG8_1	4.80684	4.81147	0.021477	0.346281	2.49608	13.2964	0.0838869	5.32179	7.92168	6.72941	1.19227	RCH-ACV	COG8	FALSE	FALSE	TRUE	TRUE	TRUE	Destabilized
C1orf50_1	13.826	4.80712	0.0215365	0.346718	2.49608	13.2964	0.241401	15.321	18.9211	16.6974	2.22373	RCH-ACV	C1orf50	FALSE	FALSE	FALSE	FALSE	FALSE	Destabilized
PRPF39_1	4.32599	4.80218	0.0216041	0.346941	2.49608	13.2964	0.0755721	4.79869	9.48669	8.5179	0.968792	RCH-ACV	PRPF39	FALSE	TRUE	FALSE	FALSE	TRUE	Destabilized
GSPT2_1	3.91141	4.80139	0.0216151	0.346941	2.49608	13.2964	0.0683356	4.33953	11.5793	10.318	1.26124	RCH-ACV	GSPT2	FALSE	FALSE	FALSE	FALSE	FALSE	Destabilized
ITCH_1	6.62003	4.79153	0.0217509	0.348599	2.49608	13.2964	0.115783	7.35973	12.4957	11.1414	1.35435	RCH-ACV	ITCH	FALSE	TRUE	FALSE	FALSE	TRUE	Destabilized
DLG1_2	6.44513	4.78604	0.021827	0.349298	2.49608	13.2964	0.112792	7.1735	19.2054	17.5346	1.67077	RCH-ACV	DLG1	FALSE	TRUE	FALSE	FALSE	TRUE	Destabilized
MTA2_1	3.09126	4.78075	0.0219007	0.349447	2.49608	13.2964	0.0541295	3.44442	10.4648	11.6996	-1.23478	RCH-ACV	MTA2	FALSE	FALSE	FALSE	FALSE	FALSE	Stabilized
USP38_1	7.01968	4.78069	0.0219015	0.349447	2.49608	13.2964	0.122919	7.82173	12.6482	10.9853	1.66282	RCH-ACV	USP38	FALSE	FALSE	FALSE	FALSE	FALSE	Destabilized
SMAD4_1	6.42508	4.77222	0.0220199	0.350813	2.49608	13.2964	0.112612	7.17189	15.4539	13.8114	1.6425	RCH-ACV	SMAD4	FALSE	FALSE	FALSE	FALSE	FALSE	Destabilized
NUP93_1	3.83589	4.76813	0.0220773	0.351164	2.49608	13.2964	0.067262	4.28542	8.84857	7.9357	0.91287	RCH-ACV	NUP93	FALSE	FALSE	FALSE	FALSE	FALSE	Destabilized
PKP4_2	9.68141	4.766	0.0221074	0.351164	2.49608	13.2964	0.169803	10.8208	26.0054	24.0666	1.93882	RCH-ACV	PKP4	TRUE	TRUE	TRUE	FALSE	TRUE	Destabilized
EEFSEC_2	15.1681	4.75692	0.0222358	0.352461	2.49608	13.2964	0.266302	16.9856	7.64891	10.5128	-2.86391	RCH-ACV	EEFSEC	FALSE	FALSE	FALSE	FALSE	FALSE	Stabilized
IMPDH1_2	11.425	4.75409	0.0222759	0.352461	2.49608	13.2964	0.200649	12.8016	12.9691	15.3821	-2.41298	RCH-ACV	IMPDH1	FALSE	TRUE	FALSE	FALSE	TRUE	Stabilized
FHOD1_2	7.00828	4.75327	0.0222877	0.352461	2.49608	13.2964	0.123092	7.85408	15.0605	13.3734	1.68709	RCH-ACV	FHOD1	FALSE	FALSE	FALSE	FALSE	FALSE	Destabilized
MX1_1	4.31605	4.73643	0.0225287	0.355602	2.49608	13.2964	0.0759488	4.85413	8.15329	6.75948	1.39381	RCH-ACV	MX1	FALSE	FALSE	FALSE	FALSE	FALSE	Destabilized
TAF4_1	7.02674	4.73476	0.0225527	0.355602	2.49608	13.2964	0.123672	7.90554	13.4781	11.6767	1.80139	RCH-ACV	TAF4	FALSE	TRUE	TRUE	FALSE	TRUE	Destabilized
CASTOR1_1	6.09257	4.73229	0.0225884	0.355643	2.49608	13.2964	0.10726	6.85812	17.9181	16.7808	1.13731	RCH-ACV	CASTOR1	FALSE	FALSE	FALSE	FALSE	FALSE	Destabilized
ARHGAP45_2	6.43061	4.72437	0.0227031	0.356925	2.49608	13.2964	0.113311	7.25078	12.8311	11.4618	1.36928	RCH-ACV	ARHGAP45	TRUE	FALSE	TRUE	FALSE	TRUE	Destabilized
MICU1_1	7.16429	4.72079	0.0227551	0.357219	2.49608	13.2964	0.12629	8.08414	13.0548	11.0764	1.97847	RCH-ACV	MICU1	FALSE	FALSE	FALSE	FALSE	FALSE	Destabilized
STAMBP_2	22.0925	4.70329	0.0230117	0.360536	2.49608	13.2964	0.390208	25.0218	16.8577	19.3065	-2.44876	RCH-ACV	STAMBP	FALSE	FALSE	FALSE	FALSE	FALSE	Stabilized
GORAB_2	11.9128	4.7018	0.0230337	0.360536	2.49608	13.2964	0.210445	13.4966	16.7458	14.5284	2.21748	RCH-ACV	GORAB	FALSE	FALSE	FALSE	FALSE	FALSE	Destabilized
TAF9B_1	31.7182	4.69519	0.0231316	0.361541	2.49608	13.2964	0.560735	35.9858	13.1505	17.2827	-4.13215	RCH-ACV	TAF9B	FALSE	FALSE	FALSE	FALSE	FALSE	Stabilized
PTMA_2	10.0946	4.69045	0.0232021	0.362114	2.49608	13.2964	0.178554	11.4643	18.4444	16.2831	2.1613	RCH-ACV	PTMA	FALSE	FALSE	FALSE	FALSE	FALSE	Destabilized
TPPP_1	9.92858	4.68709	0.0232522	0.362199	2.49608	13.2964	0.175685	11.2839	19.6847	21.8476	-2.16287	RCH-ACV	TPPP	FALSE	FALSE	FALSE	FALSE	FALSE	Stabilized
BAP1_1	7.1143	4.68556	0.0232751	0.362199	2.49608	13.2964	0.125909	8.0881	13.7741	12.1072	1.66688	RCH-ACV	BAP1	FALSE	FALSE	FALSE	FALSE	FALSE	Destabilized
FAM126B_0	18.9573	4.68151	0.0233356	0.362616	2.49608	13.2964	0.335661	21.5708	17.3396	20.3167	-2.97711	RCH-ACV	FAM126B	FALSE	FALSE	FALSE	FALSE	FALSE	Stabilized
SMG7_2	4.9691	4.67897	0.0233738	0.362683	2.49608	13.2964	0.088009	5.65723	10.7595	9.10489	1.65463	RCH-ACV	SMG7	FALSE	FALSE	FALSE	FALSE	FALSE	Destabilized
UBE3C_1	6.12186	4.67324	0.0234601	0.363496	2.49608	13.2964	0.108497	6.97817	13.4159	12.3587	1.05715	RCH-ACV	UBE3C	FALSE	FALSE	FALSE	FALSE	FALSE	Destabilized
AAMDC_1	40.083	4.66275	0.023619	0.36543	2.49608	13.2964	0.711234	45.7925	23.658	19.3044	4.35362	RCH-ACV	AAMDC	FALSE	FALSE	FALSE	FALSE	FALSE	Destabilized
COG4_2	4.3636	4.65338	0.0237618	0.36711	2.49608	13.2964	0.0775109	4.99519	10.2777	9.0903	1.18742	RCH-ACV	COG4	FALSE	FALSE	FALSE	FALSE	FALSE	Destabilized
STC2_0	32.9201	4.64832	0.0238395	0.36731	2.49608	13.2964	0.585103	37.726	22.2484	18.4722	3.77621	RCH-ACV	STC2	FALSE	TRUE	FALSE	FALSE	TRUE	Destabilized
NUDT2_1	83.311	4.64807	0.0238433	0.36731	2.49608	13.2964	1.48076	95.4785	30.9465	25.9143	5.03217	RCH-ACV	NUDT2	FALSE	FALSE	FALSE	FALSE	FALSE	Destabilized
RPS28_1	19.157	4.6348	0.0240482	0.369535	2.49608	13.2964	0.341015	22.0177	25.4908	28.7376	-3.24681	RCH-ACV	RPS28	FALSE	FALSE	FALSE	FALSE	FALSE	Stabilized
RAI1_3	13.0458	4.63426	0.0240566	0.369535	2.49608	13.2964	0.232244	14.9956	19.4695	21.2601	-1.79059	RCH-ACV	RAI1	TRUE	TRUE	FALSE	FALSE	TRUE	Stabilized
IDS_1	16.5084	4.62455	0.0242079	0.371089	2.49608	13.2964	0.294217	19.0157	18.7172	21.3703	-2.65313	RCH-ACV	IDS	FALSE	FALSE	TRUE	FALSE	TRUE	Stabilized
KIAA0391_1	3.79838	4.62333	0.024227	0.371089	2.49608	13.2964	0.067705	4.37642	7.14346	6.52359	0.619868	RCH-ACV	KIAA0391	FALSE	FALSE	FALSE	FALSE	FALSE	Destabilized
DYNC2LI1_2	10.2161	4.62091	0.0242649	0.371138	2.49608	13.2964	0.18215	11.777	7.50971	9.88221	-2.3725	RCH-ACV	DYNC2LI1	FALSE	FALSE	FALSE	FALSE	FALSE	Stabilized
KLF13_1	22.2227	4.61371	0.0243781	0.371909	2.49608	13.2964	0.396555	25.658	19.2327	15.7478	3.48494	RCH-ACV	KLF13	FALSE	TRUE	FALSE	FALSE	TRUE	Destabilized
GSE1_1	3.18077	4.6133	0.0243846	0.371909	2.49608	13.2964	0.0567623	3.67279	13.0156	11.7711	1.24451	RCH-ACV	GSE1	FALSE	TRUE	FALSE	TRUE	TRUE	Destabilized
ARPP19_1	19.438	4.60201	0.0245634	0.373168	2.49608	13.2964	0.347337	22.4999	20.2886	17.6671	2.6215	RCH-ACV	ARPP19	FALSE	FALSE	FALSE	FALSE	FALSE	Destabilized
HELZ_2	7.75929	4.60182	0.0245663	0.373168	2.49608	13.2964	0.138653	8.98189	16.9158	15.1751	1.74067	RCH-ACV	HELZ	FALSE	FALSE	FALSE	FALSE	FALSE	Destabilized
LRR1_1	6.75781	4.60149	0.0245716	0.373168	2.49608	13.2964	0.120762	7.82318	11.9959	10.2821	1.71387	RCH-ACV	LRR1	FALSE	FALSE	FALSE	FALSE	FALSE	Destabilized
BPTF_1	2.10202	4.59755	0.0246344	0.373592	2.49608	13.2964	0.0375805	2.43549	8.85626	8.22437	0.631889	RCH-ACV	BPTF	TRUE	FALSE	TRUE	FALSE	TRUE	Destabilized
FBXO18_2	14.7069	4.5923	0.0247183	0.374158	2.49608	13.2964	0.263095	17.0595	12.8413	15.2017	-2.36041	RCH-ACV	FBXO18	FALSE	FALSE	FALSE	FALSE	FALSE	Stabilized
TXLNG_2	8.63321	4.59085	0.0247415	0.374158	2.49608	13.2964	0.154467	10.0174	13.9898	16.0293	-2.03955	RCH-ACV	TXLNG	FALSE	FALSE	FALSE	FALSE	FALSE	Stabilized
FAM192A_2	11.8577	4.58814	0.024785	0.374288	2.49608	13.2964	0.212229	13.7671	20.2783	17.779	2.49933	RCH-ACV	FAM192A	FALSE	FALSE	FALSE	FALSE	FALSE	Destabilized
TK1_2	71.0488	4.57374	0.0250175	0.377269	2.49608	13.2964	1.27378	82.7487	28.5892	23.0653	5.5239	RCH-ACV	TK1	FALSE	FALSE	FALSE	FALSE	FALSE	Destabilized
NCKIPSD_2	6.37853	4.56977	0.0250822	0.377285	2.49608	13.2964	0.114409	7.43536	13.8425	15.6834	-1.84096	RCH-ACV	NCKIPSD	FALSE	FALSE	TRUE	FALSE	TRUE	Stabilized
GNE_2	16.9726	4.56903	0.0250942	0.377285	2.49608	13.2964	0.304457	19.788	12.6315	15.1857	-2.55428	RCH-ACV	GNE	FALSE	FALSE	FALSE	FALSE	FALSE	Stabilized
STAT3_3	3.36539	4.56719	0.0251242	0.377285	2.49608	13.2964	0.0603818	3.92519	12.5842	11.6607	0.923452	RCH-ACV	STAT3	FALSE	TRUE	FALSE	FALSE	TRUE	Destabilized
CHIA_0	15.4779	4.56042	0.025235	0.378419	2.49608	13.2964	0.277927	18.0794	16.0186	13.7163	2.30228	RCH-ACV	CHIA	FALSE	FALSE	FALSE	FALSE	FALSE	Destabilized
NSRP1_1	5.89564	4.55333	0.0253516	0.37925	2.49608	13.2964	0.105953	6.89728	19.5855	20.4777	-0.892142	RCH-ACV	NSRP1	FALSE	FALSE	FALSE	FALSE	FALSE	Stabilized
LIN9_1	4.51458	4.55275	0.0253612	0.37925	2.49608	13.2964	0.0811389	5.28226	11.6667	12.9456	-1.27887	RCH-ACV	LIN9	FALSE	TRUE	FALSE	FALSE	TRUE	Stabilized
USP24_1	4.61887	4.542	0.025539	0.380968	2.49608	13.2964	0.0831192	5.41706	11.9115	10.6741	1.23744	RCH-ACV	USP24	FALSE	TRUE	FALSE	FALSE	TRUE	Destabilized
TSEN54_1	6.88595	4.54152	0.0255471	0.380968	2.49608	13.2964	0.123924	8.07679	12.456	10.6569	1.79914	RCH-ACV	TSEN54	FALSE	TRUE	FALSE	FALSE	TRUE	Destabilized
DYM_1	4.14747	4.53476	0.0256597	0.382116	2.49608	13.2964	0.0747005	4.87197	12.52	11.7619	0.758094	RCH-ACV	DYM	FALSE	TRUE	FALSE	FALSE	TRUE	Destabilized
POP7_1	11.9693	4.53051	0.025731	0.382196	2.49608	13.2964	0.21569	14.0734	20.0629	17.8175	2.24537	RCH-ACV	POP7	FALSE	TRUE	FALSE	FALSE	TRUE	Destabilized
SKIV2L_1	2.1913	4.53019	0.0257364	0.382196	2.49608	13.2964	0.0394892	2.57669	7.52545	6.87241	0.653041	RCH-ACV	SKIV2L	FALSE	FALSE	FALSE	FALSE	FALSE	Destabilized
URM1_0	6.06763	4.52512	0.0258216	0.382931	2.49608	13.2964	0.10941	7.14274	17.6633	16.3952	1.26812	RCH-ACV	URM1	FALSE	FALSE	FALSE	FALSE	FALSE	Destabilized
SCYL1_1	3.9798	4.52087	0.0258932	0.383462	2.49608	13.2964	0.0717995	4.68938	15.3653	14.3831	0.982196	RCH-ACV	SCYL1	TRUE	TRUE	FALSE	FALSE	TRUE	Destabilized
PPP6R1_2	9.51172	4.51754	0.0259495	0.383767	2.49608	13.2964	0.171669	11.2159	15.5579	13.5282	2.02977	RCH-ACV	PPP6R1	FALSE	TRUE	FALSE	FALSE	TRUE	Destabilized
ZNF8_1	67.9524	4.51478	0.0259963	0.383883	2.49608	13.2964	1.22682	80.176	12.5735	18.598	-6.0245	RCH-ACV	ZNF8	FALSE	FALSE	FALSE	FALSE	FALSE	Stabilized
TPM4_1	8.76862	4.5106	0.0260673	0.383883	2.49608	13.2964	0.158389	10.3555	20.0473	22.0152	-1.96795	RCH-ACV	TPM4	FALSE	FALSE	FALSE	FALSE	FALSE	Stabilized
HJURP_1	8.80028	4.5083	0.0261066	0.383883	2.49608	13.2964	0.159005	10.3982	11.0341	13.3346	-2.30042	RCH-ACV	HJURP	FALSE	FALSE	TRUE	FALSE	TRUE	Stabilized
UBA2_2	8.86921	4.50527	0.0261583	0.383883	2.49608	13.2964	0.160309	10.4867	13.8928	15.8538	-1.96106	RCH-ACV	UBA2	FALSE	FALSE	FALSE	TRUE	TRUE	Stabilized
COMMD2_2	44.9261	4.50381	0.0261832	0.383883	2.49608	13.2964	0.812172	53.1367	13.3953	16.9372	-3.54185	RCH-ACV	COMMD2	FALSE	FALSE	FALSE	FALSE	FALSE	Stabilized
NT5DC2_2	15.0821	4.50194	0.0262151	0.383883	2.49608	13.2964	0.272715	17.8459	18.1958	15.3294	2.86638	RCH-ACV	NT5DC2	FALSE	TRUE	FALSE	FALSE	TRUE	Destabilized
ERCC6L_3	5.16151	4.50071	0.0262362	0.383883	2.49608	13.2964	0.0933443	6.10902	10.9963	9.32819	1.6681	RCH-ACV	ERCC6L	FALSE	TRUE	TRUE	FALSE	TRUE	Destabilized
LARP4_3	4.59589	4.50027	0.0262438	0.383883	2.49608	13.2964	0.0831196	5.44009	10.4596	9.10194	1.3577	RCH-ACV	LARP4	FALSE	FALSE	FALSE	FALSE	FALSE	Destabilized
DNAJC2_2	3.28955	4.48014	0.0265917	0.388442	2.49608	13.2964	0.0596386	3.9113	8.13882	7.18787	0.950954	RCH-ACV	DNAJC2	FALSE	FALSE	FALSE	FALSE	FALSE	Destabilized
AGO2_1	45.9039	4.47793	0.0266302	0.388474	2.49608	13.2964	0.832447	54.607	22.9846	17.9641	5.0205	RCH-ACV	AGO2	FALSE	FALSE	FALSE	FALSE	FALSE	Destabilized
MYL2_0	109.021	4.47512	0.0266794	0.388663	2.49608	13.2964	1.97772	129.772	15.9765	22.3045	-6.32802	RCH-ACV	MYL2	FALSE	FALSE	FALSE	FALSE	FALSE	Stabilized
MAP3K4_2	4.15926	4.46697	0.0268222	0.390214	2.49608	13.2964	0.075527	4.95997	11.7388	12.7947	-1.05594	RCH-ACV	MAP3K4	FALSE	TRUE	TRUE	FALSE	TRUE	Stabilized
ARHGEF1_1	4.18467	4.45249	0.0270782	0.393188	2.49608	13.2964	0.0761227	5.00649	10.2492	11.2691	-1.01992	RCH-ACV	ARHGEF1	FALSE	TRUE	FALSE	TRUE	TRUE	Stabilized
MTDH_2	11.4484	4.45126	0.0271	0.393188	2.49608	13.2964	0.208288	13.7005	22.4082	19.8935	2.51472	RCH-ACV	MTDH	FALSE	TRUE	FALSE	FALSE	TRUE	Destabilized
SMARCAD1_2	3.32858	4.44721	0.0271722	0.39328	2.49608	13.2964	0.0605889	3.98701	10.2311	9.21994	1.01114	RCH-ACV	SMARCAD1	FALSE	FALSE	FALSE	FALSE	FALSE	Destabilized
TCAF1_1	10.2507	4.44613	0.0271915	0.39328	2.49608	13.2964	0.186614	12.2814	13.9389	11.6323	2.30659	RCH-ACV	TCAF1	FALSE	FALSE	FALSE	FALSE	FALSE	Destabilized
PIK3CG_2	4.46903	4.44474	0.0272164	0.39328	2.49608	13.2964	0.0813726	5.35602	11.1147	12.3684	-1.25371	RCH-ACV	PIK3CG	FALSE	FALSE	FALSE	FALSE	FALSE	Stabilized
HDHD2_2	13.6789	4.44242	0.0272578	0.393349	2.49608	13.2964	0.249139	16.4024	21.3051	18.7031	2.602	RCH-ACV	HDHD2	FALSE	FALSE	TRUE	FALSE	TRUE	Destabilized
UBAP1_1	3.49392	4.4341	0.0274075	0.394977	2.49608	13.2964	0.0637011	4.19743	15.6152	14.3351	1.28016	RCH-ACV	UBAP1	FALSE	FALSE	FALSE	FALSE	FALSE	Destabilized
DGKZ_3	5.28364	4.42932	0.0274937	0.395687	2.49608	13.2964	0.0963878	6.35436	13.4271	11.9175	1.50958	RCH-ACV	DGKZ	FALSE	FALSE	FALSE	TRUE	TRUE	Destabilized
PPP3CC_2	8.74227	4.42138	0.0276378	0.397228	2.49608	13.2964	0.159639	10.5328	19.0636	17.0723	1.99126	RCH-ACV	PPP3CC	FALSE	FALSE	TRUE	FALSE	TRUE	Destabilized
FMNL1_1	2.76008	4.41654	0.0277261	0.397811	2.49608	13.2964	0.0504308	3.32901	7.5684	6.86849	0.699907	RCH-ACV	FMNL1	FALSE	FALSE	FALSE	FALSE	FALSE	Destabilized
WASHC5_2	3.50278	4.41509	0.0277525	0.397811	2.49608	13.2964	0.0640126	4.22619	11.073	10.3198	0.753188	RCH-ACV	WASHC5	FALSE	FALSE	FALSE	TRUE	TRUE	Destabilized
BPTF_3	1.93886	4.40667	0.0279071	0.399493	2.49608	13.2964	0.0354693	2.34375	11.1709	10.1502	1.0207	RCH-ACV	BPTF	TRUE	FALSE	TRUE	FALSE	TRUE	Destabilized
USF1_1	2.26891	4.40412	0.027954	0.399631	2.49608	13.2964	0.0415204	2.74432	17.4054	16.7005	0.704849	RCH-ACV	USF1	FALSE	FALSE	FALSE	FALSE	FALSE	Destabilized
CPQ_1	7.39127	4.3969	0.0280874	0.400516	2.49608	13.2964	0.135379	8.95464	20.339	18.6334	1.70563	RCH-ACV	CPQ	FALSE	FALSE	FALSE	FALSE	FALSE	Destabilized
GCDH_1	41.3585	4.39673	0.0280907	0.400516	2.49608	13.2964	0.757545	50.1085	17.1331	12.1896	4.94356	RCH-ACV	GCDH	TRUE	FALSE	FALSE	FALSE	TRUE	Destabilized
STK26_1	2.60348	4.39157	0.0281864	0.401348	2.49608	13.2964	0.0477174	3.15799	8.0649	7.24909	0.815802	RCH-ACV	STK26	FALSE	FALSE	FALSE	FALSE	FALSE	Destabilized
ATE1_1	3.41759	4.38338	0.0283395	0.402518	2.49608	13.2964	0.0627028	4.15324	11.5188	10.6453	0.873571	RCH-ACV	ATE1	FALSE	FALSE	FALSE	FALSE	FALSE	Destabilized
NRDC_2	12.6607	4.38043	0.0283948	0.402518	2.49608	13.2964	0.232373	15.3963	18.4469	16.2393	2.20755	RCH-ACV	NRDC	TRUE	TRUE	FALSE	FALSE	TRUE	Destabilized
UTP14A_2	10.7169	4.37893	0.0284229	0.402518	2.49608	13.2964	0.196734	13.037	16.5462	18.9538	-2.40757	RCH-ACV	UTP14A	FALSE	FALSE	FALSE	FALSE	FALSE	Stabilized
TPRKB_1	10.0699	4.37715	0.0284563	0.402518	2.49608	13.2964	0.184897	12.2549	22.1585	20.1562	2.00229	RCH-ACV	TPRKB	FALSE	TRUE	TRUE	FALSE	TRUE	Destabilized
ZNF318_3	3.80388	4.37335	0.0285279	0.402518	2.49608	13.2964	0.0698778	4.63327	14.9422	16.2355	-1.29326	RCH-ACV	ZNF318	FALSE	FALSE	FALSE	FALSE	FALSE	Stabilized
ITPK1_2	61.0625	4.37155	0.0285619	0.402518	2.49608	13.2964	1.12198	74.4071	11.6968	15.8323	-4.1355	RCH-ACV	ITPK1	FALSE	FALSE	FALSE	FALSE	FALSE	Stabilized
DDX17_2	7.86105	4.37055	0.0285808	0.402518	2.49608	13.2964	0.14446	9.5812	13.9175	12.2514	1.66611	RCH-ACV	DDX17	FALSE	FALSE	FALSE	FALSE	FALSE	Destabilized
ELAC1_1	10.3233	4.37025	0.0285866	0.402518	2.49608	13.2964	0.189715	12.5831	22.3571	23.7343	-1.37718	RCH-ACV	ELAC1	FALSE	FALSE	FALSE	FALSE	FALSE	Stabilized
KLHL36_1	18.4176	4.36534	0.0286796	0.402518	2.49608	13.2964	0.338674	22.4745	14.9154	12.1988	2.71662	RCH-ACV	KLHL36	FALSE	FALSE	TRUE	FALSE	TRUE	Destabilized
EXOC6B_1	5.42846	4.36509	0.0286844	0.402518	2.49608	13.2964	0.0998254	6.6246	10.8776	9.62177	1.25585	RCH-ACV	EXOC6B	FALSE	FALSE	FALSE	FALSE	FALSE	Destabilized
ARID1A_1	2.19703	4.36439	0.0286976	0.402518	2.49608	13.2964	0.0404053	2.68156	8.99455	8.21169	0.782862	RCH-ACV	ARID1A	FALSE	FALSE	TRUE	FALSE	TRUE	Destabilized
GORASP2_1	6.56937	4.36326	0.0287191	0.402518	2.49608	13.2964	0.120834	8.02026	11.9565	10.3269	1.62964	RCH-ACV	GORASP2	FALSE	TRUE	FALSE	TRUE	TRUE	Destabilized
MAP2K7_1	85.0192	102.287	6.64581e-05	0.548108	2.41652	5.09676	1.76637	1.75308	6.52632	16.445	-9.91866	SW13	MAP2K7	FALSE	FALSE	FALSE	TRUE	TRUE	Stabilized
DDX3X_2	50.4337	80.1821	0.000121762	0.548108	2.41652	5.09676	1.05365	1.32662	8.72567	16.5112	-7.78557	SW13	DDX3X	FALSE	FALSE	FALSE	FALSE	FALSE	Stabilized
UNC119B_1	23.074	64.6819	0.000207058	0.548108	2.41652	5.09676	0.48502	0.752392	10.2663	14.6466	-4.38036	SW13	UNC119B	FALSE	FALSE	FALSE	FALSE	FALSE	Stabilized
MAP2K5_2	32.5085	51.8135	0.000356824	0.548108	2.41652	5.09676	0.688694	1.3233	7.49543	12.1628	-4.6674	SW13	MAP2K5	FALSE	TRUE	FALSE	FALSE	TRUE	Stabilized
COG3_2	10.4487	41.8954	0.000598157	0.548108	2.41652	5.09676	0.223406	0.526016	7.44946	4.88873	2.56073	SW13	COG3	FALSE	FALSE	TRUE	FALSE	TRUE	Destabilized
CSK_2	26.3895	41.4496	0.000613836	0.548108	2.41652	5.09676	0.564531	1.34281	10.2394	14.4349	-4.19548	SW13	CSK	FALSE	TRUE	FALSE	FALSE	TRUE	Stabilized
NMRAL1_1	20.4102	39.4494	0.000691703	0.548108	2.41652	5.09676	0.437692	1.09122	8.40617	11.7358	-3.32966	SW13	NMRAL1	FALSE	FALSE	FALSE	FALSE	FALSE	Stabilized
UBE4A_1	14.8756	36.4779	0.000835142	0.548108	2.41652	5.09676	0.320323	0.860099	10.9398	7.50827	3.43156	SW13	UBE4A	FALSE	TRUE	TRUE	FALSE	TRUE	Destabilized
TBC1D15_1	12.1067	35.5588	0.000887875	0.548108	2.41652	5.09676	0.261068	0.718098	12.4553	9.28436	3.17092	SW13	TBC1D15	FALSE	FALSE	FALSE	TRUE	TRUE	Destabilized
ATG2B_3	20.5582	34.0479	0.000985142	0.548108	2.41652	5.09676	0.444414	1.27349	18.5458	13.5343	5.01148	SW13	ATG2B	FALSE	TRUE	TRUE	FALSE	TRUE	Destabilized
FKBP5_1	4.80872	33.6487	0.00101331	0.548108	2.41652	5.09676	0.104024	0.301414	9.36541	7.36572	1.9997	SW13	FKBP5	FALSE	TRUE	FALSE	FALSE	TRUE	Destabilized
STARD5_1	20.6715	32.9398	0.00106616	0.548108	2.41652	5.09676	0.447742	1.32359	11.1526	14.9379	-3.78532	SW13	STARD5	FALSE	FALSE	TRUE	TRUE	TRUE	Stabilized
RUFY1_1	7.71019	32.7725	0.00107919	0.548108	2.41652	5.09676	0.167053	0.496202	10.3701	7.58799	2.78216	SW13	RUFY1	FALSE	FALSE	FALSE	FALSE	FALSE	Destabilized
TTC39B_1	18.641	32.2271	0.00112325	0.548108	2.41652	5.09676	0.404299	1.21998	17.868	14.3918	3.47627	SW13	TTC39B	FALSE	TRUE	FALSE	FALSE	TRUE	Destabilized
ATG4A_1	13.0051	31.8031	0.00115924	0.548108	2.41652	5.09676	0.282294	0.862474	11.6084	8.7819	2.82651	SW13	ATG4A	FALSE	FALSE	FALSE	FALSE	FALSE	Destabilized
ACADM_1	13.4229	31.5298	0.0011833	0.548108	2.41652	5.09676	0.291521	0.897905	9.51734	12.7835	-3.26614	SW13	ACADM	FALSE	FALSE	FALSE	FALSE	FALSE	Stabilized
OSBPL2_1	16.8759	30.6093	0.00126964	0.548108	2.41652	5.09676	0.367204	1.16283	13.4783	9.92538	3.55288	SW13	OSBPL2	FALSE	FALSE	FALSE	FALSE	FALSE	Destabilized
BZW1_1	16.9039	30.0997	0.00132125	0.548108	2.41652	5.09676	0.368215	1.18448	11.6567	8.55955	3.09719	SW13	BZW1	FALSE	FALSE	TRUE	FALSE	TRUE	Destabilized
MON2_1	10.2448	30.0302	0.00132851	0.548108	2.41652	5.09676	0.223194	0.719526	12.3671	9.97571	2.3914	SW13	MON2	FALSE	TRUE	TRUE	FALSE	TRUE	Destabilized
BRAF_1	20.0556	28.6112	0.00148983	0.548108	2.41652	5.09676	0.438357	1.47844	10.4512	14.1838	-3.73263	SW13	BRAF	FALSE	TRUE	FALSE	TRUE	TRUE	Stabilized
MAPK11_1	8.38839	28.1732	0.00154511	0.548108	2.41652	5.09676	0.183541	0.627979	11.7125	14.3864	-2.67392	SW13	MAPK11	FALSE	TRUE	FALSE	FALSE	TRUE	Stabilized
MAGED1_2	57.2768	27.8982	0.00158129	0.548108	2.41652	5.09676	1.2541	4.33018	14.7771	23.4199	-8.64287	SW13	MAGED1	FALSE	FALSE	FALSE	FALSE	FALSE	Stabilized
ALDH7A1_2	37.0058	26.9151	0.00172075	0.548108	2.41652	5.09676	0.812336	2.89986	15.6971	21.1283	-5.43122	SW13	ALDH7A1	FALSE	TRUE	FALSE	FALSE	TRUE	Stabilized
RALGAPA1_2	8.19309	26.5302	0.00178002	0.548108	2.41652	5.09676	0.180041	0.651344	10.1942	7.3857	2.80855	SW13	RALGAPA1	FALSE	TRUE	TRUE	FALSE	TRUE	Destabilized
FOXP1_1	13.5656	26.3817	0.00180364	0.548108	2.41652	5.09676	0.298223	1.08452	13.5012	9.12368	4.37756	SW13	FOXP1	FALSE	FALSE	FALSE	FALSE	FALSE	Destabilized
LINS1_0	16.8646	26.0041	0.00186572	0.548108	2.41652	5.09676	0.371148	1.36785	17.5531	13.3423	4.21084	SW13	LINS1	FALSE	FALSE	FALSE	FALSE	FALSE	Destabilized
EIF4G3_1	6.20066	25.6988	0.00191813	0.548108	2.41652	5.09676	0.136582	0.508895	9.33228	7.13896	2.19332	SW13	EIF4G3	FALSE	FALSE	FALSE	FALSE	FALSE	Destabilized
TTC27_3	12.2714	25.5231	0.0019492	0.548108	2.41652	5.09676	0.270444	1.01406	8.50946	5.66566	2.84381	SW13	TTC27	FALSE	FALSE	FALSE	FALSE	FALSE	Destabilized
WWC1_0	102.35	25.4521	0.00196196	0.548108	2.41652	5.09676	2.25614	8.48142	12.3438	23.1015	-10.7577	SW13	WWC1	FALSE	TRUE	FALSE	FALSE	TRUE	Stabilized
TGFBRAP1_2	10.8096	24.6477	0.00211502	0.548108	2.41652	5.09676	0.238875	0.924992	8.00573	5.44629	2.55944	SW13	TGFBRAP1	FALSE	FALSE	FALSE	FALSE	FALSE	Destabilized
STAT3_1	9.59049	24.2644	0.00219384	0.548108	2.41652	5.09676	0.212198	0.833632	10.6156	7.92363	2.69198	SW13	STAT3	FALSE	TRUE	FALSE	FALSE	TRUE	Destabilized
ARFGEF1_1	14.754	24.2374	0.00219954	0.548108	2.41652	5.09676	0.326473	1.28388	9.62182	6.13227	3.48955	SW13	ARFGEF1	FALSE	TRUE	FALSE	FALSE	TRUE	Destabilized
TOR1AIP2_2	17.347	24.0921	0.0022306	0.548108	2.41652	5.09676	0.384037	1.51863	16.0728	11.3116	4.76119	SW13	TOR1AIP2	TRUE	FALSE	FALSE	FALSE	TRUE	Destabilized
TOR1AIP2_2	17.347	24.0921	0.0022306	0.548108	2.41652	5.09676	0.384037	1.51863	16.0728	11.3116	4.76119	SW13	TOR1AIP2	FALSE	FALSE	FALSE	FALSE	FALSE	Destabilized
UNC119_2	11.7265	23.8224	0.0022899	0.548108	2.41652	5.09676	0.259844	1.03822	8.61155	11.193	-2.58149	SW13	UNC119	FALSE	FALSE	FALSE	FALSE	FALSE	Stabilized
FAM160B1_2	5.36887	23.6181	0.00233629	0.548108	2.41652	5.09676	0.119051	0.479449	14.3364	11.9817	2.35473	SW13	FAM160B1	FALSE	FALSE	FALSE	FALSE	FALSE	Destabilized
EPG5_2	9.04095	23.436	0.00237873	0.548108	2.41652	5.09676	0.200604	0.813642	11.5668	9.12805	2.43879	SW13	EPG5	FALSE	FALSE	TRUE	TRUE	TRUE	Destabilized
LTN1_2	17.0857	23.3948	0.00238849	0.548108	2.41652	5.09676	0.379159	1.54034	11.0569	7.46856	3.5883	SW13	LTN1	TRUE	FALSE	TRUE	TRUE	TRUE	Destabilized
PPP2R5C_1	6.76978	23.2178	0.00243102	0.548108	2.41652	5.09676	0.150327	0.614973	10.0262	7.91201	2.11421	SW13	PPP2R5C	FALSE	FALSE	FALSE	FALSE	FALSE	Destabilized
PTTG1_1	18.5416	22.7439	0.00255026	0.548108	2.41652	5.09676	0.412441	1.71943	13.2627	18.1912	-4.92847	SW13	PTTG1	FALSE	FALSE	FALSE	FALSE	FALSE	Stabilized
ZC2HC1A_2	38.155	22.5548	0.00260013	0.548108	2.41652	5.09676	0.84933	3.56793	21.667	14.8807	6.78628	SW13	ZC2HC1A	FALSE	FALSE	FALSE	FALSE	FALSE	Destabilized
VPS11_2	13.1503	22.5323	0.00260613	0.548108	2.41652	5.09676	0.29275	1.23093	8.95196	5.58634	3.36562	SW13	VPS11	FALSE	FALSE	FALSE	FALSE	FALSE	Destabilized
TTF2_2	32.7721	22.4709	0.00262268	0.548108	2.41652	5.09676	0.729739	3.07601	6.24367	13.1497	-6.90608	SW13	TTF2	FALSE	TRUE	TRUE	FALSE	TRUE	Stabilized
ARID1A_3	5.69794	22.4318	0.00263329	0.548108	2.41652	5.09676	0.126896	0.535745	13.2013	10.5638	2.6375	SW13	ARID1A	FALSE	FALSE	TRUE	FALSE	TRUE	Destabilized
FNIP1_1	17.3138	22.2488	0.0026837	0.548108	2.41652	5.09676	0.385858	1.6413	13.4082	8.95156	4.45666	SW13	FNIP1	FALSE	TRUE	FALSE	FALSE	TRUE	Destabilized
BZW2_1	9.19562	21.7628	0.00282434	0.548108	2.41652	5.09676	0.205331	0.891187	15.0661	12.6848	2.3813	SW13	BZW2	FALSE	FALSE	TRUE	FALSE	TRUE	Destabilized
PPP6R1_1	5.7483	21.6434	0.00286047	0.548108	2.41652	5.09676	0.128418	0.560167	11.6589	9.01524	2.64361	SW13	PPP6R1	FALSE	TRUE	FALSE	FALSE	TRUE	Destabilized
TNRC18_0	82.8406	21.5114	0.00290114	0.548108	2.41652	5.09676	1.85168	8.12226	20.4835	9.71967	10.7639	SW13	TNRC18	FALSE	TRUE	FALSE	FALSE	TRUE	Destabilized
DAB2IP_2	10.0065	21.1449	0.0030184	0.548108	2.41652	5.09676	0.224015	0.998115	13.6661	10.6997	2.96642	SW13	DAB2IP	FALSE	TRUE	TRUE	FALSE	TRUE	Destabilized
LIMK1_1	10.0882	21.1427	0.00301914	0.548108	2.41652	5.09676	0.225845	1.00637	11.1607	13.9466	-2.78594	SW13	LIMK1	FALSE	TRUE	TRUE	FALSE	TRUE	Stabilized
BUB1B_2	5.04701	21.0201	0.00305985	0.548108	2.41652	5.09676	0.113048	0.50641	13.2294	11.1824	2.04699	SW13	BUB1B	FALSE	FALSE	FALSE	FALSE	FALSE	Destabilized
ARFGEF2_2	12.4285	21.0153	0.00306146	0.548108	2.41652	5.09676	0.27839	1.24734	10.0368	6.46349	3.57328	SW13	ARFGEF2	FALSE	TRUE	FALSE	FALSE	TRUE	Destabilized
DYM_1	7.65629	20.998	0.00306727	0.548108	2.41652	5.09676	0.171509	0.769031	11.9828	10.1526	1.83015	SW13	DYM	FALSE	TRUE	FALSE	FALSE	TRUE	Destabilized
HSP90AA1_1	4.1058	20.9975	0.00306744	0.548108	2.41652	5.09676	0.0919746	0.412414	9.9745	8.62	1.35451	SW13	HSP90AA1	FALSE	FALSE	FALSE	FALSE	FALSE	Destabilized
MAP2K2_1	7.98823	20.7212	0.00316237	0.548108	2.41652	5.09676	0.179163	0.81309	10.1431	11.9409	-1.7978	SW13	MAP2K2	FALSE	TRUE	FALSE	FALSE	TRUE	Stabilized
MMS22L_1	8.98833	19.808	0.00350689	0.548108	2.41652	5.09676	0.202453	0.957065	14.6332	11.9743	2.65893	SW13	MMS22L	FALSE	FALSE	FALSE	FALSE	FALSE	Destabilized
VPS16_2	11.5438	19.7083	0.0035476	0.548108	2.41652	5.09676	0.260138	1.23538	8.84429	5.73914	3.10515	SW13	VPS16	FALSE	FALSE	FALSE	TRUE	TRUE	Destabilized
CCNYL1_1	5.48223	19.6788	0.0035598	0.548108	2.41652	5.09676	0.123559	0.587573	10.2341	8.05723	2.1769	SW13	CCNYL1	FALSE	FALSE	FALSE	FALSE	FALSE	Destabilized
C5orf51_1	12.7941	19.5723	0.00360426	0.548108	2.41652	5.09676	0.288507	1.3787	13.6758	10.4442	3.23158	SW13	C5orf51	FALSE	FALSE	FALSE	FALSE	FALSE	Destabilized
SLC39A10_1	18.1296	19.5649	0.00360736	0.548108	2.41652	5.09676	0.408839	1.9544	19.0149	23.4138	-4.39884	SW13	SLC39A10	FALSE	FALSE	FALSE	FALSE	FALSE	Stabilized
UBE3C_3	3.49113	19.1948	0.00376819	0.548108	2.41652	5.09676	0.0788758	0.383606	9.10734	7.38973	1.71761	SW13	UBE3C	FALSE	FALSE	FALSE	FALSE	FALSE	Destabilized
MSI2_1	13.6215	18.8719	0.00391678	0.548108	2.41652	5.09676	0.308274	1.52234	12.4491	16.1234	-3.67432	SW13	MSI2	FALSE	FALSE	FALSE	FALSE	FALSE	Stabilized
BTAF1_1	4.28308	18.7487	0.00397564	0.548108	2.41652	5.09676	0.0969963	0.481824	12.4279	10.5699	1.858	SW13	BTAF1	FALSE	FALSE	TRUE	FALSE	TRUE	Destabilized
CTC1_0	35.0687	18.6499	0.00402373	0.548108	2.41652	5.09676	0.794605	3.96594	11.7635	5.56662	6.19689	SW13	CTC1	TRUE	TRUE	TRUE	FALSE	TRUE	Destabilized
DICER1_2	5.20831	18.6257	0.00403562	0.548108	2.41652	5.09676	0.118028	0.589777	10.2984	8.08968	2.20871	SW13	DICER1	TRUE	FALSE	FALSE	TRUE	TRUE	Destabilized
ZNF507_1	72.1238	18.4397	0.00412873	0.548108	2.41652	5.09676	1.63611	8.2495	16.5806	25.9285	-9.34791	SW13	ZNF507	FALSE	FALSE	FALSE	FALSE	FALSE	Stabilized
NUDT1_2	52.0417	18.4202	0.00413866	0.548108	2.41652	5.09676	1.18068	5.95882	19.961	25.4699	-5.50886	SW13	NUDT1	FALSE	FALSE	FALSE	FALSE	FALSE	Stabilized
COG1_1	8.60852	18.3551	0.00417211	0.548108	2.41652	5.09676	0.195375	0.989181	7.91582	5.32256	2.59326	SW13	COG1	FALSE	TRUE	FALSE	FALSE	TRUE	Destabilized
DPH5_1	5.03712	18.1526	0.00427844	0.548108	2.41652	5.09676	0.114451	0.585256	8.92604	10.5527	-1.62662	SW13	DPH5	FALSE	FALSE	TRUE	FALSE	TRUE	Stabilized
PUS3_1	20.1638	18.1403	0.00428504	0.548108	2.41652	5.09676	0.458187	2.3444	11.8841	7.90909	3.97499	SW13	PUS3	FALSE	FALSE	FALSE	FALSE	FALSE	Destabilized
WDR87_0	78.2446	17.9827	0.0043706	0.548108	2.41652	5.09676	1.77959	9.17702	13.3162	22.77	-9.45381	SW13	WDR87	FALSE	TRUE	FALSE	FALSE	TRUE	Stabilized
GART_1	2.87454	17.7663	0.0044921	0.548108	2.41652	5.09676	0.065462	0.341252	8.9184	7.26162	1.65678	SW13	GART	FALSE	TRUE	FALSE	FALSE	TRUE	Destabilized
WASHC5_2	6.85618	17.6219	0.00457573	0.548108	2.41652	5.09676	0.156272	0.8206	10.4233	8.16129	2.26198	SW13	WASHC5	FALSE	FALSE	FALSE	TRUE	TRUE	Destabilized
TBC1D5_2	7.7652	17.4535	0.00467613	0.548108	2.41652	5.09676	0.177173	0.938369	15.2396	12.7515	2.48808	SW13	TBC1D5	FALSE	TRUE	FALSE	FALSE	TRUE	Destabilized
WDFY3_2	8.30973	17.4406	0.00468393	0.548108	2.41652	5.09676	0.189613	1.00491	10.2253	7.25735	2.96797	SW13	WDFY3	TRUE	FALSE	TRUE	TRUE	TRUE	Destabilized
WASHC4_1	7.14913	17.4294	0.00469073	0.548108	2.41652	5.09676	0.163141	0.865117	10.0478	7.76024	2.28758	SW13	WASHC4	FALSE	FALSE	FALSE	FALSE	FALSE	Destabilized
BCAR1_1	5.63495	17.4246	0.00469366	0.548108	2.41652	5.09676	0.128592	0.682074	13.4403	10.819	2.62123	SW13	BCAR1	FALSE	FALSE	TRUE	FALSE	TRUE	Destabilized
RPTOR_1	5.76272	17.3453	0.0047422	0.548108	2.41652	5.09676	0.131573	0.700726	10.2928	8.26135	2.03144	SW13	RPTOR	FALSE	TRUE	FALSE	FALSE	TRUE	Destabilized
FAM135A_3	7.6391	17.3317	0.00475062	0.548108	2.41652	5.09676	0.174428	0.929619	12.4138	9.51374	2.90005	SW13	FAM135A	TRUE	TRUE	TRUE	FALSE	TRUE	Destabilized
MAP2K5_1	19.9372	17.2445	0.00480498	0.548108	2.41652	5.09676	0.455489	2.43847	10.1444	13.3034	-3.15905	SW13	MAP2K5	FALSE	TRUE	FALSE	FALSE	TRUE	Stabilized
CCDC88A_3	14.9292	17.2001	0.00483294	0.548108	2.41652	5.09676	0.341171	1.83066	13.7192	17.7329	-4.01373	SW13	CCDC88A	FALSE	FALSE	TRUE	FALSE	TRUE	Stabilized
NMT2_1	9.80857	17.179	0.00484638	0.548108	2.41652	5.09676	0.224181	1.20424	12.1259	9.41462	2.71133	SW13	NMT2	FALSE	FALSE	FALSE	TRUE	TRUE	Destabilized
EIF3M_1	6.6303	17.1574	0.00486009	0.548108	2.41652	5.09676	0.151561	0.81505	11.2523	8.81311	2.43924	SW13	EIF3M	FALSE	FALSE	FALSE	FALSE	FALSE	Destabilized
VPS18_2	11.8391	17.1538	0.00486239	0.548108	2.41652	5.09676	0.270634	1.45567	9.12805	6.30651	2.82154	SW13	VPS18	FALSE	FALSE	FALSE	FALSE	FALSE	Destabilized
SNX24_1	17.7105	17.0648	0.00491971	0.548108	2.41652	5.09676	0.405081	2.18893	10.3319	5.74361	4.58826	SW13	SNX24	FALSE	FALSE	FALSE	FALSE	FALSE	Destabilized
CACUL1_1	6.85613	16.9932	0.0049665	0.548108	2.41652	5.09676	0.156889	0.850954	11.4469	9.49188	1.95498	SW13	CACUL1	FALSE	FALSE	FALSE	FALSE	FALSE	Destabilized
CAMSAP1_2	4.97493	16.9466	0.00499732	0.548108	2.41652	5.09676	0.113876	0.619167	15.097	12.7341	2.36294	SW13	CAMSAP1	FALSE	FALSE	TRUE	FALSE	TRUE	Destabilized
DARS_2	3.11867	16.913	0.00501969	0.548108	2.41652	5.09676	0.0714019	0.388913	8.53938	6.70141	1.83798	SW13	DARS	FALSE	FALSE	FALSE	FALSE	FALSE	Destabilized
DZIP1_0	135.053	16.8841	0.00503906	0.548108	2.41652	5.09676	3.09263	16.8707	12.3282	24.9895	-12.6613	SW13	DZIP1	FALSE	FALSE	TRUE	FALSE	TRUE	Stabilized
EPN1_1	14.0891	16.7105	0.00515748	0.548108	2.41652	5.09676	0.323004	1.77827	17.6225	13.7357	3.88686	SW13	EPN1	FALSE	TRUE	FALSE	FALSE	TRUE	Destabilized
FHOD1_1	3.56009	16.6637	0.00519006	0.548108	2.41652	5.09676	0.0816433	0.450602	10.3751	8.46175	1.91334	SW13	FHOD1	FALSE	FALSE	FALSE	FALSE	FALSE	Destabilized
CASP9_1	6.93101	16.6139	0.00522506	0.548108	2.41652	5.09676	0.159002	0.879889	10.7148	8.27661	2.43822	SW13	CASP9	FALSE	FALSE	FALSE	FALSE	FALSE	Destabilized
AAGAB_1	5.47608	16.6132	0.00522553	0.548108	2.41652	5.09676	0.125625	0.695214	10.8331	8.34488	2.48824	SW13	AAGAB	FALSE	FALSE	FALSE	FALSE	FALSE	Destabilized
COG2_2	7.00008	16.5795	0.0052494	0.548108	2.41652	5.09676	0.160624	0.890501	7.75996	5.5143	2.24566	SW13	COG2	FALSE	TRUE	TRUE	FALSE	TRUE	Destabilized
RPS20_1	26.4849	16.5157	0.00529503	0.548108	2.41652	5.09676	0.607988	3.38224	16.8981	10.9401	5.95797	SW13	RPS20	FALSE	FALSE	FALSE	FALSE	FALSE	Destabilized
RPS6KA1_1	6.68077	16.4912	0.00531268	0.548108	2.41652	5.09676	0.15339	0.854432	9.4014	7.10776	2.29365	SW13	RPS6KA1	FALSE	TRUE	FALSE	FALSE	TRUE	Destabilized
RALBP1_2	8.32115	16.4633	0.00533289	0.548108	2.41652	5.09676	0.191089	1.06603	10.6971	7.94272	2.75441	SW13	RALBP1	FALSE	FALSE	FALSE	FALSE	FALSE	Destabilized
UHRF1BP1L_2	8.0763	16.4419	0.0053485	0.548108	2.41652	5.09676	0.185494	1.03601	14.8972	11.8136	3.08361	SW13	UHRF1BP1L	FALSE	FALSE	FALSE	FALSE	FALSE	Destabilized
SAP30BP_2	20.0819	16.3546	0.00541268	0.548108	2.41652	5.09676	0.461515	2.58981	21.4054	16.381	5.02446	SW13	SAP30BP	FALSE	FALSE	FALSE	FALSE	FALSE	Destabilized
CUL2_1	8.00835	16.2751	0.00547206	0.548108	2.41652	5.09676	0.184148	1.03782	14.7981	12.0179	2.78021	SW13	CUL2	FALSE	FALSE	FALSE	FALSE	FALSE	Destabilized
KIN_2	10.0537	16.2647	0.00547993	0.548108	2.41652	5.09676	0.231196	1.30372	12.4202	8.99415	3.426	SW13	KIN	FALSE	FALSE	TRUE	FALSE	TRUE	Destabilized
ATG2B_2	5.60192	16.1665	0.00555475	0.548108	2.41652	5.09676	0.128912	0.730845	14.8469	12.5134	2.33351	SW13	ATG2B	FALSE	TRUE	TRUE	FALSE	TRUE	Destabilized
KANK2_2	34.3041	16.099	0.00560698	0.548108	2.41652	5.09676	0.789793	4.49418	13.286	7.82087	5.4651	SW13	KANK2	FALSE	TRUE	FALSE	FALSE	TRUE	Destabilized
ATG2B_1	9.51768	16.0894	0.0056144	0.548108	2.41652	5.09676	0.219144	1.24765	15.6312	12.335	3.29617	SW13	ATG2B	FALSE	TRUE	TRUE	FALSE	TRUE	Destabilized
FUBP1_2	31.6236	16.0625	0.00563549	0.548108	2.41652	5.09676	0.728272	4.15242	19.7365	13.0465	6.69004	SW13	FUBP1	FALSE	FALSE	FALSE	FALSE	FALSE	Destabilized
ZMAT2_1	19.7273	16.0071	0.00567916	0.548108	2.41652	5.09676	0.454489	2.59931	17.9107	22.9192	-5.00851	SW13	ZMAT2	FALSE	FALSE	FALSE	FALSE	FALSE	Stabilized
WDR26_2	13.2552	15.941	0.0057319	0.548108	2.41652	5.09676	0.305528	1.75377	14.341	10.3208	4.02019	SW13	WDR26	FALSE	FALSE	FALSE	TRUE	TRUE	Destabilized
ACADM_2	16.2835	15.844	0.00581059	0.548108	2.41652	5.09676	0.375599	2.16764	9.90739	14.3189	-4.41151	SW13	ACADM	FALSE	FALSE	FALSE	FALSE	FALSE	Stabilized
PRPF40A_1	24.5717	15.7935	0.00585213	0.548108	2.41652	5.09676	0.566989	3.28141	23.2645	18.2719	4.99259	SW13	PRPF40A	FALSE	TRUE	FALSE	FALSE	TRUE	Destabilized
ATP6V1C1_1	3.179	15.619	0.00599886	0.548108	2.41652	5.09676	0.0734517	0.42928	13.82	12.202	1.61798	SW13	ATP6V1C1	FALSE	TRUE	TRUE	FALSE	TRUE	Destabilized
RNF213_1	5.82035	15.5623	0.00604764	0.548108	2.41652	5.09676	0.134539	0.78882	9.43056	7.22669	2.20387	SW13	RNF213	FALSE	TRUE	TRUE	FALSE	TRUE	Destabilized
GTF2E2_2	5.35249	15.562	0.00604795	0.548108	2.41652	5.09676	0.123725	0.725428	10.5225	7.99973	2.5228	SW13	GTF2E2	FALSE	FALSE	FALSE	FALSE	FALSE	Destabilized
RNF7_1	54.455	15.4922	0.00610877	0.548108	2.41652	5.09676	1.25942	7.41359	20.2814	11.4515	8.82993	SW13	RNF7	FALSE	FALSE	FALSE	FALSE	FALSE	Destabilized
LTN1_3	12.4108	15.4803	0.00611921	0.548108	2.41652	5.09676	0.287061	1.69092	11.2027	8.07319	3.12954	SW13	LTN1	TRUE	FALSE	TRUE	TRUE	TRUE	Destabilized
GAPDH_2	22.9072	15.4226	0.00617024	0.548108	2.41652	5.09676	0.530078	3.13268	15.2805	10.1622	5.11834	SW13	GAPDH	FALSE	FALSE	FALSE	FALSE	FALSE	Destabilized
AZI2_1	34.7387	15.3569	0.00622917	0.548108	2.41652	5.09676	0.804276	4.77105	10.2762	17.2644	-6.98814	SW13	AZI2	FALSE	FALSE	FALSE	FALSE	FALSE	Stabilized
OTULIN_1	9.25412	15.2972	0.0062833	0.548108	2.41652	5.09676	0.214354	1.27593	14.2359	11.2101	3.02582	SW13	OTULIN	FALSE	FALSE	FALSE	FALSE	FALSE	Destabilized
DCUN1D5_1	8.88949	15.2555	0.00632153	0.548108	2.41652	5.09676	0.205976	1.22901	8.28346	5.90744	2.37602	SW13	DCUN1D5	FALSE	FALSE	FALSE	FALSE	FALSE	Destabilized
TBC1D10B_1	8.41267	15.2028	0.00637031	0.548108	2.41652	5.09676	0.19501	1.16712	11.8148	9.39862	2.41623	SW13	TBC1D10B	FALSE	TRUE	TRUE	FALSE	TRUE	Destabilized
NCBP2_1	5.97636	15.1977	0.00637503	0.548108	2.41652	5.09676	0.138541	0.829397	13.0113	10.522	2.48936	SW13	NCBP2	FALSE	FALSE	FALSE	FALSE	FALSE	Destabilized
PIP4K2C_2	6.62339	15.1441	0.00642523	0.548108	2.41652	5.09676	0.153606	0.922446	7.6619	9.53017	-1.86827	SW13	PIP4K2C	FALSE	TRUE	FALSE	FALSE	TRUE	Stabilized
USP3_1	5.65294	15.1336	0.00643509	0.548108	2.41652	5.09676	0.131111	0.787834	10.9388	8.89029	2.04847	SW13	USP3	FALSE	FALSE	FALSE	FALSE	FALSE	Destabilized
SPRED1_0	60.7688	15.133	0.00643563	0.548108	2.41652	5.09676	1.40944	8.4695	18.4438	10.3821	8.06178	SW13	SPRED1	FALSE	TRUE	FALSE	FALSE	TRUE	Destabilized
ASMTL_1	2.56677	15.0687	0.00649674	0.548108	2.41652	5.09676	0.0595635	0.359264	13.9409	12.3061	1.63472	SW13	ASMTL	FALSE	FALSE	FALSE	FALSE	FALSE	Destabilized
FAM122B_1	55.3317	15.0504	0.00651426	0.548108	2.41652	5.09676	1.2842	7.75405	14.577	23.1556	-8.5786	SW13	FAM122B	FALSE	FALSE	FALSE	FALSE	FALSE	Stabilized
VPS8_1	15.1756	14.888	0.00667276	0.548108	2.41652	5.09676	0.352684	2.14987	9.53025	5.52718	4.00307	SW13	VPS8	TRUE	FALSE	FALSE	FALSE	TRUE	Destabilized
AURKA_1	20.2926	14.8158	0.00674501	0.548108	2.41652	5.09676	0.47189	2.88879	10.8208	15.2483	-4.42747	SW13	AURKA	FALSE	FALSE	TRUE	FALSE	TRUE	Stabilized
TMEM79_0	34.1729	14.7277	0.00683454	0.548108	2.41652	5.09676	0.795259	4.89385	11.4463	17.7391	-6.29277	SW13	TMEM79	FALSE	FALSE	FALSE	FALSE	FALSE	Stabilized
TMEM115_0	14.5887	14.6735	0.00689047	0.548108	2.41652	5.09676	0.339659	2.09694	15.9176	11.6778	4.23984	SW13	TMEM115	TRUE	FALSE	FALSE	TRUE	TRUE	Destabilized
RUFY1_3	14.3846	14.5236	0.00704846	0.548108	2.41652	5.09676	0.335342	2.08894	11.9799	8.29887	3.68107	SW13	RUFY1	FALSE	FALSE	FALSE	FALSE	FALSE	Destabilized
ATG4B_1	8.86286	14.494	0.00708028	0.548108	2.41652	5.09676	0.20667	1.2897	11.267	8.87015	2.39687	SW13	ATG4B	FALSE	FALSE	FALSE	FALSE	FALSE	Destabilized
DNAJC10_1	2.45999	14.4425	0.00713611	0.548108	2.41652	5.09676	0.0573896	0.359248	12.48	11.0467	1.43329	SW13	DNAJC10	FALSE	FALSE	TRUE	FALSE	TRUE	Destabilized
FASTKD5_1	10.1082	14.4355	0.00714374	0.548108	2.41652	5.09676	0.235831	1.47688	9.51569	7.14615	2.36954	SW13	FASTKD5	FALSE	FALSE	TRUE	FALSE	TRUE	Destabilized
JMJD1C_2	8.60114	14.3631	0.00722338	0.548108	2.41652	5.09676	0.200799	1.26302	14.4691	11.2295	3.23962	SW13	JMJD1C	FALSE	FALSE	FALSE	FALSE	FALSE	Destabilized
EIF2B3_2	5.99083	14.3481	0.00724005	0.548108	2.41652	5.09676	0.139878	0.880637	8.73361	6.66472	2.06889	SW13	EIF2B3	FALSE	FALSE	FALSE	FALSE	FALSE	Destabilized
NEFH_1	32.0868	14.3391	0.00724999	0.548108	2.41652	5.09676	0.749248	4.71962	24.9489	19.2343	5.71455	SW13	NEFH	FALSE	TRUE	FALSE	TRUE	TRUE	Destabilized
OSBPL1A_1	9.71276	14.2726	0.00732458	0.548108	2.41652	5.09676	0.226935	1.4353	15.7484	12.9374	2.81094	SW13	OSBPL1A	FALSE	FALSE	FALSE	FALSE	FALSE	Destabilized
ADK_1	9.32622	14.2443	0.00735675	0.548108	2.41652	5.09676	0.217959	1.38092	13.9582	16.4441	-2.48594	SW13	ADK	FALSE	FALSE	FALSE	FALSE	FALSE	Stabilized
DNAJC13_2	5.48649	14.1449	0.00747093	0.548108	2.41652	5.09676	0.128339	0.818084	7.98673	10.5535	-2.56676	SW13	DNAJC13	FALSE	FALSE	FALSE	TRUE	TRUE	Stabilized
TANC1_1	3.08045	14.1405	0.00747601	0.548108	2.41652	5.09676	0.07206	0.459465	10.3671	8.82041	1.54668	SW13	TANC1	FALSE	FALSE	TRUE	FALSE	TRUE	Destabilized
RALGAPA1_3	9.52646	14.1023	0.0075206	0.548108	2.41652	5.09676	0.222928	1.42477	11.0495	8.46437	2.58513	SW13	RALGAPA1	FALSE	TRUE	TRUE	FALSE	TRUE	Destabilized
HAT1_1	6.99558	14.0788	0.00754823	0.548108	2.41652	5.09676	0.163739	1.048	11.1094	8.31406	2.79536	SW13	HAT1	FALSE	TRUE	TRUE	FALSE	TRUE	Destabilized
NCOA7_1	5.7468	13.9723	0.00767515	0.548108	2.41652	5.09676	0.134643	0.867482	13.7231	11.7643	1.95884	SW13	NCOA7	FALSE	FALSE	FALSE	FALSE	FALSE	Destabilized
XPO5_1	12.6604	13.9602	0.00768983	0.548108	2.41652	5.09676	0.296658	1.91276	9.46408	6.31735	3.14673	SW13	XPO5	FALSE	TRUE	TRUE	FALSE	TRUE	Destabilized
AP1AR_0	44.1514	13.8956	0.00776843	0.548108	2.41652	5.09676	1.03518	6.70147	23.6682	16.93	6.73826	SW13	AP1AR	FALSE	FALSE	FALSE	FALSE	FALSE	Destabilized
EIF2B5_1	8.17152	13.8708	0.00779891	0.548108	2.41652	5.09676	0.191636	1.24252	8.94481	6.12318	2.82163	SW13	EIF2B5	FALSE	FALSE	TRUE	TRUE	TRUE	Destabilized
SNX15_1	3.96907	13.8679	0.00780246	0.548108	2.41652	5.09676	0.0930841	0.603643	9.35336	7.37778	1.97558	SW13	SNX15	FALSE	FALSE	FALSE	FALSE	FALSE	Destabilized
KIAA0513_1	4.96393	13.8404	0.00783658	0.548108	2.41652	5.09676	0.116447	0.756452	13.0426	10.9913	2.05134	SW13	KIAA0513	FALSE	TRUE	FALSE	FALSE	TRUE	Destabilized
HEATR3_2	13.4961	13.8389	0.0078384	0.548108	2.41652	5.09676	0.316602	2.05688	12.4265	8.62065	3.80583	SW13	HEATR3	TRUE	FALSE	TRUE	FALSE	TRUE	Destabilized
ERICH5_2	25.4877	13.7604	0.00793671	0.548108	2.41652	5.09676	0.598364	3.90663	20.3423	25.8207	-5.47841	SW13	ERICH5	FALSE	FALSE	FALSE	FALSE	FALSE	Stabilized
LARS_1	3.01466	13.7397	0.00796289	0.548108	2.41652	5.09676	0.070788	0.462768	8.29704	6.87029	1.42675	SW13	LARS	FALSE	FALSE	FALSE	FALSE	FALSE	Destabilized
USP9X_1	8.71973	13.6806	0.00803843	0.548108	2.41652	5.09676	0.204868	1.34431	12.2253	9.45118	2.77407	SW13	USP9X	FALSE	TRUE	TRUE	FALSE	TRUE	Destabilized
CCNT1_2	22.8113	13.6603	0.00806457	0.548108	2.41652	5.09676	0.536053	3.52202	15.7299	10.8537	4.87622	SW13	CCNT1	FALSE	FALSE	FALSE	FALSE	FALSE	Destabilized
LARS2_2	12.2069	13.6506	0.00807719	0.548108	2.41652	5.09676	0.286882	1.88607	8.21267	4.90411	3.30856	SW13	LARS2	FALSE	TRUE	FALSE	FALSE	TRUE	Destabilized
TRAPPC5_1	2.61484	13.4762	0.0083074	0.548108	2.41652	5.09676	0.0615595	0.409242	11.4679	9.68837	1.7795	SW13	TRAPPC5	FALSE	FALSE	FALSE	FALSE	FALSE	Destabilized
PASK_1	4.18721	13.4704	0.00831524	0.548108	2.41652	5.09676	0.0985826	0.655614	10.6528	8.47658	2.17621	SW13	PASK	TRUE	TRUE	FALSE	TRUE	TRUE	Destabilized
FAM160B1_1	11.5227	13.2919	0.00856078	0.548108	2.41652	5.09676	0.271781	1.8284	15.927	12.5804	3.34658	SW13	FAM160B1	FALSE	FALSE	FALSE	FALSE	FALSE	Destabilized
COG6_2	7.63935	13.264	0.00860011	0.548108	2.41652	5.09676	0.180238	1.21475	8.14084	5.61231	2.52853	SW13	COG6	FALSE	TRUE	FALSE	FALSE	TRUE	Destabilized
WASHC5_1	8.09613	13.2389	0.00863569	0.548108	2.41652	5.09676	0.191064	1.28982	11.7318	8.93431	2.79745	SW13	WASHC5	FALSE	FALSE	FALSE	TRUE	TRUE	Destabilized
DARS_1	4.90801	13.2016	0.00868885	0.548108	2.41652	5.09676	0.115871	0.784118	9.36955	7.03263	2.33692	SW13	DARS	FALSE	FALSE	FALSE	FALSE	FALSE	Destabilized
GBF1_2	6.26844	13.1993	0.00869214	0.548108	2.41652	5.09676	0.147993	1.00164	10.2448	8.26057	1.98424	SW13	GBF1	FALSE	FALSE	FALSE	FALSE	FALSE	Destabilized
STAT1_2	5.11678	13.1875	0.00870913	0.548108	2.41652	5.09676	0.120818	0.818347	8.67628	6.54913	2.12715	SW13	STAT1	FALSE	TRUE	FALSE	FALSE	TRUE	Destabilized
VPS18_1	10.0348	13.1522	0.00876004	0.548108	2.41652	5.09676	0.23703	1.60921	9.3642	6.36135	3.00285	SW13	VPS18	FALSE	FALSE	FALSE	FALSE	FALSE	Destabilized
USP34_2	5.05494	13.1384	0.00878018	0.548108	2.41652	5.09676	0.119419	0.811481	10.8034	8.55098	2.2524	SW13	USP34	TRUE	FALSE	FALSE	FALSE	TRUE	Destabilized
FOCAD_1	16.0697	13.0945	0.00884433	0.548108	2.41652	5.09676	0.379811	2.58835	12.6955	9.04577	3.64973	SW13	FOCAD	FALSE	FALSE	FALSE	FALSE	FALSE	Destabilized
UBR3_1	8.21167	13.0455	0.00891669	0.548108	2.41652	5.09676	0.194186	1.32762	11.1894	9.0124	2.17702	SW13	UBR3	FALSE	TRUE	TRUE	FALSE	TRUE	Destabilized
CIP2A_1	9.27229	13.0392	0.00892601	0.548108	2.41652	5.09676	0.219282	1.49982	10.5935	7.7031	2.89039	SW13	CIP2A	FALSE	FALSE	TRUE	FALSE	TRUE	Destabilized
IPO7_1	5.37382	13.0242	0.00894843	0.548108	2.41652	5.09676	0.127107	0.870235	13.6827	11.9888	1.69389	SW13	IPO7	FALSE	TRUE	FALSE	FALSE	TRUE	Destabilized
USP38_2	9.11515	13.0218	0.00895197	0.548108	2.41652	5.09676	0.215605	1.47637	11.3532	8.91962	2.43362	SW13	USP38	FALSE	FALSE	FALSE	FALSE	FALSE	Destabilized
EHD1_1	3.33226	13.0038	0.00897893	0.548108	2.41652	5.09676	0.0788349	0.54047	11.9496	10.5707	1.37892	SW13	EHD1	FALSE	FALSE	FALSE	FALSE	FALSE	Destabilized
CSNK1A1_1	9.52567	12.8791	0.0091688	0.548108	2.41652	5.09676	0.225664	1.55996	10.67	7.91089	2.75908	SW13	CSNK1A1	FALSE	FALSE	FALSE	FALSE	FALSE	Destabilized
USP48_1	4.73704	12.8372	0.00923371	0.548108	2.41652	5.09676	0.112272	0.778286	8.48681	6.63804	1.84877	SW13	USP48	FALSE	FALSE	TRUE	FALSE	TRUE	Destabilized
SESTD1_0	5.04129	12.8133	0.0092711	0.548108	2.41652	5.09676	0.119515	0.829818	9.86967	7.70307	2.1666	SW13	SESTD1	FALSE	TRUE	FALSE	FALSE	TRUE	Destabilized
VPS16_1	17.4245	12.7292	0.00940435	0.548108	2.41652	5.09676	0.413471	2.8871	11.7531	7.10383	4.64924	SW13	VPS16	FALSE	FALSE	FALSE	TRUE	TRUE	Destabilized
RARS_1	4.02677	12.704	0.0094448	0.548108	2.41652	5.09676	0.0955793	0.668527	8.52129	6.74872	1.77256	SW13	RARS	FALSE	FALSE	FALSE	FALSE	FALSE	Destabilized
PRMT3_1	8.68689	12.6923	0.00946372	0.548108	2.41652	5.09676	0.206219	1.44354	13.7059	11.5633	2.14262	SW13	PRMT3	FALSE	FALSE	FALSE	FALSE	FALSE	Destabilized
MED23_1	5.86084	12.6764	0.00948935	0.548108	2.41652	5.09676	0.139156	0.975139	10.5012	8.48693	2.01422	SW13	MED23	FALSE	TRUE	FALSE	FALSE	TRUE	Destabilized
TTC38_2	5.7221	12.6714	0.00949749	0.548108	2.41652	5.09676	0.13587	0.952432	14.5095	11.7061	2.80337	SW13	TTC38	TRUE	FALSE	FALSE	FALSE	TRUE	Destabilized
ARID1A_1	6.0925	12.6473	0.00953662	0.548108	2.41652	5.09676	0.144704	1.01601	9.84688	7.57768	2.2692	SW13	ARID1A	FALSE	FALSE	TRUE	FALSE	TRUE	Destabilized
PSMD11_1	1.97326	12.6451	0.00954035	0.548108	2.41652	5.09676	0.0468683	0.329129	8.57443	7.19344	1.38099	SW13	PSMD11	FALSE	TRUE	FALSE	FALSE	TRUE	Destabilized
DOCK1_2	2.43464	12.6158	0.00958833	0.548108	2.41652	5.09676	0.0578463	0.407028	10.1927	8.61532	1.5774	SW13	DOCK1	FALSE	FALSE	TRUE	FALSE	TRUE	Destabilized
RARS2_1	4.28038	12.5779	0.00965092	0.548108	2.41652	5.09676	0.101744	0.717759	10.9013	8.90004	2.00123	SW13	RARS2	FALSE	FALSE	FALSE	TRUE	TRUE	Destabilized
GTF2E1_1	5.89512	12.5733	0.00965845	0.548108	2.41652	5.09676	0.140134	0.988884	12.4905	9.87066	2.61984	SW13	GTF2E1	FALSE	FALSE	FALSE	FALSE	FALSE	Destabilized
PANK2_1	5.97485	12.5608	0.00967933	0.548108	2.41652	5.09676	0.142049	1.00326	11.2613	8.49776	2.76351	SW13	PANK2	FALSE	FALSE	TRUE	FALSE	TRUE	Destabilized
TNPO2_1	7.7571	12.4448	0.00987515	0.548108	2.41652	5.09676	0.184669	1.31466	11.8174	9.02477	2.79266	SW13	TNPO2	FALSE	FALSE	TRUE	FALSE	TRUE	Destabilized
OGT_2	2.08647	12.4163	0.0099242	0.548108	2.41652	5.09676	0.0496878	0.354424	7.51509	6.13868	1.37642	SW13	OGT	TRUE	FALSE	FALSE	FALSE	TRUE	Destabilized
RASSF2_2	38.6294	12.4025	0.00994805	0.548108	2.41652	5.09676	0.920082	6.56921	13.7664	6.56813	7.19827	SW13	RASSF2	FALSE	FALSE	FALSE	FALSE	FALSE	Destabilized
PDK1_2	11.6622	12.3982	0.0099554	0.548108	2.41652	5.09676	0.277787	1.98393	12.0949	8.86406	3.23087	SW13	PDK1	FALSE	FALSE	FALSE	FALSE	FALSE	Destabilized
PCID2_1	7.70466	12.396	0.00995928	0.548108	2.41652	5.09676	0.183525	1.31092	13.7078	11.2047	2.50308	SW13	PCID2	FALSE	FALSE	FALSE	FALSE	FALSE	Destabilized
RAI14_1	52.8281	12.3919	0.0099664	0.548108	2.41652	5.09676	1.25842	8.99147	16.9466	8.6273	8.31928	SW13	RAI14	TRUE	FALSE	FALSE	FALSE	TRUE	Destabilized
RAB3GAP2_2	4.62252	12.381	0.00998525	0.548108	2.41652	5.09676	0.110128	0.787454	7.84639	5.85921	1.98718	SW13	RAB3GAP2	FALSE	TRUE	FALSE	FALSE	TRUE	Destabilized
XPO4_1	9.49997	12.3557	0.0100295	0.548108	2.41652	5.09676	0.226397	1.62166	15.5602	13.5141	2.04611	SW13	XPO4	FALSE	TRUE	FALSE	TRUE	TRUE	Destabilized
FAM118A_1	3.75259	12.3468	0.0100451	0.548108	2.41652	5.09676	0.0894383	0.641033	9.83919	8.33401	1.50518	SW13	FAM118A	FALSE	FALSE	FALSE	FALSE	FALSE	Destabilized
PSMC5_1	4.02161	12.3178	0.0100961	0.548108	2.41652	5.09676	0.0958832	0.688606	9.97887	7.96495	2.01393	SW13	PSMC5	FALSE	FALSE	FALSE	FALSE	FALSE	Destabilized
ATG2A_1	5.76224	12.3122	0.010106	0.548108	2.41652	5.09676	0.137392	0.987095	13.8159	11.3633	2.45262	SW13	ATG2A	FALSE	TRUE	TRUE	TRUE	TRUE	Destabilized
FBXO2_1	3.74697	12.3018	0.0101244	0.548108	2.41652	5.09676	0.0893521	0.642415	10.0379	7.97211	2.06581	SW13	FBXO2	TRUE	FALSE	FALSE	FALSE	TRUE	Destabilized
PLAA_1	5.24	12.2954	0.0101357	0.548108	2.41652	5.09676	0.124965	0.898857	12.5401	10.7104	1.82966	SW13	PLAA	FALSE	FALSE	TRUE	FALSE	TRUE	Destabilized
ELMO1_1	9.14101	12.2668	0.0101867	0.548108	2.41652	5.09676	0.218072	1.57169	11.9569	8.69227	3.2646	SW13	ELMO1	FALSE	FALSE	FALSE	FALSE	FALSE	Destabilized
ANKRD40_1	3.29677	12.2503	0.0102163	0.548108	2.41652	5.09676	0.0786649	0.567605	13.1876	11.7695	1.41814	SW13	ANKRD40	FALSE	FALSE	FALSE	FALSE	FALSE	Destabilized
[truncated: 1,183 more rows]
