# Supplementary material for: Functional proteoform group deconvolution reveals a broader spectrum of ibrutinib off-targets
Source: Nat Commun. 2025 Feb 25;16:1948. doi: 10.1038/s41467-024-54654-8 (PMC11862126; doi:10.1038/s41467-024-54654-8)
Supplement: Supplementary file 5 — Supplementary Data 3 [file 41467_2024_54654_MOESM5_ESM.xlsx]

## Sheet: Legend
description	The protein complex identifier, complete and unabbreviated
link	Link to the entry from the CORUM complex database
size	The number of proteins in the complex
overlap	The number of proteins included as hits candidates in the enrichment test
expect	The number of hits expected to be included, based on chance inclusion in the enrichment without a ground truth that the complex is relevant
enrichmentRatio	The ratio of observed and expected enrichment
pValue	The p-value of observing the actual enrichment
FDR	P-values of the enrichment, Benjamini-hochberg corrected for multiple testing
Test	The the enrichment list property which yielded the protein complex enrichment result

## Sheet: Supp. Data 3
description	link	size	overlap	expect	enrichmentRatio	pValue	FDR	Test
COG complex	https://mips.helmholtz-muenchen.de/corum/#	8	6	0.287793	20.8483	4.8482e-08	2.97047e-05	All, FDR < 0.05
COG1-COG8-COG2-COG3-COG4 subcomplex	https://mips.helmholtz-muenchen.de/corum/#	5	5	0.179871	27.7978	5.39594e-08	2.97047e-05	All, FDR < 0.05
CORVET complex	https://mips.helmholtz-muenchen.de/corum/#	6	5	0.215845	23.1648	3.14578e-07	0.00011545	All, FDR < 0.05
Class C Vps complex (VPS11, VPS18, VPS16)	https://mips.helmholtz-muenchen.de/corum/#	3	3	0.107922	27.7978	4.50526e-05	0.00826715	All, FDR < 0.05
CD20-LCK-LYN-FYN-p75/80 complex, (Raji human B cell line)	https://mips.helmholtz-muenchen.de/corum/#	3	3	0.107922	27.7978	4.50526e-05	0.00826715	All, FDR < 0.05
COG2-COG3-COG4 subcomplex	https://mips.helmholtz-muenchen.de/corum/#	3	3	0.107922	27.7978	4.50526e-05	0.00826715	All, FDR < 0.05
p21(ras)GAP-Fyn-Lyn-Yes complex, thrombin stimulated	https://mips.helmholtz-muenchen.de/corum/#	4	3	0.143897	20.8483	0.000175506	0.0241541	All, FDR < 0.05
BRAF-MAP2K1-MAP2K2-YWHAE complex	https://mips.helmholtz-muenchen.de/corum/#	4	3	0.143897	20.8483	0.000175506	0.0241541	All, FDR < 0.05
NUMAC complex (nucleosomal methylation activator complex)	https://mips.helmholtz-muenchen.de/corum/#	10	4	0.359741	11.1191	0.000278599	0.0340819	All, FDR < 0.05
COG1-COG8-COG5-COG6-COG7 subcomplex	https://mips.helmholtz-muenchen.de/corum/#	5	3	0.179871	16.6787	0.00042733	0.0392075	All, FDR < 0.05
HOPS complex	https://mips.helmholtz-muenchen.de/corum/#	5	3	0.179871	16.6787	0.00042733	0.0392075	All, FDR < 0.05
WASH complex	https://mips.helmholtz-muenchen.de/corum/#	5	3	0.179871	16.6787	0.00042733	0.0392075	All, FDR < 0.05
COG complex	https://mips.helmholtz-muenchen.de/corum/#	8	8	2.17623	3.67608	2.90875e-05	0.0320254	All, p < 0.05
CD20-LCK-LYN-FYN-p75/80 complex, (Raji human B cell line)	https://mips.helmholtz-muenchen.de/corum/#	3	3	0.0417978	71.7742	2.45175e-06	0.00239781	RCH-ACV, FDR < 0.05
p21(ras)GAP-Fyn-Lyn-Yes complex, thrombin stimulated	https://mips.helmholtz-muenchen.de/corum/#	4	3	0.0557303	53.8306	9.71433e-06	0.00475031	RCH-ACV, FDR < 0.05
COG complex	https://mips.helmholtz-muenchen.de/corum/#	8	6	1.15416	5.1986	0.000187149	0.183031	RCH-ACV, p < 0.05
p21(ras)GAP-Fyn-Lyn-Yes complex, thrombin stimulated	https://mips.helmholtz-muenchen.de/corum/#	4	4	0.577079	6.93146	0.000426309	0.208465	RCH-ACV, p < 0.05
COG1-COG8-COG2-COG3-COG4 subcomplex	https://mips.helmholtz-muenchen.de/corum/#	5	4	0.721348	5.54517	0.00188816	0.364158	RCH-ACV, p < 0.05
COG1-COG8-COG5-COG6-COG7 subcomplex	https://mips.helmholtz-muenchen.de/corum/#	5	4	0.721348	5.54517	0.00188816	0.364158	RCH-ACV, p < 0.05
CD20-LCK-LYN-FYN-p75/80 complex, (Raji human B cell line)	https://mips.helmholtz-muenchen.de/corum/#	3	3	0.432809	6.93146	0.0029788	0.364158	RCH-ACV, p < 0.05
TANK-TRAF2-TRAF3 complex	https://mips.helmholtz-muenchen.de/corum/#	3	3	0.432809	6.93146	0.0029788	0.364158	RCH-ACV, p < 0.05
LUBAC complex	https://mips.helmholtz-muenchen.de/corum/#	3	3	0.432809	6.93146	0.0029788	0.364158	RCH-ACV, p < 0.05
MPP7-DLG1-LIN7C complex	https://mips.helmholtz-muenchen.de/corum/#	3	3	0.432809	6.93146	0.0029788	0.364158	RCH-ACV, p < 0.05
COG complex	https://mips.helmholtz-muenchen.de/corum/#	8	8	1.07692	7.42857	9.9603e-08	9.65153e-05	SW13, p < 0.05
CORVET complex	https://mips.helmholtz-muenchen.de/corum/#	6	6	0.807692	7.42857	5.70348e-06	0.00276334	SW13, p < 0.05
Multisynthetase complex	https://mips.helmholtz-muenchen.de/corum/#	11	8	1.48077	5.4026	1.13219e-05	0.00365698	SW13, p < 0.05
COG1-COG8-COG2-COG3-COG4 subcomplex	https://mips.helmholtz-muenchen.de/corum/#	5	5	0.673077	7.42857	4.29737e-05	0.00832831	SW13, p < 0.05
COG1-COG8-COG5-COG6-COG7 subcomplex	https://mips.helmholtz-muenchen.de/corum/#	5	5	0.673077	7.42857	4.29737e-05	0.00832831	SW13, p < 0.05
Tetrameric COG subcomplex	https://mips.helmholtz-muenchen.de/corum/#	4	4	0.538462	7.42857	0.000322869	0.0347622	SW13, p < 0.05
HOPS complex	https://mips.helmholtz-muenchen.de/corum/#	4	4	0.538462	7.42857	0.000322869	0.0347622	SW13, p < 0.05
EARP complex	https://mips.helmholtz-muenchen.de/corum/#	4	4	0.538462	7.42857	0.000322869	0.0347622	SW13, p < 0.05
EIF2B2-EIF2B3-EIF2B4-EIF2B5 complex	https://mips.helmholtz-muenchen.de/corum/#	4	4	0.538462	7.42857	0.000322869	0.0347622	SW13, p < 0.05
