# Supplementary material for: Functional proteoform group deconvolution reveals a broader spectrum of ibrutinib off-targets
Source: Nat Commun. 2025 Feb 25;16:1948. doi: 10.1038/s41467-024-54654-8 (PMC11862126; doi:10.1038/s41467-024-54654-8)
Supplement: Supplementary file 6 — Supplementary Data 4 [file 41467_2024_54654_MOESM6_ESM.xlsx]

## Sheet: Legend
GO ID	The identifier for the pathway from the GO terms database
description	The full description of the GO term
size	Number of terms in the GO pathway
overlap	Number of terms in the test
interestGene	The gene IDs which were identified in the overlap
expect	The expected number of overlap gene entries
enrichmentRatio	The enrichment statistic, comparing overlap with expected
pValue	The p-value of the enrichment test
FDR	The Benjamini-Hochberg adjusted, multiple testing corrected p-values

## Sheet: Supp. Data 4
GO ID	description	size	overlap	interestGene	expect	enrichmentRatio	pValue	FDR
GO:0045184	establishment of protein localization	1921	47	ABL1|1;AP2A2|1;BLK|1;BRAF|1;CLTA|1;CSK|1;FLNA|1;FYN|1;LYN|1;MYO5A|1;SNX1|1;STAT3|1;STX5|1;XPO1|1;USP9X|1;USO1|1;UNC119|1;ITGB1BP1|1;COG1|1;TGFBRAP1|1;TBC1D5|1;ATG7|1;SEC24A|1;COG2|1;NCBP2|1;RAB3GAP1|1;GGA2|1;VPS8|1;COG4|1;SETD2|1;TNPO2|1;CPSF3|1;CPSF2|1;TBC1D22B|1;VPS11|1;XPO5|1;COG6|1;VPS18|1;VPS16|1;TBC1D15|1;AAGAB|1;NUP85|1;COG3|1;COG8|1;UNC119B|1;EVI5L|1;VPS37A|1	15.6519	3.00283	4.34319e-13	6.887e-09
GO:0015031	protein transport	1824	45	ABL1|1;AP2A2|1;BLK|1;CLTA|1;CSK|1;FLNA|1;FYN|1;LYN|1;MYO5A|1;SNX1|1;STAT3|1;STX5|1;XPO1|1;USP9X|1;USO1|1;UNC119|1;ITGB1BP1|1;COG1|1;TGFBRAP1|1;TBC1D5|1;ATG7|1;SEC24A|1;COG2|1;NCBP2|1;GGA2|1;VPS8|1;COG4|1;SETD2|1;TNPO2|1;CPSF3|1;CPSF2|1;TBC1D22B|1;VPS11|1;XPO5|1;COG6|1;VPS18|1;VPS16|1;TBC1D15|1;AAGAB|1;NUP85|1;COG3|1;COG8|1;UNC119B|1;EVI5L|1;VPS37A|1	14.8616	3.02795	1.33427e-12	9.6087e-09
GO:0015833	peptide transport	1855	45	ABL1|1;AP2A2|1;BLK|1;CLTA|1;CSK|1;FLNA|1;FYN|1;LYN|1;MYO5A|1;SNX1|1;STAT3|1;STX5|1;XPO1|1;USP9X|1;USO1|1;UNC119|1;ITGB1BP1|1;COG1|1;TGFBRAP1|1;TBC1D5|1;ATG7|1;SEC24A|1;COG2|1;NCBP2|1;GGA2|1;VPS8|1;COG4|1;SETD2|1;TNPO2|1;CPSF3|1;CPSF2|1;TBC1D22B|1;VPS11|1;XPO5|1;COG6|1;VPS18|1;VPS16|1;TBC1D15|1;AAGAB|1;NUP85|1;COG3|1;COG8|1;UNC119B|1;EVI5L|1;VPS37A|1	15.1141	2.97734	2.4194e-12	9.6087e-09
GO:0046907	intracellular transport	1702	43	AP2A2|1;BRAF|1;BTK|1;CLTA|1;FLNA|1;FYN|1;LYN|1;MYO5A|1;MAP2K1|1;MAP2K2|1;SNX1|1;STAT3|1;STX5|1;XPO1|1;USP9X|1;USO1|1;ITGB1BP1|1;COG1|1;TGFBRAP1|1;PREPL|1;TBC1D5|1;SEC24A|1;COG2|1;NCBP2|1;RAB3GAP1|1;GGA2|1;COG4|1;SETD2|1;TNPO2|1;CPSF3|1;CPSF2|1;TBC1D22B|1;VPS11|1;XPO5|1;COG6|1;VPS18|1;VPS16|1;TBC1D15|1;NUP85|1;COG3|1;COG8|1;EVI5L|1;VPS37A|1	13.8675	3.10077	2.42384e-12	9.6087e-09
GO:0042886	amide transport	1881	45	ABL1|1;AP2A2|1;BLK|1;CLTA|1;CSK|1;FLNA|1;FYN|1;LYN|1;MYO5A|1;SNX1|1;STAT3|1;STX5|1;XPO1|1;USP9X|1;USO1|1;UNC119|1;ITGB1BP1|1;COG1|1;TGFBRAP1|1;TBC1D5|1;ATG7|1;SEC24A|1;COG2|1;NCBP2|1;GGA2|1;VPS8|1;COG4|1;SETD2|1;TNPO2|1;CPSF3|1;CPSF2|1;TBC1D22B|1;VPS11|1;XPO5|1;COG6|1;VPS18|1;VPS16|1;TBC1D15|1;AAGAB|1;NUP85|1;COG3|1;COG8|1;UNC119B|1;EVI5L|1;VPS37A|1	15.326	2.93619	3.94507e-12	1.21508e-08
GO:0071705	nitrogen compound transport	2130	48	ABL1|1;AP2A2|1;BLK|1;BTK|1;CLTA|1;CSK|1;FLNA|1;FYN|1;LYN|1;MYO5A|1;SNX1|1;STAT3|1;STX5|1;XPO1|1;USP9X|1;USO1|1;UNC119|1;ITGB1BP1|1;COG1|1;TGFBRAP1|1;TBC1D5|1;FLOT1|1;ATG7|1;SEC24A|1;COG2|1;NCBP2|1;RAB3GAP1|1;GGA2|1;VPS8|1;COG4|1;SETD2|1;TNPO2|1;CPSF3|1;CPSF2|1;TBC1D22B|1;VPS11|1;XPO5|1;COG6|1;VPS18|1;VPS16|1;TBC1D15|1;AAGAB|1;NUP85|1;COG3|1;COG8|1;UNC119B|1;EVI5L|1;VPS37A|1	17.3548	2.76581	4.59766e-12	1.21508e-08
GO:0008104	protein localization	2501	52	ABL1|1;AP2A2|1;BLK|1;BRAF|1;CLTA|1;CSK|1;FLNA|1;FYN|1;LYN|1;ATXN3|1;MYO5A|1;SNX1|1;STAT3|1;STX5|1;XPO1|1;USP9X|1;USO1|1;UNC119|1;LATS1|1;ITGB1BP1|1;COG1|1;TGFBRAP1|1;CROCC|1;TBC1D5|1;FLOT1|1;CARM1|1;ATG7|1;SEC24A|1;COG2|1;NCBP2|1;RAB3GAP1|1;GGA2|1;VPS8|1;COG4|1;SETD2|1;TNPO2|1;CPSF3|1;CPSF2|1;TBC1D22B|1;VPS11|1;XPO5|1;COG6|1;VPS18|1;VPS16|1;TBC1D15|1;AAGAB|1;NUP85|1;COG3|1;COG8|1;UNC119B|1;EVI5L|…	20.3776	2.55182	7.90401e-12	1.79048e-08
GO:0071702	organic substance transport	2456	51	ABL1|1;AP2A2|1;BLK|1;BRAF|1;BTK|1;CLTA|1;CSK|1;FLNA|1;FYN|1;LYN|1;MYO5A|1;MAP2K6|1;SNX1|1;STAT3|1;STX5|1;XPO1|1;YES1|1;USP9X|1;USO1|1;UNC119|1;ITGB1BP1|1;COG1|1;TGFBRAP1|1;TBC1D5|1;FLOT1|1;ATG7|1;SEC24A|1;COG2|1;NCBP2|1;RAB3GAP1|1;GGA2|1;VPS8|1;COG4|1;SETD2|1;TNPO2|1;CPSF3|1;CPSF2|1;TBC1D22B|1;VPS11|1;XPO5|1;COG6|1;VPS18|1;VPS16|1;TBC1D15|1;AAGAB|1;NUP85|1;COG3|1;COG8|1;UNC119B|1;EVI5L|1;VPS37A|1	20.011	2.5486	1.52336e-11	2.82207e-08
GO:0051649	establishment of localization in cell	2039	46	ABL1|1;AP2A2|1;BRAF|1;BTK|1;CLTA|1;FLNA|1;FYN|1;LCK|1;LYN|1;MYO5A|1;MAP2K1|1;MAP2K2|1;SNX1|1;STAT3|1;STX5|1;XPO1|1;USP9X|1;MAD1L1|1;USO1|1;ITGB1BP1|1;COG1|1;TGFBRAP1|1;PREPL|1;TBC1D5|1;SEC24A|1;COG2|1;NCBP2|1;RAB3GAP1|1;GGA2|1;COG4|1;SETD2|1;TNPO2|1;CPSF3|1;CPSF2|1;TBC1D22B|1;VPS11|1;XPO5|1;COG6|1;VPS18|1;VPS16|1;TBC1D15|1;NUP85|1;COG3|1;COG8|1;EVI5L|1;VPS37A|1	16.6133	2.76886	1.60173e-11	2.82207e-08
GO:0016192	vesicle-mediated transport	1828	43	ABL1|1;ABL2|1;AP2A2|1;BNIP1|1;BRAF|1;BTK|1;CLTA|1;CSK|1;FLNA|1;FYN|1;XRCC6|1;INPPL1|1;LYN|1;MAN2B1|1;MYO5A|1;MAP2K1|1;MAP2K2|1;SNX1|1;STX5|1;YES1|1;USO1|1;UNC119|1;COG1|1;TGFBRAP1|1;PREPL|1;TBC1D5|1;FLOT1|1;ATG7|1;SEC24A|1;COG2|1;RAB3GAP1|1;GGA2|1;VPS8|1;COG4|1;EPN1|1;VPS11|1;SCYL1|1;COG6|1;VPS18|1;VPS16|1;COG3|1;COG8|1;VPS37A|1	14.8941	2.88704	2.65281e-11	4.20656e-08
GO:0033036	macromolecule localization	2782	53	ABL1|1;AP2A2|1;BLK|1;BRAF|1;CLTA|1;CSK|1;FLNA|1;FYN|1;LYN|1;ATXN3|1;MYO5A|1;MAP2K6|1;SNX1|1;STAT3|1;STX5|1;XPO1|1;USP9X|1;USO1|1;UNC119|1;LATS1|1;ITGB1BP1|1;COG1|1;TGFBRAP1|1;CROCC|1;TBC1D5|1;FLOT1|1;CARM1|1;ATG7|1;SEC24A|1;COG2|1;NCBP2|1;RAB3GAP1|1;GGA2|1;VPS8|1;COG4|1;SETD2|1;TNPO2|1;CPSF3|1;CPSF2|1;TBC1D22B|1;VPS11|1;XPO5|1;COG6|1;VPS18|1;VPS16|1;TBC1D15|1;AAGAB|1;NUP85|1;COG3|1;COG8|1;UNC119B…	22.6671	2.33819	1.33992e-10	1.93155e-07
GO:0018108	peptidyl-tyrosine phosphorylation	372	19	ABL1|1;ABL2|1;BLK|1;BTK|1;CSK|1;ERCC6|1;MTOR|1;FYN|1;LCK|1;LYN|1;MAP2K1|1;MAP2K2|1;MAP2K5|1;MAP2K6|1;MAP2K7|1;STAT3|1;YES1|1;UNC119|1;SCYL1|1	3.03098	6.26861	1.5287e-10	2.02005e-07
GO:0018212	peptidyl-tyrosine modification	375	19	ABL1|1;ABL2|1;BLK|1;BTK|1;CSK|1;ERCC6|1;MTOR|1;FYN|1;LCK|1;LYN|1;MAP2K1|1;MAP2K2|1;MAP2K5|1;MAP2K6|1;MAP2K7|1;STAT3|1;YES1|1;UNC119|1;SCYL1|1	3.05542	6.21846	1.7524e-10	2.13753e-07
GO:0051641	cellular localization	2653	51	ABL1|1;AP2A2|1;BRAF|1;BTK|1;CLTA|1;CSK|1;FLNA|1;FYN|1;LCK|1;LYN|1;MYO5A|1;MAP2K1|1;MAP2K2|1;SNX1|1;STAT3|1;STX5|1;XPO1|1;USP9X|1;MAD1L1|1;USO1|1;LATS1|1;ITGB1BP1|1;COG1|1;TGFBRAP1|1;PREPL|1;CROCC|1;TBC1D5|1;FLOT1|1;CARM1|1;SEC24A|1;COG2|1;NCBP2|1;RAB3GAP1|1;GGA2|1;COG4|1;SETD2|1;TNPO2|1;CPSF3|1;CPSF2|1;TBC1D22B|1;VPS11|1;XPO5|1;COG6|1;VPS18|1;VPS16|1;TBC1D15|1;NUP85|1;COG3|1;COG8|1;EVI5L|1;VPS37A…	21.6161	2.35936	2.79385e-10	3.15143e-07
GO:0038083	peptidyl-tyrosine autophosphorylation	35	8	ABL1|1;ABL2|1;BLK|1;BTK|1;FYN|1;LCK|1;LYN|1;YES1|1	0.285172	28.0532	2.98111e-10	3.15143e-07
GO:0051234	establishment of localization	4500	69	ABL1|1;ABL2|1;AP2A2|1;BLK|1;BNIP1|1;BRAF|1;BTK|1;CLTA|1;CSK|1;FLNA|1;MTOR|1;FYN|1;XRCC6|1;INPPL1|1;LCK|1;LYN|1;MAN2B1|1;MYO5A|1;MAP2K1|1;MAP2K2|1;MAP2K6|1;SLC9A1|1;SNTA1|1;SNX1|1;STAT3|1;STX5|1;XPO1|1;YES1|1;USP9X|1;ARID1A|1;MAD1L1|1;USO1|1;UNC119|1;ITGB1BP1|1;COG1|1;TGFBRAP1|1;PREPL|1;CROCC|1;TBC1D5|1;FLOT1|1;ATG7|1;SEC24A|1;COG2|1;NCBP2|1;RAB3GAP1|1;GGA2|1;VPS8|1;COG4|1;SETD2|1;EPN1|1;TNPO2|1;C…	36.665	1.8819	5.01529e-10	4.97047e-07
GO:0006810	transport	4399	67	ABL1|1;ABL2|1;AP2A2|1;BLK|1;BNIP1|1;BRAF|1;BTK|1;CLTA|1;CSK|1;FLNA|1;MTOR|1;FYN|1;XRCC6|1;INPPL1|1;LCK|1;LYN|1;MAN2B1|1;MYO5A|1;MAP2K1|1;MAP2K2|1;MAP2K6|1;SLC9A1|1;SNTA1|1;SNX1|1;STAT3|1;STX5|1;XPO1|1;YES1|1;USP9X|1;ARID1A|1;USO1|1;UNC119|1;ITGB1BP1|1;COG1|1;TGFBRAP1|1;PREPL|1;TBC1D5|1;FLOT1|1;ATG7|1;SEC24A|1;COG2|1;NCBP2|1;RAB3GAP1|1;GGA2|1;VPS8|1;COG4|1;SETD2|1;EPN1|1;TNPO2|1;CPSF3|1;CPSF2|1;TB…	35.8421	1.86931	1.74344e-09	1.62622e-06
GO:0046777	protein autophosphorylation	220	14	ABL1|1;ABL2|1;BLK|1;BTK|1;CSK|1;MTOR|1;FYN|1;LCK|1;LYN|1;PPP2R5D|1;MAP2K2|1;YES1|1;RASSF2|1;WNK1|1	1.79251	7.81027	2.9494e-09	2.59826e-06
GO:0006886	intracellular protein transport	1059	29	AP2A2|1;CLTA|1;FLNA|1;FYN|1;SNX1|1;STAT3|1;STX5|1;XPO1|1;USP9X|1;USO1|1;ITGB1BP1|1;TGFBRAP1|1;TBC1D5|1;SEC24A|1;NCBP2|1;GGA2|1;SETD2|1;TNPO2|1;CPSF3|1;CPSF2|1;TBC1D22B|1;VPS11|1;XPO5|1;VPS18|1;VPS16|1;TBC1D15|1;NUP85|1;COG3|1;EVI5L|1	8.6285	3.36095	4.32411e-09	3.60881e-06
GO:0034613	cellular protein localization	1728	37	AP2A2|1;BRAF|1;CLTA|1;CSK|1;FLNA|1;FYN|1;MYO5A|1;SNX1|1;STAT3|1;STX5|1;XPO1|1;USP9X|1;USO1|1;LATS1|1;ITGB1BP1|1;TGFBRAP1|1;CROCC|1;TBC1D5|1;FLOT1|1;CARM1|1;SEC24A|1;NCBP2|1;RAB3GAP1|1;GGA2|1;SETD2|1;TNPO2|1;CPSF3|1;CPSF2|1;TBC1D22B|1;VPS11|1;XPO5|1;VPS18|1;VPS16|1;TBC1D15|1;NUP85|1;COG3|1;EVI5L|1	14.0794	2.62796	1.52594e-08	1.16379e-05
GO:0006996	organelle organization	3455	56	ABL1|1;ABL2|1;BNIP1|1;BRAF|1;FMNL1|1;ERCC6|1;FLNA|1;MTOR|1;XRCC6|1;INPPL1|1;MAD2L1|1;ATXN3|1;MYO5A|1;POLD1|1;MAP2K1|1;MAP2K2|1;MAP2K7|1;SLC9A1|1;SMARCD1|1;STAT3|1;STX5|1;XPO1|1;USP9X|1;ARID1A|1;CDC45|1;MAD1L1|1;SMARCA5|1;USO1|1;LATS1|1;ITGB1BP1|1;COG1|1;TGFBRAP1|1;CROCC|1;TBC1D5|1;CARM1|1;ATG7|1;SEC24A|1;KATNA1|1;COG2|1;RAB3GAP1|1;ATG2A|1;VPS8|1;COG4|1;SETD2|1;DNAAF5|1;ATG2B|1;TBC1D22B|1;VPS11|1;…	28.1506	1.9893	1.54124e-08	1.16379e-05
GO:0070727	cellular macromolecule localization	1738	37	AP2A2|1;BRAF|1;CLTA|1;CSK|1;FLNA|1;FYN|1;MYO5A|1;SNX1|1;STAT3|1;STX5|1;XPO1|1;USP9X|1;USO1|1;LATS1|1;ITGB1BP1|1;TGFBRAP1|1;CROCC|1;TBC1D5|1;FLOT1|1;CARM1|1;SEC24A|1;NCBP2|1;RAB3GAP1|1;GGA2|1;SETD2|1;TNPO2|1;CPSF3|1;CPSF2|1;TBC1D22B|1;VPS11|1;XPO5|1;VPS18|1;VPS16|1;TBC1D15|1;NUP85|1;COG3|1;EVI5L|1	14.1608	2.61284	1.78164e-08	1.28416e-05
GO:0051179	localization	5656	75	ABL1|1;ABL2|1;AP2A2|1;BLK|1;BNIP1|1;BRAF|1;BTK|1;FMNL1|1;CLTA|1;CSK|1;FLNA|1;MTOR|1;FYN|1;XRCC6|1;INPPL1|1;LCK|1;LYN|1;MAN2B1|1;ATXN3|1;MYO5A|1;MAP2K1|1;MAP2K2|1;MAP2K5|1;MAP2K6|1;SLC9A1|1;SNTA1|1;SNX1|1;STAT3|1;STX5|1;XPO1|1;YES1|1;USP9X|1;ARID1A|1;MAD1L1|1;USO1|1;UNC119|1;LATS1|1;ITGB1BP1|1;COG1|1;TGFBRAP1|1;PREPL|1;CROCC|1;TBC1D5|1;FLOT1|1;CARM1|1;ATG7|1;SEC24A|1;COG2|1;NCBP2|1;RAB3GAP1|1;GGA2…	46.0839	1.62747	4.58153e-08	3.15867e-05
GO:0048193	Golgi vesicle transport	352	15	BNIP1|1;CSK|1;MYO5A|1;SNX1|1;STX5|1;USO1|1;COG1|1;SEC24A|1;COG2|1;GGA2|1;COG4|1;SCYL1|1;COG6|1;COG3|1;COG8|1	2.86802	5.23009	1.6774e-07	0.000110827
GO:0010256	endomembrane system organization	367	15	BNIP1|1;MYO5A|1;MAP2K1|1;MAP2K2|1;STX5|1;USO1|1;COG1|1;FLOT1|1;COG2|1;RAB3GAP1|1;COG4|1;VPS11|1;VPS18|1;COG3|1;VPS37A|1	2.99024	5.01633	2.86995e-07	0.000182035
GO:0018193	peptidyl-amino acid modification	1147	27	ABL1|1;ABL2|1;BLK|1;BRAF|1;BTK|1;CSK|1;ERCC6|1;MTOR|1;FYN|1;LCK|1;LYN|1;PPP2R5D|1;MAP2K1|1;MAP2K2|1;MAP2K5|1;MAP2K6|1;MAP2K7|1;SNTA1|1;STAT3|1;YES1|1;UNC119|1;LATS1|1;RASSF2|1;CARM1|1;SETD2|1;SCYL1|1;WNK1|1	9.34551	2.88909	3.72704e-07	0.000227306
GO:0033043	regulation of organelle organization	1179	27	ABL1|1;ABL2|1;BRAF|1;FLNA|1;MTOR|1;MAD2L1|1;MYO5A|1;MAP2K1|1;MAP2K2|1;MAP2K7|1;SLC9A1|1;STX5|1;XPO1|1;CDC45|1;MAD1L1|1;LATS1|1;ITGB1BP1|1;CROCC|1;TBC1D5|1;ATG7|1;RAB3GAP1|1;TBC1D22B|1;VPS11|1;VPS18|1;VPS16|1;TBC1D15|1;EVI5L|1	9.60624	2.81067	6.42187e-07	0.00037019
GO:0007030	Golgi organization	122	9	MYO5A|1;MAP2K1|1;MAP2K2|1;STX5|1;USO1|1;COG1|1;COG2|1;COG4|1;COG3|1	0.99403	9.05406	6.53675e-07	0.00037019
GO:0090174	organelle membrane fusion	91	8	BNIP1|1;STX5|1;USO1|1;TGFBRAP1|1;VPS8|1;VPS11|1;VPS18|1;VPS16|1	0.741448	10.7897	7.372e-07	0.000403096
GO:0032386	regulation of intracellular transport	405	15	BRAF|1;FLNA|1;FYN|1;LYN|1;MAP2K1|1;MAP2K2|1;XPO1|1;ITGB1BP1|1;PREPL|1;NCBP2|1;RAB3GAP1|1;SETD2|1;VPS11|1;XPO5|1;VPS18|1	3.29985	4.54566	9.99936e-07	0.000528533
GO:0033674	positive regulation of kinase activity	523	17	ABL1|1;BRAF|1;CSK|1;ERCC6|1;MTOR|1;FYN|1;XRCC6|1;LYN|1;MAP2K1|1;MAP2K2|1;MAP2K5|1;MAP2K6|1;MAP2K7|1;UNC119|1;ITGB1BP1|1;RASSF2|1;WNK1|1	4.26129	3.9894	1.09704e-06	0.000561154
GO:0061025	membrane fusion	133	9	BNIP1|1;STX5|1;USO1|1;TGFBRAP1|1;ATG7|1;VPS8|1;VPS11|1;VPS18|1;VPS16|1	1.08366	8.30522	1.35357e-06	0.000670734
GO:0045860	positive regulation of protein kinase activity	486	16	ABL1|1;BRAF|1;CSK|1;ERCC6|1;MTOR|1;FYN|1;XRCC6|1;MAP2K1|1;MAP2K2|1;MAP2K5|1;MAP2K6|1;MAP2K7|1;UNC119|1;ITGB1BP1|1;RASSF2|1;WNK1|1	3.95982	4.04058	1.98824e-06	0.000955378
GO:0044093	positive regulation of molecular function	1607	31	ABL1|1;ABL2|1;BRAF|1;BTK|1;CSK|1;ERCC6|1;MTOR|1;FYN|1;XRCC6|1;LCK|1;LYN|1;MAP2K1|1;MAP2K2|1;MAP2K5|1;MAP2K6|1;MAP2K7|1;SLC9A1|1;STAT3|1;UNC119|1;ARHGEF1|1;ITGB1BP1|1;RASSF2|1;TBC1D5|1;FLOT1|1;CARM1|1;RAB3GAP1|1;TBC1D22B|1;RIC8A|1;TBC1D15|1;WNK1|1;EVI5L|1	13.0935	2.36759	3.17397e-06	0.00148028
GO:0051049	regulation of transport	1617	31	ABL1|1;ABL2|1;BLK|1;BRAF|1;CSK|1;FLNA|1;MTOR|1;FYN|1;LYN|1;MYO5A|1;MAP2K1|1;MAP2K2|1;MAP2K6|1;SLC9A1|1;SNTA1|1;XPO1|1;YES1|1;UNC119|1;ITGB1BP1|1;PREPL|1;TBC1D5|1;FLOT1|1;SEC24A|1;NCBP2|1;RAB3GAP1|1;SETD2|1;VPS11|1;XPO5|1;VPS18|1;VPS16|1;WNK1|1	13.175	2.35295	3.61444e-06	0.00163755
GO:0043085	positive regulation of catalytic activity	1292	27	ABL1|1;ABL2|1;BRAF|1;CSK|1;ERCC6|1;MTOR|1;FYN|1;XRCC6|1;LCK|1;LYN|1;MAP2K1|1;MAP2K2|1;MAP2K5|1;MAP2K6|1;MAP2K7|1;STAT3|1;UNC119|1;ARHGEF1|1;ITGB1BP1|1;RASSF2|1;TBC1D5|1;RAB3GAP1|1;TBC1D22B|1;RIC8A|1;TBC1D15|1;WNK1|1;EVI5L|1	10.5269	2.56485	3.74243e-06	0.00163972
GO:0048284	organelle fusion	113	8	BNIP1|1;STX5|1;USO1|1;TGFBRAP1|1;VPS8|1;VPS11|1;VPS18|1;VPS16|1	0.9207	8.68904	3.82604e-06	0.00163972
GO:0051247	positive regulation of protein metabolic process	1543	30	ABL1|1;BRAF|1;CSK|1;ERCC6|1;MTOR|1;FYN|1;XRCC6|1;LCK|1;LYN|1;ATXN3|1;PPP2R5D|1;MAP2K1|1;MAP2K2|1;MAP2K5|1;MAP2K6|1;MAP2K7|1;SNX1|1;STAT3|1;STX5|1;YES1|1;UNC119|1;LATS1|1;ITGB1BP1|1;RASSF2|1;FLOT1|1;ATG7|1;RAB3GAP1|1;VPS11|1;WNK1|1;ITCH|1	12.572	2.38625	4.10704e-06	0.00171382
GO:0016043	cellular component organization	5638	70	ABL1|1;ABL2|1;AP2A2|1;BNIP1|1;BRAF|1;FMNL1|1;CLTA|1;CSK|1;ERCC6|1;FLNA|1;MTOR|1;FYN|1;XRCC6|1;INPPL1|1;LYN|1;MAD2L1|1;ATXN3|1;MYO5A|1;POLD1|1;MAP2K1|1;MAP2K2|1;MAP2K5|1;MAP2K7|1;SLC9A1|1;SMARCD1|1;SNX1|1;STAT3|1;STX5|1;XPO1|1;USP9X|1;ARID1A|1;CDC45|1;MAD1L1|1;SMARCA5|1;USO1|1;UNC119|1;LATS1|1;ITGB1BP1|1;COG1|1;TGFBRAP1|1;CROCC|1;TBC1D5|1;FLOT1|1;CARM1|1;ATG7|1;SEC24A|1;KATNA1|1;COG2|1;RAB3GAP1|1;…	45.9372	1.52382	4.71791e-06	0.00191825
GO:1903358	regulation of Golgi organization	15	4	MYO5A|1;MAP2K1|1;MAP2K2|1;STX5|1	0.122217	32.7287	5.32897e-06	0.00211254
GO:0006891	intra-Golgi vesicle-mediated transport	32	5	COG1|1;COG2|1;COG6|1;COG3|1;COG8|1	0.260729	19.177	5.56219e-06	0.00215121
GO:0051347	positive regulation of transferase activity	595	17	ABL1|1;BRAF|1;CSK|1;ERCC6|1;MTOR|1;FYN|1;XRCC6|1;LYN|1;MAP2K1|1;MAP2K2|1;MAP2K5|1;MAP2K6|1;MAP2K7|1;UNC119|1;ITGB1BP1|1;RASSF2|1;WNK1|1	4.84793	3.50665	6.24409e-06	0.00231463
GO:0006906	vesicle fusion	86	7	STX5|1;USO1|1;TGFBRAP1|1;VPS8|1;VPS11|1;VPS18|1;VPS16|1	0.700709	9.98988	6.27666e-06	0.00231463
GO:0071840	cellular component organization or biogenesis	5803	71	ABL1|1;ABL2|1;AP2A2|1;BNIP1|1;BRAF|1;FMNL1|1;CLTA|1;CSK|1;ERCC6|1;FLNA|1;MTOR|1;FYN|1;XRCC6|1;INPPL1|1;LYN|1;MAD2L1|1;ATXN3|1;MYO5A|1;POLD1|1;MAP2K1|1;MAP2K2|1;MAP2K5|1;MAP2K7|1;SLC9A1|1;SMARCD1|1;SNX1|1;STAT3|1;STX5|1;XPO1|1;USP9X|1;ARID1A|1;CDC45|1;MAD1L1|1;SMARCA5|1;USO1|1;UNC119|1;LATS1|1;ITGB1BP1|1;COG1|1;TGFBRAP1|1;CROCC|1;TBC1D5|1;FLOT1|1;CARM1|1;ATG7|1;SEC24A|1;KATNA1|1;COG2|1;RAB3GAP1|1;…	47.2816	1.50164	6.57211e-06	0.0023685
GO:0060627	regulation of vesicle-mediated transport	479	15	ABL1|1;ABL2|1;BRAF|1;CSK|1;LYN|1;MAP2K1|1;MAP2K2|1;UNC119|1;PREPL|1;TBC1D5|1;FLOT1|1;RAB3GAP1|1;VPS11|1;VPS18|1;VPS16|1	3.90279	3.84341	7.81814e-06	0.00275494
GO:0031401	positive regulation of protein modification process	1113	24	ABL1|1;BRAF|1;CSK|1;ERCC6|1;MTOR|1;FYN|1;XRCC6|1;LYN|1;PPP2R5D|1;MAP2K1|1;MAP2K2|1;MAP2K5|1;MAP2K6|1;MAP2K7|1;STAT3|1;YES1|1;UNC119|1;LATS1|1;ITGB1BP1|1;RASSF2|1;FLOT1|1;ATG7|1;RAB3GAP1|1;WNK1|1	9.06848	2.64653	8.64852e-06	0.00292336
GO:0030155	regulation of cell adhesion	610	17	ABL1|1;ABL2|1;BRAF|1;CSK|1;FLNA|1;FYN|1;LCK|1;LYN|1;ATXN3|1;MAP2K5|1;SLC9A1|1;YES1|1;MAD1L1|1;ITGB1BP1|1;FLOT1|1;WNK1|1;ITCH|1	4.97015	3.42042	8.66481e-06	0.00292336
GO:0060341	regulation of cellular localization	831	20	ABL1|1;BRAF|1;CSK|1;FLNA|1;FYN|1;LYN|1;MYO5A|1;MAP2K1|1;MAP2K2|1;XPO1|1;MAD1L1|1;ITGB1BP1|1;PREPL|1;CROCC|1;NCBP2|1;RAB3GAP1|1;SETD2|1;VPS11|1;XPO5|1;VPS18|1	6.77081	2.95386	1.1444e-05	0.00378059
GO:0050851	antigen receptor-mediated signaling pathway	173	9	ABL1|1;BLK|1;BRAF|1;BTK|1;CSK|1;FYN|1;LCK|1;LYN|1;WNK1|1	1.40957	6.38494	1.17408e-05	0.00379947
GO:0001934	positive regulation of protein phosphorylation	917	21	ABL1|1;BRAF|1;CSK|1;ERCC6|1;MTOR|1;FYN|1;XRCC6|1;LYN|1;MAP2K1|1;MAP2K2|1;MAP2K5|1;MAP2K6|1;MAP2K7|1;STAT3|1;YES1|1;UNC119|1;LATS1|1;ITGB1BP1|1;RASSF2|1;FLOT1|1;WNK1|1	7.47152	2.81067	1.42476e-05	0.00451848
GO:0045859	regulation of protein kinase activity	724	18	ABL1|1;BRAF|1;CSK|1;ERCC6|1;MTOR|1;FYN|1;XRCC6|1;LYN|1;MAP2K1|1;MAP2K2|1;MAP2K5|1;MAP2K6|1;MAP2K7|1;UNC119|1;LATS1|1;ITGB1BP1|1;RASSF2|1;WNK1|1	5.899	3.05137	2.16192e-05	0.00672187
GO:0043369	CD4-positive or CD8-positive, alpha-beta T cell lineage commitment	21	4	BRAF|1;MTOR|1;STAT3|1;STAT6|1	0.171103	23.3777	2.24991e-05	0.00686093
GO:0010562	positive regulation of phosphorus metabolic process	1026	22	ABL1|1;BRAF|1;CSK|1;ERCC6|1;MTOR|1;FYN|1;XRCC6|1;LYN|1;PPP2R5D|1;MAP2K1|1;MAP2K2|1;MAP2K5|1;MAP2K6|1;MAP2K7|1;STAT3|1;YES1|1;UNC119|1;LATS1|1;ITGB1BP1|1;RASSF2|1;FLOT1|1;WNK1|1	8.35963	2.6317	2.40008e-05	0.00704779
GO:0045937	positive regulation of phosphate metabolic process	1026	22	ABL1|1;BRAF|1;CSK|1;ERCC6|1;MTOR|1;FYN|1;XRCC6|1;LYN|1;PPP2R5D|1;MAP2K1|1;MAP2K2|1;MAP2K5|1;MAP2K6|1;MAP2K7|1;STAT3|1;YES1|1;UNC119|1;LATS1|1;ITGB1BP1|1;RASSF2|1;FLOT1|1;WNK1|1	8.35963	2.6317	2.40008e-05	0.00704779
GO:0042327	positive regulation of phosphorylation	962	21	ABL1|1;BRAF|1;CSK|1;ERCC6|1;MTOR|1;FYN|1;XRCC6|1;LYN|1;MAP2K1|1;MAP2K2|1;MAP2K5|1;MAP2K6|1;MAP2K7|1;STAT3|1;YES1|1;UNC119|1;LATS1|1;ITGB1BP1|1;RASSF2|1;FLOT1|1;WNK1|1	7.83817	2.6792	2.91391e-05	0.00840106
GO:0032270	positive regulation of cellular protein metabolic process	1447	27	ABL1|1;BRAF|1;CSK|1;ERCC6|1;MTOR|1;FYN|1;XRCC6|1;LCK|1;LYN|1;ATXN3|1;PPP2R5D|1;MAP2K1|1;MAP2K2|1;MAP2K5|1;MAP2K6|1;MAP2K7|1;STAT3|1;YES1|1;UNC119|1;LATS1|1;ITGB1BP1|1;RASSF2|1;FLOT1|1;ATG7|1;RAB3GAP1|1;VPS11|1;WNK1|1	11.7898	2.29011	2.97476e-05	0.0084133
GO:0010604	positive regulation of macromolecule metabolic process	3032	44	ABL1|1;BRAF|1;CSK|1;ARID3A|1;ERCC6|1;MTOR|1;FYN|1;XRCC6|1;ILF3|1;LCK|1;LYN|1;ATXN3|1;PPP2R5D|1;MAP2K1|1;MAP2K2|1;MAP2K5|1;MAP2K6|1;MAP2K7|1;SLC9A1|1;SMARCD1|1;SNX1|1;STAT3|1;STAT6|1;STX5|1;YES1|1;USP9X|1;ARID1A|1;SMARCA5|1;UNC119|1;LATS1|1;ITGB1BP1|1;RASSF2|1;TBC1D5|1;MAML1|1;FLOT1|1;CARM1|1;ATG7|1;NCBP2|1;RAB3GAP1|1;VPS11|1;POLR1E|1;WNK1|1;NUP85|1;ITCH|1	24.7041	1.78108	3.02427e-05	0.0084133
GO:0060148	positive regulation of posttranscriptional gene silencing	23	4	MAP2K1|1;MAP2K2|1;STAT3|1;XPO5|1	0.187399	21.3448	3.28719e-05	0.00898706
GO:0002757	immune response-activating signal transduction	417	13	ABL1|1;BLK|1;BRAF|1;BTK|1;CSK|1;FYN|1;LCK|1;LYN|1;MAP2K6|1;YES1|1;FLOT1|1;WNK1|1;ITCH|1	3.39763	3.8262	3.45339e-05	0.00928143
GO:0040029	regulation of gene expression, epigenetic	250	10	ERCC6|1;MAP2K1|1;MAP2K2|1;SMARCD1|1;STAT3|1;ARID1A|1;CDC45|1;SMARCA5|1;XPO5|1;POLR1E|1	2.03695	4.90931	3.71883e-05	0.00982825
GO:0032147	activation of protein kinase activity	305	11	ABL1|1;BRAF|1;ERCC6|1;MTOR|1;MAP2K1|1;MAP2K2|1;MAP2K5|1;MAP2K6|1;MAP2K7|1;ITGB1BP1|1;WNK1|1	2.48507	4.42643	3.88426e-05	0.0100972
GO:0034058	endosomal vesicle fusion	9	3	TGFBRAP1|1;VPS8|1;VPS11|1	0.0733301	40.9109	4.27197e-05	0.0109259
GO:0051128	regulation of cellular component organization	2292	36	ABL1|1;ABL2|1;BRAF|1;FMNL1|1;CSK|1;FLNA|1;MTOR|1;FYN|1;LYN|1;MAD2L1|1;MYO5A|1;MAP2K1|1;MAP2K2|1;MAP2K5|1;MAP2K7|1;SLC9A1|1;STX5|1;XPO1|1;CDC45|1;MAD1L1|1;UNC119|1;LATS1|1;ITGB1BP1|1;CROCC|1;TBC1D5|1;FLOT1|1;CARM1|1;ATG7|1;RAB3GAP1|1;TBC1D22B|1;VPS11|1;VPS18|1;VPS16|1;TBC1D15|1;ITCH|1;EVI5L|1	18.6747	1.92774	4.39432e-05	0.0110604
GO:0002253	activation of immune response	492	14	ABL1|1;BLK|1;BRAF|1;BTK|1;CSK|1;FYN|1;XRCC6|1;LCK|1;LYN|1;MAP2K6|1;YES1|1;FLOT1|1;WNK1|1;ITCH|1	4.00871	3.4924	4.61419e-05	0.0111632
GO:0034114	regulation of heterotypic cell-cell adhesion	25	4	LCK|1;MAP2K5|1;FLOT1|1;WNK1|1	0.203695	19.6372	4.63729e-05	0.0111632
GO:0006888	ER to Golgi vesicle-mediated transport	206	9	STX5|1;USO1|1;COG1|1;SEC24A|1;COG2|1;COG4|1;COG6|1;COG3|1;COG8|1	1.67844	5.36211	4.67651e-05	0.0111632
GO:0031295	T cell costimulation	49	5	CSK|1;FYN|1;LCK|1;LYN|1;YES1|1	0.399241	12.5238	4.71675e-05	0.0111632
GO:0006468	protein phosphorylation	1753	30	ABL1|1;ABL2|1;BLK|1;BRAF|1;BTK|1;CSK|1;ERCC6|1;MTOR|1;FYN|1;XRCC6|1;ILF3|1;LCK|1;LYN|1;PPP2R5D|1;MAP2K1|1;MAP2K2|1;MAP2K5|1;MAP2K6|1;MAP2K7|1;STAT3|1;YES1|1;UNC119|1;LATS1|1;ITGB1BP1|1;RASSF2|1;MAML1|1;FLOT1|1;SCYL1|1;WNK1|1;ITCH|1	14.2831	2.10039	5.0013e-05	0.0116626
GO:0031294	lymphocyte costimulation	50	5	CSK|1;FYN|1;LCK|1;LYN|1;YES1|1	0.407389	12.2733	5.20697e-05	0.0119662
GO:0051173	positive regulation of nitrogen compound metabolic process	2901	42	ABL1|1;BRAF|1;CSK|1;ARID3A|1;ERCC6|1;MTOR|1;FYN|1;XRCC6|1;ILF3|1;LCK|1;LYN|1;ATXN3|1;PPP2R5D|1;MAP2K1|1;MAP2K2|1;MAP2K5|1;MAP2K6|1;MAP2K7|1;SLC9A1|1;SMARCD1|1;SNX1|1;STAT3|1;STAT6|1;STX5|1;YES1|1;USP9X|1;ARID1A|1;SMARCA5|1;UNC119|1;LATS1|1;ITGB1BP1|1;RASSF2|1;MAML1|1;FLOT1|1;CARM1|1;ATG7|1;NCBP2|1;RAB3GAP1|1;VPS11|1;WNK1|1;NUP85|1;ITCH|1	23.6367	1.7769	5.4404e-05	0.0121632
GO:0002360	T cell lineage commitment	26	4	BRAF|1;MTOR|1;STAT3|1;STAT6|1	0.211842	18.882	5.44608e-05	0.0121632
GO:0035542	regulation of SNARE complex assembly	10	3	VPS11|1;VPS18|1;VPS16|1	0.0814778	36.8198	6.06655e-05	0.0133607
GO:0032231	regulation of actin filament bundle assembly	84	6	ABL1|1;BRAF|1;FLNA|1;MTOR|1;SLC9A1|1;ITGB1BP1|1	0.684414	8.76663	6.22599e-05	0.0135102
GO:0050853	B cell receptor signaling pathway	52	5	ABL1|1;BLK|1;BTK|1;LCK|1;LYN|1	0.423685	11.8012	6.30484e-05	0.0135102
GO:0002764	immune response-regulating signaling pathway	446	13	ABL1|1;BLK|1;BRAF|1;BTK|1;CSK|1;FYN|1;LCK|1;LYN|1;MAP2K6|1;YES1|1;FLOT1|1;WNK1|1;ITCH|1	3.63391	3.57741	6.87758e-05	0.0143649
GO:0043549	regulation of kinase activity	791	18	ABL1|1;BRAF|1;CSK|1;ERCC6|1;MTOR|1;FYN|1;XRCC6|1;LYN|1;MAP2K1|1;MAP2K2|1;MAP2K5|1;MAP2K6|1;MAP2K7|1;UNC119|1;LATS1|1;ITGB1BP1|1;RASSF2|1;WNK1|1	6.4449	2.79291	6.88485e-05	0.0143649
GO:0009893	positive regulation of metabolic process	3257	45	ABL1|1;ABL2|1;BRAF|1;CSK|1;ARID3A|1;ERCC6|1;MTOR|1;FYN|1;XRCC6|1;ILF3|1;LCK|1;LYN|1;ATXN3|1;PPP2R5D|1;MAP2K1|1;MAP2K2|1;MAP2K5|1;MAP2K6|1;MAP2K7|1;SLC9A1|1;SMARCD1|1;SNX1|1;STAT3|1;STAT6|1;STX5|1;YES1|1;USP9X|1;ARID1A|1;SMARCA5|1;UNC119|1;LATS1|1;ITGB1BP1|1;RASSF2|1;TBC1D5|1;MAML1|1;FLOT1|1;CARM1|1;ATG7|1;NCBP2|1;RAB3GAP1|1;VPS11|1;POLR1E|1;WNK1|1;NUP85|1;ITCH|1	26.5373	1.69572	8.18111e-05	0.0168478
GO:0070586	cell-cell adhesion involved in gastrulation	11	3	MAP2K5|1;RIC8A|1;WNK1|1	0.0896256	33.4726	8.29196e-05	0.0168571
GO:0050731	positive regulation of peptidyl-tyrosine phosphorylation	173	8	ABL1|1;ERCC6|1;MTOR|1;FYN|1;LYN|1;STAT3|1;YES1|1;UNC119|1	1.40957	5.6755	8.42461e-05	0.01691
GO:0002429	immune response-activating cell surface receptor signaling pathway	277	10	ABL1|1;BLK|1;BRAF|1;BTK|1;CSK|1;FYN|1;LCK|1;LYN|1;YES1|1;WNK1|1	2.25694	4.43079	8.78937e-05	0.0174216
GO:0032233	positive regulation of actin filament bundle assembly	56	5	ABL1|1;BRAF|1;FLNA|1;MTOR|1;ITGB1BP1|1	0.456276	10.9583	9.02949e-05	0.0175598
GO:0006914	autophagy	459	13	ABL1|1;ABL2|1;MTOR|1;TBC1D5|1;ATG7|1;RAB3GAP1|1;ATG2A|1;ATG2B|1;VPS11|1;VPS18|1;MTMR14|1;VPS16|1;VPS37A|1	3.73983	3.47609	9.19128e-05	0.0175598
GO:0061919	process utilizing autophagic mechanism	459	13	ABL1|1;ABL2|1;MTOR|1;TBC1D5|1;ATG7|1;RAB3GAP1|1;ATG2A|1;ATG2B|1;VPS11|1;VPS18|1;MTMR14|1;VPS16|1;VPS37A|1	3.73983	3.47609	9.19128e-05	0.0175598
GO:0051338	regulation of transferase activity	893	19	ABL1|1;BRAF|1;CSK|1;ERCC6|1;MTOR|1;FYN|1;XRCC6|1;LYN|1;MAD2L1|1;MAP2K1|1;MAP2K2|1;MAP2K5|1;MAP2K6|1;MAP2K7|1;UNC119|1;LATS1|1;ITGB1BP1|1;RASSF2|1;WNK1|1	7.27597	2.61134	0.000103644	0.0194805
GO:0006405	RNA export from nucleus	133	7	XPO1|1;NCBP2|1;SETD2|1;CPSF3|1;CPSF2|1;XPO5|1;NUP85|1	1.08366	6.45962	0.000106117	0.0194805
GO:0050852	T cell receptor signaling pathway	133	7	ABL1|1;BRAF|1;BTK|1;CSK|1;FYN|1;LCK|1;WNK1|1	1.08366	6.45962	0.000106117	0.0194805
GO:0045815	positive regulation of gene expression, epigenetic	58	5	ERCC6|1;SMARCD1|1;ARID1A|1;SMARCA5|1;POLR1E|1	0.472571	10.5804	0.000106921	0.0194805
GO:0032879	regulation of localization	2391	36	ABL1|1;ABL2|1;BLK|1;BRAF|1;CSK|1;FLNA|1;MTOR|1;FYN|1;LCK|1;LYN|1;MYO5A|1;MAP2K1|1;MAP2K2|1;MAP2K5|1;MAP2K6|1;SLC9A1|1;SNTA1|1;STAT3|1;XPO1|1;YES1|1;MAD1L1|1;UNC119|1;ITGB1BP1|1;PREPL|1;CROCC|1;TBC1D5|1;FLOT1|1;SEC24A|1;NCBP2|1;RAB3GAP1|1;SETD2|1;VPS11|1;XPO5|1;VPS18|1;VPS16|1;WNK1|1	19.4814	1.84792	0.000108109	0.0194805
GO:0051656	establishment of organelle localization	475	13	BRAF|1;BTK|1;LYN|1;MYO5A|1;STX5|1;XPO1|1;MAD1L1|1;USO1|1;PREPL|1;CROCC|1;SEC24A|1;RAB3GAP1|1;VPS18|1	3.8702	3.359	0.000129423	0.0230592
GO:0050657	nucleic acid transport	185	8	XPO1|1;FLOT1|1;NCBP2|1;SETD2|1;CPSF3|1;CPSF2|1;XPO5|1;NUP85|1	1.50734	5.30736	0.000134326	0.0234067
GO:0050658	RNA transport	185	8	XPO1|1;FLOT1|1;NCBP2|1;SETD2|1;CPSF3|1;CPSF2|1;XPO5|1;NUP85|1	1.50734	5.30736	0.000134326	0.0234067
GO:0051236	establishment of RNA localization	188	8	XPO1|1;FLOT1|1;NCBP2|1;SETD2|1;CPSF3|1;CPSF2|1;XPO5|1;NUP85|1	1.53178	5.22267	0.000150092	0.0258697
GO:0051246	regulation of protein metabolic process	2532	37	ABL1|1;BRAF|1;CSK|1;ERCC6|1;FLNA|1;MTOR|1;FYN|1;XRCC6|1;ILF3|1;LCK|1;LYN|1;MAD2L1|1;ATXN3|1;PPP2R5D|1;MAP2K1|1;MAP2K2|1;MAP2K5|1;MAP2K6|1;MAP2K7|1;SNTA1|1;SNX1|1;STAT3|1;STX5|1;XPO1|1;YES1|1;UNC119|1;LATS1|1;ITGB1BP1|1;RASSF2|1;FLOT1|1;ATG7|1;SEC24A|1;NCBP2|1;RAB3GAP1|1;VPS11|1;WNK1|1;ITCH|1	20.6302	1.79349	0.000156667	0.0267125
GO:0042176	regulation of protein catabolic process	359	11	FLNA|1;FYN|1;MAD2L1|1;ATXN3|1;SNX1|1;STX5|1;XPO1|1;LATS1|1;ATG7|1;VPS11|1;ITCH|1	2.92505	3.76061	0.000166146	0.0280274
GO:0042110	T cell activation	423	12	ABL1|1;BRAF|1;CSK|1;MTOR|1;FYN|1;LCK|1;LYN|1;STAT3|1;STAT6|1;YES1|1;MAD1L1|1;ITCH|1	3.44651	3.48178	0.000170959	0.0285358
GO:0022407	regulation of cell-cell adhesion	361	11	ABL1|1;CSK|1;FYN|1;LCK|1;LYN|1;MAP2K5|1;YES1|1;MAD1L1|1;FLOT1|1;WNK1|1;ITCH|1	2.94135	3.73978	0.000174379	0.0285835
GO:0048308	organelle inheritance	14	3	MAP2K1|1;MAP2K2|1;STX5|1	0.114069	26.2999	0.000179688	0.0285835
GO:0048313	Golgi inheritance	14	3	MAP2K1|1;MAP2K2|1;STX5|1	0.114069	26.2999	0.000179688	0.0285835
GO:0016458	gene silencing	193	8	MAP2K1|1;MAP2K2|1;STAT3|1;ARID1A|1;CDC45|1;SMARCA5|1;NCBP2|1;XPO5|1	1.57252	5.08737	0.000179748	0.0285835
GO:0043368	positive T cell selection	35	4	BRAF|1;MTOR|1;STAT3|1;STAT6|1	0.285172	14.0266	0.000180258	0.0285835
GO:0002768	immune response-regulating cell surface receptor signaling pathway	304	10	ABL1|1;BLK|1;BRAF|1;BTK|1;CSK|1;FYN|1;LCK|1;LYN|1;YES1|1;WNK1|1	2.47693	4.03726	0.000188225	0.0295513
GO:0002296	T-helper 1 cell lineage commitment	3	2	MTOR|1;STAT6|1	0.0244434	81.8218	0.000196402	0.0305328
GO:0061024	membrane organization	709	16	AP2A2|1;BNIP1|1;CLTA|1;SLC9A1|1;STAT3|1;STX5|1;USO1|1;TGFBRAP1|1;FLOT1|1;ATG7|1;SEC24A|1;VPS8|1;EPN1|1;VPS11|1;VPS18|1;VPS16|1	5.77678	2.76971	0.000199539	0.0307193
GO:0050778	positive regulation of immune response	648	15	ABL1|1;BLK|1;BRAF|1;BTK|1;CSK|1;FYN|1;XRCC6|1;LCK|1;LYN|1;MAP2K6|1;STAT6|1;YES1|1;FLOT1|1;WNK1|1;ITCH|1	5.27976	2.84104	0.000244289	0.037247
GO:0051249	regulation of lymphocyte activation	376	11	ABL1|1;BRAF|1;BTK|1;CSK|1;FYN|1;LCK|1;LYN|1;STAT6|1;YES1|1;MAD1L1|1;ITCH|1	3.06357	3.59059	0.000247942	0.0374439
GO:0007033	vacuole organization	154	7	ATG7|1;RAB3GAP1|1;ATG2A|1;ATG2B|1;VPS11|1;VPS18|1;VPS16|1	1.25476	5.57876	0.000263176	0.0393696
GO:0009056	catabolic process	2304	34	ABL1|1;ABL2|1;ACADM|1;AP2A2|1;CLTA|1;FLNA|1;MTOR|1;FYN|1;HMMR|1;MAD2L1|1;MAN2B1|1;ATXN3|1;SLC9A1|1;SNX1|1;STAT3|1;STX5|1;XPO1|1;USP9X|1;LATS1|1;USP34|1;TBC1D5|1;ATG7|1;NCBP2|1;RAB3GAP1|1;ATG2A|1;EDC4|1;ATG2B|1;VPS11|1;VPS18|1;MTMR14|1;VPS16|1;ITCH|1;PHYKPL|1;VPS37A|1	18.7725	1.81116	0.000269149	0.0398869
GO:0002295	T-helper cell lineage commitment	16	3	MTOR|1;STAT3|1;STAT6|1	0.130365	23.0124	0.000273174	0.0401085
GO:0031325	positive regulation of cellular metabolic process	3007	41	ABL1|1;BRAF|1;CSK|1;ARID3A|1;ERCC6|1;MTOR|1;FYN|1;XRCC6|1;ILF3|1;LCK|1;LYN|1;ATXN3|1;PPP2R5D|1;MAP2K1|1;MAP2K2|1;MAP2K5|1;MAP2K6|1;MAP2K7|1;SLC9A1|1;SMARCD1|1;STAT3|1;STAT6|1;YES1|1;USP9X|1;ARID1A|1;SMARCA5|1;UNC119|1;LATS1|1;ITGB1BP1|1;RASSF2|1;TBC1D5|1;MAML1|1;FLOT1|1;CARM1|1;ATG7|1;NCBP2|1;RAB3GAP1|1;VPS11|1;WNK1|1;NUP85|1;ITCH|1	24.5004	1.67344	0.000277267	0.0402637
GO:1902017	regulation of cilium assembly	71	5	CROCC|1;TBC1D5|1;TBC1D22B|1;TBC1D15|1;EVI5L|1	0.578493	8.64315	0.000279309	0.0402637
GO:0001932	regulation of protein phosphorylation	1303	23	ABL1|1;BRAF|1;CSK|1;ERCC6|1;MTOR|1;FYN|1;XRCC6|1;LYN|1;PPP2R5D|1;MAP2K1|1;MAP2K2|1;MAP2K5|1;MAP2K6|1;MAP2K7|1;STAT3|1;YES1|1;UNC119|1;LATS1|1;ITGB1BP1|1;RASSF2|1;FLOT1|1;WNK1|1;ITCH|1	10.6166	2.16643	0.000296976	0.0424247
GO:0051492	regulation of stress fiber assembly	73	5	ABL1|1;BRAF|1;MTOR|1;SLC9A1|1;ITGB1BP1|1	0.594788	8.40635	0.000318086	0.0450348
GO:0031399	regulation of protein modification process	1667	27	ABL1|1;BRAF|1;CSK|1;ERCC6|1;MTOR|1;FYN|1;XRCC6|1;LYN|1;MAD2L1|1;PPP2R5D|1;MAP2K1|1;MAP2K2|1;MAP2K5|1;MAP2K6|1;MAP2K7|1;SNTA1|1;STAT3|1;YES1|1;UNC119|1;LATS1|1;ITGB1BP1|1;RASSF2|1;FLOT1|1;ATG7|1;RAB3GAP1|1;WNK1|1;ITCH|1	13.5824	1.98787	0.000327223	0.0450755
GO:0035493	SNARE complex assembly	17	3	VPS11|1;VPS18|1;VPS16|1	0.138512	21.6587	0.000329745	0.0450755
GO:0043373	CD4-positive, alpha-beta T cell lineage commitment	17	3	MTOR|1;STAT3|1;STAT6|1	0.138512	21.6587	0.000329745	0.0450755
GO:2000641	regulation of early endosome to late endosome transport	17	3	MAP2K1|1;MAP2K2|1;VPS11|1	0.138512	21.6587	0.000329745	0.0450755
