# Supplementary material for: Functional proteoform group deconvolution reveals a broader spectrum of ibrutinib off-targets
Source: Nat Commun. 2025 Feb 25;16:1948. doi: 10.1038/s41467-024-54654-8 (PMC11862126; doi:10.1038/s41467-024-54654-8)
Supplement: Supplementary file 7 — Supplementary Data 5 [file 41467_2024_54654_MOESM7_ESM.xlsx]

## Sheet: Legend
		Value (Ibrutinib)	The pulldown intensity value, if detected in the named ibrutinib file
		Label (DMSO)	The file label, listing the paired experimental replicate which had DMSO probe
		Value (DMSO)	The pulldown intensity value, if detected in the named DMSO file
		dose	The drug dose or equivalent volume control condition in the experiment
		hgnc_symbol	The gene symbol identifier of the functional proteoform group
		uniprotswissprot	The uniprot database ID
		p_val	The two sided t-test comparison p-value, between DMSO and ibrutinib probe conditions at the specified dose level, if it could be computed based on sample number.
		pAdj	The adjusted p-value, using Benjamini-Hochberg multiple comparison testing adjustment
		rssDiff (NPARC, RCH-ACV)	The RSS model difference in the NPARC, for RCH-ACV
		fStat (NPARC, RCH-ACV)	The F-statistic from NPARC, for RCH-ACV
		pVal (NPARC, RCH-ACV)	The p-value from NPARC, for RCH-ACV
		pAdj (NPARC, RCH-ACV)	The Benjamini-hochberg adjusted p-value, from NPARC
		Shift Direction (NPARC, RCH-ACV)	Whether the NPARC result in RCH-ACV was stabilized or destabilized

## Sheet: Supp. Data 5
id	Label (Ibrutinib)	Value (Ibrutinib)	Label (DMSO)	Value (DMSO)	dose	hgnc_symbol	uniprotswissprot	p_val	pAdj	rssDiff (NPARC, RCH-ACV)	fStat (NPARC, RCH-ACV)	pVal (NPARC, RCH-ACV)	pAdj (NPARC, RCH-ACV)	Shift Direction (NPARC, RCH-ACV)
AACS_1	PROBE11.mzML		DMSO11.mzML	1662052	100nM	AACS	Q86V21	1	1	1.1374	0.861888	0.466978	0.983424	Destabilized
AACS_1	PROBE21.mzML		DMSO21.mzML	8211537	20uM	AACS	Q86V21	1	1	1.1374	0.861888	0.466978	0.983424	Destabilized
AADAT_2	PROBE13.mzML	16545734	DMSO13.mzML		100nM	AADAT	Q8N5Z0	1	1	3.80978	2.32758	0.128252	0.709324	Destabilized
AAGAB_1	PROBE23.mzML	1.78571e+06	DMSO23.mzML		20uM	AAGAB	Q6PD74			3.51142	2.63588	0.100118	0.65794	Destabilized
AAGAB_1	PROBE11.mzML		DMSO11.mzML		100nM	AAGAB	Q6PD74	1	1	3.51142	2.63588	0.100118	0.65794	Destabilized
AAGAB_1	PROBE12.mzML		DMSO12.mzML	784416	100nM	AAGAB	Q6PD74	1	1	3.51142	2.63588	0.100118	0.65794	Destabilized
AAGAB_1	PROBE13.mzML		DMSO13.mzML	1667651	100nM	AAGAB	Q6PD74	1	1	3.51142	2.63588	0.100118	0.65794	Destabilized
AAGAB_1	PROBE22.mzML	999660	DMSO22.mzML	1095941	20uM	AAGAB	Q6PD74			3.51142	2.63588	0.100118	0.65794	Destabilized
AAGAB_1	PROBE21.mzML		DMSO21.mzML		20uM	AAGAB	Q6PD74			3.51142	2.63588	0.100118	0.65794	Destabilized
AAK1_1	PROBE23.mzML	30525715	DMSO23.mzML	54440816	20uM	AAK1	Q2M2I8	0.114501	1	1.18229	0.993571	0.412843	0.954971	Destabilized
AAK1_1	PROBE11.mzML	46506172	DMSO11.mzML	7.27623e+06	100nM	AAK1	Q2M2I8	0.625706	1	1.18229	0.993571	0.412843	0.954971	Destabilized
AAK1_1	PROBE12.mzML	27265262	DMSO12.mzML	11579007	100nM	AAK1	Q2M2I8	0.625706	1	1.18229	0.993571	0.412843	0.954971	Destabilized
AAK1_1	PROBE13.mzML	29129817	DMSO13.mzML	5.62688e+07	100nM	AAK1	Q2M2I8	0.625706	1	1.18229	0.993571	0.412843	0.954971	Destabilized
AAK1_1	PROBE22.mzML	29035407	DMSO22.mzML	42563294	20uM	AAK1	Q2M2I8	0.114501	1	1.18229	0.993571	0.412843	0.954971	Destabilized
AAK1_1	PROBE21.mzML	3.91255e+07	DMSO21.mzML	38204476	20uM	AAK1	Q2M2I8	0.114501	1	1.18229	0.993571	0.412843	0.954971	Destabilized
AAK1_2	PROBE23.mzML	4.80798e+07	DMSO23.mzML	55258938	20uM	AAK1	Q2M2I8	0.957034	1	1.97449	1.13498	0.362116	0.933839	Destabilized
AAK1_2	PROBE11.mzML	73010510	DMSO11.mzML	9.13854e+06	100nM	AAK1	Q2M2I8	0.474802	1	1.97449	1.13498	0.362116	0.933839	Destabilized
AAK1_2	PROBE12.mzML	5.48789e+07	DMSO12.mzML	313973225	100nM	AAK1	Q2M2I8	0.474802	1	1.97449	1.13498	0.362116	0.933839	Destabilized
AAK1_2	PROBE13.mzML	3.71425e+07	DMSO13.mzML	82679453	100nM	AAK1	Q2M2I8	0.474802	1	1.97449	1.13498	0.362116	0.933839	Destabilized
AAK1_2	PROBE22.mzML	4.00942e+07	DMSO22.mzML	39358565	20uM	AAK1	Q2M2I8	0.957034	1	1.97449	1.13498	0.362116	0.933839	Destabilized
AAK1_2	PROBE21.mzML	4.63962e+07	DMSO21.mzML	3.89109e+07	20uM	AAK1	Q2M2I8	0.957034	1	1.97449	1.13498	0.362116	0.933839	Destabilized
AAK1_3	PROBE23.mzML	6099521	DMSO23.mzML		20uM	AAK1	Q2M2I8	0.435335	1	0.707677	0.395594	0.724024	1	Destabilized
AAK1_3	PROBE11.mzML	8.08774e+06	DMSO11.mzML		100nM	AAK1	Q2M2I8	0.24324	1	0.707677	0.395594	0.724024	1	Destabilized
AAK1_3	PROBE12.mzML	11194198	DMSO12.mzML	4555553	100nM	AAK1	Q2M2I8	0.24324	1	0.707677	0.395594	0.724024	1	Destabilized
AAK1_3	PROBE13.mzML	2677987	DMSO13.mzML	1.71456e+06	100nM	AAK1	Q2M2I8	0.24324	1	0.707677	0.395594	0.724024	1	Destabilized
AAK1_3	PROBE22.mzML	6452780	DMSO22.mzML	7751485	20uM	AAK1	Q2M2I8	0.435335	1	0.707677	0.395594	0.724024	1	Destabilized
AAK1_3	PROBE21.mzML	12318837	DMSO21.mzML	2978437	20uM	AAK1	Q2M2I8	0.435335	1	0.707677	0.395594	0.724024	1	Destabilized
AAMDC_1	PROBE11.mzML		DMSO11.mzML	1.4353e+06	100nM	AAMDC	Q9H7C9	1	1	40.083	4.66275	0.023619	0.36543	Destabilized
AAR2_1	PROBE23.mzML		DMSO23.mzML	6.96148e+06	20uM	AAR2	Q9Y312	1	1	3.61323	1.48891	0.262621	0.875803	Destabilized
AAR2_1	PROBE11.mzML	1.07043e+06	DMSO11.mzML		100nM	AAR2	Q9Y312	1	1	3.61323	1.48891	0.262621	0.875803	Destabilized
AAR2_1	PROBE13.mzML		DMSO13.mzML	911938	100nM	AAR2	Q9Y312	1	1	3.61323	1.48891	0.262621	0.875803	Destabilized
AAR2_1	PROBE22.mzML		DMSO22.mzML	2.7061e+06	20uM	AAR2	Q9Y312	1	1	3.61323	1.48891	0.262621	0.875803	Destabilized
AAR2_1	PROBE21.mzML	1478132	DMSO21.mzML		20uM	AAR2	Q9Y312	1	1	3.61323	1.48891	0.262621	0.875803	Destabilized
AARS_1	PROBE23.mzML	3.86209e+09	DMSO23.mzML	6.59788e+09	20uM	AARS		0.960887	1	1.45845	1.22736	0.332659	0.921686	Destabilized
AARS_1	PROBE11.mzML	4.61539e+09	DMSO11.mzML	1.25196e+09	100nM	AARS		0.547362	1	1.45845	1.22736	0.332659	0.921686	Destabilized
AARS_1	PROBE12.mzML	4076455658	DMSO12.mzML	4.03046e+09	100nM	AARS		0.547362	1	1.45845	1.22736	0.332659	0.921686	Destabilized
AARS_1	PROBE13.mzML	4.21751e+09	DMSO13.mzML	5.133e+09	100nM	AARS		0.547362	1	1.45845	1.22736	0.332659	0.921686	Destabilized
AARS_1	PROBE22.mzML	5.09608e+09	DMSO22.mzML	3618197127	20uM	AARS		0.960887	1	1.45845	1.22736	0.332659	0.921686	Destabilized
AARS_1	PROBE21.mzML	5996694233	DMSO21.mzML	4.56939e+09	20uM	AARS		0.960887	1	1.45845	1.22736	0.332659	0.921686	Destabilized
AARS_2	PROBE23.mzML	1.46446e+09	DMSO23.mzML	2.40796e+09	20uM	AARS		0.144575	1	1.57361	1.08976	0.377562	0.938465	Destabilized
AARS_2	PROBE11.mzML	1283297618	DMSO11.mzML	4.07801e+08	100nM	AARS		0.351878	1	1.57361	1.08976	0.377562	0.938465	Destabilized
AARS_2	PROBE12.mzML	1.45137e+09	DMSO12.mzML	1267817135	100nM	AARS		0.351878	1	1.57361	1.08976	0.377562	0.938465	Destabilized
AARS_2	PROBE13.mzML	5069985555	DMSO13.mzML	1.66283e+09	100nM	AARS		0.351878	1	1.57361	1.08976	0.377562	0.938465	Destabilized
AARS_2	PROBE22.mzML	1.17582e+09	DMSO22.mzML	1.75472e+09	20uM	AARS		0.144575	1	1.57361	1.08976	0.377562	0.938465	Destabilized
AARS_2	PROBE21.mzML	1.35124e+09	DMSO21.mzML	1.55639e+09	20uM	AARS		0.144575	1	1.57361	1.08976	0.377562	0.938465	Destabilized
AASDHPPT_1	PROBE23.mzML	1.31923e+08	DMSO23.mzML	1.25942e+08	20uM	AASDHPPT	Q9NRN7	0.196261	1	1.81557	1.21308	0.337038	0.924697	Destabilized
AASDHPPT_1	PROBE11.mzML	1.19449e+08	DMSO11.mzML	6.10542e+07	100nM	AASDHPPT	Q9NRN7	0.26474	1	1.81557	1.21308	0.337038	0.924697	Destabilized
AASDHPPT_1	PROBE12.mzML	111666905	DMSO12.mzML	84204696	100nM	AASDHPPT	Q9NRN7	0.26474	1	1.81557	1.21308	0.337038	0.924697	Destabilized
AASDHPPT_1	PROBE13.mzML	95574295	DMSO13.mzML	1.12767e+08	100nM	AASDHPPT	Q9NRN7	0.26474	1	1.81557	1.21308	0.337038	0.924697	Destabilized
AASDHPPT_1	PROBE22.mzML	1.39918e+08	DMSO22.mzML	7.80399e+07	20uM	AASDHPPT	Q9NRN7	0.196261	1	1.81557	1.21308	0.337038	0.924697	Destabilized
AASDHPPT_1	PROBE21.mzML	1.3159e+08	DMSO21.mzML	116474912	20uM	AASDHPPT	Q9NRN7	0.196261	1	1.81557	1.21308	0.337038	0.924697	Destabilized
ABCE1_1	PROBE23.mzML	87109894	DMSO23.mzML	97266700	20uM	ABCE1	P61221	0.498966	1	0.524601	0.0936726	0.9425	1	Destabilized
ABCE1_1	PROBE11.mzML	90670632	DMSO11.mzML	2.94746e+07	100nM	ABCE1	P61221	0.760173	1	0.524601	0.0936726	0.9425	1	Destabilized
ABCE1_1	PROBE12.mzML	77622112	DMSO12.mzML	79396314	100nM	ABCE1	P61221	0.760173	1	0.524601	0.0936726	0.9425	1	Destabilized
ABCE1_1	PROBE13.mzML	7.28017e+07	DMSO13.mzML	178185744	100nM	ABCE1	P61221	0.760173	1	0.524601	0.0936726	0.9425	1	Destabilized
ABCE1_1	PROBE22.mzML	93932143	DMSO22.mzML	4.15834e+07	20uM	ABCE1	P61221	0.498966	1	0.524601	0.0936726	0.9425	1	Destabilized
ABCE1_1	PROBE21.mzML	83306642	DMSO21.mzML	8.40642e+07	20uM	ABCE1	P61221	0.498966	1	0.524601	0.0936726	0.9425	1	Destabilized
ABCE1_2	PROBE23.mzML	5.63455e+07	DMSO23.mzML	69100574	20uM	ABCE1	P61221	0.601872	1	1.01417	0.175636	0.88187	1	Destabilized
ABCE1_2	PROBE11.mzML	42913733	DMSO11.mzML	29673799	100nM	ABCE1	P61221	0.31666	1	1.01417	0.175636	0.88187	1	Destabilized
ABCE1_2	PROBE12.mzML	44999218	DMSO12.mzML	82527198	100nM	ABCE1	P61221	0.31666	1	1.01417	0.175636	0.88187	1	Destabilized
ABCE1_2	PROBE13.mzML	2.99389e+07	DMSO13.mzML	178828524	100nM	ABCE1	P61221	0.31666	1	1.01417	0.175636	0.88187	1	Destabilized
ABCE1_2	PROBE22.mzML	70537483	DMSO22.mzML	71124284	20uM	ABCE1	P61221	0.601872	1	1.01417	0.175636	0.88187	1	Destabilized
ABCE1_2	PROBE21.mzML	9.4373e+07	DMSO21.mzML	6.02188e+07	20uM	ABCE1	P61221	0.601872	1	1.01417	0.175636	0.88187	1	Destabilized
ABCF1_1	PROBE23.mzML	1.29295e+07	DMSO23.mzML	23344952	20uM	ABCF1	Q8NE71	0.773494	1	1.6854	2.42824	0.118183	0.688237	Destabilized
ABCF1_1	PROBE11.mzML	28548255	DMSO11.mzML	2.58074e+06	100nM	ABCF1	Q8NE71	0.882909	1	1.6854	2.42824	0.118183	0.688237	Destabilized
ABCF1_1	PROBE12.mzML	10340015	DMSO12.mzML	4.70566e+07	100nM	ABCF1	Q8NE71	0.882909	1	1.6854	2.42824	0.118183	0.688237	Destabilized
ABCF1_1	PROBE13.mzML	6.95563e+06	DMSO13.mzML	3970361	100nM	ABCF1	Q8NE71	0.882909	1	1.6854	2.42824	0.118183	0.688237	Destabilized
ABCF1_1	PROBE22.mzML	1.12052e+07	DMSO22.mzML	1.2774e+07	20uM	ABCF1	Q8NE71	0.773494	1	1.6854	2.42824	0.118183	0.688237	Destabilized
ABCF1_1	PROBE21.mzML	5.73426e+07	DMSO21.mzML	3.00193e+07	20uM	ABCF1	Q8NE71	0.773494	1	1.6854	2.42824	0.118183	0.688237	Destabilized
ABCF1_2	PROBE11.mzML		DMSO11.mzML	269778	100nM	ABCF1	Q8NE71	1	1	1.35965	1.93449	0.178033	0.785398	Destabilized
ABCF1_2	PROBE22.mzML	4713290	DMSO22.mzML		20uM	ABCF1	Q8NE71	1	1	1.35965	1.93449	0.178033	0.785398	Destabilized
ABCF3_2	PROBE12.mzML	1260754	DMSO12.mzML		100nM	ABCF3	Q9NUQ8	1	1	3.81241	1.38334	0.288712	0.889641	Destabilized
ABHD10_2	PROBE11.mzML	7281853	DMSO11.mzML		100nM	ABHD10	Q9NUJ1	1	1	0.453765	0.0775193	0.954008	1	Destabilized
ABHD10_2	PROBE13.mzML		DMSO13.mzML	1.99767e+06	100nM	ABHD10	Q9NUJ1	1	1	0.453765	0.0775193	0.954008	1	Destabilized
ABHD11_2	PROBE23.mzML	31293108	DMSO23.mzML	16867183	20uM	ABHD11	Q8NFV4	0.458774	1	2.6968	0.80834	0.491092	0.998784	Destabilized
ABHD11_2	PROBE11.mzML	2.74744e+07	DMSO11.mzML	1.9547e+07	100nM	ABHD11	Q8NFV4	0.212485	1	2.6968	0.80834	0.491092	0.998784	Destabilized
ABHD11_2	PROBE12.mzML	18681539	DMSO12.mzML	51363806	100nM	ABHD11	Q8NFV4	0.212485	1	2.6968	0.80834	0.491092	0.998784	Destabilized
ABHD11_2	PROBE13.mzML	15228463	DMSO13.mzML	3.9696e+07	100nM	ABHD11	Q8NFV4	0.212485	1	2.6968	0.80834	0.491092	0.998784	Destabilized
ABHD11_2	PROBE22.mzML	4.42746e+07	DMSO22.mzML	3.92311e+07	20uM	ABHD11	Q8NFV4	0.458774	1	2.6968	0.80834	0.491092	0.998784	Destabilized
ABHD11_2	PROBE21.mzML	23829747	DMSO21.mzML	20853710	20uM	ABHD11	Q8NFV4	0.458774	1	2.6968	0.80834	0.491092	0.998784	Destabilized
ABI1_1	PROBE23.mzML	1274390	DMSO23.mzML		20uM	ABI1	Q8IZP0			1.61701	1.10832	0.371139	0.935439	Destabilized
ABI1_1	PROBE22.mzML	1328815	DMSO22.mzML		20uM	ABI1	Q8IZP0			1.61701	1.10832	0.371139	0.935439	Destabilized
ABI1_1	PROBE21.mzML		DMSO21.mzML		20uM	ABI1	Q8IZP0			1.61701	1.10832	0.371139	0.935439	Destabilized
ABRACL_2	PROBE23.mzML	22086926	DMSO23.mzML	35091792	20uM	ABRACL	Q9P1F3	0.33371	1	0.372522	0.122411	0.921515	1	Destabilized
ABRACL_2	PROBE11.mzML	22918248	DMSO11.mzML	35471990	100nM	ABRACL	Q9P1F3	0.227725	1	0.372522	0.122411	0.921515	1	Destabilized
ABRACL_2	PROBE12.mzML	24995182	DMSO12.mzML	42744840	100nM	ABRACL	Q9P1F3	0.227725	1	0.372522	0.122411	0.921515	1	Destabilized
ABRACL_2	PROBE13.mzML	11439001	DMSO13.mzML	18400568	100nM	ABRACL	Q9P1F3	0.227725	1	0.372522	0.122411	0.921515	1	Destabilized
ABRACL_2	PROBE22.mzML	14200985	DMSO22.mzML	26202680	20uM	ABRACL	Q9P1F3	0.33371	1	0.372522	0.122411	0.921515	1	Destabilized
ABRACL_2	PROBE21.mzML	30635284	DMSO21.mzML	24863212	20uM	ABRACL	Q9P1F3	0.33371	1	0.372522	0.122411	0.921515	1	Destabilized
ACAA1_1	PROBE23.mzML	109403220	DMSO23.mzML	112512624	20uM	ACAA1	P09110	0.909067	1	0.15249	0.0939805	0.942279	1	Stabilized
ACAA1_1	PROBE11.mzML	1.01186e+08	DMSO11.mzML	3.74002e+07	100nM	ACAA1	P09110	0.796117	1	0.15249	0.0939805	0.942279	1	Stabilized
ACAA1_1	PROBE12.mzML	99753891	DMSO12.mzML	7.98558e+07	100nM	ACAA1	P09110	0.796117	1	0.15249	0.0939805	0.942279	1	Stabilized
ACAA1_1	PROBE13.mzML	95354044	DMSO13.mzML	150007032	100nM	ACAA1	P09110	0.796117	1	0.15249	0.0939805	0.942279	1	Stabilized
ACAA1_1	PROBE22.mzML	93729851	DMSO22.mzML	93134251	20uM	ACAA1	P09110	0.909067	1	0.15249	0.0939805	0.942279	1	Stabilized
ACAA1_1	PROBE21.mzML	1.22827e+08	DMSO21.mzML	124872505	20uM	ACAA1	P09110	0.909067	1	0.15249	0.0939805	0.942279	1	Stabilized
ACAD10_1	PROBE23.mzML	22396896	DMSO23.mzML	29343590	20uM	ACAD10	Q6JQN1			3.20829	0.573741	0.612752	1	Destabilized
ACAD10_1	PROBE11.mzML		DMSO11.mzML		100nM	ACAD10	Q6JQN1			3.20829	0.573741	0.612752	1	Destabilized
ACAD10_1	PROBE12.mzML	23286852	DMSO12.mzML	2.91565e+06	100nM	ACAD10	Q6JQN1			3.20829	0.573741	0.612752	1	Destabilized
ACAD10_1	PROBE13.mzML	50924472	DMSO13.mzML		100nM	ACAD10	Q6JQN1			3.20829	0.573741	0.612752	1	Destabilized
ACAD10_1	PROBE22.mzML	702848	DMSO22.mzML		20uM	ACAD10	Q6JQN1			3.20829	0.573741	0.612752	1	Destabilized
ACAD10_1	PROBE21.mzML		DMSO21.mzML		20uM	ACAD10	Q6JQN1			3.20829	0.573741	0.612752	1	Destabilized
ACAD8_1	PROBE13.mzML		DMSO13.mzML	22772420	100nM	ACAD8	Q9UKU7	1	1	0.608171	0.345129	0.758521	1	Stabilized
ACAD8_1	PROBE21.mzML	162059824	DMSO21.mzML		20uM	ACAD8	Q9UKU7	1	1	0.608171	0.345129	0.758521	1	Stabilized
ACADSB_1	PROBE23.mzML	1.01202e+07	DMSO23.mzML	54689135	20uM	ACADSB	P45954	0.0033627	1	0.419698	0.56583	0.617339	1	Stabilized
ACADSB_1	PROBE11.mzML	1.24919e+07	DMSO11.mzML	1.85819e+06	100nM	ACADSB	P45954	0.350011	1	0.419698	0.56583	0.617339	1	Stabilized
ACADSB_1	PROBE12.mzML	11904259	DMSO12.mzML	4.86594e+07	100nM	ACADSB	P45954	0.350011	1	0.419698	0.56583	0.617339	1	Stabilized
ACADSB_1	PROBE13.mzML	1.40056e+07	DMSO13.mzML	4.00792e+07	100nM	ACADSB	P45954	0.350011	1	0.419698	0.56583	0.617339	1	Stabilized
ACADSB_1	PROBE22.mzML	23406095	DMSO22.mzML	4.84449e+07	20uM	ACADSB	P45954	0.0033627	1	0.419698	0.56583	0.617339	1	Stabilized
ACADSB_1	PROBE21.mzML	1.76388e+07	DMSO21.mzML	4.44254e+07	20uM	ACADSB	P45954	0.0033627	1	0.419698	0.56583	0.617339	1	Stabilized
ACADS_1	PROBE23.mzML	13952394	DMSO23.mzML	13385308	20uM	ACADS	P16219	0.317478	1	0.333897	0.277221	0.806786	1	Stabilized
ACADS_1	PROBE11.mzML	23135900	DMSO11.mzML	832407	100nM	ACADS	P16219	0.761411	1	0.333897	0.277221	0.806786	1	Stabilized
ACADS_1	PROBE12.mzML	8298997	DMSO12.mzML	4.59324e+07	100nM	ACADS	P16219	0.761411	1	0.333897	0.277221	0.806786	1	Stabilized
ACADS_1	PROBE13.mzML	1.20543e+07	DMSO13.mzML		100nM	ACADS	P16219	0.761411	1	0.333897	0.277221	0.806786	1	Stabilized
ACADS_1	PROBE22.mzML	21223698	DMSO22.mzML	43657732	20uM	ACADS	P16219	0.317478	1	0.333897	0.277221	0.806786	1	Stabilized
ACADS_1	PROBE21.mzML	17923168	DMSO21.mzML	30688857	20uM	ACADS	P16219	0.317478	1	0.333897	0.277221	0.806786	1	Stabilized
ACADS_2	PROBE23.mzML	13308696	DMSO23.mzML	25538564	20uM	ACADS	P16219	0.880332	1	8.95994	3.56297	0.049839	0.50796	Destabilized
ACADS_2	PROBE11.mzML		DMSO11.mzML	3561600	100nM	ACADS	P16219	0.72613	1	8.95994	3.56297	0.049839	0.50796	Destabilized
ACADS_2	PROBE12.mzML	1246748	DMSO12.mzML	9140123	100nM	ACADS	P16219	0.72613	1	8.95994	3.56297	0.049839	0.50796	Destabilized
ACADS_2	PROBE13.mzML	12193761	DMSO13.mzML	15373886	100nM	ACADS	P16219	0.72613	1	8.95994	3.56297	0.049839	0.50796	Destabilized
ACADS_2	PROBE22.mzML	12161365	DMSO22.mzML	9220607	20uM	ACADS	P16219	0.880332	1	8.95994	3.56297	0.049839	0.50796	Destabilized
ACADS_2	PROBE21.mzML	31916920	DMSO21.mzML		20uM	ACADS	P16219	0.880332	1	8.95994	3.56297	0.049839	0.50796	Destabilized
ACAP2_1	PROBE23.mzML	5402160	DMSO23.mzML	10855503	20uM	ACAP2	Q15057	0.504387	1	1.92995	2.7139	0.0941587	0.64468	Destabilized
ACAP2_1	PROBE11.mzML		DMSO11.mzML	1.88707e+06	100nM	ACAP2	Q15057	1	1	1.92995	2.7139	0.0941587	0.64468	Destabilized
ACAP2_1	PROBE12.mzML	6992999	DMSO12.mzML	2.58818e+06	100nM	ACAP2	Q15057	1	1	1.92995	2.7139	0.0941587	0.64468	Destabilized
ACAP2_1	PROBE13.mzML		DMSO13.mzML	3.03264e+06	100nM	ACAP2	Q15057	1	1	1.92995	2.7139	0.0941587	0.64468	Destabilized
ACAP2_1	PROBE22.mzML		DMSO22.mzML	5980802	20uM	ACAP2	Q15057	0.504387	1	1.92995	2.7139	0.0941587	0.64468	Destabilized
ACAP2_1	PROBE21.mzML	622908608	DMSO21.mzML	12059713	20uM	ACAP2	Q15057	0.504387	1	1.92995	2.7139	0.0941587	0.64468	Destabilized
ACAP2_2	PROBE23.mzML		DMSO23.mzML	124362560	20uM	ACAP2	Q15057	1	1	0.514308	0.322245	0.774562	1	Destabilized
ACAP2_2	PROBE13.mzML	1.41485e+06	DMSO13.mzML	7447608	100nM	ACAP2	Q15057	1	1	0.514308	0.322245	0.774562	1	Destabilized
ACAP2_2	PROBE22.mzML		DMSO22.mzML		20uM	ACAP2	Q15057	1	1	0.514308	0.322245	0.774562	1	Destabilized
ACAP2_2	PROBE21.mzML		DMSO21.mzML	2.47109e+06	20uM	ACAP2	Q15057	1	1	0.514308	0.322245	0.774562	1	Destabilized
ACAT1_1	PROBE23.mzML	1240921359	DMSO23.mzML	2899860705	20uM	ACAT1	P24752	0.51263	1	0.00619145	0.00653316	0.997777	1	Stabilized
ACAT1_1	PROBE11.mzML	2246537276	DMSO11.mzML	9.11476e+08	100nM	ACAT1	P24752	0.586927	1	0.00619145	0.00653316	0.997777	1	Stabilized
ACAT1_1	PROBE12.mzML	1841421832	DMSO12.mzML	3.11434e+09	100nM	ACAT1	P24752	0.586927	1	0.00619145	0.00653316	0.997777	1	Stabilized
ACAT1_1	PROBE13.mzML	1.3441e+09	DMSO13.mzML	2.7622e+09	100nM	ACAT1	P24752	0.586927	1	0.00619145	0.00653316	0.997777	1	Stabilized
ACAT1_1	PROBE22.mzML	1893515944	DMSO22.mzML	2232722218	20uM	ACAT1	P24752	0.51263	1	0.00619145	0.00653316	0.997777	1	Stabilized
ACAT1_1	PROBE21.mzML	2635960027	DMSO21.mzML	1.76312e+09	20uM	ACAT1	P24752	0.51263	1	0.00619145	0.00653316	0.997777	1	Stabilized
ACAT2_1	PROBE23.mzML	1.39774e+09	DMSO23.mzML	1.86378e+09	20uM	ACAT2	Q9BWD1	0.494293	1	6.26797	1.96651	0.173249	0.779184	Destabilized
ACAT2_1	PROBE11.mzML	1.60053e+09	DMSO11.mzML	4.99407e+08	100nM	ACAT2	Q9BWD1	0.555074	1	6.26797	1.96651	0.173249	0.779184	Destabilized
ACAT2_1	PROBE12.mzML	1.56927e+09	DMSO12.mzML	1.24517e+09	100nM	ACAT2	Q9BWD1	0.555074	1	6.26797	1.96651	0.173249	0.779184	Destabilized
ACAT2_1	PROBE13.mzML	1.5332e+09	DMSO13.mzML	2027980201	100nM	ACAT2	Q9BWD1	0.555074	1	6.26797	1.96651	0.173249	0.779184	Destabilized
ACAT2_1	PROBE22.mzML	1.79106e+09	DMSO22.mzML	699028130	20uM	ACAT2	Q9BWD1	0.494293	1	6.26797	1.96651	0.173249	0.779184	Destabilized
ACAT2_1	PROBE21.mzML	1.8088e+09	DMSO21.mzML	1.54831e+09	20uM	ACAT2	Q9BWD1	0.494293	1	6.26797	1.96651	0.173249	0.779184	Destabilized
ACAT2_2	PROBE23.mzML	2.78057e+08	DMSO23.mzML	2.65591e+08	20uM	ACAT2	Q9BWD1	0.250119	1	0.324268	0.127561	0.917708	1	Stabilized
ACAT2_2	PROBE11.mzML	1.88553e+08	DMSO11.mzML	48877402	100nM	ACAT2	Q9BWD1	0.796716	1	0.324268	0.127561	0.917708	1	Stabilized
ACAT2_2	PROBE12.mzML	145850936	DMSO12.mzML	6.07317e+07	100nM	ACAT2	Q9BWD1	0.796716	1	0.324268	0.127561	0.917708	1	Stabilized
ACAT2_2	PROBE13.mzML	1.3886e+08	DMSO13.mzML	2.92971e+08	100nM	ACAT2	Q9BWD1	0.796716	1	0.324268	0.127561	0.917708	1	Stabilized
ACAT2_2	PROBE22.mzML	221960581	DMSO22.mzML	9.52398e+07	20uM	ACAT2	Q9BWD1	0.250119	1	0.324268	0.127561	0.917708	1	Stabilized
ACAT2_2	PROBE21.mzML	222371213	DMSO21.mzML	6.36552e+07	20uM	ACAT2	Q9BWD1	0.250119	1	0.324268	0.127561	0.917708	1	Stabilized
ACBD3_1	PROBE23.mzML	17499414	DMSO23.mzML	3.78084e+07	20uM	ACBD3	Q9H3P7	0.6281	1	0.550117	0.320609	0.775718	1	Destabilized
ACBD3_1	PROBE11.mzML	41881088	DMSO11.mzML	2.04383e+07	100nM	ACBD3	Q9H3P7	0.87288	1	0.550117	0.320609	0.775718	1	Destabilized
ACBD3_1	PROBE12.mzML	22288048	DMSO12.mzML	5.76137e+07	100nM	ACBD3	Q9H3P7	0.87288	1	0.550117	0.320609	0.775718	1	Destabilized
ACBD3_1	PROBE13.mzML	3988866	DMSO13.mzML	444229	100nM	ACBD3	Q9H3P7	0.87288	1	0.550117	0.320609	0.775718	1	Destabilized
ACBD3_1	PROBE22.mzML	53583200	DMSO22.mzML	43931055	20uM	ACBD3	Q9H3P7	0.6281	1	0.550117	0.320609	0.775718	1	Destabilized
ACBD3_1	PROBE21.mzML	48082248	DMSO21.mzML	14874224	20uM	ACBD3	Q9H3P7	0.6281	1	0.550117	0.320609	0.775718	1	Destabilized
ACBD3_2	PROBE23.mzML	2940517	DMSO23.mzML	9892011	20uM	ACBD3	Q9H3P7	0.787313	1	0.0611271	0.0493518	0.973221	1	Stabilized
ACBD3_2	PROBE11.mzML	2.64923e+07	DMSO11.mzML	11247268	100nM	ACBD3	Q9H3P7	0.535234	1	0.0611271	0.0493518	0.973221	1	Stabilized
ACBD3_2	PROBE12.mzML	3956540	DMSO12.mzML	2.88412e+06	100nM	ACBD3	Q9H3P7	0.535234	1	0.0611271	0.0493518	0.973221	1	Stabilized
ACBD3_2	PROBE13.mzML		DMSO13.mzML	1690057	100nM	ACBD3	Q9H3P7	0.535234	1	0.0611271	0.0493518	0.973221	1	Stabilized
ACBD3_2	PROBE22.mzML	2.46381e+07	DMSO22.mzML	14622101	20uM	ACBD3	Q9H3P7	0.787313	1	0.0611271	0.0493518	0.973221	1	Stabilized
ACBD3_2	PROBE21.mzML	3665890	DMSO21.mzML	13367243	20uM	ACBD3	Q9H3P7	0.787313	1	0.0611271	0.0493518	0.973221	1	Stabilized
ACBD6_1	PROBE11.mzML	11986442	DMSO11.mzML		100nM	ACBD6	Q9BR61			1.90372	1.38306	0.288785	0.889641	Destabilized
ACBD6_1	PROBE12.mzML	81483464	DMSO12.mzML		100nM	ACBD6	Q9BR61			1.90372	1.38306	0.288785	0.889641	Destabilized
ACBD6_1	PROBE13.mzML		DMSO13.mzML	31026292	100nM	ACBD6	Q9BR61			1.90372	1.38306	0.288785	0.889641	Destabilized
ACBD6_1	PROBE21.mzML	166372400	DMSO21.mzML		20uM	ACBD6	Q9BR61	1	1	1.90372	1.38306	0.288785	0.889641	Destabilized
ACBD7_1	PROBE11.mzML	826403	DMSO11.mzML		100nM	ACBD7	Q8N6N7	1	1	1.45762	0.200553	0.863259	1	Stabilized
ACBD7_1	PROBE13.mzML		DMSO13.mzML	1.2233e+06	100nM	ACBD7	Q8N6N7	1	1	1.45762	0.200553	0.863259	1	Stabilized
ACBD7_1	PROBE22.mzML	492023616	DMSO22.mzML	8698396	20uM	ACBD7	Q8N6N7	1	1	1.45762	0.200553	0.863259	1	Stabilized
ACIN1_2	PROBE23.mzML	14296517	DMSO23.mzML	6498318	20uM	ACIN1	Q9UKV3	0.518564	1	4.38524	2.29494	0.131724	0.714748	Destabilized
ACIN1_2	PROBE11.mzML	4216164	DMSO11.mzML	7723686	100nM	ACIN1	Q9UKV3	0.352084	1	4.38524	2.29494	0.131724	0.714748	Destabilized
ACIN1_2	PROBE12.mzML	3161759	DMSO12.mzML	33904604	100nM	ACIN1	Q9UKV3	0.352084	1	4.38524	2.29494	0.131724	0.714748	Destabilized
ACIN1_2	PROBE13.mzML	2300026	DMSO13.mzML	2845038	100nM	ACIN1	Q9UKV3	0.352084	1	4.38524	2.29494	0.131724	0.714748	Destabilized
ACIN1_2	PROBE22.mzML	40136051	DMSO22.mzML	35724020	20uM	ACIN1	Q9UKV3	0.518564	1	4.38524	2.29494	0.131724	0.714748	Destabilized
ACIN1_2	PROBE21.mzML	37532041	DMSO21.mzML	24639952	20uM	ACIN1	Q9UKV3	0.518564	1	4.38524	2.29494	0.131724	0.714748	Destabilized
ACLY_2	PROBE23.mzML	1.86863e+06	DMSO23.mzML	8720979	20uM	ACLY	P53396	0.212324	1	0.136989	0.105958	0.933593	1	Destabilized
ACLY_2	PROBE11.mzML	2675211	DMSO11.mzML	3195405	100nM	ACLY	P53396	0.437628	1	0.136989	0.105958	0.933593	1	Destabilized
ACLY_2	PROBE12.mzML	1.059e+08	DMSO12.mzML	7331723	100nM	ACLY	P53396	0.437628	1	0.136989	0.105958	0.933593	1	Destabilized
ACLY_2	PROBE13.mzML	3675807	DMSO13.mzML	2.90943e+06	100nM	ACLY	P53396	0.437628	1	0.136989	0.105958	0.933593	1	Destabilized
ACLY_2	PROBE22.mzML	4.718e+06	DMSO22.mzML	5000442	20uM	ACLY	P53396	0.212324	1	0.136989	0.105958	0.933593	1	Destabilized
ACLY_2	PROBE21.mzML	3069821	DMSO21.mzML	3.83973e+06	20uM	ACLY	P53396	0.212324	1	0.136989	0.105958	0.933593	1	Destabilized
ACO1_1	PROBE23.mzML	1.28653e+09	DMSO23.mzML	1.4661e+09	20uM	ACO1	P21399	0.926811	1	0.270134	0.197739	0.865357	1	Stabilized
ACO1_1	PROBE11.mzML	1.34255e+09	DMSO11.mzML	322833185	100nM	ACO1	P21399	0.673563	1	0.270134	0.197739	0.865357	1	Stabilized
ACO1_1	PROBE12.mzML	1111858872	DMSO12.mzML	1090034560	100nM	ACO1	P21399	0.673563	1	0.270134	0.197739	0.865357	1	Stabilized
ACO1_1	PROBE13.mzML	1.06113e+09	DMSO13.mzML	1.56542e+09	100nM	ACO1	P21399	0.673563	1	0.270134	0.197739	0.865357	1	Stabilized
ACO1_1	PROBE22.mzML	1.32229e+09	DMSO22.mzML	1228304548	20uM	ACO1	P21399	0.926811	1	0.270134	0.197739	0.865357	1	Stabilized
ACO1_1	PROBE21.mzML	1.28969e+09	DMSO21.mzML	1.22889e+09	20uM	ACO1	P21399	0.926811	1	0.270134	0.197739	0.865357	1	Stabilized
ACO1_2	PROBE23.mzML	7.85372e+08	DMSO23.mzML	998383997	20uM	ACO1	P21399	0.67138	1	0.0586334	0.0657375	0.962205	1	Stabilized
ACO1_2	PROBE11.mzML	622618216	DMSO11.mzML	111567476	100nM	ACO1	P21399	0.162797	1	0.0586334	0.0657375	0.962205	1	Stabilized
ACO1_2	PROBE12.mzML	551669735	DMSO12.mzML	310092824	100nM	ACO1	P21399	0.162797	1	0.0586334	0.0657375	0.962205	1	Stabilized
ACO1_2	PROBE13.mzML	779467425	DMSO13.mzML	617727016	100nM	ACO1	P21399	0.162797	1	0.0586334	0.0657375	0.962205	1	Stabilized
ACO1_2	PROBE22.mzML	443112381	DMSO22.mzML	335079290	20uM	ACO1	P21399	0.67138	1	0.0586334	0.0657375	0.962205	1	Stabilized
ACO1_2	PROBE21.mzML	360496844	DMSO21.mzML	578840804	20uM	ACO1	P21399	0.67138	1	0.0586334	0.0657375	0.962205	1	Stabilized
ACO2_1	PROBE23.mzML	3.88587e+08	DMSO23.mzML	6.23689e+08	20uM	ACO2	Q99798	0.130101	1	0.0863835	0.0502963	0.972601	1	Destabilized
ACO2_1	PROBE11.mzML	880996743	DMSO11.mzML	1.77306e+08	100nM	ACO2	Q99798	0.821064	1	0.0863835	0.0502963	0.972601	1	Destabilized
ACO2_1	PROBE12.mzML	282977473	DMSO12.mzML	7.67196e+08	100nM	ACO2	Q99798	0.821064	1	0.0863835	0.0502963	0.972601	1	Destabilized
ACO2_1	PROBE13.mzML	3.35045e+08	DMSO13.mzML	3.67176e+08	100nM	ACO2	Q99798	0.821064	1	0.0863835	0.0502963	0.972601	1	Destabilized
ACO2_1	PROBE22.mzML	3.86325e+08	DMSO22.mzML	668645895	20uM	ACO2	Q99798	0.130101	1	0.0863835	0.0502963	0.972601	1	Destabilized
ACO2_1	PROBE21.mzML	580607410	DMSO21.mzML	5.2201e+08	20uM	ACO2	Q99798	0.130101	1	0.0863835	0.0502963	0.972601	1	Destabilized
ACO2_2	PROBE23.mzML	22763482	DMSO23.mzML	42846320	20uM	ACO2	Q99798	0.223457	1	2.42258	1.23755	0.329575	0.919038	Destabilized
ACO2_2	PROBE11.mzML	23939786	DMSO11.mzML	1.22074e+07	100nM	ACO2	Q99798	0.489372	1	2.42258	1.23755	0.329575	0.919038	Destabilized
ACO2_2	PROBE12.mzML	21071956	DMSO12.mzML	63681276	100nM	ACO2	Q99798	0.489372	1	2.42258	1.23755	0.329575	0.919038	Destabilized
ACO2_2	PROBE13.mzML	21739068	DMSO13.mzML	29052274	100nM	ACO2	Q99798	0.489372	1	2.42258	1.23755	0.329575	0.919038	Destabilized
ACO2_2	PROBE22.mzML	31740538	DMSO22.mzML	68161722	20uM	ACO2	Q99798	0.223457	1	2.42258	1.23755	0.329575	0.919038	Destabilized
ACO2_2	PROBE21.mzML	36966428	DMSO21.mzML	3.35206e+07	20uM	ACO2	Q99798	0.223457	1	2.42258	1.23755	0.329575	0.919038	Destabilized
ACO2_3	PROBE23.mzML	1.47799e+08	DMSO23.mzML	1.93502e+08	20uM	ACO2	Q99798	0.4151	1	1.38541	0.432322	0.699722	1	Stabilized
ACO2_3	PROBE11.mzML	129761028	DMSO11.mzML	23598590	100nM	ACO2	Q99798	0.86505	1	1.38541	0.432322	0.699722	1	Stabilized
ACO2_3	PROBE12.mzML	1.15103e+08	DMSO12.mzML	1.31047e+08	100nM	ACO2	Q99798	0.86505	1	1.38541	0.432322	0.699722	1	Stabilized
ACO2_3	PROBE13.mzML	144513745	DMSO13.mzML	2.04212e+08	100nM	ACO2	Q99798	0.86505	1	1.38541	0.432322	0.699722	1	Stabilized
ACO2_3	PROBE22.mzML	1.36144e+08	DMSO22.mzML	108967446	20uM	ACO2	Q99798	0.4151	1	1.38541	0.432322	0.699722	1	Stabilized
ACO2_3	PROBE21.mzML	1.16963e+08	DMSO21.mzML	179307091	20uM	ACO2	Q99798	0.4151	1	1.38541	0.432322	0.699722	1	Stabilized
ACOT7_1	PROBE23.mzML	5.82987e+08	DMSO23.mzML	812685388	20uM	ACOT7	O00154	0.0188797	1	4.8749	1.36148	0.294464	0.897455	Destabilized
ACOT7_1	PROBE11.mzML	807754398	DMSO11.mzML	127235093	100nM	ACOT7	O00154	0.767584	1	4.8749	1.36148	0.294464	0.897455	Destabilized
ACOT7_1	PROBE12.mzML	5.65613e+08	DMSO12.mzML	7.97327e+08	100nM	ACOT7	O00154	0.767584	1	4.8749	1.36148	0.294464	0.897455	Destabilized
ACOT7_1	PROBE13.mzML	475960700	DMSO13.mzML	699348739	100nM	ACOT7	O00154	0.767584	1	4.8749	1.36148	0.294464	0.897455	Destabilized
ACOT7_1	PROBE22.mzML	508680945	DMSO22.mzML	766420655	20uM	ACOT7	O00154	0.0188797	1	4.8749	1.36148	0.294464	0.897455	Destabilized
ACOT7_1	PROBE21.mzML	5.59536e+08	DMSO21.mzML	6.78407e+08	20uM	ACOT7	O00154	0.0188797	1	4.8749	1.36148	0.294464	0.897455	Destabilized
ACOT7_2	PROBE23.mzML	2.50361e+09	DMSO23.mzML	3.83638e+09	20uM	ACOT7	O00154	0.921738	1	23.6947	5.17577	0.0171079	0.314634	Destabilized
ACOT7_2	PROBE11.mzML	3.24914e+09	DMSO11.mzML	218860239	100nM	ACOT7	O00154	0.539348	1	23.6947	5.17577	0.0171079	0.314634	Destabilized
ACOT7_2	PROBE12.mzML	2.37422e+09	DMSO12.mzML	1.75422e+09	100nM	ACOT7	O00154	0.539348	1	23.6947	5.17577	0.0171079	0.314634	Destabilized
ACOT7_2	PROBE13.mzML	2658855426	DMSO13.mzML	3.92202e+09	100nM	ACOT7	O00154	0.539348	1	23.6947	5.17577	0.0171079	0.314634	Destabilized
ACOT7_2	PROBE22.mzML	2.03011e+09	DMSO22.mzML	1459422605	20uM	ACOT7	O00154	0.921738	1	23.6947	5.17577	0.0171079	0.314634	Destabilized
ACOT7_2	PROBE21.mzML	2.37596e+09	DMSO21.mzML	1.86106e+09	20uM	ACOT7	O00154	0.921738	1	23.6947	5.17577	0.0171079	0.314634	Destabilized
ACP1_1	PROBE23.mzML	6.86844e+08	DMSO23.mzML	1665997802	20uM	ACP1	P24666	0.126065	1	1.14133	0.935707	0.43576	0.965357	Destabilized
ACP1_1	PROBE11.mzML	9.31886e+08	DMSO11.mzML	2.18171e+08	100nM	ACP1	P24666	0.689645	1	1.14133	0.935707	0.43576	0.965357	Destabilized
ACP1_1	PROBE12.mzML	7.29706e+08	DMSO12.mzML	1834389311	100nM	ACP1	P24666	0.689645	1	1.14133	0.935707	0.43576	0.965357	Destabilized
ACP1_1	PROBE13.mzML	713334600	DMSO13.mzML	972345720	100nM	ACP1	P24666	0.689645	1	1.14133	0.935707	0.43576	0.965357	Destabilized
ACP1_1	PROBE22.mzML	773986248	DMSO22.mzML	1237387564	20uM	ACP1	P24666	0.126065	1	1.14133	0.935707	0.43576	0.965357	Destabilized
ACP1_1	PROBE21.mzML	9.75692e+08	DMSO21.mzML	973819198	20uM	ACP1	P24666	0.126065	1	1.14133	0.935707	0.43576	0.965357	Destabilized
ACSF2_1	PROBE23.mzML	7132314	DMSO23.mzML	16902777	20uM	ACSF2	Q96CM8	0.0305787	1	2.98264	5.1066	0.0178527	0.321169	Destabilized
ACSF2_1	PROBE11.mzML	6.74944e+06	DMSO11.mzML		100nM	ACSF2	Q96CM8			2.98264	5.1066	0.0178527	0.321169	Destabilized
ACSF2_1	PROBE12.mzML	5.39304e+06	DMSO12.mzML		100nM	ACSF2	Q96CM8			2.98264	5.1066	0.0178527	0.321169	Destabilized
ACSF2_1	PROBE13.mzML	11858651	DMSO13.mzML		100nM	ACSF2	Q96CM8			2.98264	5.1066	0.0178527	0.321169	Destabilized
ACSF2_1	PROBE22.mzML	6624891	DMSO22.mzML	16965481	20uM	ACSF2	Q96CM8	0.0305787	1	2.98264	5.1066	0.0178527	0.321169	Destabilized
ACSF2_1	PROBE21.mzML	8054815	DMSO21.mzML	1.21295e+07	20uM	ACSF2	Q96CM8	0.0305787	1	2.98264	5.1066	0.0178527	0.321169	Destabilized
ACSF2_2	PROBE23.mzML	11724577	DMSO23.mzML	24240646	20uM	ACSF2	Q96CM8	0.883199	1	0.054471	0.012778	0.994891	1	Destabilized
ACSF2_2	PROBE11.mzML	1.7299e+07	DMSO11.mzML	543677	100nM	ACSF2	Q96CM8	0.751771	1	0.054471	0.012778	0.994891	1	Destabilized
ACSF2_2	PROBE12.mzML	12714605	DMSO12.mzML	4455061	100nM	ACSF2	Q96CM8	0.751771	1	0.054471	0.012778	0.994891	1	Destabilized
ACSF2_2	PROBE13.mzML	12627590	DMSO13.mzML	28181455	100nM	ACSF2	Q96CM8	0.751771	1	0.054471	0.012778	0.994891	1	Destabilized
ACSF2_2	PROBE22.mzML	6.88576e+06	DMSO22.mzML	32200707	20uM	ACSF2	Q96CM8	0.883199	1	0.054471	0.012778	0.994891	1	Destabilized
ACSF2_2	PROBE21.mzML	56092144	DMSO21.mzML	10054853	20uM	ACSF2	Q96CM8	0.883199	1	0.054471	0.012778	0.994891	1	Destabilized
ACSF3_1	PROBE23.mzML	19624252	DMSO23.mzML		20uM	ACSF3	Q4G176	1	1	6.80223	9.79198	0.00160265	0.110862	Destabilized
ACSF3_1	PROBE13.mzML		DMSO13.mzML	8789032	100nM	ACSF3	Q4G176	1	1	6.80223	9.79198	0.00160265	0.110862	Destabilized
ACSL4_2	PROBE13.mzML	7511181	DMSO13.mzML		100nM	ACSL4	O60488	1	1	1.68015	0.447274	0.690028	1	Destabilized
ACTBL2_1	PROBE23.mzML	648145	DMSO23.mzML		20uM	ACTBL2	Q562R1			0.869519	0.131918	0.91448	1	Stabilized
ACTBL2_1	PROBE11.mzML	3.27607e+07	DMSO11.mzML		100nM	ACTBL2	Q562R1			0.869519	0.131918	0.91448	1	Stabilized
ACTBL2_1	PROBE12.mzML		DMSO12.mzML	962180	100nM	ACTBL2	Q562R1			0.869519	0.131918	0.91448	1	Stabilized
ACTBL2_1	PROBE13.mzML	3072658	DMSO13.mzML		100nM	ACTBL2	Q562R1			0.869519	0.131918	0.91448	1	Stabilized
ACTBL2_1	PROBE22.mzML	1.92341e+06	DMSO22.mzML		20uM	ACTBL2	Q562R1			0.869519	0.131918	0.91448	1	Stabilized
ACTBL2_1	PROBE21.mzML	504741	DMSO21.mzML		20uM	ACTBL2	Q562R1			0.869519	0.131918	0.91448	1	Stabilized
ACTL6A_1	PROBE23.mzML	3.27799e+07	DMSO23.mzML	75416666	20uM	ACTL6A	O96019	0.503246	1	0.484273	0.304137	0.787421	1	Stabilized
ACTL6A_1	PROBE11.mzML	44623579	DMSO11.mzML		100nM	ACTL6A	O96019	0.485446	1	0.484273	0.304137	0.787421	1	Stabilized
ACTL6A_1	PROBE12.mzML	19024042	DMSO12.mzML	42725046	100nM	ACTL6A	O96019	0.485446	1	0.484273	0.304137	0.787421	1	Stabilized
ACTL6A_1	PROBE13.mzML	35867810	DMSO13.mzML	455411308	100nM	ACTL6A	O96019	0.485446	1	0.484273	0.304137	0.787421	1	Stabilized
ACTL6A_1	PROBE22.mzML	175539806	DMSO22.mzML	23372652	20uM	ACTL6A	O96019	0.503246	1	0.484273	0.304137	0.787421	1	Stabilized
ACTL6A_1	PROBE21.mzML	5.07453e+07	DMSO21.mzML	49315740	20uM	ACTL6A	O96019	0.503246	1	0.484273	0.304137	0.787421	1	Stabilized
ACTL6A_2	PROBE23.mzML	18292075	DMSO23.mzML	3.26623e+07	20uM	ACTL6A	O96019	0.167847	1	0.434309	0.289719	0.797758	1	Destabilized
ACTL6A_2	PROBE11.mzML	27877584	DMSO11.mzML	7.46603e+06	100nM	ACTL6A	O96019	0.629752	1	0.434309	0.289719	0.797758	1	Destabilized
ACTL6A_2	PROBE12.mzML	13905211	DMSO12.mzML	2.61284e+07	100nM	ACTL6A	O96019	0.629752	1	0.434309	0.289719	0.797758	1	Destabilized
ACTL6A_2	PROBE13.mzML	19727722	DMSO13.mzML	48502502	100nM	ACTL6A	O96019	0.629752	1	0.434309	0.289719	0.797758	1	Destabilized
ACTL6A_2	PROBE22.mzML	9150514	DMSO22.mzML	1.33184e+07	20uM	ACTL6A	O96019	0.167847	1	0.434309	0.289719	0.797758	1	Destabilized
ACTL6A_2	PROBE21.mzML	9893355	DMSO21.mzML	39756791	20uM	ACTL6A	O96019	0.167847	1	0.434309	0.289719	0.797758	1	Destabilized
ACTN1_2	PROBE23.mzML		DMSO23.mzML	7638989	20uM	ACTN1	P12814	1	1	1.0281	0.438713	0.695564	1	Destabilized
ACTN1_2	PROBE11.mzML	7330392	DMSO11.mzML		100nM	ACTN1	P12814	1	1	1.0281	0.438713	0.695564	1	Destabilized
ACTN1_2	PROBE12.mzML		DMSO12.mzML	1096303	100nM	ACTN1	P12814	1	1	1.0281	0.438713	0.695564	1	Destabilized
ACTN4_1	PROBE23.mzML	57468564	DMSO23.mzML	688847781	20uM	ACTN4	O43707	0.339625	1	1.38513	0.265689	0.815167	1	Destabilized
ACTN4_1	PROBE11.mzML	3.36585e+08	DMSO11.mzML	1.25817e+07	100nM	ACTN4	O43707	0.966418	1	1.38513	0.265689	0.815167	1	Destabilized
ACTN4_1	PROBE12.mzML	1.65789e+08	DMSO12.mzML	259075992	100nM	ACTN4	O43707	0.966418	1	1.38513	0.265689	0.815167	1	Destabilized
ACTN4_1	PROBE13.mzML	5.42682e+07	DMSO13.mzML	301367904	100nM	ACTN4	O43707	0.966418	1	1.38513	0.265689	0.815167	1	Destabilized
ACTN4_1	PROBE22.mzML	71004218	DMSO22.mzML	119234062	20uM	ACTN4	O43707	0.339625	1	1.38513	0.265689	0.815167	1	Destabilized
ACTN4_1	PROBE21.mzML	48133227	DMSO21.mzML	93440754	20uM	ACTN4	O43707	0.339625	1	1.38513	0.265689	0.815167	1	Destabilized
ACTN4_2	PROBE23.mzML	2.32116e+07	DMSO23.mzML	49038721	20uM	ACTN4	O43707	0.0931668	1	0.275885	0.0328527	0.983668	1	Stabilized
ACTN4_2	PROBE11.mzML	16833632	DMSO11.mzML	2281665	100nM	ACTN4	O43707	0.557743	1	0.275885	0.0328527	0.983668	1	Stabilized
ACTN4_2	PROBE12.mzML	3.07068e+07	DMSO12.mzML	50495540	100nM	ACTN4	O43707	0.557743	1	0.275885	0.0328527	0.983668	1	Stabilized
ACTN4_2	PROBE13.mzML	3.39649e+07	DMSO13.mzML	72688450	100nM	ACTN4	O43707	0.557743	1	0.275885	0.0328527	0.983668	1	Stabilized
ACTN4_2	PROBE22.mzML	4.21643e+07	DMSO22.mzML	49762974	20uM	ACTN4	O43707	0.0931668	1	0.275885	0.0328527	0.983668	1	Stabilized
ACTN4_2	PROBE21.mzML	4.00824e+07	DMSO21.mzML	5.67209e+07	20uM	ACTN4	O43707	0.0931668	1	0.275885	0.0328527	0.983668	1	Stabilized
ACTN4_3	PROBE23.mzML	22744327	DMSO23.mzML	46045919	20uM	ACTN4	O43707	0.90704	1	0.645704	0.126942	0.918167	1	Destabilized
ACTN4_3	PROBE11.mzML	24830977	DMSO11.mzML	7.99883e+06	100nM	ACTN4	O43707	0.685589	1	0.645704	0.126942	0.918167	1	Destabilized
ACTN4_3	PROBE12.mzML	56965274	DMSO12.mzML	36665604	100nM	ACTN4	O43707	0.685589	1	0.645704	0.126942	0.918167	1	Destabilized
ACTN4_3	PROBE13.mzML	17926009	DMSO13.mzML	35092007	100nM	ACTN4	O43707	0.685589	1	0.645704	0.126942	0.918167	1	Destabilized
ACTN4_3	PROBE22.mzML	79806901	DMSO22.mzML	42683508	20uM	ACTN4	O43707	0.90704	1	0.645704	0.126942	0.918167	1	Destabilized
ACTN4_3	PROBE21.mzML	27973045	DMSO21.mzML	34510669	20uM	ACTN4	O43707	0.90704	1	0.645704	0.126942	0.918167	1	Destabilized
ACTR10_1	PROBE23.mzML		DMSO23.mzML	1.44051e+06	20uM	ACTR10	Q9NZ32	1	1	1.28654	0.619927	0.586627	1	Destabilized
ACTR1B_1	PROBE21.mzML		DMSO21.mzML	10425967	20uM	ACTR1B	P42025	1	1	0.225138	0.0769483	0.954409	1	Stabilized
ACTR2_1	PROBE23.mzML	453421797	DMSO23.mzML	1091865576	20uM	ACTR2	P61160	0.619438	1	6.17591	1.85338	0.19083	0.803865	Destabilized
ACTR2_1	PROBE11.mzML	391548740	DMSO11.mzML	81479890	100nM	ACTR2	P61160	0.474778	1	6.17591	1.85338	0.19083	0.803865	Destabilized
ACTR2_1	PROBE12.mzML	414609672	DMSO12.mzML	1210829145	100nM	ACTR2	P61160	0.474778	1	6.17591	1.85338	0.19083	0.803865	Destabilized
ACTR2_1	PROBE13.mzML	435483539	DMSO13.mzML	815902120	100nM	ACTR2	P61160	0.474778	1	6.17591	1.85338	0.19083	0.803865	Destabilized
ACTR2_1	PROBE22.mzML	359077200	DMSO22.mzML	202511440	20uM	ACTR2	P61160	0.619438	1	6.17591	1.85338	0.19083	0.803865	Destabilized
ACTR2_1	PROBE21.mzML	335181562	DMSO21.mzML	337901025	20uM	ACTR2	P61160	0.619438	1	6.17591	1.85338	0.19083	0.803865	Destabilized
ACTR3_1	PROBE23.mzML	5.65662e+08	DMSO23.mzML	9.42981e+08	20uM	ACTR3	P61158	0.420908	1	0.00955634	0.00363584	0.998928	1	Stabilized
ACTR3_1	PROBE11.mzML	5.84796e+08	DMSO11.mzML	1.83278e+08	100nM	ACTR3	P61158	0.644029	1	0.00955634	0.00363584	0.998928	1	Stabilized
ACTR3_1	PROBE12.mzML	5.36763e+08	DMSO12.mzML	951417082	100nM	ACTR3	P61158	0.644029	1	0.00955634	0.00363584	0.998928	1	Stabilized
ACTR3_1	PROBE13.mzML	5.80474e+08	DMSO13.mzML	9.93092e+08	100nM	ACTR3	P61158	0.644029	1	0.00955634	0.00363584	0.998928	1	Stabilized
ACTR3_1	PROBE22.mzML	809454426	DMSO22.mzML	643557302	20uM	ACTR3	P61158	0.420908	1	0.00955634	0.00363584	0.998928	1	Stabilized
ACTR3_1	PROBE21.mzML	7.56101e+08	DMSO21.mzML	8.5695e+08	20uM	ACTR3	P61158	0.420908	1	0.00955634	0.00363584	0.998928	1	Stabilized
ACTR3_2	PROBE23.mzML	1063415334	DMSO23.mzML	1371252700	20uM	ACTR3	P61158	0.433756	1	5.24348	0.766506	0.510833	1	Destabilized
ACTR3_2	PROBE11.mzML	891222840	DMSO11.mzML	2.68344e+08	100nM	ACTR3	P61158	0.935827	1	5.24348	0.766506	0.510833	1	Destabilized
ACTR3_2	PROBE12.mzML	6.40539e+08	DMSO12.mzML	959823064	100nM	ACTR3	P61158	0.935827	1	5.24348	0.766506	0.510833	1	Destabilized
ACTR3_2	PROBE13.mzML	6.79844e+08	DMSO13.mzML	920130091	100nM	ACTR3	P61158	0.935827	1	5.24348	0.766506	0.510833	1	Destabilized
ACTR3_2	PROBE22.mzML	1377219672	DMSO22.mzML	1069053667	20uM	ACTR3	P61158	0.433756	1	5.24348	0.766506	0.510833	1	Destabilized
ACTR3_2	PROBE21.mzML	981529724	DMSO21.mzML	1401514364	20uM	ACTR3	P61158	0.433756	1	5.24348	0.766506	0.510833	1	Destabilized
ACYP2_1	PROBE12.mzML		DMSO12.mzML	22765680	100nM	ACYP2	P14621	1	1	2.3342	0.735697	0.525893	1	Destabilized
ADAM10_1	PROBE23.mzML		DMSO23.mzML	5826015	20uM	ADAM10	O14672	1	1	1.64086	0.258954	0.820083	1	Destabilized
ADAM10_1	PROBE11.mzML	4296720	DMSO11.mzML	1289175	100nM	ADAM10	O14672			1.64086	0.258954	0.820083	1	Destabilized
ADAM10_1	PROBE12.mzML	2561179	DMSO12.mzML		100nM	ADAM10	O14672			1.64086	0.258954	0.820083	1	Destabilized
ADAM10_1	PROBE13.mzML		DMSO13.mzML		100nM	ADAM10	O14672			1.64086	0.258954	0.820083	1	Destabilized
ADAM10_1	PROBE21.mzML	6792932	DMSO21.mzML		20uM	ADAM10	O14672	1	1	1.64086	0.258954	0.820083	1	Destabilized
ADAR_2	PROBE23.mzML	7814559	DMSO23.mzML	23316254	20uM	ADAR	P55265	0.3818	1	0.418806	0.232559	0.83949	1	Stabilized
ADAR_2	PROBE11.mzML	15318647	DMSO11.mzML	2.57337e+06	100nM	ADAR	P55265	0.820621	1	0.418806	0.232559	0.83949	1	Stabilized
ADAR_2	PROBE12.mzML	8300982	DMSO12.mzML	20806760	100nM	ADAR	P55265	0.820621	1	0.418806	0.232559	0.83949	1	Stabilized
ADAR_2	PROBE13.mzML	17631672	DMSO13.mzML	13429973	100nM	ADAR	P55265	0.820621	1	0.418806	0.232559	0.83949	1	Stabilized
ADAR_2	PROBE22.mzML		DMSO22.mzML	13252482	20uM	ADAR	P55265	0.3818	1	0.418806	0.232559	0.83949	1	Stabilized
ADAR_2	PROBE21.mzML	13739657	DMSO21.mzML	10689028	20uM	ADAR	P55265	0.3818	1	0.418806	0.232559	0.83949	1	Stabilized
ADAR_3	PROBE11.mzML		DMSO11.mzML	349550	100nM	ADAR	P55265	1	1	3.64916	0.546448	0.628715	1	Stabilized
ADAR_3	PROBE12.mzML		DMSO12.mzML	2759328	100nM	ADAR	P55265	1	1	3.64916	0.546448	0.628715	1	Stabilized
ADAR_3	PROBE13.mzML		DMSO13.mzML		100nM	ADAR	P55265	1	1	3.64916	0.546448	0.628715	1	Stabilized
ADAR_3	PROBE22.mzML	1.16144e+06	DMSO22.mzML	5216589	20uM	ADAR	P55265	1	1	3.64916	0.546448	0.628715	1	Stabilized
ADD1_1	PROBE23.mzML	345580156	DMSO23.mzML	66279608	20uM	ADD1	P35611	0.831322	1	1.85381	0.837368	0.477862	0.991322	Destabilized
ADD1_1	PROBE11.mzML	68522458	DMSO11.mzML	20951122	100nM	ADD1	P35611	0.444703	1	1.85381	0.837368	0.477862	0.991322	Destabilized
ADD1_1	PROBE12.mzML	330966470	DMSO12.mzML	46866504	100nM	ADD1	P35611	0.444703	1	1.85381	0.837368	0.477862	0.991322	Destabilized
ADD1_1	PROBE13.mzML	67550513	DMSO13.mzML	1.44251e+08	100nM	ADD1	P35611	0.444703	1	1.85381	0.837368	0.477862	0.991322	Destabilized
ADD1_1	PROBE22.mzML	7.04707e+07	DMSO22.mzML	5.29606e+07	20uM	ADD1	P35611	0.831322	1	1.85381	0.837368	0.477862	0.991322	Destabilized
ADD1_1	PROBE21.mzML	68549008	DMSO21.mzML	481101990	20uM	ADD1	P35611	0.831322	1	1.85381	0.837368	0.477862	0.991322	Destabilized
ADD1_2	PROBE23.mzML	166998424	DMSO23.mzML	207333520	20uM	ADD1	P35611	0.626096	1	0.760461	0.136878	0.910797	1	Destabilized
ADD1_2	PROBE11.mzML	189035332	DMSO11.mzML	18832298	100nM	ADD1	P35611	0.171483	1	0.760461	0.136878	0.910797	1	Destabilized
ADD1_2	PROBE12.mzML	177920648	DMSO12.mzML	102789946	100nM	ADD1	P35611	0.171483	1	0.760461	0.136878	0.910797	1	Destabilized
ADD1_2	PROBE13.mzML	163263080	DMSO13.mzML	158078344	100nM	ADD1	P35611	0.171483	1	0.760461	0.136878	0.910797	1	Destabilized
ADD1_2	PROBE22.mzML	205928312	DMSO22.mzML	148231828	20uM	ADD1	P35611	0.626096	1	0.760461	0.136878	0.910797	1	Destabilized
ADD1_2	PROBE21.mzML	198936400	DMSO21.mzML	182918128	20uM	ADD1	P35611	0.626096	1	0.760461	0.136878	0.910797	1	Destabilized
ADD1_3	PROBE23.mzML	216944730	DMSO23.mzML	72333188	20uM	ADD1	P35611	0.648926	1	4.02337	1.31113	0.308207	0.90488	Destabilized
ADD1_3	PROBE11.mzML	19539471	DMSO11.mzML	3.70771e+07	100nM	ADD1	P35611	0.222148	1	4.02337	1.31113	0.308207	0.90488	Destabilized
ADD1_3	PROBE12.mzML	24720030	DMSO12.mzML	838753015	100nM	ADD1	P35611	0.222148	1	4.02337	1.31113	0.308207	0.90488	Destabilized
ADD1_3	PROBE13.mzML	214276697	DMSO13.mzML	6.19409e+08	100nM	ADD1	P35611	0.222148	1	4.02337	1.31113	0.308207	0.90488	Destabilized
ADD1_3	PROBE22.mzML	172353941	DMSO22.mzML	412184292	20uM	ADD1	P35611	0.648926	1	4.02337	1.31113	0.308207	0.90488	Destabilized
ADD1_3	PROBE21.mzML	223900782	DMSO21.mzML	287434775	20uM	ADD1	P35611	0.648926	1	4.02337	1.31113	0.308207	0.90488	Destabilized
ADD2_1	PROBE23.mzML	1865831	DMSO23.mzML	47377384	20uM	ADD2	P35612	0.145261	1	0.750042	0.363491	0.745825	1	Destabilized
ADD2_1	PROBE11.mzML	2.5097e+06	DMSO11.mzML	7127469	100nM	ADD2	P35612	0.513911	1	0.750042	0.363491	0.745825	1	Destabilized
ADD2_1	PROBE12.mzML	6203079	DMSO12.mzML	11193357	100nM	ADD2	P35612	0.513911	1	0.750042	0.363491	0.745825	1	Destabilized
ADD2_1	PROBE13.mzML	2.63841e+06	DMSO13.mzML	549069	100nM	ADD2	P35612	0.513911	1	0.750042	0.363491	0.745825	1	Destabilized
ADD2_1	PROBE22.mzML	13862903	DMSO22.mzML	30521725	20uM	ADD2	P35612	0.145261	1	0.750042	0.363491	0.745825	1	Destabilized
ADD2_1	PROBE21.mzML	3.18429e+06	DMSO21.mzML	11018854	20uM	ADD2	P35612	0.145261	1	0.750042	0.363491	0.745825	1	Destabilized
ADD3_1	PROBE23.mzML		DMSO23.mzML	9682604	20uM	ADD3	Q9UEY8	1	1	3.36649	1.5813	0.241924	0.858343	Destabilized
ADD3_1	PROBE11.mzML	4.71301e+06	DMSO11.mzML	7253802	100nM	ADD3	Q9UEY8	1	1	3.36649	1.5813	0.241924	0.858343	Destabilized
ADD3_1	PROBE12.mzML		DMSO12.mzML		100nM	ADD3	Q9UEY8	1	1	3.36649	1.5813	0.241924	0.858343	Destabilized
ADD3_1	PROBE13.mzML		DMSO13.mzML	14351137	100nM	ADD3	Q9UEY8	1	1	3.36649	1.5813	0.241924	0.858343	Destabilized
ADD3_1	PROBE22.mzML		DMSO22.mzML	1.0852e+06	20uM	ADD3	Q9UEY8	1	1	3.36649	1.5813	0.241924	0.858343	Destabilized
ADD3_1	PROBE21.mzML	2.6141e+06	DMSO21.mzML		20uM	ADD3	Q9UEY8	1	1	3.36649	1.5813	0.241924	0.858343	Destabilized
ADD3_2	PROBE23.mzML		DMSO23.mzML	34614421	20uM	ADD3	Q9UEY8	0.304045	1	11.7349	3.01538	0.0746318	0.597166	Destabilized
ADD3_2	PROBE11.mzML	15003920	DMSO11.mzML	1829471	100nM	ADD3	Q9UEY8	0.63957	1	11.7349	3.01538	0.0746318	0.597166	Destabilized
ADD3_2	PROBE12.mzML		DMSO12.mzML	15139185	100nM	ADD3	Q9UEY8	0.63957	1	11.7349	3.01538	0.0746318	0.597166	Destabilized
ADD3_2	PROBE13.mzML	1.59716e+06	DMSO13.mzML	22254280	100nM	ADD3	Q9UEY8	0.63957	1	11.7349	3.01538	0.0746318	0.597166	Destabilized
ADD3_2	PROBE22.mzML	3379154	DMSO22.mzML	13796346	20uM	ADD3	Q9UEY8	0.304045	1	11.7349	3.01538	0.0746318	0.597166	Destabilized
ADD3_2	PROBE21.mzML	13845729	DMSO21.mzML	11134530	20uM	ADD3	Q9UEY8	0.304045	1	11.7349	3.01538	0.0746318	0.597166	Destabilized
ADH5_1	PROBE23.mzML	1658479449	DMSO23.mzML	2323635523	20uM	ADH5	P11766	0.287909	1	0.121939	0.0883896	0.946293	1	Destabilized
ADH5_1	PROBE11.mzML	2.34293e+09	DMSO11.mzML	2.31066e+08	100nM	ADH5	P11766	0.784834	1	0.121939	0.0883896	0.946293	1	Destabilized
ADH5_1	PROBE12.mzML	1.58585e+09	DMSO12.mzML	1.15308e+09	100nM	ADH5	P11766	0.784834	1	0.121939	0.0883896	0.946293	1	Destabilized
ADH5_1	PROBE13.mzML	1427275926	DMSO13.mzML	3144781747	100nM	ADH5	P11766	0.784834	1	0.121939	0.0883896	0.946293	1	Destabilized
ADH5_1	PROBE22.mzML	1602190734	DMSO22.mzML	1597817238	20uM	ADH5	P11766	0.287909	1	0.121939	0.0883896	0.946293	1	Destabilized
ADH5_1	PROBE21.mzML	1713188161	DMSO21.mzML	1951241803	20uM	ADH5	P11766	0.287909	1	0.121939	0.0883896	0.946293	1	Destabilized
ADH5_2	PROBE23.mzML	4.45166e+08	DMSO23.mzML	7.64503e+08	20uM	ADH5	P11766	0.820242	1	0.42485	0.258775	0.820214	1	Destabilized
ADH5_2	PROBE11.mzML	866431560	DMSO11.mzML	80078725	100nM	ADH5	P11766	0.46145	1	0.42485	0.258775	0.820214	1	Destabilized
ADH5_2	PROBE12.mzML	600162394	DMSO12.mzML	6.42811e+08	100nM	ADH5	P11766	0.46145	1	0.42485	0.258775	0.820214	1	Destabilized
ADH5_2	PROBE13.mzML	456478353	DMSO13.mzML	645490770	100nM	ADH5	P11766	0.46145	1	0.42485	0.258775	0.820214	1	Destabilized
ADH5_2	PROBE22.mzML	552426393	DMSO22.mzML	4.99253e+08	20uM	ADH5	P11766	0.820242	1	0.42485	0.258775	0.820214	1	Destabilized
ADH5_2	PROBE21.mzML	765019501	DMSO21.mzML	587928591	20uM	ADH5	P11766	0.820242	1	0.42485	0.258775	0.820214	1	Destabilized
ADI1_2	PROBE11.mzML		DMSO11.mzML	3430072	100nM	ADI1	Q9BV57	1	1	1.15396	0.819394	0.48601	0.996176	Destabilized
ADO_1	PROBE12.mzML		DMSO12.mzML	5532035	100nM	ADO	Q96SZ5	1	1	6.54992	0.947532	0.430969	0.963881	Stabilized
ADO_1	PROBE22.mzML		DMSO22.mzML	2.90841e+06	20uM	ADO	Q96SZ5	1	1	6.54992	0.947532	0.430969	0.963881	Stabilized
ADRM1_1	PROBE23.mzML	4.60637e+06	DMSO23.mzML	2476868	20uM	ADRM1	Q16186	0.497938	1	0.526521	0.353183	0.752932	1	Destabilized
ADRM1_1	PROBE11.mzML	2159494	DMSO11.mzML	1544039	100nM	ADRM1	Q16186	0.722607	1	0.526521	0.353183	0.752932	1	Destabilized
ADRM1_1	PROBE12.mzML	4.61529e+06	DMSO12.mzML	3159445	100nM	ADRM1	Q16186	0.722607	1	0.526521	0.353183	0.752932	1	Destabilized
ADRM1_1	PROBE13.mzML	1.21486e+06	DMSO13.mzML	1966789	100nM	ADRM1	Q16186	0.722607	1	0.526521	0.353183	0.752932	1	Destabilized
ADRM1_1	PROBE22.mzML	2740171	DMSO22.mzML	2664571	20uM	ADRM1	Q16186	0.497938	1	0.526521	0.353183	0.752932	1	Destabilized
ADRM1_1	PROBE21.mzML	1.09787e+06	DMSO21.mzML	8.2326e+06	20uM	ADRM1	Q16186	0.497938	1	0.526521	0.353183	0.752932	1	Destabilized
ADSL_2	PROBE11.mzML		DMSO11.mzML	1320020	100nM	ADSL	P30566	1	1	1.0011	0.175888	0.881681	1	Destabilized
ADSL_2	PROBE12.mzML		DMSO12.mzML	2.42683e+06	100nM	ADSL	P30566	1	1	1.0011	0.175888	0.881681	1	Destabilized
ADSL_2	PROBE13.mzML		DMSO13.mzML		100nM	ADSL	P30566	1	1	1.0011	0.175888	0.881681	1	Destabilized
ADSL_2	PROBE21.mzML		DMSO21.mzML	5131147	20uM	ADSL	P30566	1	1	1.0011	0.175888	0.881681	1	Destabilized
ADSS_1	PROBE23.mzML	555291069	DMSO23.mzML	1026196377	20uM	ADSS		0.979482	1	0.872283	0.351961	0.753778	1	Destabilized
ADSS_1	PROBE11.mzML	8.25948e+08	DMSO11.mzML	1.39428e+08	100nM	ADSS		0.711991	1	0.872283	0.351961	0.753778	1	Destabilized
ADSS_1	PROBE12.mzML	5.59742e+08	DMSO12.mzML	6.71043e+08	100nM	ADSS		0.711991	1	0.872283	0.351961	0.753778	1	Destabilized
ADSS_1	PROBE13.mzML	589558369	DMSO13.mzML	874459211	100nM	ADSS		0.711991	1	0.872283	0.351961	0.753778	1	Destabilized
ADSS_1	PROBE22.mzML	8.25246e+08	DMSO22.mzML	461474355	20uM	ADSS		0.979482	1	0.872283	0.351961	0.753778	1	Destabilized
ADSS_1	PROBE21.mzML	800013047	DMSO21.mzML	6.77337e+08	20uM	ADSS		0.979482	1	0.872283	0.351961	0.753778	1	Destabilized
ADSS_2	PROBE23.mzML	365623100	DMSO23.mzML	458492849	20uM	ADSS		0.961566	1	2.27038	0.257548	0.821112	1	Stabilized
ADSS_2	PROBE11.mzML	378067673	DMSO11.mzML	8.72453e+07	100nM	ADSS		0.62383	1	2.27038	0.257548	0.821112	1	Stabilized
ADSS_2	PROBE12.mzML	4.59437e+08	DMSO12.mzML	350755031	100nM	ADSS		0.62383	1	2.27038	0.257548	0.821112	1	Stabilized
ADSS_2	PROBE13.mzML	318763474	DMSO13.mzML	503598475	100nM	ADSS		0.62383	1	2.27038	0.257548	0.821112	1	Stabilized
ADSS_2	PROBE22.mzML	382002366	DMSO22.mzML	4.39283e+08	20uM	ADSS		0.961566	1	2.27038	0.257548	0.821112	1	Stabilized
ADSS_2	PROBE21.mzML	557977781	DMSO21.mzML	417975544	20uM	ADSS		0.961566	1	2.27038	0.257548	0.821112	1	Stabilized
AFDN_1	PROBE23.mzML	1.22519e+07	DMSO23.mzML	12666226	20uM	AFDN	P55196	0.771733	1	1.30399	1.43307	0.276078	0.88382	Destabilized
AFDN_1	PROBE11.mzML	4930838	DMSO11.mzML		100nM	AFDN	P55196	0.427555	1	1.30399	1.43307	0.276078	0.88382	Destabilized
AFDN_1	PROBE12.mzML	5.64258e+06	DMSO12.mzML	11945793	100nM	AFDN	P55196	0.427555	1	1.30399	1.43307	0.276078	0.88382	Destabilized
AFDN_1	PROBE13.mzML	2002725	DMSO13.mzML	4935717	100nM	AFDN	P55196	0.427555	1	1.30399	1.43307	0.276078	0.88382	Destabilized
AFDN_1	PROBE22.mzML	7.18687e+06	DMSO22.mzML	5.41589e+06	20uM	AFDN	P55196	0.771733	1	1.30399	1.43307	0.276078	0.88382	Destabilized
AFDN_1	PROBE21.mzML	6.15736e+06	DMSO21.mzML	4521446	20uM	AFDN	P55196	0.771733	1	1.30399	1.43307	0.276078	0.88382	Destabilized
AGFG1_1	PROBE23.mzML	8.81008e+06	DMSO23.mzML	11164096	20uM	AGFG1	P52594	0.43638	1	0.440624	0.120185	0.923158	1	Destabilized
AGFG1_1	PROBE11.mzML	1.61922e+07	DMSO11.mzML	2493953	100nM	AGFG1	P52594	0.964462	1	0.440624	0.120185	0.923158	1	Destabilized
AGFG1_1	PROBE12.mzML	12626680	DMSO12.mzML	1.70933e+07	100nM	AGFG1	P52594	0.964462	1	0.440624	0.120185	0.923158	1	Destabilized
AGFG1_1	PROBE13.mzML	11538718	DMSO13.mzML	19939391	100nM	AGFG1	P52594	0.964462	1	0.440624	0.120185	0.923158	1	Destabilized
AGFG1_1	PROBE22.mzML	13002256	DMSO22.mzML	1.0775e+07	20uM	AGFG1	P52594	0.43638	1	0.440624	0.120185	0.923158	1	Destabilized
AGFG1_1	PROBE21.mzML	45167111	DMSO21.mzML	1.17942e+07	20uM	AGFG1	P52594	0.43638	1	0.440624	0.120185	0.923158	1	Destabilized
AGFG1_2	PROBE11.mzML		DMSO11.mzML	9.25267e+06	100nM	AGFG1	P52594	1	1	1.76909	0.69536	0.5463	1	Destabilized
AGFG1_2	PROBE12.mzML		DMSO12.mzML	3.26174e+06	100nM	AGFG1	P52594	1	1	1.76909	0.69536	0.5463	1	Destabilized
AGFG1_2	PROBE13.mzML		DMSO13.mzML		100nM	AGFG1	P52594	1	1	1.76909	0.69536	0.5463	1	Destabilized
AGFG1_2	PROBE22.mzML		DMSO22.mzML	26771738	20uM	AGFG1	P52594	1	1	1.76909	0.69536	0.5463	1	Destabilized
AGL_1	PROBE23.mzML		DMSO23.mzML	103637008	20uM	AGL	P35573	1	1	1.45973	1.38572	0.288094	0.889641	Destabilized
AGL_1	PROBE11.mzML		DMSO11.mzML		100nM	AGL	P35573	1	1	1.45973	1.38572	0.288094	0.889641	Destabilized
AGL_1	PROBE12.mzML		DMSO12.mzML	4956172	100nM	AGL	P35573	1	1	1.45973	1.38572	0.288094	0.889641	Destabilized
AGL_1	PROBE13.mzML		DMSO13.mzML	963592	100nM	AGL	P35573	1	1	1.45973	1.38572	0.288094	0.889641	Destabilized
AGL_1	PROBE22.mzML		DMSO22.mzML	6.45157e+06	20uM	AGL	P35573	1	1	1.45973	1.38572	0.288094	0.889641	Destabilized
AGL_1	PROBE21.mzML		DMSO21.mzML	1968080	20uM	AGL	P35573	1	1	1.45973	1.38572	0.288094	0.889641	Destabilized
AGL_2	PROBE23.mzML	2836117	DMSO23.mzML	22080521	20uM	AGL	P35573	0.980201	1	0.325772	0.221847	0.847421	1	Destabilized
AGL_2	PROBE11.mzML	330853642	DMSO11.mzML	594429	100nM	AGL	P35573	0.410055	1	0.325772	0.221847	0.847421	1	Destabilized
AGL_2	PROBE12.mzML	12585063	DMSO12.mzML	1919968	100nM	AGL	P35573	0.410055	1	0.325772	0.221847	0.847421	1	Destabilized
AGL_2	PROBE13.mzML	8.22454e+06	DMSO13.mzML	1.79968e+07	100nM	AGL	P35573	0.410055	1	0.325772	0.221847	0.847421	1	Destabilized
AGL_2	PROBE22.mzML	5.3323e+06	DMSO22.mzML	18642600	20uM	AGL	P35573	0.980201	1	0.325772	0.221847	0.847421	1	Destabilized
AGL_2	PROBE21.mzML	37922152	DMSO21.mzML	6.36788e+06	20uM	AGL	P35573	0.980201	1	0.325772	0.221847	0.847421	1	Destabilized
AHCTF1_1	PROBE23.mzML	212690512	DMSO23.mzML	6465180	20uM	AHCTF1	Q8WYP5	1	1	0.373767	0.406561	0.716695	1	Destabilized
AHCTF1_1	PROBE11.mzML	4189100	DMSO11.mzML	34303456	100nM	AHCTF1	Q8WYP5	0.135383	1	0.373767	0.406561	0.716695	1	Destabilized
AHCTF1_1	PROBE12.mzML	2336810	DMSO12.mzML	227807744	100nM	AHCTF1	Q8WYP5	0.135383	1	0.373767	0.406561	0.716695	1	Destabilized
AHCTF1_1	PROBE13.mzML		DMSO13.mzML	162605024	100nM	AHCTF1	Q8WYP5	0.135383	1	0.373767	0.406561	0.716695	1	Destabilized
AHCTF1_1	PROBE22.mzML		DMSO22.mzML	2904444	20uM	AHCTF1	Q8WYP5	1	1	0.373767	0.406561	0.716695	1	Destabilized
AHCTF1_1	PROBE21.mzML		DMSO21.mzML		20uM	AHCTF1	Q8WYP5	1	1	0.373767	0.406561	0.716695	1	Destabilized
AHCY_1	PROBE23.mzML	6.99779e+08	DMSO23.mzML	2.03128e+09	20uM	AHCY	P23526	0.359125	1	0.497575	0.439739	0.694899	1	Destabilized
AHCY_1	PROBE11.mzML	7.63947e+08	DMSO11.mzML	4.65319e+08	100nM	AHCY	P23526	0.856611	1	0.497575	0.439739	0.694899	1	Destabilized
AHCY_1	PROBE12.mzML	1.07259e+09	DMSO12.mzML	1.1083e+09	100nM	AHCY	P23526	0.856611	1	0.497575	0.439739	0.694899	1	Destabilized
AHCY_1	PROBE13.mzML	1044556412	DMSO13.mzML	1.16204e+09	100nM	AHCY	P23526	0.856611	1	0.497575	0.439739	0.694899	1	Destabilized
AHCY_1	PROBE22.mzML	1.1555e+09	DMSO22.mzML	917439556	20uM	AHCY	P23526	0.359125	1	0.497575	0.439739	0.694899	1	Destabilized
AHCY_1	PROBE21.mzML	1156108224	DMSO21.mzML	1.25344e+09	20uM	AHCY	P23526	0.359125	1	0.497575	0.439739	0.694899	1	Destabilized
AHNAK_2	PROBE13.mzML		DMSO13.mzML	2015700128	100nM	AHNAK	Q09666	1	1	16.4321	10.7843	0.00105731	0.086577	Destabilized
AHNAK_2	PROBE22.mzML		DMSO22.mzML	149167488	20uM	AHNAK	Q09666	1	1	16.4321	10.7843	0.00105731	0.086577	Destabilized
AHSA1_1	PROBE23.mzML	76647602	DMSO23.mzML	139793620	20uM	AHSA1	O95433	0.115612	1	2.07719	1.68881	0.2201	0.838631	Destabilized
AHSA1_1	PROBE11.mzML	154914860	DMSO11.mzML	3.5275e+07	100nM	AHSA1	O95433	0.516999	1	2.07719	1.68881	0.2201	0.838631	Destabilized
AHSA1_1	PROBE12.mzML	7.28156e+07	DMSO12.mzML	98843432	100nM	AHSA1	O95433	0.516999	1	2.07719	1.68881	0.2201	0.838631	Destabilized
AHSA1_1	PROBE13.mzML	65513154	DMSO13.mzML	506039411	100nM	AHSA1	O95433	0.516999	1	2.07719	1.68881	0.2201	0.838631	Destabilized
AHSA1_1	PROBE22.mzML	98809588	DMSO22.mzML	143583096	20uM	AHSA1	O95433	0.115612	1	2.07719	1.68881	0.2201	0.838631	Destabilized
AHSA1_1	PROBE21.mzML	130695275	DMSO21.mzML	147216152	20uM	AHSA1	O95433	0.115612	1	2.07719	1.68881	0.2201	0.838631	Destabilized
AHSA1_2	PROBE23.mzML	250828432	DMSO23.mzML	190215953	20uM	AHSA1	O95433	0.906817	1	12.2748	2.51814	0.109943	0.677474	Destabilized
AHSA1_2	PROBE11.mzML	103022072	DMSO11.mzML	2.79804e+07	100nM	AHSA1	O95433	0.715649	1	12.2748	2.51814	0.109943	0.677474	Destabilized
AHSA1_2	PROBE12.mzML	196617499	DMSO12.mzML	141010894	100nM	AHSA1	O95433	0.715649	1	12.2748	2.51814	0.109943	0.677474	Destabilized
AHSA1_2	PROBE13.mzML	1.06447e+08	DMSO13.mzML	173532289	100nM	AHSA1	O95433	0.715649	1	12.2748	2.51814	0.109943	0.677474	Destabilized
AHSA1_2	PROBE22.mzML	102510945	DMSO22.mzML	175048672	20uM	AHSA1	O95433	0.906817	1	12.2748	2.51814	0.109943	0.677474	Destabilized
AHSA1_2	PROBE21.mzML	1.69645e+08	DMSO21.mzML	1.40104e+08	20uM	AHSA1	O95433	0.906817	1	12.2748	2.51814	0.109943	0.677474	Destabilized
AIFM1_1	PROBE23.mzML	9.75656e+08	DMSO23.mzML	1.52451e+09	20uM	AIFM1	O95831	0.671612	1	1.30828	0.530044	0.638497	1	Destabilized
AIFM1_1	PROBE11.mzML	7.64633e+08	DMSO11.mzML	125667538	100nM	AIFM1	O95831	0.575706	1	1.30828	0.530044	0.638497	1	Destabilized
AIFM1_1	PROBE12.mzML	1.07078e+09	DMSO12.mzML	1.12255e+09	100nM	AIFM1	O95831	0.575706	1	1.30828	0.530044	0.638497	1	Destabilized
AIFM1_1	PROBE13.mzML	1.03687e+09	DMSO13.mzML	3821280404	100nM	AIFM1	O95831	0.575706	1	1.30828	0.530044	0.638497	1	Destabilized
AIFM1_1	PROBE22.mzML	715257030	DMSO22.mzML	7.63774e+08	20uM	AIFM1	O95831	0.671612	1	1.30828	0.530044	0.638497	1	Destabilized
AIFM1_1	PROBE21.mzML	9.83581e+08	DMSO21.mzML	7.69757e+08	20uM	AIFM1	O95831	0.671612	1	1.30828	0.530044	0.638497	1	Destabilized
AIMP1_1	PROBE23.mzML	2.34437e+07	DMSO23.mzML	62686111	20uM	AIMP1	Q12904	0.753384	1	1.28576	1.95416	0.175078	0.782012	Stabilized
AIMP1_1	PROBE11.mzML	3.83036e+07	DMSO11.mzML	14225971	100nM	AIMP1	Q12904	0.715295	1	1.28576	1.95416	0.175078	0.782012	Stabilized
AIMP1_1	PROBE12.mzML	24118418	DMSO12.mzML	4391490	100nM	AIMP1	Q12904	0.715295	1	1.28576	1.95416	0.175078	0.782012	Stabilized
AIMP1_1	PROBE13.mzML	7.37685e+06	DMSO13.mzML	35993224	100nM	AIMP1	Q12904	0.715295	1	1.28576	1.95416	0.175078	0.782012	Stabilized
AIMP1_1	PROBE22.mzML	43409017	DMSO22.mzML	2.18139e+07	20uM	AIMP1	Q12904	0.753384	1	1.28576	1.95416	0.175078	0.782012	Stabilized
AIMP1_1	PROBE21.mzML	58914218	DMSO21.mzML	24287974	20uM	AIMP1	Q12904	0.753384	1	1.28576	1.95416	0.175078	0.782012	Stabilized
AIMP1_2	PROBE23.mzML	73664568	DMSO23.mzML	138999226	20uM	AIMP1	Q12904	0.612649	1	0.581563	0.337553	0.763805	1	Destabilized
AIMP1_2	PROBE11.mzML	9234370	DMSO11.mzML	2142190	100nM	AIMP1	Q12904	0.58815	1	0.581563	0.337553	0.763805	1	Destabilized
AIMP1_2	PROBE12.mzML	1.7058e+07	DMSO12.mzML	2.28747e+07	100nM	AIMP1	Q12904	0.58815	1	0.581563	0.337553	0.763805	1	Destabilized
AIMP1_2	PROBE13.mzML	2.2241e+07	DMSO13.mzML	51087315	100nM	AIMP1	Q12904	0.58815	1	0.581563	0.337553	0.763805	1	Destabilized
AIMP1_2	PROBE22.mzML	14241471	DMSO22.mzML	18231378	20uM	AIMP1	Q12904	0.612649	1	0.581563	0.337553	0.763805	1	Destabilized
AIMP1_2	PROBE21.mzML	14550411	DMSO21.mzML	2.06041e+07	20uM	AIMP1	Q12904	0.612649	1	0.581563	0.337553	0.763805	1	Destabilized
AIP_1	PROBE23.mzML	1.23975e+08	DMSO23.mzML	85059084	20uM	AIP	O00170	0.265649	1	0.224319	0.408148	0.71564	1	Destabilized
AIP_1	PROBE11.mzML	92101298	DMSO11.mzML	16636128	100nM	AIP	O00170	0.852262	1	0.224319	0.408148	0.71564	1	Destabilized
AIP_1	PROBE12.mzML	6.76435e+07	DMSO12.mzML	8.89822e+07	100nM	AIP	O00170	0.852262	1	0.224319	0.408148	0.71564	1	Destabilized
AIP_1	PROBE13.mzML	104568961	DMSO13.mzML	191181077	100nM	AIP	O00170	0.852262	1	0.224319	0.408148	0.71564	1	Destabilized
AIP_1	PROBE22.mzML	94216451	DMSO22.mzML	74154744	20uM	AIP	O00170	0.265649	1	0.224319	0.408148	0.71564	1	Destabilized
AIP_1	PROBE21.mzML	1.33769e+08	DMSO21.mzML	120855361	20uM	AIP	O00170	0.265649	1	0.224319	0.408148	0.71564	1	Destabilized
AK1_1	PROBE23.mzML	96127479	DMSO23.mzML	1.02924e+08	20uM	AK1	P00568	0.648656	1	1.0986	1.07412	0.383069	0.93957	Stabilized
AK1_1	PROBE11.mzML	1.02105e+08	DMSO11.mzML	6.99808e+07	100nM	AK1	P00568	0.761426	1	1.0986	1.07412	0.383069	0.93957	Stabilized
AK1_1	PROBE12.mzML	150067649	DMSO12.mzML	143782044	100nM	AK1	P00568	0.761426	1	1.0986	1.07412	0.383069	0.93957	Stabilized
AK1_1	PROBE13.mzML	114573669	DMSO13.mzML	126800125	100nM	AK1	P00568	0.761426	1	1.0986	1.07412	0.383069	0.93957	Stabilized
AK1_1	PROBE22.mzML	1.37896e+08	DMSO22.mzML	1.0903e+08	20uM	AK1	P00568	0.648656	1	1.0986	1.07412	0.383069	0.93957	Stabilized
AK1_1	PROBE21.mzML	1.22605e+08	DMSO21.mzML	123922707	20uM	AK1	P00568	0.648656	1	1.0986	1.07412	0.383069	0.93957	Stabilized
AK3_2	PROBE23.mzML	81942704	DMSO23.mzML	6651561	20uM	AK3	Q9UIJ7			9.09669	2.08874	0.156274	0.751027	Destabilized
AK3_2	PROBE11.mzML	102167624	DMSO11.mzML	1319350	100nM	AK3	Q9UIJ7			9.09669	2.08874	0.156274	0.751027	Destabilized
AK3_2	PROBE12.mzML	1404411	DMSO12.mzML		100nM	AK3	Q9UIJ7			9.09669	2.08874	0.156274	0.751027	Destabilized
AK3_2	PROBE13.mzML	1942113	DMSO13.mzML		100nM	AK3	Q9UIJ7			9.09669	2.08874	0.156274	0.751027	Destabilized
AK3_2	PROBE22.mzML	3.8307e+06	DMSO22.mzML		20uM	AK3	Q9UIJ7			9.09669	2.08874	0.156274	0.751027	Destabilized
AK3_2	PROBE21.mzML		DMSO21.mzML		20uM	AK3	Q9UIJ7			9.09669	2.08874	0.156274	0.751027	Destabilized
AK4_1	PROBE23.mzML	75087264	DMSO23.mzML	143717680	20uM	AK4	P27144	0.0979055	1	0.633945	0.66613	0.561587	1	Destabilized
AK4_1	PROBE11.mzML	1.86767e+08	DMSO11.mzML	1.61248e+07	100nM	AK4	P27144	0.606813	1	0.633945	0.66613	0.561587	1	Destabilized
AK4_1	PROBE12.mzML	56063201	DMSO12.mzML	207561293	100nM	AK4	P27144	0.606813	1	0.633945	0.66613	0.561587	1	Destabilized
AK4_1	PROBE13.mzML	71688960	DMSO13.mzML	224254528	100nM	AK4	P27144	0.606813	1	0.633945	0.66613	0.561587	1	Destabilized
AK4_1	PROBE22.mzML	39310064	DMSO22.mzML	224923602	20uM	AK4	P27144	0.0979055	1	0.633945	0.66613	0.561587	1	Destabilized
AK4_1	PROBE21.mzML	99511768	DMSO21.mzML	351080064	20uM	AK4	P27144	0.0979055	1	0.633945	0.66613	0.561587	1	Destabilized
AK6_1	PROBE21.mzML	2996188	DMSO21.mzML		20uM	AK6	Q9Y3D8	1	1	6.46846	12.9491	0.000462654	0.0524799	Destabilized
AKAP12_1	PROBE23.mzML	2300548710	DMSO23.mzML	2.41641e+09	20uM	AKAP12	Q02952	0.426122	1	0.102065	0.0845467	0.949035	1	Destabilized
AKAP12_1	PROBE11.mzML	6.74997e+09	DMSO11.mzML	7.00734e+08	100nM	AKAP12	Q02952	0.394124	1	0.102065	0.0845467	0.949035	1	Destabilized
AKAP12_1	PROBE12.mzML	2.41152e+09	DMSO12.mzML	3.21362e+09	100nM	AKAP12	Q02952	0.394124	1	0.102065	0.0845467	0.949035	1	Destabilized
AKAP12_1	PROBE13.mzML	1.99947e+09	DMSO13.mzML	2.19296e+09	100nM	AKAP12	Q02952	0.394124	1	0.102065	0.0845467	0.949035	1	Destabilized
AKAP12_1	PROBE22.mzML	2145468057	DMSO22.mzML	4.16768e+09	20uM	AKAP12	Q02952	0.426122	1	0.102065	0.0845467	0.949035	1	Destabilized
AKAP12_1	PROBE21.mzML	3.30619e+09	DMSO21.mzML	2.88379e+09	20uM	AKAP12	Q02952	0.426122	1	0.102065	0.0845467	0.949035	1	Destabilized
AKAP1_1	PROBE23.mzML		DMSO23.mzML	3995899	20uM	AKAP1	Q92667	1	1	1.76958	1.44566	0.272979	0.880728	Stabilized
AKAP1_1	PROBE11.mzML	3723791	DMSO11.mzML		100nM	AKAP1	Q92667			1.76958	1.44566	0.272979	0.880728	Stabilized
AKAP1_1	PROBE12.mzML	2581154	DMSO12.mzML		100nM	AKAP1	Q92667			1.76958	1.44566	0.272979	0.880728	Stabilized
AKAP1_1	PROBE13.mzML		DMSO13.mzML		100nM	AKAP1	Q92667			1.76958	1.44566	0.272979	0.880728	Stabilized
AKAP1_1	PROBE22.mzML		DMSO22.mzML		20uM	AKAP1	Q92667	1	1	1.76958	1.44566	0.272979	0.880728	Stabilized
AKAP1_1	PROBE21.mzML		DMSO21.mzML	2.91589e+06	20uM	AKAP1	Q92667	1	1	1.76958	1.44566	0.272979	0.880728	Stabilized
AKR1A1_2	PROBE23.mzML	895342779	DMSO23.mzML	8.28268e+08	20uM	AKR1A1	P14550	0.0496825	1	1.58501	0.237414	0.835905	1	Stabilized
AKR1A1_2	PROBE11.mzML	499092304	DMSO11.mzML	3.39513e+08	100nM	AKR1A1	P14550	0.776422	1	1.58501	0.237414	0.835905	1	Stabilized
AKR1A1_2	PROBE12.mzML	8.21975e+08	DMSO12.mzML	3.86351e+08	100nM	AKR1A1	P14550	0.776422	1	1.58501	0.237414	0.835905	1	Stabilized
AKR1A1_2	PROBE13.mzML	5.13733e+08	DMSO13.mzML	1478749827	100nM	AKR1A1	P14550	0.776422	1	1.58501	0.237414	0.835905	1	Stabilized
AKR1A1_2	PROBE22.mzML	994245882	DMSO22.mzML	5.54191e+08	20uM	AKR1A1	P14550	0.0496825	1	1.58501	0.237414	0.835905	1	Stabilized
AKR1A1_2	PROBE21.mzML	1.03499e+09	DMSO21.mzML	568664472	20uM	AKR1A1	P14550	0.0496825	1	1.58501	0.237414	0.835905	1	Stabilized
AKR1B1_1	PROBE23.mzML	1.03397e+10	DMSO23.mzML	13202607407	20uM	AKR1B1	P15121	0.849755	1	0.0286276	0.0165781	0.992952	1	Stabilized
AKR1B1_1	PROBE11.mzML	6.06785e+09	DMSO11.mzML	1.38495e+09	100nM	AKR1B1	P15121	0.883406	1	0.0286276	0.0165781	0.992952	1	Stabilized
AKR1B1_1	PROBE12.mzML	8120119364	DMSO12.mzML	5.40627e+09	100nM	AKR1B1	P15121	0.883406	1	0.0286276	0.0165781	0.992952	1	Stabilized
AKR1B1_1	PROBE13.mzML	9.87653e+09	DMSO13.mzML	2.01419e+10	100nM	AKR1B1	P15121	0.883406	1	0.0286276	0.0165781	0.992952	1	Stabilized
AKR1B1_1	PROBE22.mzML	8.81429e+09	DMSO22.mzML	5.59481e+09	20uM	AKR1B1	P15121	0.849755	1	0.0286276	0.0165781	0.992952	1	Stabilized
AKR1B1_1	PROBE21.mzML	7.4985e+09	DMSO21.mzML	9.32775e+09	20uM	AKR1B1	P15121	0.849755	1	0.0286276	0.0165781	0.992952	1	Stabilized
AKR7A2_1	PROBE23.mzML	6.42003e+07	DMSO23.mzML	2.10292e+08	20uM	AKR7A2	O43488	0.205291	1	1.15659	0.657886	0.565976	1	Stabilized
AKR7A2_1	PROBE11.mzML	138957546	DMSO11.mzML	2.44522e+07	100nM	AKR7A2	O43488	0.59941	1	1.15659	0.657886	0.565976	1	Stabilized
AKR7A2_1	PROBE12.mzML	69826169	DMSO12.mzML	158304302	100nM	AKR7A2	O43488	0.59941	1	1.15659	0.657886	0.565976	1	Stabilized
AKR7A2_1	PROBE13.mzML	90829054	DMSO13.mzML	232444293	100nM	AKR7A2	O43488	0.59941	1	1.15659	0.657886	0.565976	1	Stabilized
AKR7A2_1	PROBE22.mzML	1.03283e+08	DMSO22.mzML	154455600	20uM	AKR7A2	O43488	0.205291	1	1.15659	0.657886	0.565976	1	Stabilized
AKR7A2_1	PROBE21.mzML	1.21041e+08	DMSO21.mzML	9.89426e+07	20uM	AKR7A2	O43488	0.205291	1	1.15659	0.657886	0.565976	1	Stabilized
AKT1_1	PROBE23.mzML	7.33631e+06	DMSO23.mzML	12051121	20uM	AKT1	P31749	0.692862	1	9.67614	3.1677	0.0665484	0.574502	Destabilized
AKT1_1	PROBE11.mzML	10469067	DMSO11.mzML	5.13522e+06	100nM	AKT1	P31749	0.357199	1	9.67614	3.1677	0.0665484	0.574502	Destabilized
AKT1_1	PROBE12.mzML	1.28907e+07	DMSO12.mzML	16329590	100nM	AKT1	P31749	0.357199	1	9.67614	3.1677	0.0665484	0.574502	Destabilized
AKT1_1	PROBE13.mzML	2036617	DMSO13.mzML	2.93174e+07	100nM	AKT1	P31749	0.357199	1	9.67614	3.1677	0.0665484	0.574502	Destabilized
AKT1_1	PROBE22.mzML	1.13979e+07	DMSO22.mzML		20uM	AKT1	P31749	0.692862	1	9.67614	3.1677	0.0665484	0.574502	Destabilized
AKT1_1	PROBE21.mzML		DMSO21.mzML	706302	20uM	AKT1	P31749	0.692862	1	9.67614	3.1677	0.0665484	0.574502	Destabilized
AKT2_1	PROBE23.mzML	9410433	DMSO23.mzML	30462482	20uM	AKT2	P31751	0.860309	1	0.171624	0.198514	0.86478	1	Destabilized
AKT2_1	PROBE11.mzML	4090103	DMSO11.mzML		100nM	AKT2	P31751			0.171624	0.198514	0.86478	1	Destabilized
AKT2_1	PROBE12.mzML	4103339	DMSO12.mzML		100nM	AKT2	P31751			0.171624	0.198514	0.86478	1	Destabilized
AKT2_1	PROBE13.mzML		DMSO13.mzML		100nM	AKT2	P31751			0.171624	0.198514	0.86478	1	Destabilized
AKT2_1	PROBE22.mzML		DMSO22.mzML	4.0471e+06	20uM	AKT2	P31751	0.860309	1	0.171624	0.198514	0.86478	1	Destabilized
AKT2_1	PROBE21.mzML	11808104	DMSO21.mzML	2748049	20uM	AKT2	P31751	0.860309	1	0.171624	0.198514	0.86478	1	Destabilized
AKT3_1	PROBE11.mzML	3089025	DMSO11.mzML		100nM	AKT3	Q9Y243	1	1	24.1033	3.74789	0.0437068	0.486421	Destabilized
AKT3_2	PROBE22.mzML		DMSO22.mzML	5120110	20uM	AKT3	Q9Y243	1	1	0.624954	0.519096	0.645105	1	Destabilized
ALAD_1	PROBE23.mzML	1.15548e+07	DMSO23.mzML	21712340	20uM	ALAD	P13716	0.719147	1	8.96778	1.64611	0.228492	0.849978	Destabilized
ALAD_1	PROBE11.mzML	20756388	DMSO11.mzML	1422866	100nM	ALAD	P13716	0.966442	1	8.96778	1.64611	0.228492	0.849978	Destabilized
ALAD_1	PROBE12.mzML	3444941	DMSO12.mzML	19357470	100nM	ALAD	P13716	0.966442	1	8.96778	1.64611	0.228492	0.849978	Destabilized
ALAD_1	PROBE13.mzML	2425273	DMSO13.mzML	6.91737e+06	100nM	ALAD	P13716	0.966442	1	8.96778	1.64611	0.228492	0.849978	Destabilized
ALAD_1	PROBE22.mzML	1.44744e+07	DMSO22.mzML	17393060	20uM	ALAD	P13716	0.719147	1	8.96778	1.64611	0.228492	0.849978	Destabilized
ALAD_1	PROBE21.mzML	22889813	DMSO21.mzML	14502378	20uM	ALAD	P13716	0.719147	1	8.96778	1.64611	0.228492	0.849978	Destabilized
ALAD_2	PROBE23.mzML	77564200	DMSO23.mzML		20uM	ALAD	P13716	0.864694	1	0.113156	0.0192292	0.991536	1	Destabilized
ALAD_2	PROBE11.mzML	41914472	DMSO11.mzML	13501977	100nM	ALAD	P13716	0.506008	1	0.113156	0.0192292	0.991536	1	Destabilized
ALAD_2	PROBE12.mzML	29256136	DMSO12.mzML	99042928	100nM	ALAD	P13716	0.506008	1	0.113156	0.0192292	0.991536	1	Destabilized
ALAD_2	PROBE13.mzML		DMSO13.mzML	54353692	100nM	ALAD	P13716	0.506008	1	0.113156	0.0192292	0.991536	1	Destabilized
ALAD_2	PROBE22.mzML		DMSO22.mzML	64720790	20uM	ALAD	P13716	0.864694	1	0.113156	0.0192292	0.991536	1	Destabilized
ALAD_2	PROBE21.mzML	4341278	DMSO21.mzML	33432280	20uM	ALAD	P13716	0.864694	1	0.113156	0.0192292	0.991536	1	Destabilized
ALCAM_2	PROBE23.mzML	65128583	DMSO23.mzML	3212278	20uM	ALCAM	Q13740	0.343138	1	0.54642	0.291636	0.796379	1	Stabilized
ALCAM_2	PROBE11.mzML	2781588224	DMSO11.mzML		100nM	ALCAM	Q13740	0.424552	1	0.54642	0.291636	0.796379	1	Stabilized
ALCAM_2	PROBE12.mzML	4.86521e+06	DMSO12.mzML	3.52451e+06	100nM	ALCAM	Q13740	0.424552	1	0.54642	0.291636	0.796379	1	Stabilized
ALCAM_2	PROBE13.mzML	820582	DMSO13.mzML	1.129e+07	100nM	ALCAM	Q13740	0.424552	1	0.54642	0.291636	0.796379	1	Stabilized
ALCAM_2	PROBE22.mzML	18037617	DMSO22.mzML	6.34574e+06	20uM	ALCAM	Q13740	0.343138	1	0.54642	0.291636	0.796379	1	Stabilized
ALCAM_2	PROBE21.mzML	1.80778e+06	DMSO21.mzML	5243476	20uM	ALCAM	Q13740	0.343138	1	0.54642	0.291636	0.796379	1	Stabilized
ALDH1B1_1	PROBE23.mzML	2.58287e+07	DMSO23.mzML	88653342	20uM	ALDH1B1	P30837	0.122519	1	2.92252	4.11316	0.0339602	0.432448	Destabilized
ALDH1B1_1	PROBE11.mzML	70889050	DMSO11.mzML	29536450	100nM	ALDH1B1	P30837	0.371532	1	2.92252	4.11316	0.0339602	0.432448	Destabilized
ALDH1B1_1	PROBE12.mzML	27585280	DMSO12.mzML	80998648	100nM	ALDH1B1	P30837	0.371532	1	2.92252	4.11316	0.0339602	0.432448	Destabilized
ALDH1B1_1	PROBE13.mzML	33581208	DMSO13.mzML	95997073	100nM	ALDH1B1	P30837	0.371532	1	2.92252	4.11316	0.0339602	0.432448	Destabilized
ALDH1B1_1	PROBE22.mzML	34523929	DMSO22.mzML	9.95625e+07	20uM	ALDH1B1	P30837	0.122519	1	2.92252	4.11316	0.0339602	0.432448	Destabilized
ALDH1B1_1	PROBE21.mzML	81914831	DMSO21.mzML	84235501	20uM	ALDH1B1	P30837	0.122519	1	2.92252	4.11316	0.0339602	0.432448	Destabilized
ALDH4A1_1	PROBE23.mzML	4827635	DMSO23.mzML	44133936	20uM	ALDH4A1	P30038	0.00478813	1	0.185069	0.212832	0.854116	1	Destabilized
ALDH4A1_1	PROBE11.mzML	3.90328e+07	DMSO11.mzML	7.79198e+06	100nM	ALDH4A1	P30038	0.542862	1	0.185069	0.212832	0.854116	1	Destabilized
ALDH4A1_1	PROBE12.mzML	2.68069e+07	DMSO12.mzML	3.93216e+07	100nM	ALDH4A1	P30038	0.542862	1	0.185069	0.212832	0.854116	1	Destabilized
ALDH4A1_1	PROBE13.mzML	4364117	DMSO13.mzML	59918054	100nM	ALDH4A1	P30038	0.542862	1	0.185069	0.212832	0.854116	1	Destabilized
ALDH4A1_1	PROBE22.mzML	5152159	DMSO22.mzML	35759753	20uM	ALDH4A1	P30038	0.00478813	1	0.185069	0.212832	0.854116	1	Destabilized
ALDH4A1_1	PROBE21.mzML	5050449	DMSO21.mzML	41564440	20uM	ALDH4A1	P30038	0.00478813	1	0.185069	0.212832	0.854116	1	Destabilized
ALDH4A1_2	PROBE11.mzML		DMSO11.mzML	1211855	100nM	ALDH4A1	P30038	1	1	1.21134	0.693038	0.547499	1	Stabilized
ALDH5A1_2	PROBE23.mzML		DMSO23.mzML	13847712	20uM	ALDH5A1	P51649	0.114924	1	2.36674	1.5622	0.24605	0.86242	Destabilized
ALDH5A1_2	PROBE11.mzML		DMSO11.mzML	701290	100nM	ALDH5A1	P51649	1	1	2.36674	1.5622	0.24605	0.86242	Destabilized
ALDH5A1_2	PROBE12.mzML		DMSO12.mzML	7866478	100nM	ALDH5A1	P51649	1	1	2.36674	1.5622	0.24605	0.86242	Destabilized
ALDH5A1_2	PROBE13.mzML	2779804	DMSO13.mzML	4121640	100nM	ALDH5A1	P51649	1	1	2.36674	1.5622	0.24605	0.86242	Destabilized
ALDH5A1_2	PROBE22.mzML	6.01816e+07	DMSO22.mzML		20uM	ALDH5A1	P51649	0.114924	1	2.36674	1.5622	0.24605	0.86242	Destabilized
ALDH5A1_2	PROBE21.mzML	89683117	DMSO21.mzML	4461734	20uM	ALDH5A1	P51649	0.114924	1	2.36674	1.5622	0.24605	0.86242	Destabilized
ALDH9A1_1	PROBE23.mzML	308581438	DMSO23.mzML	858520800	20uM	ALDH9A1	P49189	0.47115	1	1.40983	1.27163	0.319482	0.913458	Destabilized
ALDH9A1_1	PROBE11.mzML	719954657	DMSO11.mzML	8.19657e+07	100nM	ALDH9A1	P49189	0.713024	1	1.40983	1.27163	0.319482	0.913458	Destabilized
ALDH9A1_1	PROBE12.mzML	4.60066e+08	DMSO12.mzML	1133381617	100nM	ALDH9A1	P49189	0.713024	1	1.40983	1.27163	0.319482	0.913458	Destabilized
ALDH9A1_1	PROBE13.mzML	4.78369e+08	DMSO13.mzML	849043093	100nM	ALDH9A1	P49189	0.713024	1	1.40983	1.27163	0.319482	0.913458	Destabilized
ALDH9A1_1	PROBE22.mzML	590343670	DMSO22.mzML	815019872	20uM	ALDH9A1	P49189	0.47115	1	1.40983	1.27163	0.319482	0.913458	Destabilized
ALDH9A1_1	PROBE21.mzML	853782804	DMSO21.mzML	533869846	20uM	ALDH9A1	P49189	0.47115	1	1.40983	1.27163	0.319482	0.913458	Destabilized
ALDOA_1	PROBE23.mzML	19082773566	DMSO23.mzML	2.27239e+10	20uM	ALDOA	P04075	0.418248	1	2.28999	0.410399	0.714145	1	Destabilized
ALDOA_1	PROBE11.mzML	1.90058e+10	DMSO11.mzML	5.75837e+09	100nM	ALDOA	P04075	0.735419	1	2.28999	0.410399	0.714145	1	Destabilized
ALDOA_1	PROBE12.mzML	13259652908	DMSO12.mzML	15195363824	100nM	ALDOA	P04075	0.735419	1	2.28999	0.410399	0.714145	1	Destabilized
ALDOA_1	PROBE13.mzML	19808920674	DMSO13.mzML	24560846220	100nM	ALDOA	P04075	0.735419	1	2.28999	0.410399	0.714145	1	Destabilized
ALDOA_1	PROBE22.mzML	2.08482e+10	DMSO22.mzML	1.17035e+10	20uM	ALDOA	P04075	0.418248	1	2.28999	0.410399	0.714145	1	Destabilized
ALDOA_1	PROBE21.mzML	21631063313	DMSO21.mzML	1.74429e+10	20uM	ALDOA	P04075	0.418248	1	2.28999	0.410399	0.714145	1	Destabilized
ALDOC_2	PROBE23.mzML	8.15192e+08	DMSO23.mzML	539497712	20uM	ALDOC	P09972	0.0123516	1	2.37853	0.749292	0.519192	1	Destabilized
ALDOC_2	PROBE11.mzML	801060300	DMSO11.mzML	166665314	100nM	ALDOC	P09972	0.220742	1	2.37853	0.749292	0.519192	1	Destabilized
ALDOC_2	PROBE12.mzML	632454294	DMSO12.mzML	329847058	100nM	ALDOC	P09972	0.220742	1	2.37853	0.749292	0.519192	1	Destabilized
ALDOC_2	PROBE13.mzML	1.82654e+09	DMSO13.mzML	818207706	100nM	ALDOC	P09972	0.220742	1	2.37853	0.749292	0.519192	1	Destabilized
ALDOC_2	PROBE22.mzML	9.46019e+08	DMSO22.mzML	2.56705e+08	20uM	ALDOC	P09972	0.0123516	1	2.37853	0.749292	0.519192	1	Destabilized
ALDOC_2	PROBE21.mzML	1.08588e+09	DMSO21.mzML	5.01171e+08	20uM	ALDOC	P09972	0.0123516	1	2.37853	0.749292	0.519192	1	Destabilized
ALKBH1_1	PROBE23.mzML		DMSO23.mzML	2355425	20uM	ALKBH1	Q13686	1	1	5.27785	0.765045	0.511537	1	Stabilized
ALKBH5_1	PROBE23.mzML	3.62275e+07	DMSO23.mzML	9313512	20uM	ALKBH5	Q6P6C2	0.270571	1	1.15875	1.81225	0.197713	0.811063	Destabilized
ALKBH5_1	PROBE11.mzML	23663572	DMSO11.mzML	1.94087e+07	100nM	ALKBH5	Q6P6C2	0.445737	1	1.15875	1.81225	0.197713	0.811063	Destabilized
ALKBH5_1	PROBE12.mzML	31357627	DMSO12.mzML	21976493	100nM	ALKBH5	Q6P6C2	0.445737	1	1.15875	1.81225	0.197713	0.811063	Destabilized
ALKBH5_1	PROBE13.mzML	2.53252e+07	DMSO13.mzML	29323142	100nM	ALKBH5	Q6P6C2	0.445737	1	1.15875	1.81225	0.197713	0.811063	Destabilized
ALKBH5_1	PROBE22.mzML	17233258	DMSO22.mzML	29242755	20uM	ALKBH5	Q6P6C2	0.270571	1	1.15875	1.81225	0.197713	0.811063	Destabilized
ALKBH5_1	PROBE21.mzML	56055824	DMSO21.mzML	19977016	20uM	ALKBH5	Q6P6C2	0.270571	1	1.15875	1.81225	0.197713	0.811063	Destabilized
AMDHD2_1	PROBE23.mzML	2157660	DMSO23.mzML		20uM	AMDHD2	Q9Y303	0.53954	1	0.729044	0.440241	0.694573	1	Destabilized
AMDHD2_1	PROBE11.mzML		DMSO11.mzML		100nM	AMDHD2	Q9Y303			0.729044	0.440241	0.694573	1	Destabilized
AMDHD2_1	PROBE12.mzML	2.66917e+06	DMSO12.mzML	2016965	100nM	AMDHD2	Q9Y303			0.729044	0.440241	0.694573	1	Destabilized
AMDHD2_1	PROBE13.mzML	2607490	DMSO13.mzML		100nM	AMDHD2	Q9Y303			0.729044	0.440241	0.694573	1	Destabilized
AMDHD2_1	PROBE22.mzML	1.49067e+06	DMSO22.mzML	2034000	20uM	AMDHD2	Q9Y303	0.53954	1	0.729044	0.440241	0.694573	1	Destabilized
AMDHD2_1	PROBE21.mzML	2283848	DMSO21.mzML	1137894	20uM	AMDHD2	Q9Y303	0.53954	1	0.729044	0.440241	0.694573	1	Destabilized
AMMECR1L_1	PROBE22.mzML		DMSO22.mzML	3.39961e+06	20uM	AMMECR1L	Q6DCA0	1	1	1.56632	1.13837	0.360986	0.933839	Stabilized
ANKMY2_1	PROBE23.mzML	7359472	DMSO23.mzML	7752557	20uM	ANKMY2	Q8IV38	0.716152	1	1.79159	1.78362	0.202669	0.814779	Destabilized
ANKMY2_1	PROBE11.mzML	2702846	DMSO11.mzML	681680	100nM	ANKMY2	Q8IV38	0.169568	1	1.79159	1.78362	0.202669	0.814779	Destabilized
ANKMY2_1	PROBE12.mzML	4978027	DMSO12.mzML		100nM	ANKMY2	Q8IV38	0.169568	1	1.79159	1.78362	0.202669	0.814779	Destabilized
ANKMY2_1	PROBE13.mzML	7793024	DMSO13.mzML	2.94008e+06	100nM	ANKMY2	Q8IV38	0.169568	1	1.79159	1.78362	0.202669	0.814779	Destabilized
ANKMY2_1	PROBE22.mzML	10121830	DMSO22.mzML		20uM	ANKMY2	Q8IV38	0.716152	1	1.79159	1.78362	0.202669	0.814779	Destabilized
ANKMY2_1	PROBE21.mzML	5490778	DMSO21.mzML	6340807	20uM	ANKMY2	Q8IV38	0.716152	1	1.79159	1.78362	0.202669	0.814779	Destabilized
ANKRD13A_1	PROBE23.mzML	5.55482e+06	DMSO23.mzML	17913153	20uM	ANKRD13A	Q8IZ07	0.310361	1	0.769609	0.794042	0.497749	0.999877	Stabilized
ANKRD13A_1	PROBE11.mzML	7700815	DMSO11.mzML		100nM	ANKRD13A	Q8IZ07	0.99297	1	0.769609	0.794042	0.497749	0.999877	Stabilized
ANKRD13A_1	PROBE12.mzML	53574690	DMSO12.mzML	7.98114e+07	100nM	ANKRD13A	Q8IZ07	0.99297	1	0.769609	0.794042	0.497749	0.999877	Stabilized
ANKRD13A_1	PROBE13.mzML	6.21162e+07	DMSO13.mzML	3321087	100nM	ANKRD13A	Q8IZ07	0.99297	1	0.769609	0.794042	0.497749	0.999877	Stabilized
ANKRD13A_1	PROBE22.mzML	6.82627e+06	DMSO22.mzML	6.80265e+07	20uM	ANKRD13A	Q8IZ07	0.310361	1	0.769609	0.794042	0.497749	0.999877	Stabilized
ANKRD13A_1	PROBE21.mzML	8868511	DMSO21.mzML	9.28028e+06	20uM	ANKRD13A	Q8IZ07	0.310361	1	0.769609	0.794042	0.497749	0.999877	Stabilized
ANKRD13A_2	PROBE23.mzML	3027262	DMSO23.mzML	4898475	20uM	ANKRD13A	Q8IZ07	0.194141	1	10.4933	3.33852	0.0586464	0.542075	Destabilized
ANKRD13A_2	PROBE11.mzML	3066504	DMSO11.mzML		100nM	ANKRD13A	Q8IZ07	1	1	10.4933	3.33852	0.0586464	0.542075	Destabilized
ANKRD13A_2	PROBE13.mzML		DMSO13.mzML	4853390	100nM	ANKRD13A	Q8IZ07	1	1	10.4933	3.33852	0.0586464	0.542075	Destabilized
ANKRD13A_2	PROBE22.mzML	2.97542e+06	DMSO22.mzML	9213030	20uM	ANKRD13A	Q8IZ07	0.194141	1	10.4933	3.33852	0.0586464	0.542075	Destabilized
ANKRD13A_2	PROBE21.mzML		DMSO21.mzML	4082465	20uM	ANKRD13A	Q8IZ07	0.194141	1	10.4933	3.33852	0.0586464	0.542075	Destabilized
ANKRD17_1	PROBE23.mzML		DMSO23.mzML	9156595	20uM	ANKRD17	O75179	0.55	1	3.85209	2.11841	0.152443	0.742705	Destabilized
ANKRD17_1	PROBE11.mzML	3.78394e+06	DMSO11.mzML		100nM	ANKRD17	O75179	0.349773	1	3.85209	2.11841	0.152443	0.742705	Destabilized
ANKRD17_1	PROBE12.mzML	1739696	DMSO12.mzML	2477107	100nM	ANKRD17	O75179	0.349773	1	3.85209	2.11841	0.152443	0.742705	Destabilized
ANKRD17_1	PROBE13.mzML	3290397	DMSO13.mzML	1.85215e+06	100nM	ANKRD17	O75179	0.349773	1	3.85209	2.11841	0.152443	0.742705	Destabilized
ANKRD17_1	PROBE22.mzML	2629530	DMSO22.mzML	3.45473e+06	20uM	ANKRD17	O75179	0.55	1	3.85209	2.11841	0.152443	0.742705	Destabilized
ANKRD17_1	PROBE21.mzML	4349758	DMSO21.mzML	2.48125e+06	20uM	ANKRD17	O75179	0.55	1	3.85209	2.11841	0.152443	0.742705	Destabilized
ANKS1A_2	PROBE22.mzML	7.75022e+06	DMSO22.mzML		20uM	ANKS1A	Q92625	1	1	1.18572	1.88733	0.185352	0.797811	Destabilized
ANKS1A_3	PROBE23.mzML	1044763	DMSO23.mzML		20uM	ANKS1A	Q92625			0.821413	2.06376	0.159585	0.755203	Destabilized
ANKS1A_3	PROBE11.mzML	2053627	DMSO11.mzML		100nM	ANKS1A	Q92625			0.821413	2.06376	0.159585	0.755203	Destabilized
ANKS1A_3	PROBE12.mzML	1533986	DMSO12.mzML		100nM	ANKS1A	Q92625			0.821413	2.06376	0.159585	0.755203	Destabilized
ANKS1A_3	PROBE13.mzML	994418	DMSO13.mzML		100nM	ANKS1A	Q92625			0.821413	2.06376	0.159585	0.755203	Destabilized
ANKS1A_3	PROBE22.mzML		DMSO22.mzML		20uM	ANKS1A	Q92625			0.821413	2.06376	0.159585	0.755203	Destabilized
ANKS1A_3	PROBE21.mzML	1608135	DMSO21.mzML		20uM	ANKS1A	Q92625			0.821413	2.06376	0.159585	0.755203	Destabilized
ANLN_1	PROBE13.mzML		DMSO13.mzML	1656347	100nM	ANLN	Q9NQW6	1	1	0.834508	0.674938	0.556936	1	Destabilized
ANP32A_1	PROBE11.mzML		DMSO11.mzML	1.51428e+07	100nM	ANP32A	P39687	1	1	1.19234	0.508045	0.65184	1	Destabilized
ANP32A_2	PROBE23.mzML	20223538	DMSO23.mzML		20uM	ANP32A	P39687	0.11718	1	2.60257	0.549467	0.62693	1	Destabilized
ANP32A_2	PROBE11.mzML	13997803	DMSO11.mzML	2010681	100nM	ANP32A	P39687	0.201805	1	2.60257	0.549467	0.62693	1	Destabilized
ANP32A_2	PROBE12.mzML	30682523	DMSO12.mzML	4117601	100nM	ANP32A	P39687	0.201805	1	2.60257	0.549467	0.62693	1	Destabilized
ANP32A_2	PROBE13.mzML	9382633	DMSO13.mzML	12423061	100nM	ANP32A	P39687	0.201805	1	2.60257	0.549467	0.62693	1	Destabilized
ANP32A_2	PROBE22.mzML	21893184	DMSO22.mzML	9595101	20uM	ANP32A	P39687	0.11718	1	2.60257	0.549467	0.62693	1	Destabilized
ANP32A_2	PROBE21.mzML	12184910	DMSO21.mzML	11366504	20uM	ANP32A	P39687	0.11718	1	2.60257	0.549467	0.62693	1	Destabilized
ANP32B_1	PROBE23.mzML	1.26149e+07	DMSO23.mzML	10765644	20uM	ANP32B	Q92688	0.812543	1	2.50736	1.39345	0.286093	0.88888	Destabilized
ANP32B_1	PROBE11.mzML	39019081	DMSO11.mzML	2226522	100nM	ANP32B	Q92688	0.766217	1	2.50736	1.39345	0.286093	0.88888	Destabilized
ANP32B_1	PROBE12.mzML	11204456	DMSO12.mzML	40845390	100nM	ANP32B	Q92688	0.766217	1	2.50736	1.39345	0.286093	0.88888	Destabilized
ANP32B_1	PROBE13.mzML	670295	DMSO13.mzML	23080659	100nM	ANP32B	Q92688	0.766217	1	2.50736	1.39345	0.286093	0.88888	Destabilized
ANP32B_1	PROBE22.mzML	34564482	DMSO22.mzML	40898765	20uM	ANP32B	Q92688	0.812543	1	2.50736	1.39345	0.286093	0.88888	Destabilized
ANP32B_1	PROBE21.mzML	23998422	DMSO21.mzML	10329373	20uM	ANP32B	Q92688	0.812543	1	2.50736	1.39345	0.286093	0.88888	Destabilized
ANP32E_1	PROBE23.mzML	1.11004e+09	DMSO23.mzML	9.3915e+08	20uM	ANP32E	Q9BTT0	0.237146	1	0.879253	1.32229	0.305102	0.903258	Destabilized
ANP32E_1	PROBE11.mzML	1.17122e+09	DMSO11.mzML	2.14205e+08	100nM	ANP32E	Q9BTT0	0.453231	1	0.879253	1.32229	0.305102	0.903258	Destabilized
ANP32E_1	PROBE12.mzML	9.36553e+08	DMSO12.mzML	6.53007e+08	100nM	ANP32E	Q9BTT0	0.453231	1	0.879253	1.32229	0.305102	0.903258	Destabilized
ANP32E_1	PROBE13.mzML	5.96896e+08	DMSO13.mzML	1.88473e+10	100nM	ANP32E	Q9BTT0	0.453231	1	0.879253	1.32229	0.305102	0.903258	Destabilized
ANP32E_1	PROBE22.mzML	1.22763e+09	DMSO22.mzML	3.34407e+08	20uM	ANP32E	Q9BTT0	0.237146	1	0.879253	1.32229	0.305102	0.903258	Destabilized
ANP32E_1	PROBE21.mzML	1.31025e+09	DMSO21.mzML	1.15674e+09	20uM	ANP32E	Q9BTT0	0.237146	1	0.879253	1.32229	0.305102	0.903258	Destabilized
ANP32E_2	PROBE23.mzML	339129232	DMSO23.mzML	4.37132e+08	20uM	ANP32E	Q9BTT0	0.776515	1	0.60344	0.532479	0.637036	1	Destabilized
ANP32E_2	PROBE11.mzML	289056766	DMSO11.mzML	7.89359e+07	100nM	ANP32E	Q9BTT0	0.870089	1	0.60344	0.532479	0.637036	1	Destabilized
ANP32E_2	PROBE12.mzML	374714416	DMSO12.mzML	348534420	100nM	ANP32E	Q9BTT0	0.870089	1	0.60344	0.532479	0.637036	1	Destabilized
ANP32E_2	PROBE13.mzML	166477967	DMSO13.mzML	472702408	100nM	ANP32E	Q9BTT0	0.870089	1	0.60344	0.532479	0.637036	1	Destabilized
ANP32E_2	PROBE22.mzML	229910627	DMSO22.mzML	208056559	20uM	ANP32E	Q9BTT0	0.776515	1	0.60344	0.532479	0.637036	1	Destabilized
ANP32E_2	PROBE21.mzML	330446975	DMSO21.mzML	323927444	20uM	ANP32E	Q9BTT0	0.776515	1	0.60344	0.532479	0.637036	1	Destabilized
ANXA11_1	PROBE23.mzML	9.46363e+08	DMSO23.mzML	1265993842	20uM	ANXA11	P50995	0.676446	1	2.15283	1.80192	0.199485	0.811063	Destabilized
ANXA11_1	PROBE11.mzML	7.58464e+08	DMSO11.mzML	2.89629e+08	100nM	ANXA11	P50995	0.679361	1	2.15283	1.80192	0.199485	0.811063	Destabilized
ANXA11_1	PROBE12.mzML	6.35076e+08	DMSO12.mzML	1103581618	100nM	ANXA11	P50995	0.679361	1	2.15283	1.80192	0.199485	0.811063	Destabilized
ANXA11_1	PROBE13.mzML	732184513	DMSO13.mzML	1130322740	100nM	ANXA11	P50995	0.679361	1	2.15283	1.80192	0.199485	0.811063	Destabilized
ANXA11_1	PROBE22.mzML	8.96175e+08	DMSO22.mzML	917310160	20uM	ANXA11	P50995	0.676446	1	2.15283	1.80192	0.199485	0.811063	Destabilized
ANXA11_1	PROBE21.mzML	1.07962e+09	DMSO21.mzML	9.1731e+08	20uM	ANXA11	P50995	0.676446	1	2.15283	1.80192	0.199485	0.811063	Destabilized
ANXA2_1	PROBE23.mzML	1.2686e+09	DMSO23.mzML	1.7126e+09	20uM	ANXA2	P07355	0.847369	1	0.196153	0.0834057	0.949846	1	Destabilized
ANXA2_1	PROBE11.mzML	1741352899	DMSO11.mzML	4.28421e+08	100nM	ANXA2	P07355	0.814293	1	0.196153	0.0834057	0.949846	1	Destabilized
ANXA2_1	PROBE12.mzML	1.16834e+09	DMSO12.mzML	1518894356	100nM	ANXA2	P07355	0.814293	1	0.196153	0.0834057	0.949846	1	Destabilized
ANXA2_1	PROBE13.mzML	1.40679e+09	DMSO13.mzML	1.98578e+09	100nM	ANXA2	P07355	0.814293	1	0.196153	0.0834057	0.949846	1	Destabilized
ANXA2_1	PROBE22.mzML	1.79705e+09	DMSO22.mzML	1.31478e+09	20uM	ANXA2	P07355	0.847369	1	0.196153	0.0834057	0.949846	1	Destabilized
ANXA2_1	PROBE21.mzML	1773692022	DMSO21.mzML	1679228668	20uM	ANXA2	P07355	0.847369	1	0.196153	0.0834057	0.949846	1	Destabilized
ANXA2_2	PROBE23.mzML	414877491	DMSO23.mzML	1.77337e+08	20uM	ANXA2	P07355	0.0105929	1	0.146924	0.0623723	0.964508	1	Stabilized
ANXA2_2	PROBE11.mzML	248465952	DMSO11.mzML	3.73595e+07	100nM	ANXA2	P07355	0.909248	1	0.146924	0.0623723	0.964508	1	Stabilized
ANXA2_2	PROBE12.mzML	1.64762e+08	DMSO12.mzML	454271556	100nM	ANXA2	P07355	0.909248	1	0.146924	0.0623723	0.964508	1	Stabilized
ANXA2_2	PROBE13.mzML	2.23794e+08	DMSO13.mzML	1.9296e+08	100nM	ANXA2	P07355	0.909248	1	0.146924	0.0623723	0.964508	1	Stabilized
ANXA2_2	PROBE22.mzML	334897258	DMSO22.mzML	261496209	20uM	ANXA2	P07355	0.0105929	1	0.146924	0.0623723	0.964508	1	Stabilized
ANXA2_2	PROBE21.mzML	436331864	DMSO21.mzML	179919282	20uM	ANXA2	P07355	0.0105929	1	0.146924	0.0623723	0.964508	1	Stabilized
ANXA4_1	PROBE23.mzML	807272097	DMSO23.mzML	1173420867	20uM	ANXA4	P09525	0.330987	1	0.565709	0.546949	0.628418	1	Stabilized
ANXA4_1	PROBE11.mzML	821252964	DMSO11.mzML	1.78391e+08	100nM	ANXA4	P09525	0.772476	1	0.565709	0.546949	0.628418	1	Stabilized
ANXA4_1	PROBE12.mzML	901660694	DMSO12.mzML	9.09218e+08	100nM	ANXA4	P09525	0.772476	1	0.565709	0.546949	0.628418	1	Stabilized
ANXA4_1	PROBE13.mzML	3.53022e+08	DMSO13.mzML	728773453	100nM	ANXA4	P09525	0.772476	1	0.565709	0.546949	0.628418	1	Stabilized
ANXA4_1	PROBE22.mzML	6.1211e+08	DMSO22.mzML	825655339	20uM	ANXA4	P09525	0.330987	1	0.565709	0.546949	0.628418	1	Stabilized
ANXA4_1	PROBE21.mzML	7.02768e+08	DMSO21.mzML	682312551	20uM	ANXA4	P09525	0.330987	1	0.565709	0.546949	0.628418	1	Stabilized
ANXA5_1	PROBE23.mzML	3.81816e+09	DMSO23.mzML	6.21924e+09	20uM	ANXA5	P08758	0.847498	1	0.5161	0.739977	0.523774	1	Destabilized
ANXA5_1	PROBE11.mzML	3.4962e+09	DMSO11.mzML	1.5015e+09	100nM	ANXA5	P08758	0.68318	1	0.5161	0.739977	0.523774	1	Destabilized
ANXA5_1	PROBE12.mzML	3918281641	DMSO12.mzML	6.24851e+09	100nM	ANXA5	P08758	0.68318	1	0.5161	0.739977	0.523774	1	Destabilized
ANXA5_1	PROBE13.mzML	3.64e+09	DMSO13.mzML	5374884539	100nM	ANXA5	P08758	0.68318	1	0.5161	0.739977	0.523774	1	Destabilized
ANXA5_1	PROBE22.mzML	4.30119e+09	DMSO22.mzML	3.56702e+09	20uM	ANXA5	P08758	0.847498	1	0.5161	0.739977	0.523774	1	Destabilized
ANXA5_1	PROBE21.mzML	5.06557e+09	DMSO21.mzML	3.9696e+09	20uM	ANXA5	P08758	0.847498	1	0.5161	0.739977	0.523774	1	Destabilized
ANXA6_1	PROBE23.mzML	1.08177e+09	DMSO23.mzML	1.13284e+09	20uM	ANXA6	P08133	0.777664	1	0.214459	0.534054	0.636093	1	Destabilized
ANXA6_1	PROBE11.mzML	1.41275e+09	DMSO11.mzML	3.30252e+08	100nM	ANXA6	P08133	0.74627	1	0.214459	0.534054	0.636093	1	Destabilized
ANXA6_1	PROBE12.mzML	8.74057e+08	DMSO12.mzML	1419923922	100nM	ANXA6	P08133	0.74627	1	0.214459	0.534054	0.636093	1	Destabilized
ANXA6_1	PROBE13.mzML	1.29793e+09	DMSO13.mzML	2.56387e+09	100nM	ANXA6	P08133	0.74627	1	0.214459	0.534054	0.636093	1	Destabilized
ANXA6_1	PROBE22.mzML	1765714392	DMSO22.mzML	1.34054e+09	20uM	ANXA6	P08133	0.777664	1	0.214459	0.534054	0.636093	1	Destabilized
ANXA6_1	PROBE21.mzML	1.22812e+09	DMSO21.mzML	1.87792e+09	20uM	ANXA6	P08133	0.777664	1	0.214459	0.534054	0.636093	1	Destabilized
ANXA6_3	PROBE11.mzML		DMSO11.mzML	1715333	100nM	ANXA6	P08133	1	1	0.377577	0.189431	0.871559	1	Destabilized
ANXA7_1	PROBE23.mzML	3.81776e+08	DMSO23.mzML	903900368	20uM	ANXA7	P20073	0.359046	1	1.45203	1.59634	0.23873	0.856701	Destabilized
ANXA7_1	PROBE11.mzML	6.08377e+08	DMSO11.mzML	57947534	100nM	ANXA7	P20073	0.19338	1	1.45203	1.59634	0.23873	0.856701	Destabilized
ANXA7_1	PROBE12.mzML	5.87727e+08	DMSO12.mzML	448383352	100nM	ANXA7	P20073	0.19338	1	1.45203	1.59634	0.23873	0.856701	Destabilized
ANXA7_1	PROBE13.mzML	507294811	DMSO13.mzML	452562274	100nM	ANXA7	P20073	0.19338	1	1.45203	1.59634	0.23873	0.856701	Destabilized
ANXA7_1	PROBE22.mzML	488630033	DMSO22.mzML	442907180	20uM	ANXA7	P20073	0.359046	1	1.45203	1.59634	0.23873	0.856701	Destabilized
ANXA7_1	PROBE21.mzML	558437135	DMSO21.mzML	5.72123e+08	20uM	ANXA7	P20073	0.359046	1	1.45203	1.59634	0.23873	0.856701	Destabilized
AP1B1_1	PROBE23.mzML	479122	DMSO23.mzML		20uM	AP1B1	Q10567	1	1	0.132261	0.0542146	0.970007	1	Destabilized
AP1B1_1	PROBE11.mzML	589391	DMSO11.mzML		100nM	AP1B1	Q10567			0.132261	0.0542146	0.970007	1	Destabilized
AP1B1_1	PROBE12.mzML	3.66039e+06	DMSO12.mzML	2288123	100nM	AP1B1	Q10567			0.132261	0.0542146	0.970007	1	Destabilized
AP1B1_1	PROBE13.mzML		DMSO13.mzML		100nM	AP1B1	Q10567			0.132261	0.0542146	0.970007	1	Destabilized
AP1B1_1	PROBE22.mzML		DMSO22.mzML	6.23181e+06	20uM	AP1B1	Q10567	1	1	0.132261	0.0542146	0.970007	1	Destabilized
AP1B1_2	PROBE23.mzML	1.28188e+07	DMSO23.mzML	35181547	20uM	AP1B1	Q10567	0.108912	1	0.347153	0.115456	0.926638	1	Stabilized
AP1B1_2	PROBE11.mzML	53098309	DMSO11.mzML	5.37726e+06	100nM	AP1B1	Q10567	0.273068	1	0.347153	0.115456	0.926638	1	Stabilized
AP1B1_2	PROBE12.mzML	38233598	DMSO12.mzML	8270932	100nM	AP1B1	Q10567	0.273068	1	0.347153	0.115456	0.926638	1	Stabilized
AP1B1_2	PROBE13.mzML	1.556e+07	DMSO13.mzML	3.6762e+07	100nM	AP1B1	Q10567	0.273068	1	0.347153	0.115456	0.926638	1	Stabilized
AP1B1_2	PROBE22.mzML	8219240	DMSO22.mzML	2.61351e+07	20uM	AP1B1	Q10567	0.108912	1	0.347153	0.115456	0.926638	1	Stabilized
AP1B1_2	PROBE21.mzML	2.30982e+07	DMSO21.mzML	2.05811e+07	20uM	AP1B1	Q10567	0.108912	1	0.347153	0.115456	0.926638	1	Stabilized
AP1S1_1	PROBE23.mzML	28734810	DMSO23.mzML	11565779	20uM	AP1S1	P61966	1	1	0.560691	0.553591	0.624499	1	Destabilized
AP1S1_1	PROBE11.mzML		DMSO11.mzML	1.8735e+06	100nM	AP1S1	P61966	1	1	0.560691	0.553591	0.624499	1	Destabilized
AP1S1_1	PROBE13.mzML	49999612	DMSO13.mzML		100nM	AP1S1	P61966	1	1	0.560691	0.553591	0.624499	1	Destabilized
AP1S1_1	PROBE22.mzML		DMSO22.mzML		20uM	AP1S1	P61966	1	1	0.560691	0.553591	0.624499	1	Destabilized
AP1S1_1	PROBE21.mzML		DMSO21.mzML	60388748	20uM	AP1S1	P61966	1	1	0.560691	0.553591	0.624499	1	Destabilized
AP1S2_1	PROBE23.mzML		DMSO23.mzML		20uM	AP1S2	P56377	0.484105	1	1.62363	1.05888	0.388522	0.940859	Destabilized
AP1S2_1	PROBE11.mzML	8.35394e+06	DMSO11.mzML		100nM	AP1S2	P56377			1.62363	1.05888	0.388522	0.940859	Destabilized
AP1S2_1	PROBE12.mzML	2.92624e+06	DMSO12.mzML		100nM	AP1S2	P56377			1.62363	1.05888	0.388522	0.940859	Destabilized
AP1S2_1	PROBE13.mzML	1.80754e+06	DMSO13.mzML	8.27847e+06	100nM	AP1S2	P56377			1.62363	1.05888	0.388522	0.940859	Destabilized
AP1S2_1	PROBE22.mzML	2445001	DMSO22.mzML	3.35253e+06	20uM	AP1S2	P56377	0.484105	1	1.62363	1.05888	0.388522	0.940859	Destabilized
AP1S2_1	PROBE21.mzML	2309826	DMSO21.mzML	2398471	20uM	AP1S2	P56377	0.484105	1	1.62363	1.05888	0.388522	0.940859	Destabilized
AP2A1_2	PROBE11.mzML		DMSO11.mzML		100nM	AP2A1	O95782			1.4943	0.566771	0.616791	1	Stabilized
AP2A1_2	PROBE12.mzML	23263462	DMSO12.mzML		100nM	AP2A1	O95782			1.4943	0.566771	0.616791	1	Stabilized
AP2A1_2	PROBE13.mzML	19683360	DMSO13.mzML	33295798	100nM	AP2A1	O95782			1.4943	0.566771	0.616791	1	Stabilized
AP2A1_2	PROBE21.mzML	6.14702e+06	DMSO21.mzML	13581411	20uM	AP2A1	O95782	1	1	1.4943	0.566771	0.616791	1	Stabilized
AP2A2_1	PROBE23.mzML	8.20109e+06	DMSO23.mzML		20uM	AP2A2	O94973			1.01173	1.40342	0.283534	0.88662	Destabilized
AP2A2_1	PROBE11.mzML	9609632	DMSO11.mzML		100nM	AP2A2	O94973	0.471592	1	1.01173	1.40342	0.283534	0.88662	Destabilized
AP2A2_1	PROBE12.mzML	15519810	DMSO12.mzML	23384825	100nM	AP2A2	O94973	0.471592	1	1.01173	1.40342	0.283534	0.88662	Destabilized
AP2A2_1	PROBE13.mzML	7552314	DMSO13.mzML	11236723	100nM	AP2A2	O94973	0.471592	1	1.01173	1.40342	0.283534	0.88662	Destabilized
AP2A2_1	PROBE22.mzML	1.51816e+07	DMSO22.mzML		20uM	AP2A2	O94973			1.01173	1.40342	0.283534	0.88662	Destabilized
AP2A2_1	PROBE21.mzML	14601874	DMSO21.mzML	16738774	20uM	AP2A2	O94973			1.01173	1.40342	0.283534	0.88662	Destabilized
AP2A2_2	PROBE23.mzML	2.99856e+07	DMSO23.mzML	9020709	20uM	AP2A2	O94973	0.211061	1	0.044879	0.0643413	0.963162	1	Stabilized
AP2A2_2	PROBE11.mzML	15039567	DMSO11.mzML	3188006	100nM	AP2A2	O94973	0.345597	1	0.044879	0.0643413	0.963162	1	Stabilized
AP2A2_2	PROBE12.mzML	19414888	DMSO12.mzML	1.826e+07	100nM	AP2A2	O94973	0.345597	1	0.044879	0.0643413	0.963162	1	Stabilized
AP2A2_2	PROBE13.mzML	9389662	DMSO13.mzML	3.17083e+06	100nM	AP2A2	O94973	0.345597	1	0.044879	0.0643413	0.963162	1	Stabilized
AP2A2_2	PROBE22.mzML	14060227	DMSO22.mzML	9927529	20uM	AP2A2	O94973	0.211061	1	0.044879	0.0643413	0.963162	1	Stabilized
AP2A2_2	PROBE21.mzML	15177292	DMSO21.mzML	12670604	20uM	AP2A2	O94973	0.211061	1	0.044879	0.0643413	0.963162	1	Stabilized
AP2B1_1	PROBE23.mzML	4231636	DMSO23.mzML	8886931	20uM	AP2B1	P63010	0.0112131	1	0.440598	0.594409	0.600925	1	Destabilized
AP2B1_1	PROBE11.mzML	8.85057e+06	DMSO11.mzML	7.26103e+06	100nM	AP2B1	P63010	0.322292	1	0.440598	0.594409	0.600925	1	Destabilized
AP2B1_1	PROBE12.mzML	4.37535e+06	DMSO12.mzML	13744408	100nM	AP2B1	P63010	0.322292	1	0.440598	0.594409	0.600925	1	Destabilized
AP2B1_1	PROBE13.mzML	9212151	DMSO13.mzML	9.75508e+06	100nM	AP2B1	P63010	0.322292	1	0.440598	0.594409	0.600925	1	Destabilized
AP2B1_1	PROBE22.mzML	5724901	DMSO22.mzML	10583812	20uM	AP2B1	P63010	0.0112131	1	0.440598	0.594409	0.600925	1	Destabilized
AP2B1_1	PROBE21.mzML	6010960	DMSO21.mzML	8367751	20uM	AP2B1	P63010	0.0112131	1	0.440598	0.594409	0.600925	1	Destabilized
AP2B1_2	PROBE23.mzML	13643164	DMSO23.mzML		20uM	AP2B1	P63010	0.271038	1	0.168296	0.148217	0.902355	1	Destabilized
AP2B1_2	PROBE11.mzML	14391627	DMSO11.mzML	8.27217e+06	100nM	AP2B1	P63010	0.767696	1	0.168296	0.148217	0.902355	1	Destabilized
AP2B1_2	PROBE12.mzML	6852300	DMSO12.mzML	35330064	100nM	AP2B1	P63010	0.767696	1	0.168296	0.148217	0.902355	1	Destabilized
AP2B1_2	PROBE13.mzML	1.7624e+07	DMSO13.mzML	5244539	100nM	AP2B1	P63010	0.767696	1	0.168296	0.148217	0.902355	1	Destabilized
AP2B1_2	PROBE22.mzML	15534131	DMSO22.mzML	18921708	20uM	AP2B1	P63010	0.271038	1	0.168296	0.148217	0.902355	1	Destabilized
AP2B1_2	PROBE21.mzML	7072263	DMSO21.mzML	14468889	20uM	AP2B1	P63010	0.271038	1	0.168296	0.148217	0.902355	1	Destabilized
AP3B1_2	PROBE23.mzML		DMSO23.mzML	3823133	20uM	AP3B1	O00203	1	1	2.77032	1.01191	0.405853	0.950367	Destabilized
AP3B1_2	PROBE11.mzML	19083448	DMSO11.mzML		100nM	AP3B1	O00203	1	1	2.77032	1.01191	0.405853	0.950367	Destabilized
AP3B1_2	PROBE22.mzML		DMSO22.mzML	7761077	20uM	AP3B1	O00203	1	1	2.77032	1.01191	0.405853	0.950367	Destabilized
AP3B1_2	PROBE21.mzML		DMSO21.mzML	18495318	20uM	AP3B1	O00203	1	1	2.77032	1.01191	0.405853	0.950367	Destabilized
AP3M1_1	PROBE23.mzML		DMSO23.mzML	32066260	20uM	AP3M1	Q9Y2T2	1	1	3.63304	1.25319	0.324901	0.915395	Stabilized
AP3M1_1	PROBE12.mzML		DMSO12.mzML	2.29377e+06	100nM	AP3M1	Q9Y2T2	1	1	3.63304	1.25319	0.324901	0.915395	Stabilized
APEH_1	PROBE23.mzML		DMSO23.mzML		20uM	APEH	P13798			4.59964	0.587551	0.604824	1	Destabilized
APEH_1	PROBE11.mzML		DMSO11.mzML		100nM	APEH	P13798	1	1	4.59964	0.587551	0.604824	1	Destabilized
APEH_1	PROBE12.mzML	25080776	DMSO12.mzML	3124609	100nM	APEH	P13798	1	1	4.59964	0.587551	0.604824	1	Destabilized
APEH_1	PROBE13.mzML		DMSO13.mzML	1.1524e+06	100nM	APEH	P13798	1	1	4.59964	0.587551	0.604824	1	Destabilized
APEH_1	PROBE22.mzML	4.92954e+06	DMSO22.mzML		20uM	APEH	P13798			4.59964	0.587551	0.604824	1	Destabilized
APEH_1	PROBE21.mzML	1453030	DMSO21.mzML		20uM	APEH	P13798			4.59964	0.587551	0.604824	1	Destabilized
APEX1_1	PROBE23.mzML	3.76911e+09	DMSO23.mzML	6.0504e+09	20uM	APEX1	P27695	0.897177	1	1.7001	1.08918	0.377767	0.938465	Destabilized
APEX1_1	PROBE11.mzML	3.83275e+09	DMSO11.mzML	749673605	100nM	APEX1	P27695	0.537701	1	1.7001	1.08918	0.377767	0.938465	Destabilized
APEX1_1	PROBE12.mzML	3.21415e+09	DMSO12.mzML	2.8981e+09	100nM	APEX1	P27695	0.537701	1	1.7001	1.08918	0.377767	0.938465	Destabilized
APEX1_1	PROBE13.mzML	3.1182e+09	DMSO13.mzML	4.24756e+09	100nM	APEX1	P27695	0.537701	1	1.7001	1.08918	0.377767	0.938465	Destabilized
APEX1_1	PROBE22.mzML	4.42753e+09	DMSO22.mzML	3.92384e+09	20uM	APEX1	P27695	0.897177	1	1.7001	1.08918	0.377767	0.938465	Destabilized
APEX1_1	PROBE21.mzML	4.38592e+09	DMSO21.mzML	3.00951e+09	20uM	APEX1	P27695	0.897177	1	1.7001	1.08918	0.377767	0.938465	Destabilized
API5_1	PROBE23.mzML	160437548	DMSO23.mzML	204671388	20uM	API5	Q9BZZ5	0.141938	1	0.637602	0.440448	0.694439	1	Stabilized
API5_1	PROBE11.mzML	137720672	DMSO11.mzML	9.09025e+07	100nM	API5	Q9BZZ5	0.447263	1	0.637602	0.440448	0.694439	1	Stabilized
API5_1	PROBE12.mzML	1.87995e+08	DMSO12.mzML	2.22529e+08	100nM	API5	Q9BZZ5	0.447263	1	0.637602	0.440448	0.694439	1	Stabilized
API5_1	PROBE13.mzML	8.40902e+07	DMSO13.mzML	2.40011e+08	100nM	API5	Q9BZZ5	0.447263	1	0.637602	0.440448	0.694439	1	Stabilized
API5_1	PROBE22.mzML	1.49912e+08	DMSO22.mzML	192043659	20uM	API5	Q9BZZ5	0.141938	1	0.637602	0.440448	0.694439	1	Stabilized
API5_1	PROBE21.mzML	173861728	DMSO21.mzML	1.65431e+08	20uM	API5	Q9BZZ5	0.141938	1	0.637602	0.440448	0.694439	1	Stabilized
API5_2	PROBE23.mzML	62414610	DMSO23.mzML	124130213	20uM	API5	Q9BZZ5	0.100317	1	3.83451	1.03121	0.398631	0.945065	Destabilized
API5_2	PROBE11.mzML	102400886	DMSO11.mzML	3.36961e+07	100nM	API5	Q9BZZ5	0.425131	1	3.83451	1.03121	0.398631	0.945065	Destabilized
API5_2	PROBE12.mzML	68385105	DMSO12.mzML	260786036	100nM	API5	Q9BZZ5	0.425131	1	3.83451	1.03121	0.398631	0.945065	Destabilized
API5_2	PROBE13.mzML	48299662	DMSO13.mzML	122373787	100nM	API5	Q9BZZ5	0.425131	1	3.83451	1.03121	0.398631	0.945065	Destabilized
API5_2	PROBE22.mzML	63390833	DMSO22.mzML	95762536	20uM	API5	Q9BZZ5	0.100317	1	3.83451	1.03121	0.398631	0.945065	Destabilized
API5_2	PROBE21.mzML	99436501	DMSO21.mzML	1.64888e+08	20uM	API5	Q9BZZ5	0.100317	1	3.83451	1.03121	0.398631	0.945065	Destabilized
APPL1_1	PROBE23.mzML	5731578	DMSO23.mzML	12974575	20uM	APPL1	Q9UKG1	0.220207	1	2.72451	0.940605	0.433768	0.963909	Destabilized
APPL1_1	PROBE11.mzML	9215356	DMSO11.mzML		100nM	APPL1	Q9UKG1	0.445242	1	2.72451	0.940605	0.433768	0.963909	Destabilized
APPL1_1	PROBE12.mzML	7.87358e+06	DMSO12.mzML	8557160	100nM	APPL1	Q9UKG1	0.445242	1	2.72451	0.940605	0.433768	0.963909	Destabilized
APPL1_1	PROBE13.mzML	7.21851e+06	DMSO13.mzML	14002436	100nM	APPL1	Q9UKG1	0.445242	1	2.72451	0.940605	0.433768	0.963909	Destabilized
APPL1_1	PROBE22.mzML	8.12429e+06	DMSO22.mzML	8207762	20uM	APPL1	Q9UKG1	0.220207	1	2.72451	0.940605	0.433768	0.963909	Destabilized
APPL1_1	PROBE21.mzML	5353414	DMSO21.mzML	7.2421e+06	20uM	APPL1	Q9UKG1	0.220207	1	2.72451	0.940605	0.433768	0.963909	Destabilized
APPL1_2	PROBE23.mzML	9.56118e+07	DMSO23.mzML	1.10063e+08	20uM	APPL1	Q9UKG1	0.807491	1	1.7965	1.5467	0.249455	0.865025	Destabilized
APPL1_2	PROBE11.mzML	64378656	DMSO11.mzML	1.26325e+07	100nM	APPL1	Q9UKG1	0.904996	1	1.7965	1.5467	0.249455	0.865025	Destabilized
APPL1_2	PROBE12.mzML	8.54585e+07	DMSO12.mzML	60399035	100nM	APPL1	Q9UKG1	0.904996	1	1.7965	1.5467	0.249455	0.865025	Destabilized
APPL1_2	PROBE13.mzML	5.21999e+07	DMSO13.mzML	116488054	100nM	APPL1	Q9UKG1	0.904996	1	1.7965	1.5467	0.249455	0.865025	Destabilized
APPL1_2	PROBE22.mzML	76865509	DMSO22.mzML	8.7518e+07	20uM	APPL1	Q9UKG1	0.807491	1	1.7965	1.5467	0.249455	0.865025	Destabilized
APPL1_2	PROBE21.mzML	88478793	DMSO21.mzML	73025335	20uM	APPL1	Q9UKG1	0.807491	1	1.7965	1.5467	0.249455	0.865025	Destabilized
ARAF_2	PROBE13.mzML		DMSO13.mzML	7.95682e+06	100nM	ARAF	P10398	1	1	1.35202	0.331114	0.768317	1	Stabilized
ARCN1_1	PROBE23.mzML	2.95338e+07	DMSO23.mzML	74577677	20uM	ARCN1	P48444	0.815164	1	0.520833	0.738086	0.524709	1	Destabilized
ARCN1_1	PROBE11.mzML	76178969	DMSO11.mzML	1.10338e+07	100nM	ARCN1	P48444	0.74841	1	0.520833	0.738086	0.524709	1	Destabilized
ARCN1_1	PROBE12.mzML	56277519	DMSO12.mzML	8.04384e+07	100nM	ARCN1	P48444	0.74841	1	0.520833	0.738086	0.524709	1	Destabilized
ARCN1_1	PROBE13.mzML	44267307	DMSO13.mzML	6.11567e+07	100nM	ARCN1	P48444	0.74841	1	0.520833	0.738086	0.524709	1	Destabilized
ARCN1_1	PROBE22.mzML	7.28668e+07	DMSO22.mzML	53539676	20uM	ARCN1	P48444	0.815164	1	0.520833	0.738086	0.524709	1	Destabilized
ARCN1_1	PROBE21.mzML	72196471	DMSO21.mzML	58564946	20uM	ARCN1	P48444	0.815164	1	0.520833	0.738086	0.524709	1	Destabilized
ARCN1_2	PROBE11.mzML		DMSO11.mzML	2.58591e+06	100nM	ARCN1	P48444	1	1	0.38239	0.609247	0.59257	1	Destabilized
ARCN1_2	PROBE12.mzML		DMSO12.mzML		100nM	ARCN1	P48444	1	1	0.38239	0.609247	0.59257	1	Destabilized
ARCN1_2	PROBE13.mzML		DMSO13.mzML	2614089	100nM	ARCN1	P48444	1	1	0.38239	0.609247	0.59257	1	Destabilized
ARCN1_3	PROBE11.mzML		DMSO11.mzML	234462	100nM	ARCN1	P48444	1	1	20.9364	3.64278	0.0470794	0.500855	Destabilized
ARF4_1	PROBE23.mzML	42998983	DMSO23.mzML	68872322	20uM	ARF4	P18085	0.0981655	1	0.520854	0.496516	0.658934	1	Destabilized
ARF4_1	PROBE11.mzML	31554644	DMSO11.mzML	21314419	100nM	ARF4	P18085	0.628096	1	0.520854	0.496516	0.658934	1	Destabilized
ARF4_1	PROBE12.mzML	78367364	DMSO12.mzML	53654596	100nM	ARF4	P18085	0.628096	1	0.520854	0.496516	0.658934	1	Destabilized
ARF4_1	PROBE13.mzML	29101627	DMSO13.mzML	114997784	100nM	ARF4	P18085	0.628096	1	0.520854	0.496516	0.658934	1	Destabilized
ARF4_1	PROBE22.mzML	4.45555e+07	DMSO22.mzML	115789684	20uM	ARF4	P18085	0.0981655	1	0.520854	0.496516	0.658934	1	Destabilized
ARF4_1	PROBE21.mzML	44596632	DMSO21.mzML	76286996	20uM	ARF4	P18085	0.0981655	1	0.520854	0.496516	0.658934	1	Destabilized
ARF5_1	PROBE23.mzML	1.25036e+08	DMSO23.mzML	2.15694e+08	20uM	ARF5	P84085	0.0548591	1	0.155662	0.0900969	0.94507	1	Destabilized
ARF5_1	PROBE11.mzML	367440801	DMSO11.mzML	91449843	100nM	ARF5	P84085	0.894124	1	0.155662	0.0900969	0.94507	1	Destabilized
ARF5_1	PROBE12.mzML	801383281	DMSO12.mzML	561918594	100nM	ARF5	P84085	0.894124	1	0.155662	0.0900969	0.94507	1	Destabilized
ARF5_1	PROBE13.mzML	1.31981e+08	DMSO13.mzML	5.41171e+08	100nM	ARF5	P84085	0.894124	1	0.155662	0.0900969	0.94507	1	Destabilized
ARF5_1	PROBE22.mzML	47139186	DMSO22.mzML	430751111	20uM	ARF5	P84085	0.0548591	1	0.155662	0.0900969	0.94507	1	Destabilized
ARF5_1	PROBE21.mzML	67645116	DMSO21.mzML	283005606	20uM	ARF5	P84085	0.0548591	1	0.155662	0.0900969	0.94507	1	Destabilized
ARFGAP1_2	PROBE23.mzML	8792292	DMSO23.mzML	31373092	20uM	ARFGAP1	Q8N6T3	0.784834	1	2.6929	3.19189	0.065359	0.570203	Destabilized
ARFGAP1_2	PROBE11.mzML	59380712	DMSO11.mzML	5065974	100nM	ARFGAP1	Q8N6T3	0.343578	1	2.6929	3.19189	0.065359	0.570203	Destabilized
ARFGAP1_2	PROBE12.mzML	30369082	DMSO12.mzML	21449252	100nM	ARFGAP1	Q8N6T3	0.343578	1	2.6929	3.19189	0.065359	0.570203	Destabilized
ARFGAP1_2	PROBE13.mzML	15639068	DMSO13.mzML	29670476	100nM	ARFGAP1	Q8N6T3	0.343578	1	2.6929	3.19189	0.065359	0.570203	Destabilized
ARFGAP1_2	PROBE22.mzML	33572179	DMSO22.mzML	21677694	20uM	ARFGAP1	Q8N6T3	0.784834	1	2.6929	3.19189	0.065359	0.570203	Destabilized
ARFGAP1_2	PROBE21.mzML	14775332	DMSO21.mzML	12265681	20uM	ARFGAP1	Q8N6T3	0.784834	1	2.6929	3.19189	0.065359	0.570203	Destabilized
ARFGAP2_1	PROBE23.mzML	2443210	DMSO23.mzML		20uM	ARFGAP2	Q8N6H7			6.60037	7.0762	0.00582714	0.204179	Destabilized
ARFGAP2_1	PROBE11.mzML	3285020	DMSO11.mzML	2.04871e+06	100nM	ARFGAP2	Q8N6H7	0.808417	1	6.60037	7.0762	0.00582714	0.204179	Destabilized
ARFGAP2_1	PROBE12.mzML	8020450	DMSO12.mzML	8.10019e+06	100nM	ARFGAP2	Q8N6H7	0.808417	1	6.60037	7.0762	0.00582714	0.204179	Destabilized
ARFGAP2_1	PROBE13.mzML	3071164	DMSO13.mzML	6096426	100nM	ARFGAP2	Q8N6H7	0.808417	1	6.60037	7.0762	0.00582714	0.204179	Destabilized
ARFGAP2_1	PROBE22.mzML	6.0981e+06	DMSO22.mzML		20uM	ARFGAP2	Q8N6H7			6.60037	7.0762	0.00582714	0.204179	Destabilized
ARFGAP2_1	PROBE21.mzML	7.97656e+06	DMSO21.mzML		20uM	ARFGAP2	Q8N6H7			6.60037	7.0762	0.00582714	0.204179	Destabilized
ARFGAP2_2	PROBE11.mzML	884339	DMSO11.mzML	3.6183e+06	100nM	ARFGAP2	Q8N6H7	1	1	2.84272	1.51193	0.257284	0.87044	Destabilized
ARFGAP2_2	PROBE12.mzML		DMSO12.mzML	1.02862e+06	100nM	ARFGAP2	Q8N6H7	1	1	2.84272	1.51193	0.257284	0.87044	Destabilized
ARFGAP2_2	PROBE13.mzML		DMSO13.mzML		100nM	ARFGAP2	Q8N6H7	1	1	2.84272	1.51193	0.257284	0.87044	Destabilized
ARFGAP2_2	PROBE22.mzML		DMSO22.mzML	1696665	20uM	ARFGAP2	Q8N6H7	1	1	2.84272	1.51193	0.257284	0.87044	Destabilized
ARFGAP2_3	PROBE11.mzML		DMSO11.mzML	742598	100nM	ARFGAP2	Q8N6H7	1	1	0.618522	0.468227	0.676641	1	Destabilized
ARFGAP2_3	PROBE12.mzML		DMSO12.mzML	1.28927e+07	100nM	ARFGAP2	Q8N6H7	1	1	0.618522	0.468227	0.676641	1	Destabilized
ARFGAP2_3	PROBE13.mzML		DMSO13.mzML		100nM	ARFGAP2	Q8N6H7	1	1	0.618522	0.468227	0.676641	1	Destabilized
ARFGAP2_3	PROBE22.mzML		DMSO22.mzML	3.52211e+06	20uM	ARFGAP2	Q8N6H7	1	1	0.618522	0.468227	0.676641	1	Destabilized
ARFGAP3_1	PROBE23.mzML	2.5603e+06	DMSO23.mzML	1.003e+07	20uM	ARFGAP3	Q9NP61	0.443071	1	1.66337	1.57153	0.244026	0.860738	Destabilized
ARFGAP3_1	PROBE11.mzML	9.71796e+06	DMSO11.mzML		100nM	ARFGAP3	Q9NP61	0.726742	1	1.66337	1.57153	0.244026	0.860738	Destabilized
ARFGAP3_1	PROBE12.mzML	4195979	DMSO12.mzML	2073344	100nM	ARFGAP3	Q9NP61	0.726742	1	1.66337	1.57153	0.244026	0.860738	Destabilized
ARFGAP3_1	PROBE13.mzML	5559986	DMSO13.mzML	8.07018e+06	100nM	ARFGAP3	Q9NP61	0.726742	1	1.66337	1.57153	0.244026	0.860738	Destabilized
ARFGAP3_1	PROBE22.mzML	4467468	DMSO22.mzML	6.93876e+06	20uM	ARFGAP3	Q9NP61	0.443071	1	1.66337	1.57153	0.244026	0.860738	Destabilized
ARFGAP3_1	PROBE21.mzML	225456784	DMSO21.mzML	5.03817e+06	20uM	ARFGAP3	Q9NP61	0.443071	1	1.66337	1.57153	0.244026	0.860738	Destabilized
ARFGAP3_2	PROBE23.mzML	7912361	DMSO23.mzML	3738702	20uM	ARFGAP3	Q9NP61	0.819135	1	1.23868	0.655787	0.567099	1	Destabilized
ARFGAP3_2	PROBE11.mzML	1.60876e+06	DMSO11.mzML	1.91549e+06	100nM	ARFGAP3	Q9NP61	0.501937	1	1.23868	0.655787	0.567099	1	Destabilized
ARFGAP3_2	PROBE12.mzML	2491200	DMSO12.mzML		100nM	ARFGAP3	Q9NP61	0.501937	1	1.23868	0.655787	0.567099	1	Destabilized
ARFGAP3_2	PROBE13.mzML	1717881	DMSO13.mzML	4674841	100nM	ARFGAP3	Q9NP61	0.501937	1	1.23868	0.655787	0.567099	1	Destabilized
ARFGAP3_2	PROBE22.mzML	1861542	DMSO22.mzML	1224666	20uM	ARFGAP3	Q9NP61	0.819135	1	1.23868	0.655787	0.567099	1	Destabilized
ARFGAP3_2	PROBE21.mzML		DMSO21.mzML	6.92903e+06	20uM	ARFGAP3	Q9NP61	0.819135	1	1.23868	0.655787	0.567099	1	Destabilized
ARFGEF1_1	PROBE11.mzML		DMSO11.mzML		100nM	ARFGEF1	Q9Y6D6	1	1	8.68674	7.92146	0.00379461	0.169917	Destabilized
ARFGEF1_1	PROBE12.mzML		DMSO12.mzML	256294	100nM	ARFGEF1	Q9Y6D6	1	1	8.68674	7.92146	0.00379461	0.169917	Destabilized
ARFGEF1_1	PROBE13.mzML		DMSO13.mzML	515435	100nM	ARFGEF1	Q9Y6D6	1	1	8.68674	7.92146	0.00379461	0.169917	Destabilized
ARFGEF1_1	PROBE21.mzML	350006	DMSO21.mzML		20uM	ARFGEF1	Q9Y6D6	1	1	8.68674	7.92146	0.00379461	0.169917	Destabilized
ARFIP1_1	PROBE12.mzML	3716125	DMSO12.mzML		100nM	ARFIP1	P53367	1	1	1.39512	0.0549012	0.969549	1	Destabilized
ARFIP1_1	PROBE21.mzML	5.54779e+06	DMSO21.mzML	9634978	20uM	ARFIP1	P53367	1	1	1.39512	0.0549012	0.969549	1	Destabilized
ARFIP1_2	PROBE23.mzML	13557418	DMSO23.mzML	2.21893e+07	20uM	ARFIP1	P53367	0.382411	1	2.60606	2.00834	0.167217	0.771803	Destabilized
ARFIP1_2	PROBE11.mzML	25008517	DMSO11.mzML		100nM	ARFIP1	P53367			2.60606	2.00834	0.167217	0.771803	Destabilized
ARFIP1_2	PROBE12.mzML	1.52873e+07	DMSO12.mzML		100nM	ARFIP1	P53367			2.60606	2.00834	0.167217	0.771803	Destabilized
ARFIP1_2	PROBE13.mzML	1.42769e+07	DMSO13.mzML	14666661	100nM	ARFIP1	P53367			2.60606	2.00834	0.167217	0.771803	Destabilized
ARFIP1_2	PROBE22.mzML	5.81893e+06	DMSO22.mzML	4.33782e+06	20uM	ARFIP1	P53367	0.382411	1	2.60606	2.00834	0.167217	0.771803	Destabilized
ARFIP1_2	PROBE21.mzML	8.38389e+06	DMSO21.mzML	2.0416e+07	20uM	ARFIP1	P53367	0.382411	1	2.60606	2.00834	0.167217	0.771803	Destabilized
ARFIP2_1	PROBE13.mzML		DMSO13.mzML	205301904	100nM	ARFIP2	P53365	1	1	0.888838	0.658229	0.565793	1	Destabilized
ARHGAP17_1	PROBE23.mzML	6.23168e+07	DMSO23.mzML	278247534	20uM	ARHGAP17	Q68EM7	0.0392009	1	1.93559	1.03069	0.398824	0.945065	Destabilized
ARHGAP17_1	PROBE11.mzML	2.64926e+08	DMSO11.mzML	5.69704e+07	100nM	ARHGAP17	Q68EM7	0.887925	1	1.93559	1.03069	0.398824	0.945065	Destabilized
ARHGAP17_1	PROBE12.mzML	183978160	DMSO12.mzML	341063097	100nM	ARHGAP17	Q68EM7	0.887925	1	1.93559	1.03069	0.398824	0.945065	Destabilized
ARHGAP17_1	PROBE13.mzML	142760101	DMSO13.mzML	151473959	100nM	ARHGAP17	Q68EM7	0.887925	1	1.93559	1.03069	0.398824	0.945065	Destabilized
ARHGAP17_1	PROBE22.mzML	1.33313e+08	DMSO22.mzML	218173690	20uM	ARHGAP17	Q68EM7	0.0392009	1	1.93559	1.03069	0.398824	0.945065	Destabilized
ARHGAP17_1	PROBE21.mzML	174904021	DMSO21.mzML	261167801	20uM	ARHGAP17	Q68EM7	0.0392009	1	1.93559	1.03069	0.398824	0.945065	Destabilized
ARHGAP17_2	PROBE23.mzML	109893911	DMSO23.mzML	103216003	20uM	ARHGAP17	Q68EM7	0.857468	1	1.58667	1.68061	0.221684	0.840498	Destabilized
ARHGAP17_2	PROBE11.mzML	216469630	DMSO11.mzML	2.10243e+07	100nM	ARHGAP17	Q68EM7	0.762743	1	1.58667	1.68061	0.221684	0.840498	Destabilized
ARHGAP17_2	PROBE12.mzML	144271629	DMSO12.mzML	77146063	100nM	ARHGAP17	Q68EM7	0.762743	1	1.58667	1.68061	0.221684	0.840498	Destabilized
ARHGAP17_2	PROBE13.mzML	106278930	DMSO13.mzML	282693320	100nM	ARHGAP17	Q68EM7	0.762743	1	1.58667	1.68061	0.221684	0.840498	Destabilized
ARHGAP17_2	PROBE22.mzML	109779405	DMSO22.mzML	124301628	20uM	ARHGAP17	Q68EM7	0.857468	1	1.58667	1.68061	0.221684	0.840498	Destabilized
ARHGAP17_2	PROBE21.mzML	180591593	DMSO21.mzML	193483688	20uM	ARHGAP17	Q68EM7	0.857468	1	1.58667	1.68061	0.221684	0.840498	Destabilized
ARHGAP1_1	PROBE23.mzML	16841114	DMSO23.mzML	5539322	20uM	ARHGAP1	Q07960	0.485194	1	0.112382	0.0683094	0.960432	1	Destabilized
ARHGAP1_1	PROBE11.mzML	7.99203e+06	DMSO11.mzML	3.35895e+06	100nM	ARHGAP1	Q07960	0.287576	1	0.112382	0.0683094	0.960432	1	Destabilized
ARHGAP1_1	PROBE12.mzML	13814360	DMSO12.mzML	7449538	100nM	ARHGAP1	Q07960	0.287576	1	0.112382	0.0683094	0.960432	1	Destabilized
ARHGAP1_1	PROBE13.mzML	21562709	DMSO13.mzML	14003237	100nM	ARHGAP1	Q07960	0.287576	1	0.112382	0.0683094	0.960432	1	Destabilized
ARHGAP1_1	PROBE22.mzML	1.09459e+07	DMSO22.mzML	7473607	20uM	ARHGAP1	Q07960	0.485194	1	0.112382	0.0683094	0.960432	1	Destabilized
ARHGAP1_1	PROBE21.mzML	1.80684e+07	DMSO21.mzML	2.04394e+07	20uM	ARHGAP1	Q07960	0.485194	1	0.112382	0.0683094	0.960432	1	Destabilized
ARHGAP1_2	PROBE23.mzML	111151580	DMSO23.mzML	239615466	20uM	ARHGAP1	Q07960	0.919037	1	0.0539316	0.0232048	0.989334	1	Destabilized
ARHGAP1_2	PROBE11.mzML	193762531	DMSO11.mzML	6.95512e+07	100nM	ARHGAP1	Q07960	0.958317	1	0.0539316	0.0232048	0.989334	1	Destabilized
ARHGAP1_2	PROBE12.mzML	238116250	DMSO12.mzML	2.56698e+08	100nM	ARHGAP1	Q07960	0.958317	1	0.0539316	0.0232048	0.989334	1	Destabilized
ARHGAP1_2	PROBE13.mzML	210631018	DMSO13.mzML	330095938	100nM	ARHGAP1	Q07960	0.958317	1	0.0539316	0.0232048	0.989334	1	Destabilized
ARHGAP1_2	PROBE22.mzML	3.22558e+08	DMSO22.mzML	204049457	20uM	ARHGAP1	Q07960	0.919037	1	0.0539316	0.0232048	0.989334	1	Destabilized
ARHGAP1_2	PROBE21.mzML	259832461	DMSO21.mzML	272090216	20uM	ARHGAP1	Q07960	0.919037	1	0.0539316	0.0232048	0.989334	1	Destabilized
ARHGAP35_2	PROBE13.mzML		DMSO13.mzML	607770	100nM	ARHGAP35	Q9NRY4	1	1	3.73174	5.35945	0.0152973	0.308011	Destabilized
ARHGDIA_1	PROBE23.mzML	1695896133	DMSO23.mzML	2311597608	20uM	ARHGDIA	P52565	0.78258	1	1.57121	0.97686	0.419326	0.958494	Destabilized
ARHGDIA_1	PROBE11.mzML	3837681848	DMSO11.mzML	3.36215e+08	100nM	ARHGDIA	P52565	0.198424	1	1.57121	0.97686	0.419326	0.958494	Destabilized
ARHGDIA_1	PROBE12.mzML	1899892788	DMSO12.mzML	2084088936	100nM	ARHGDIA	P52565	0.198424	1	1.57121	0.97686	0.419326	0.958494	Destabilized
ARHGDIA_1	PROBE13.mzML	3350280112	DMSO13.mzML	2.54317e+09	100nM	ARHGDIA	P52565	0.198424	1	1.57121	0.97686	0.419326	0.958494	Destabilized
ARHGDIA_1	PROBE22.mzML	3.97174e+09	DMSO22.mzML	3037911237	20uM	ARHGDIA	P52565	0.78258	1	1.57121	0.97686	0.419326	0.958494	Destabilized
ARHGDIA_1	PROBE21.mzML	2202708186	DMSO21.mzML	1818693257	20uM	ARHGDIA	P52565	0.78258	1	1.57121	0.97686	0.419326	0.958494	Destabilized
ARHGDIA_2	PROBE23.mzML	999727244	DMSO23.mzML	2214992173	20uM	ARHGDIA	P52565	0.162985	1	16.4796	0.686279	0.551004	1	Destabilized
ARHGDIA_2	PROBE11.mzML	2118607201	DMSO11.mzML	1.91037e+08	100nM	ARHGDIA	P52565	0.899498	1	16.4796	0.686279	0.551004	1	Destabilized
ARHGDIA_2	PROBE12.mzML	1526210752	DMSO12.mzML	2564241256	100nM	ARHGDIA	P52565	0.899498	1	16.4796	0.686279	0.551004	1	Destabilized
ARHGDIA_2	PROBE13.mzML	1327005792	DMSO13.mzML	1903626396	100nM	ARHGDIA	P52565	0.899498	1	16.4796	0.686279	0.551004	1	Destabilized
ARHGDIA_2	PROBE22.mzML	1.46713e+09	DMSO22.mzML	1968753533	20uM	ARHGDIA	P52565	0.162985	1	16.4796	0.686279	0.551004	1	Destabilized
ARHGDIA_2	PROBE21.mzML	870334248	DMSO21.mzML	1154503046	20uM	ARHGDIA	P52565	0.162985	1	16.4796	0.686279	0.551004	1	Destabilized
ARHGEF1_1	PROBE23.mzML	1.97946e+07	DMSO23.mzML	5.38949e+07	20uM	ARHGEF1	Q92888	0.458329	1	4.18467	4.45249	0.0270782	0.393188	Stabilized
ARHGEF1_1	PROBE11.mzML	4.30182e+07	DMSO11.mzML	9053931	100nM	ARHGEF1	Q92888	0.416146	1	4.18467	4.45249	0.0270782	0.393188	Stabilized
ARHGEF1_1	PROBE12.mzML	9.22978e+06	DMSO12.mzML	5.26771e+07	100nM	ARHGEF1	Q92888	0.416146	1	4.18467	4.45249	0.0270782	0.393188	Stabilized
ARHGEF1_1	PROBE13.mzML	2.45732e+07	DMSO13.mzML	906426621	100nM	ARHGEF1	Q92888	0.416146	1	4.18467	4.45249	0.0270782	0.393188	Stabilized
ARHGEF1_1	PROBE22.mzML	5.1572e+08	DMSO22.mzML	1.10745e+07	20uM	ARHGEF1	Q92888	0.458329	1	4.18467	4.45249	0.0270782	0.393188	Stabilized
ARHGEF1_1	PROBE21.mzML	2.85099e+07	DMSO21.mzML	50800976	20uM	ARHGEF1	Q92888	0.458329	1	4.18467	4.45249	0.0270782	0.393188	Stabilized
ARHGEF1_2	PROBE23.mzML	2991235	DMSO23.mzML	1.29428e+07	20uM	ARHGEF1	Q92888	0.461794	1	3.5288	3.57523	0.0494034	0.504551	Destabilized
ARHGEF1_2	PROBE11.mzML	76177904	DMSO11.mzML	407098	100nM	ARHGEF1	Q92888	0.411408	1	3.5288	3.57523	0.0494034	0.504551	Destabilized
ARHGEF1_2	PROBE12.mzML		DMSO12.mzML	2818913	100nM	ARHGEF1	Q92888	0.411408	1	3.5288	3.57523	0.0494034	0.504551	Destabilized
ARHGEF1_2	PROBE13.mzML	14244133	DMSO13.mzML	9.79916e+06	100nM	ARHGEF1	Q92888	0.411408	1	3.5288	3.57523	0.0494034	0.504551	Destabilized
ARHGEF1_2	PROBE22.mzML	131078152	DMSO22.mzML	2583359	20uM	ARHGEF1	Q92888	0.461794	1	3.5288	3.57523	0.0494034	0.504551	Destabilized
ARHGEF1_2	PROBE21.mzML	5945956	DMSO21.mzML	1.00799e+07	20uM	ARHGEF1	Q92888	0.461794	1	3.5288	3.57523	0.0494034	0.504551	Destabilized
ARID1A_3	PROBE23.mzML	7519096	DMSO23.mzML	13500074	20uM	ARID1A	O14497	0.6683	1	0.907355	2.2423	0.137548	0.722282	Stabilized
ARID1A_3	PROBE11.mzML	12690752	DMSO11.mzML		100nM	ARID1A	O14497	0.751076	1	0.907355	2.2423	0.137548	0.722282	Stabilized
ARID1A_3	PROBE12.mzML	10726458	DMSO12.mzML	9111273	100nM	ARID1A	O14497	0.751076	1	0.907355	2.2423	0.137548	0.722282	Stabilized
ARID1A_3	PROBE13.mzML	9109179	DMSO13.mzML	15037127	100nM	ARID1A	O14497	0.751076	1	0.907355	2.2423	0.137548	0.722282	Stabilized
ARID1A_3	PROBE22.mzML	9110939	DMSO22.mzML	8766577	20uM	ARID1A	O14497	0.6683	1	0.907355	2.2423	0.137548	0.722282	Stabilized
ARID1A_3	PROBE21.mzML	13037905	DMSO21.mzML	10384088	20uM	ARID1A	O14497	0.6683	1	0.907355	2.2423	0.137548	0.722282	Stabilized
ARID4B_1	PROBE23.mzML	1256697	DMSO23.mzML		20uM	ARID4B	Q4LE39	1	1	2.71243	2.57122	0.105384	0.666117	Destabilized
ARL1_1	PROBE23.mzML	144884716	DMSO23.mzML	1.43799e+08	20uM	ARL1	P40616	0.48117	1	0.362981	0.126049	0.918827	1	Destabilized
ARL1_1	PROBE11.mzML	101702081	DMSO11.mzML	2.54292e+07	100nM	ARL1	P40616	0.358229	1	0.362981	0.126049	0.918827	1	Destabilized
ARL1_1	PROBE12.mzML	83101576	DMSO12.mzML	73580394	100nM	ARL1	P40616	0.358229	1	0.362981	0.126049	0.918827	1	Destabilized
ARL1_1	PROBE13.mzML	494647544	DMSO13.mzML	104317740	100nM	ARL1	P40616	0.358229	1	0.362981	0.126049	0.918827	1	Destabilized
ARL1_1	PROBE22.mzML	1.32545e+08	DMSO22.mzML	76531986	20uM	ARL1	P40616	0.48117	1	0.362981	0.126049	0.918827	1	Destabilized
ARL1_1	PROBE21.mzML	85004442	DMSO21.mzML	73529526	20uM	ARL1	P40616	0.48117	1	0.362981	0.126049	0.918827	1	Destabilized
ARL2BP_1	PROBE23.mzML	1.84193e+06	DMSO23.mzML	3.70274e+06	20uM	ARL2BP	Q9Y2Y0	0.0790726	1	1.34294	1.05943	0.388323	0.940859	Destabilized
ARL2BP_1	PROBE11.mzML	2557236	DMSO11.mzML	894810	100nM	ARL2BP	Q9Y2Y0	0.653565	1	1.34294	1.05943	0.388323	0.940859	Destabilized
ARL2BP_1	PROBE12.mzML	3.6117e+06	DMSO12.mzML	5.88506e+06	100nM	ARL2BP	Q9Y2Y0	0.653565	1	1.34294	1.05943	0.388323	0.940859	Destabilized
ARL2BP_1	PROBE13.mzML	2.03951e+06	DMSO13.mzML	3746895	100nM	ARL2BP	Q9Y2Y0	0.653565	1	1.34294	1.05943	0.388323	0.940859	Destabilized
ARL2BP_1	PROBE22.mzML		DMSO22.mzML	5301763	20uM	ARL2BP	Q9Y2Y0	0.0790726	1	1.34294	1.05943	0.388323	0.940859	Destabilized
ARL2BP_1	PROBE21.mzML	3.03677e+06	DMSO21.mzML	5307487	20uM	ARL2BP	Q9Y2Y0	0.0790726	1	1.34294	1.05943	0.388323	0.940859	Destabilized
ARL8B_1	PROBE11.mzML		DMSO11.mzML	958450	100nM	ARL8B	Q9NVJ2	1	1	4.15763	1.90217	0.183014	0.79412	Stabilized
ARMC1_1	PROBE11.mzML		DMSO11.mzML	577794	100nM	ARMC1	Q9NVT9	1	1	0.932412	0.942218	0.433115	0.963909	Destabilized
ARMC1_2	PROBE23.mzML	6014383	DMSO23.mzML	17311128	20uM	ARMC1	Q9NVT9			2.22411	0.576897	0.610932	1	Destabilized
ARMC1_2	PROBE11.mzML	11912388	DMSO11.mzML		100nM	ARMC1	Q9NVT9	0.850682	1	2.22411	0.576897	0.610932	1	Destabilized
ARMC1_2	PROBE12.mzML	6.44198e+06	DMSO12.mzML	3.32229e+06	100nM	ARMC1	Q9NVT9	0.850682	1	2.22411	0.576897	0.610932	1	Destabilized
ARMC1_2	PROBE13.mzML	5799868	DMSO13.mzML	15792829	100nM	ARMC1	Q9NVT9	0.850682	1	2.22411	0.576897	0.610932	1	Destabilized
ARMC1_2	PROBE22.mzML	17279076	DMSO22.mzML		20uM	ARMC1	Q9NVT9			2.22411	0.576897	0.610932	1	Destabilized
ARMC1_2	PROBE21.mzML		DMSO21.mzML		20uM	ARMC1	Q9NVT9			2.22411	0.576897	0.610932	1	Destabilized
ARMC6_1	PROBE11.mzML	3780820	DMSO11.mzML	1024709	100nM	ARMC6	Q6NXE6	1	1	0.139099	0.0657818	0.962174	1	Stabilized
ARMC6_1	PROBE12.mzML		DMSO12.mzML	2336581	100nM	ARMC6	Q6NXE6	1	1	0.139099	0.0657818	0.962174	1	Stabilized
ARMC6_1	PROBE13.mzML		DMSO13.mzML	5494031	100nM	ARMC6	Q6NXE6	1	1	0.139099	0.0657818	0.962174	1	Stabilized
ARMC6_1	PROBE22.mzML	17753140	DMSO22.mzML	6.39554e+06	20uM	ARMC6	Q6NXE6	1	1	0.139099	0.0657818	0.962174	1	Stabilized
ARMC6_2	PROBE23.mzML	2.77678e+06	DMSO23.mzML	2678117	20uM	ARMC6	Q6NXE6	0.739906	1	20.8375	7.82294	0.00398363	0.175554	Destabilized
ARMC6_2	PROBE11.mzML	1518815	DMSO11.mzML	8940989	100nM	ARMC6	Q6NXE6	0.275968	1	20.8375	7.82294	0.00398363	0.175554	Destabilized
ARMC6_2	PROBE12.mzML		DMSO12.mzML	2.40144e+06	100nM	ARMC6	Q6NXE6	0.275968	1	20.8375	7.82294	0.00398363	0.175554	Destabilized
ARMC6_2	PROBE13.mzML	2351980	DMSO13.mzML	26531306	100nM	ARMC6	Q6NXE6	0.275968	1	20.8375	7.82294	0.00398363	0.175554	Destabilized
ARMC6_2	PROBE22.mzML	4427033	DMSO22.mzML	585628	20uM	ARMC6	Q6NXE6	0.739906	1	20.8375	7.82294	0.00398363	0.175554	Destabilized
ARMC6_2	PROBE21.mzML	1162064	DMSO21.mzML	7619828	20uM	ARMC6	Q6NXE6	0.739906	1	20.8375	7.82294	0.00398363	0.175554	Destabilized
ARMT1_1	PROBE23.mzML	2.57038e+07	DMSO23.mzML	1.6952e+07	20uM	ARMT1	Q9H993	0.551691	1	0.297742	0.139793	0.90863	1	Destabilized
ARMT1_1	PROBE11.mzML	6.56625e+06	DMSO11.mzML		100nM	ARMT1	Q9H993	0.51832	1	0.297742	0.139793	0.90863	1	Destabilized
ARMT1_1	PROBE12.mzML	8361443	DMSO12.mzML	1.02352e+07	100nM	ARMT1	Q9H993	0.51832	1	0.297742	0.139793	0.90863	1	Destabilized
ARMT1_1	PROBE13.mzML	17573907	DMSO13.mzML	2.56663e+07	100nM	ARMT1	Q9H993	0.51832	1	0.297742	0.139793	0.90863	1	Destabilized
ARMT1_1	PROBE22.mzML	1.27208e+07	DMSO22.mzML	6795972	20uM	ARMT1	Q9H993	0.551691	1	0.297742	0.139793	0.90863	1	Destabilized
ARMT1_1	PROBE21.mzML	7.34817e+06	DMSO21.mzML	9584102	20uM	ARMT1	Q9H993	0.551691	1	0.297742	0.139793	0.90863	1	Destabilized
ARNT_1	PROBE23.mzML		DMSO23.mzML		20uM	ARNT	P27540	1	1	1.37279	0.979628	0.418244	0.957561	Destabilized
ARNT_1	PROBE22.mzML		DMSO22.mzML	7.18597e+06	20uM	ARNT	P27540	1	1	1.37279	0.979628	0.418244	0.957561	Destabilized
ARNT_1	PROBE21.mzML	11700738	DMSO21.mzML	2700538	20uM	ARNT	P27540	1	1	1.37279	0.979628	0.418244	0.957561	Destabilized
ARNT_2	PROBE12.mzML		DMSO12.mzML	5301407	100nM	ARNT	P27540	1	1	0.0410221	0.0401146	0.979168	1	Destabilized
ARNT_2	PROBE21.mzML	8510678	DMSO21.mzML		20uM	ARNT	P27540	1	1	0.0410221	0.0401146	0.979168	1	Destabilized
ARPC1A_2	PROBE11.mzML		DMSO11.mzML	2201909	100nM	ARPC1A	Q92747	1	1	0.657053	0.129468	0.916296	1	Destabilized
ARPC1B_2	PROBE11.mzML		DMSO11.mzML	3.96495e+06	100nM	ARPC1B	O15143	1	1	0.122187	0.00670424	0.997704	1	Destabilized
ARPC2_1	PROBE23.mzML	147436172	DMSO23.mzML	1.48699e+08	20uM	ARPC2	O15144	0.529723	1	2.02404	0.615161	0.589271	1	Destabilized
ARPC2_1	PROBE11.mzML	1.28487e+08	DMSO11.mzML	1.75485e+08	100nM	ARPC2	O15144	0.346498	1	2.02404	0.615161	0.589271	1	Destabilized
ARPC2_1	PROBE12.mzML	3.18692e+08	DMSO12.mzML	3.9267e+08	100nM	ARPC2	O15144	0.346498	1	2.02404	0.615161	0.589271	1	Destabilized
ARPC2_1	PROBE13.mzML	261215930	DMSO13.mzML	6.92814e+08	100nM	ARPC2	O15144	0.346498	1	2.02404	0.615161	0.589271	1	Destabilized
ARPC2_1	PROBE22.mzML	319906403	DMSO22.mzML	2.06426e+08	20uM	ARPC2	O15144	0.529723	1	2.02404	0.615161	0.589271	1	Destabilized
ARPC2_1	PROBE21.mzML	2.06348e+08	DMSO21.mzML	201360819	20uM	ARPC2	O15144	0.529723	1	2.02404	0.615161	0.589271	1	Destabilized
ARPC2_2	PROBE23.mzML	7.59287e+07	DMSO23.mzML	1.42288e+08	20uM	ARPC2	O15144	0.347084	1	3.54948	1.08208	0.380257	0.93941	Destabilized
ARPC2_2	PROBE11.mzML	9.17315e+07	DMSO11.mzML	4.05113e+07	100nM	ARPC2	O15144	0.977046	1	3.54948	1.08208	0.380257	0.93941	Destabilized
ARPC2_2	PROBE12.mzML	71515924	DMSO12.mzML	95796995	100nM	ARPC2	O15144	0.977046	1	3.54948	1.08208	0.380257	0.93941	Destabilized
ARPC2_2	PROBE13.mzML	9.76302e+07	DMSO13.mzML	1.22152e+08	100nM	ARPC2	O15144	0.977046	1	3.54948	1.08208	0.380257	0.93941	Destabilized
ARPC2_2	PROBE22.mzML	2.09673e+08	DMSO22.mzML	2.73657e+07	20uM	ARPC2	O15144	0.347084	1	3.54948	1.08208	0.380257	0.93941	Destabilized
ARPC2_2	PROBE21.mzML	149743489	DMSO21.mzML	1.01574e+08	20uM	ARPC2	O15144	0.347084	1	3.54948	1.08208	0.380257	0.93941	Destabilized
ARPC3_1	PROBE23.mzML	28484484	DMSO23.mzML	32241824	20uM	ARPC3	O15145	0.60489	1	0.872702	0.333389	0.76672	1	Destabilized
ARPC3_1	PROBE11.mzML	29091652	DMSO11.mzML	17349425	100nM	ARPC3	O15145	0.739074	1	0.872702	0.333389	0.76672	1	Destabilized
ARPC3_1	PROBE12.mzML		DMSO12.mzML	43180169	100nM	ARPC3	O15145	0.739074	1	0.872702	0.333389	0.76672	1	Destabilized
ARPC3_1	PROBE13.mzML	31101740	DMSO13.mzML	38970740	100nM	ARPC3	O15145	0.739074	1	0.872702	0.333389	0.76672	1	Destabilized
ARPC3_1	PROBE22.mzML	31173816	DMSO22.mzML	84340384	20uM	ARPC3	O15145	0.60489	1	0.872702	0.333389	0.76672	1	Destabilized
ARPC3_1	PROBE21.mzML	57127964	DMSO21.mzML	33694800	20uM	ARPC3	O15145	0.60489	1	0.872702	0.333389	0.76672	1	Destabilized
ARPC5L_1	PROBE23.mzML	14496873	DMSO23.mzML	69008016	20uM	ARPC5L	Q9BPX5	0.334704	1	0.34789	0.130142	0.915796	1	Destabilized
ARPC5L_1	PROBE11.mzML	5243109	DMSO11.mzML		100nM	ARPC5L	Q9BPX5	0.447184	1	0.34789	0.130142	0.915796	1	Destabilized
ARPC5L_1	PROBE12.mzML	36454012	DMSO12.mzML	140606992	100nM	ARPC5L	Q9BPX5	0.447184	1	0.34789	0.130142	0.915796	1	Destabilized
ARPC5L_1	PROBE13.mzML	33473828	DMSO13.mzML	33853224	100nM	ARPC5L	Q9BPX5	0.447184	1	0.34789	0.130142	0.915796	1	Destabilized
ARPC5L_1	PROBE22.mzML	79774944	DMSO22.mzML	102376448	20uM	ARPC5L	Q9BPX5	0.334704	1	0.34789	0.130142	0.915796	1	Destabilized
ARPC5L_1	PROBE21.mzML	71513336	DMSO21.mzML		20uM	ARPC5L	Q9BPX5	0.334704	1	0.34789	0.130142	0.915796	1	Destabilized
ARPC5_1	PROBE23.mzML	206000872	DMSO23.mzML	300564436	20uM	ARPC5	O15511	0.463068	1	0.165593	0.0436987	0.976888	1	Destabilized
ARPC5_1	PROBE11.mzML	171594380	DMSO11.mzML	30049827	100nM	ARPC5	O15511	0.705286	1	0.165593	0.0436987	0.976888	1	Destabilized
ARPC5_1	PROBE12.mzML	161632176	DMSO12.mzML	368422132	100nM	ARPC5	O15511	0.705286	1	0.165593	0.0436987	0.976888	1	Destabilized
ARPC5_1	PROBE13.mzML	172979056	DMSO13.mzML	236618836	100nM	ARPC5	O15511	0.705286	1	0.165593	0.0436987	0.976888	1	Destabilized
ARPC5_1	PROBE22.mzML	770760428	DMSO22.mzML	209441872	20uM	ARPC5	O15511	0.463068	1	0.165593	0.0436987	0.976888	1	Destabilized
ARPC5_1	PROBE21.mzML	204387854	DMSO21.mzML	159624288	20uM	ARPC5	O15511	0.463068	1	0.165593	0.0436987	0.976888	1	Destabilized
ARRB1_1	PROBE23.mzML	2.7248e+07	DMSO23.mzML	3.69893e+07	20uM	ARRB1	P49407	0.284366	1	6.71503	2.00968	0.167027	0.771803	Destabilized
ARRB1_1	PROBE11.mzML	4.18794e+07	DMSO11.mzML	2.52052e+07	100nM	ARRB1	P49407	0.834749	1	6.71503	2.00968	0.167027	0.771803	Destabilized
ARRB1_1	PROBE12.mzML	31826249	DMSO12.mzML	4.52235e+07	100nM	ARRB1	P49407	0.834749	1	6.71503	2.00968	0.167027	0.771803	Destabilized
ARRB1_1	PROBE13.mzML	110539546	DMSO13.mzML	9.25311e+07	100nM	ARRB1	P49407	0.834749	1	6.71503	2.00968	0.167027	0.771803	Destabilized
ARRB1_1	PROBE22.mzML	5.09718e+07	DMSO22.mzML	1.73916e+07	20uM	ARRB1	P49407	0.284366	1	6.71503	2.00968	0.167027	0.771803	Destabilized
ARRB1_1	PROBE21.mzML	5.06647e+07	DMSO21.mzML	3.65849e+07	20uM	ARRB1	P49407	0.284366	1	6.71503	2.00968	0.167027	0.771803	Destabilized
ARRB2_1	PROBE23.mzML	5538759	DMSO23.mzML	8150793	20uM	ARRB2	P32121	0.536418	1	0.280303	0.256573	0.821825	1	Stabilized
ARRB2_1	PROBE11.mzML	7431307	DMSO11.mzML		100nM	ARRB2	P32121	0.450176	1	0.280303	0.256573	0.821825	1	Stabilized
ARRB2_1	PROBE12.mzML	4360213	DMSO12.mzML	6067625	100nM	ARRB2	P32121	0.450176	1	0.280303	0.256573	0.821825	1	Stabilized
ARRB2_1	PROBE13.mzML	4274258	DMSO13.mzML	15617839	100nM	ARRB2	P32121	0.450176	1	0.280303	0.256573	0.821825	1	Stabilized
ARRB2_1	PROBE22.mzML	5984819	DMSO22.mzML	3.22211e+06	20uM	ARRB2	P32121	0.536418	1	0.280303	0.256573	0.821825	1	Stabilized
ARRB2_1	PROBE21.mzML	5932122	DMSO21.mzML	1816802	20uM	ARRB2	P32121	0.536418	1	0.280303	0.256573	0.821825	1	Stabilized
ASAH1_1	PROBE23.mzML	1.99812e+06	DMSO23.mzML		20uM	ASAH1	Q13510			0.950334	0.331268	0.768209	1	Destabilized
ASAH1_1	PROBE11.mzML	4.11107e+06	DMSO11.mzML		100nM	ASAH1	Q13510			0.950334	0.331268	0.768209	1	Destabilized
ASAH1_1	PROBE12.mzML		DMSO12.mzML		100nM	ASAH1	Q13510			0.950334	0.331268	0.768209	1	Destabilized
ASAH1_1	PROBE13.mzML	9075691	DMSO13.mzML		100nM	ASAH1	Q13510			0.950334	0.331268	0.768209	1	Destabilized
ASAH1_1	PROBE22.mzML	27392764	DMSO22.mzML		20uM	ASAH1	Q13510			0.950334	0.331268	0.768209	1	Destabilized
ASAH1_1	PROBE21.mzML		DMSO21.mzML		20uM	ASAH1	Q13510			0.950334	0.331268	0.768209	1	Destabilized
ASAH1_2	PROBE11.mzML		DMSO11.mzML	636688	100nM	ASAH1	Q13510	1	1
ASAH1_2	PROBE12.mzML	3.61095e+06	DMSO12.mzML		100nM	ASAH1	Q13510	1	1
ASAH1_2	PROBE22.mzML	1.10411e+06	DMSO22.mzML		20uM	ASAH1	Q13510	1	1
ASAP2_1	PROBE13.mzML		DMSO13.mzML	318406	100nM	ASAP2	O43150	1	1	2.33482	1.50576	0.258703	0.87044	Destabilized
ASAP2_2	PROBE11.mzML		DMSO11.mzML		100nM	ASAP2	O43150	1	1	3.79845	2.93138	0.0795648	0.608072	Destabilized
ASAP2_2	PROBE12.mzML		DMSO12.mzML	1355279	100nM	ASAP2	O43150	1	1	3.79845	2.93138	0.0795648	0.608072	Destabilized
ASAP2_2	PROBE13.mzML		DMSO13.mzML	8906797	100nM	ASAP2	O43150	1	1	3.79845	2.93138	0.0795648	0.608072	Destabilized
ASAP2_2	PROBE21.mzML		DMSO21.mzML	1.53913e+06	20uM	ASAP2	O43150	1	1	3.79845	2.93138	0.0795648	0.608072	Destabilized
ASF1B_1	PROBE23.mzML	715685901	DMSO23.mzML	295643901	20uM	ASF1B	Q9NVP2	0.0197114	1	0.641362	0.10503	0.934269	1	Destabilized
ASF1B_1	PROBE11.mzML	272465108	DMSO11.mzML	7.67294e+07	100nM	ASF1B	Q9NVP2	0.86933	1	0.641362	0.10503	0.934269	1	Destabilized
ASF1B_1	PROBE12.mzML	134996597	DMSO12.mzML	3.09627e+08	100nM	ASF1B	Q9NVP2	0.86933	1	0.641362	0.10503	0.934269	1	Destabilized
ASF1B_1	PROBE13.mzML	606631517	DMSO13.mzML	527170601	100nM	ASF1B	Q9NVP2	0.86933	1	0.641362	0.10503	0.934269	1	Destabilized
ASF1B_1	PROBE22.mzML	497586714	DMSO22.mzML	228353488	20uM	ASF1B	Q9NVP2	0.0197114	1	0.641362	0.10503	0.934269	1	Destabilized
ASF1B_1	PROBE21.mzML	626189633	DMSO21.mzML	228209760	20uM	ASF1B	Q9NVP2	0.0197114	1	0.641362	0.10503	0.934269	1	Destabilized
ASH2L_1	PROBE23.mzML	29978512	DMSO23.mzML	29295051	20uM	ASH2L	Q9UBL3	0.81789	1	0.578286	0.347871	0.756614	1	Destabilized
ASH2L_1	PROBE11.mzML	19347246	DMSO11.mzML		100nM	ASH2L	Q9UBL3	0.857599	1	0.578286	0.347871	0.756614	1	Destabilized
ASH2L_1	PROBE12.mzML	1.92631e+07	DMSO12.mzML	11794934	100nM	ASH2L	Q9UBL3	0.857599	1	0.578286	0.347871	0.756614	1	Destabilized
ASH2L_1	PROBE13.mzML	33604687	DMSO13.mzML	31672423	100nM	ASH2L	Q9UBL3	0.857599	1	0.578286	0.347871	0.756614	1	Destabilized
ASH2L_1	PROBE22.mzML	36496882	DMSO22.mzML	20413230	20uM	ASH2L	Q9UBL3	0.81789	1	0.578286	0.347871	0.756614	1	Destabilized
ASH2L_1	PROBE21.mzML	22759179	DMSO21.mzML	35209227	20uM	ASH2L	Q9UBL3	0.81789	1	0.578286	0.347871	0.756614	1	Destabilized
ASH2L_2	PROBE23.mzML	10412189	DMSO23.mzML	7.50432e+06	20uM	ASH2L	Q9UBL3	0.274028	1	2.72515	2.34193	0.12676	0.704205	Destabilized
ASH2L_2	PROBE11.mzML	5548595	DMSO11.mzML	9019978	100nM	ASH2L	Q9UBL3	0.264624	1	2.72515	2.34193	0.12676	0.704205	Destabilized
ASH2L_2	PROBE12.mzML	4830830	DMSO12.mzML	15748722	100nM	ASH2L	Q9UBL3	0.264624	1	2.72515	2.34193	0.12676	0.704205	Destabilized
ASH2L_2	PROBE13.mzML	6.28075e+06	DMSO13.mzML	49430748	100nM	ASH2L	Q9UBL3	0.264624	1	2.72515	2.34193	0.12676	0.704205	Destabilized
ASH2L_2	PROBE22.mzML	5.21723e+06	DMSO22.mzML	6235506	20uM	ASH2L	Q9UBL3	0.274028	1	2.72515	2.34193	0.12676	0.704205	Destabilized
ASH2L_2	PROBE21.mzML	11081851	DMSO21.mzML	4697146	20uM	ASH2L	Q9UBL3	0.274028	1	2.72515	2.34193	0.12676	0.704205	Destabilized
ASL_2	PROBE23.mzML	9.16315e+06	DMSO23.mzML	9762541	20uM	ASL	P04424	0.408847	1	0.0998503	0.0301957	0.985268	1	Destabilized
ASL_2	PROBE11.mzML	12237099	DMSO11.mzML	1785976	100nM	ASL	P04424	0.893318	1	0.0998503	0.0301957	0.985268	1	Destabilized
ASL_2	PROBE12.mzML	1.18263e+07	DMSO12.mzML	1.79175e+07	100nM	ASL	P04424	0.893318	1	0.0998503	0.0301957	0.985268	1	Destabilized
ASL_2	PROBE13.mzML	6926830	DMSO13.mzML	13559341	100nM	ASL	P04424	0.893318	1	0.0998503	0.0301957	0.985268	1	Destabilized
ASL_2	PROBE22.mzML	1.11114e+07	DMSO22.mzML	14355007	20uM	ASL	P04424	0.408847	1	0.0998503	0.0301957	0.985268	1	Destabilized
ASL_2	PROBE21.mzML	11967619	DMSO21.mzML	117626582	20uM	ASL	P04424	0.408847	1	0.0998503	0.0301957	0.985268	1	Destabilized
ASNA1_1	PROBE23.mzML	1.01164e+08	DMSO23.mzML	152263917	20uM	ASNA1		0.484232	1	2.75716	2.22638	0.139366	0.723904	Destabilized
ASNA1_1	PROBE11.mzML	8.43799e+07	DMSO11.mzML	3.03601e+07	100nM	ASNA1		0.469776	1	2.75716	2.22638	0.139366	0.723904	Destabilized
ASNA1_1	PROBE12.mzML	9.03962e+07	DMSO12.mzML	72489407	100nM	ASNA1		0.469776	1	2.75716	2.22638	0.139366	0.723904	Destabilized
ASNA1_1	PROBE13.mzML	1.19329e+08	DMSO13.mzML	120371031	100nM	ASNA1		0.469776	1	2.75716	2.22638	0.139366	0.723904	Destabilized
ASNA1_1	PROBE22.mzML	141618720	DMSO22.mzML	63761791	20uM	ASNA1		0.484232	1	2.75716	2.22638	0.139366	0.723904	Destabilized
ASNA1_1	PROBE21.mzML	1.33371e+08	DMSO21.mzML	90447247	20uM	ASNA1		0.484232	1	2.75716	2.22638	0.139366	0.723904	Destabilized
ASNA1_2	PROBE23.mzML	32500824	DMSO23.mzML	34009180	20uM	ASNA1		0.67399	1	0.0456446	0.011582	0.995476	1	Destabilized
ASNA1_2	PROBE11.mzML		DMSO11.mzML	1.85419e+06	100nM	ASNA1		0.423188	1	0.0456446	0.011582	0.995476	1	Destabilized
ASNA1_2	PROBE12.mzML	4306545	DMSO12.mzML		100nM	ASNA1		0.423188	1	0.0456446	0.011582	0.995476	1	Destabilized
ASNA1_2	PROBE13.mzML	14321712	DMSO13.mzML	4313792	100nM	ASNA1		0.423188	1	0.0456446	0.011582	0.995476	1	Destabilized
ASNA1_2	PROBE22.mzML	9781722	DMSO22.mzML	2.1461e+07	20uM	ASNA1		0.67399	1	0.0456446	0.011582	0.995476	1	Destabilized
ASNA1_2	PROBE21.mzML		DMSO21.mzML		20uM	ASNA1		0.67399	1	0.0456446	0.011582	0.995476	1	Destabilized
ASNS_1	PROBE23.mzML	118394035	DMSO23.mzML	169760849	20uM	ASNS	P08243	0.855358	1	0.229413	0.272062	0.810529	1	Destabilized
ASNS_1	PROBE11.mzML	145548344	DMSO11.mzML	3.05464e+07	100nM	ASNS	P08243	0.942642	1	0.229413	0.272062	0.810529	1	Destabilized
ASNS_1	PROBE12.mzML	9.89694e+07	DMSO12.mzML	86345819	100nM	ASNS	P08243	0.942642	1	0.229413	0.272062	0.810529	1	Destabilized
ASNS_1	PROBE13.mzML	92418662	DMSO13.mzML	2.35255e+08	100nM	ASNS	P08243	0.942642	1	0.229413	0.272062	0.810529	1	Destabilized
ASNS_1	PROBE22.mzML	156195501	DMSO22.mzML	8.70727e+07	20uM	ASNS	P08243	0.855358	1	0.229413	0.272062	0.810529	1	Destabilized
ASNS_1	PROBE21.mzML	95767956	DMSO21.mzML	130928608	20uM	ASNS	P08243	0.855358	1	0.229413	0.272062	0.810529	1	Destabilized
ASNS_2	PROBE23.mzML	2.34857e+07	DMSO23.mzML	57487543	20uM	ASNS	P08243	0.571643	1	0.0150807	0.00348457	0.998983	1	Stabilized
ASNS_2	PROBE11.mzML	4.65244e+07	DMSO11.mzML	313468	100nM	ASNS	P08243	0.0858583	1	0.0150807	0.00348457	0.998983	1	Stabilized
ASNS_2	PROBE12.mzML	3.64021e+07	DMSO12.mzML	2.50167e+07	100nM	ASNS	P08243	0.0858583	1	0.0150807	0.00348457	0.998983	1	Stabilized
ASNS_2	PROBE13.mzML	20084994	DMSO13.mzML	2.83923e+06	100nM	ASNS	P08243	0.0858583	1	0.0150807	0.00348457	0.998983	1	Stabilized
ASNS_2	PROBE22.mzML	36913932	DMSO22.mzML	48074977	20uM	ASNS	P08243	0.571643	1	0.0150807	0.00348457	0.998983	1	Stabilized
ASNS_2	PROBE21.mzML	4.27878e+07	DMSO21.mzML	2.10285e+07	20uM	ASNS	P08243	0.571643	1	0.0150807	0.00348457	0.998983	1	Stabilized
ASPH_1	PROBE23.mzML		DMSO23.mzML		20uM	ASPH	Q12797	1	1	0.305498	0.252819	0.824575	1	Destabilized
ASPH_1	PROBE11.mzML		DMSO11.mzML		100nM	ASPH	Q12797	1	1	0.305498	0.252819	0.824575	1	Destabilized
ASPH_1	PROBE12.mzML		DMSO12.mzML	5.10887e+06	100nM	ASPH	Q12797	1	1	0.305498	0.252819	0.824575	1	Destabilized
ASPH_1	PROBE13.mzML	1.42338e+06	DMSO13.mzML	896866	100nM	ASPH	Q12797	1	1	0.305498	0.252819	0.824575	1	Destabilized
ASPH_1	PROBE22.mzML		DMSO22.mzML	456921	20uM	ASPH	Q12797	1	1	0.305498	0.252819	0.824575	1	Destabilized
ASPH_1	PROBE21.mzML		DMSO21.mzML	862600	20uM	ASPH	Q12797	1	1	0.305498	0.252819	0.824575	1	Destabilized
ASPSCR1_1	PROBE11.mzML		DMSO11.mzML	8553657	100nM	ASPSCR1	Q9BZE9	1	1	0.540125	0.501581	0.655809	1	Destabilized
ASPSCR1_1	PROBE12.mzML		DMSO12.mzML	14140449	100nM	ASPSCR1	Q9BZE9	1	1	0.540125	0.501581	0.655809	1	Destabilized
ASPSCR1_1	PROBE13.mzML		DMSO13.mzML		100nM	ASPSCR1	Q9BZE9	1	1	0.540125	0.501581	0.655809	1	Destabilized
ATAT1_1	PROBE13.mzML		DMSO13.mzML	216213	100nM	ATAT1	Q5SQI0	1	1	0.701049	0.277351	0.806691	1	Destabilized
ATF2_2	PROBE23.mzML	12475683	DMSO23.mzML	26761324	20uM	ATF2	P15336	0.724844	1	0.17519	0.0705821	0.958858	1	Destabilized
ATF2_2	PROBE11.mzML	24105967	DMSO11.mzML		100nM	ATF2	P15336	0.758977	1	0.17519	0.0705821	0.958858	1	Destabilized
ATF2_2	PROBE12.mzML	1.14114e+07	DMSO12.mzML	10399915	100nM	ATF2	P15336	0.758977	1	0.17519	0.0705821	0.958858	1	Destabilized
ATF2_2	PROBE13.mzML	8.74054e+06	DMSO13.mzML	1.54744e+07	100nM	ATF2	P15336	0.758977	1	0.17519	0.0705821	0.958858	1	Destabilized
ATF2_2	PROBE22.mzML	14551772	DMSO22.mzML	9206992	20uM	ATF2	P15336	0.724844	1	0.17519	0.0705821	0.958858	1	Destabilized
ATF2_2	PROBE21.mzML	15867275	DMSO21.mzML	13405823	20uM	ATF2	P15336	0.724844	1	0.17519	0.0705821	0.958858	1	Destabilized
ATF7IP_1	PROBE23.mzML		DMSO23.mzML	6054897	20uM	ATF7IP	Q6VMQ6	0.93792	1	0.723827	0.860063	0.467779	0.983823	Destabilized
ATF7IP_1	PROBE11.mzML	20763026	DMSO11.mzML	2.06213e+06	100nM	ATF7IP	Q6VMQ6	0.456942	1	0.723827	0.860063	0.467779	0.983823	Destabilized
ATF7IP_1	PROBE12.mzML	2.92778e+06	DMSO12.mzML	3.28029e+07	100nM	ATF7IP	Q6VMQ6	0.456942	1	0.723827	0.860063	0.467779	0.983823	Destabilized
ATF7IP_1	PROBE13.mzML	6140047	DMSO13.mzML	21500278	100nM	ATF7IP	Q6VMQ6	0.456942	1	0.723827	0.860063	0.467779	0.983823	Destabilized
ATF7IP_1	PROBE22.mzML	7394970	DMSO22.mzML	1.04278e+07	20uM	ATF7IP	Q6VMQ6	0.93792	1	0.723827	0.860063	0.467779	0.983823	Destabilized
ATF7IP_1	PROBE21.mzML	9534367	DMSO21.mzML		20uM	ATF7IP	Q6VMQ6	0.93792	1	0.723827	0.860063	0.467779	0.983823	Destabilized
ATF7IP_2	PROBE11.mzML		DMSO11.mzML		100nM	ATF7IP	Q6VMQ6			0.29469	0.180326	0.878363	1	Destabilized
ATF7IP_2	PROBE12.mzML	1813965	DMSO12.mzML		100nM	ATF7IP	Q6VMQ6			0.29469	0.180326	0.878363	1	Destabilized
ATF7IP_2	PROBE13.mzML	1873955	DMSO13.mzML	4.25111e+06	100nM	ATF7IP	Q6VMQ6			0.29469	0.180326	0.878363	1	Destabilized
ATF7IP_2	PROBE22.mzML	4837833	DMSO22.mzML		20uM	ATF7IP	Q6VMQ6	1	1	0.29469	0.180326	0.878363	1	Destabilized
ATF7_1	PROBE23.mzML		DMSO23.mzML	1.02316e+07	20uM	ATF7	P17544	1	1	1.05999	0.971862	0.421286	0.959573	Stabilized
ATF7_1	PROBE11.mzML	8276852	DMSO11.mzML		100nM	ATF7	P17544			1.05999	0.971862	0.421286	0.959573	Stabilized
ATF7_1	PROBE12.mzML		DMSO12.mzML		100nM	ATF7	P17544			1.05999	0.971862	0.421286	0.959573	Stabilized
ATF7_1	PROBE13.mzML	2195391	DMSO13.mzML		100nM	ATF7	P17544			1.05999	0.971862	0.421286	0.959573	Stabilized
ATF7_1	PROBE22.mzML	1648362112	DMSO22.mzML	32381815	20uM	ATF7	P17544	1	1	1.05999	0.971862	0.421286	0.959573	Stabilized
ATF7_1	PROBE21.mzML		DMSO21.mzML	5743671	20uM	ATF7	P17544	1	1	1.05999	0.971862	0.421286	0.959573	Stabilized
ATG3_1	PROBE23.mzML	25934019	DMSO23.mzML	44915792	20uM	ATG3	Q9NT62	0.330821	1	0.0864792	0.0768572	0.954473	1	Stabilized
ATG3_1	PROBE11.mzML	33711549	DMSO11.mzML	12169170	100nM	ATG3	Q9NT62	0.140312	1	0.0864792	0.0768572	0.954473	1	Stabilized
ATG3_1	PROBE12.mzML	45594892	DMSO12.mzML	19084032	100nM	ATG3	Q9NT62	0.140312	1	0.0864792	0.0768572	0.954473	1	Stabilized
ATG3_1	PROBE13.mzML	33349731	DMSO13.mzML	35204912	100nM	ATG3	Q9NT62	0.140312	1	0.0864792	0.0768572	0.954473	1	Stabilized
ATG3_1	PROBE22.mzML	30865174	DMSO22.mzML	25989789	20uM	ATG3	Q9NT62	0.330821	1	0.0864792	0.0768572	0.954473	1	Stabilized
ATG3_1	PROBE21.mzML	32003460	DMSO21.mzML	39366008	20uM	ATG3	Q9NT62	0.330821	1	0.0864792	0.0768572	0.954473	1	Stabilized
ATG4B_1	PROBE23.mzML		DMSO23.mzML	7.7644e+06	20uM	ATG4B	Q9Y4P1	0.467216	1	6.30294	8.53685	0.00282252	0.146908	Destabilized
ATG4B_1	PROBE11.mzML	452715	DMSO11.mzML	2.13295e+06	100nM	ATG4B	Q9Y4P1	0.50512	1	6.30294	8.53685	0.00282252	0.146908	Destabilized
ATG4B_1	PROBE12.mzML	1593673	DMSO12.mzML	658688	100nM	ATG4B	Q9Y4P1	0.50512	1	6.30294	8.53685	0.00282252	0.146908	Destabilized
ATG4B_1	PROBE13.mzML	1.51047e+06	DMSO13.mzML	2.11622e+06	100nM	ATG4B	Q9Y4P1	0.50512	1	6.30294	8.53685	0.00282252	0.146908	Destabilized
ATG4B_1	PROBE22.mzML	1.71506e+06	DMSO22.mzML	1002658	20uM	ATG4B	Q9Y4P1	0.467216	1	6.30294	8.53685	0.00282252	0.146908	Destabilized
ATG4B_1	PROBE21.mzML	1164168	DMSO21.mzML	1.40827e+06	20uM	ATG4B	Q9Y4P1	0.467216	1	6.30294	8.53685	0.00282252	0.146908	Destabilized
ATG4B_2	PROBE12.mzML		DMSO12.mzML	5.14178e+06	100nM	ATG4B	Q9Y4P1	1	1	16.8094	10.9543	0.000987068	0.0833334	Destabilized
ATG4B_2	PROBE22.mzML		DMSO22.mzML	3.92665e+06	20uM	ATG4B	Q9Y4P1	1	1	16.8094	10.9543	0.000987068	0.0833334	Destabilized
ATIC_1	PROBE23.mzML	2.35056e+09	DMSO23.mzML	2957571980	20uM	ATIC	P31939	0.684849	1	0.340786	0.283927	0.801934	1	Stabilized
ATIC_1	PROBE11.mzML	2.90741e+09	DMSO11.mzML	6.92083e+08	100nM	ATIC	P31939	0.635569	1	0.340786	0.283927	0.801934	1	Stabilized
ATIC_1	PROBE12.mzML	2.42206e+09	DMSO12.mzML	2209098509	100nM	ATIC	P31939	0.635569	1	0.340786	0.283927	0.801934	1	Stabilized
ATIC_1	PROBE13.mzML	2285325547	DMSO13.mzML	3.3977e+09	100nM	ATIC	P31939	0.635569	1	0.340786	0.283927	0.801934	1	Stabilized
ATIC_1	PROBE22.mzML	2188025117	DMSO22.mzML	2112422173	20uM	ATIC	P31939	0.684849	1	0.340786	0.283927	0.801934	1	Stabilized
ATIC_1	PROBE21.mzML	2.99754e+09	DMSO21.mzML	2.95788e+09	20uM	ATIC	P31939	0.684849	1	0.340786	0.283927	0.801934	1	Stabilized
ATIC_2	PROBE23.mzML	1.36171e+09	DMSO23.mzML	2.10705e+09	20uM	ATIC	P31939	0.840678	1	1.34324	0.643164	0.573898	1	Destabilized
ATIC_2	PROBE11.mzML	1546951636	DMSO11.mzML	2.62098e+08	100nM	ATIC	P31939	0.82384	1	1.34324	0.643164	0.573898	1	Destabilized
ATIC_2	PROBE12.mzML	1170372879	DMSO12.mzML	1.93189e+09	100nM	ATIC	P31939	0.82384	1	1.34324	0.643164	0.573898	1	Destabilized
ATIC_2	PROBE13.mzML	1199437779	DMSO13.mzML	2.18575e+09	100nM	ATIC	P31939	0.82384	1	1.34324	0.643164	0.573898	1	Destabilized
ATIC_2	PROBE22.mzML	1.48126e+09	DMSO22.mzML	1282036013	20uM	ATIC	P31939	0.840678	1	1.34324	0.643164	0.573898	1	Destabilized
ATIC_2	PROBE21.mzML	1.63883e+09	DMSO21.mzML	1.2851e+09	20uM	ATIC	P31939	0.840678	1	1.34324	0.643164	0.573898	1	Destabilized
ATOX1_1	PROBE23.mzML		DMSO23.mzML	8664010	20uM	ATOX1	O00244	1	1	1.84968	0.609409	0.592479	1	Destabilized
ATOX1_1	PROBE11.mzML	6.88339e+06	DMSO11.mzML	3.29943e+06	100nM	ATOX1	O00244	0.349796	1	1.84968	0.609409	0.592479	1	Destabilized
ATOX1_1	PROBE12.mzML	5792925	DMSO12.mzML	1.3585e+07	100nM	ATOX1	O00244	0.349796	1	1.84968	0.609409	0.592479	1	Destabilized
ATOX1_1	PROBE13.mzML		DMSO13.mzML	26602478	100nM	ATOX1	O00244	0.349796	1	1.84968	0.609409	0.592479	1	Destabilized
ATOX1_1	PROBE22.mzML		DMSO22.mzML	7918379	20uM	ATOX1	O00244	1	1	1.84968	0.609409	0.592479	1	Destabilized
ATOX1_1	PROBE21.mzML	9.92599e+07	DMSO21.mzML	15710872	20uM	ATOX1	O00244	1	1	1.84968	0.609409	0.592479	1	Destabilized
ATP5F1A_1	PROBE23.mzML	1.10852e+10	DMSO23.mzML	1.4832e+10	20uM	ATP5F1A	P25705	0.271131	1	0.0785652	0.0361216	0.981664	1	Destabilized
ATP5F1A_1	PROBE11.mzML	1.30102e+10	DMSO11.mzML	2.41915e+09	100nM	ATP5F1A	P25705	0.619305	1	0.0785652	0.0361216	0.981664	1	Destabilized
ATP5F1A_1	PROBE12.mzML	1.12242e+10	DMSO12.mzML	9.72269e+09	100nM	ATP5F1A	P25705	0.619305	1	0.0785652	0.0361216	0.981664	1	Destabilized
ATP5F1A_1	PROBE13.mzML	1.32267e+10	DMSO13.mzML	1.76214e+10	100nM	ATP5F1A	P25705	0.619305	1	0.0785652	0.0361216	0.981664	1	Destabilized
ATP5F1A_1	PROBE22.mzML	1.82558e+10	DMSO22.mzML	9.15357e+09	20uM	ATP5F1A	P25705	0.271131	1	0.0785652	0.0361216	0.981664	1	Destabilized
ATP5F1A_1	PROBE21.mzML	1.56289e+10	DMSO21.mzML	10581057284	20uM	ATP5F1A	P25705	0.271131	1	0.0785652	0.0361216	0.981664	1	Destabilized
ATP5F1B_1	PROBE23.mzML	8.82552e+09	DMSO23.mzML	9.21725e+09	20uM	ATP5F1B	P06576	0.398048	1	0.112405	0.0749319	0.955824	1	Stabilized
ATP5F1B_1	PROBE11.mzML	9.65388e+09	DMSO11.mzML	3.09387e+09	100nM	ATP5F1B	P06576	0.554501	1	0.112405	0.0749319	0.955824	1	Stabilized
ATP5F1B_1	PROBE12.mzML	7.97469e+09	DMSO12.mzML	1.98602e+10	100nM	ATP5F1B	P06576	0.554501	1	0.112405	0.0749319	0.955824	1	Stabilized
ATP5F1B_1	PROBE13.mzML	6897763633	DMSO13.mzML	11837572517	100nM	ATP5F1B	P06576	0.554501	1	0.112405	0.0749319	0.955824	1	Stabilized
ATP5F1B_1	PROBE22.mzML	8.95797e+09	DMSO22.mzML	18128844100	20uM	ATP5F1B	P06576	0.398048	1	0.112405	0.0749319	0.955824	1	Stabilized
ATP5F1B_1	PROBE21.mzML	7.71384e+09	DMSO21.mzML	8.2249e+09	20uM	ATP5F1B	P06576	0.398048	1	0.112405	0.0749319	0.955824	1	Stabilized
ATP5F1B_2	PROBE23.mzML	4.7252e+09	DMSO23.mzML	7.83595e+09	20uM	ATP5F1B	P06576	0.537351	1	1.5508	1.19021	0.344179	0.927583	Destabilized
ATP5F1B_2	PROBE11.mzML	4.98322e+09	DMSO11.mzML	1.10962e+09	100nM	ATP5F1B	P06576	0.954845	1	1.5508	1.19021	0.344179	0.927583	Destabilized
ATP5F1B_2	PROBE12.mzML	4.94167e+09	DMSO12.mzML	6.84722e+09	100nM	ATP5F1B	P06576	0.954845	1	1.5508	1.19021	0.344179	0.927583	Destabilized
ATP5F1B_2	PROBE13.mzML	4.61299e+09	DMSO13.mzML	6.23188e+09	100nM	ATP5F1B	P06576	0.954845	1	1.5508	1.19021	0.344179	0.927583	Destabilized
ATP5F1B_2	PROBE22.mzML	4.81385e+09	DMSO22.mzML	6.52291e+09	20uM	ATP5F1B	P06576	0.537351	1	1.5508	1.19021	0.344179	0.927583	Destabilized
ATP5F1B_2	PROBE21.mzML	4.96012e+09	DMSO21.mzML	3.19752e+09	20uM	ATP5F1B	P06576	0.537351	1	1.5508	1.19021	0.344179	0.927583	Destabilized
ATP5F1D_1	PROBE23.mzML	93439313	DMSO23.mzML	8.77635e+07	20uM	ATP5F1D	P30049	0.426113	1	0.201484	0.129596	0.916201	1	Stabilized
ATP5F1D_1	PROBE11.mzML	79794008	DMSO11.mzML	1.73262e+08	100nM	ATP5F1D	P30049	0.138542	1	0.201484	0.129596	0.916201	1	Stabilized
ATP5F1D_1	PROBE12.mzML	95567019	DMSO12.mzML	140841314	100nM	ATP5F1D	P30049	0.138542	1	0.201484	0.129596	0.916201	1	Stabilized
ATP5F1D_1	PROBE13.mzML	8.90904e+07	DMSO13.mzML	99743726	100nM	ATP5F1D	P30049	0.138542	1	0.201484	0.129596	0.916201	1	Stabilized
ATP5F1D_1	PROBE22.mzML	104359282	DMSO22.mzML	122940905	20uM	ATP5F1D	P30049	0.426113	1	0.201484	0.129596	0.916201	1	Stabilized
ATP5F1D_1	PROBE21.mzML	152183251	DMSO21.mzML	79033371	20uM	ATP5F1D	P30049	0.426113	1	0.201484	0.129596	0.916201	1	Stabilized
ATP6V1A_1	PROBE23.mzML	795492647	DMSO23.mzML	1087874373	20uM	ATP6V1A	P38606	0.679156	1	0.570462	0.202864	0.861536	1	Destabilized
ATP6V1A_1	PROBE11.mzML	9.23491e+08	DMSO11.mzML	4.32047e+08	100nM	ATP6V1A	P38606	0.590356	1	0.570462	0.202864	0.861536	1	Destabilized
ATP6V1A_1	PROBE12.mzML	6.42138e+08	DMSO12.mzML	6.71749e+08	100nM	ATP6V1A	P38606	0.590356	1	0.570462	0.202864	0.861536	1	Destabilized
ATP6V1A_1	PROBE13.mzML	8.31439e+08	DMSO13.mzML	9.74064e+08	100nM	ATP6V1A	P38606	0.590356	1	0.570462	0.202864	0.861536	1	Destabilized
ATP6V1A_1	PROBE22.mzML	8.15538e+08	DMSO22.mzML	519796383	20uM	ATP6V1A	P38606	0.679156	1	0.570462	0.202864	0.861536	1	Destabilized
ATP6V1A_1	PROBE21.mzML	9.74326e+08	DMSO21.mzML	7.32805e+08	20uM	ATP6V1A	P38606	0.679156	1	0.570462	0.202864	0.861536	1	Destabilized
ATP6V1B2_1	PROBE23.mzML	3.28463e+08	DMSO23.mzML	3.7758e+08	20uM	ATP6V1B2	P21281	0.484728	1	0.030419	0.0108919	0.995808	1	Destabilized
ATP6V1B2_1	PROBE11.mzML	295232286	DMSO11.mzML	86392670	100nM	ATP6V1B2	P21281	0.90254	1	0.030419	0.0108919	0.995808	1	Destabilized
ATP6V1B2_1	PROBE12.mzML	4.02123e+08	DMSO12.mzML	2.8683e+08	100nM	ATP6V1B2	P21281	0.90254	1	0.030419	0.0108919	0.995808	1	Destabilized
ATP6V1B2_1	PROBE13.mzML	3.31321e+08	DMSO13.mzML	5.93431e+08	100nM	ATP6V1B2	P21281	0.90254	1	0.030419	0.0108919	0.995808	1	Destabilized
ATP6V1B2_1	PROBE22.mzML	3.04774e+08	DMSO22.mzML	325475066	20uM	ATP6V1B2	P21281	0.484728	1	0.030419	0.0108919	0.995808	1	Destabilized
ATP6V1B2_1	PROBE21.mzML	4.12034e+08	DMSO21.mzML	460178111	20uM	ATP6V1B2	P21281	0.484728	1	0.030419	0.0108919	0.995808	1	Destabilized
ATP6V1B2_2	PROBE23.mzML	1146566113	DMSO23.mzML	123402936	20uM	ATP6V1B2	P21281	0.383232	1	5.62584	1.1111	0.370186	0.934991	Destabilized
ATP6V1B2_2	PROBE11.mzML	56951271	DMSO11.mzML	5.77168e+06	100nM	ATP6V1B2	P21281	0.836782	1	5.62584	1.1111	0.370186	0.934991	Destabilized
ATP6V1B2_2	PROBE12.mzML	115609860	DMSO12.mzML	1.53335e+08	100nM	ATP6V1B2	P21281	0.836782	1	5.62584	1.1111	0.370186	0.934991	Destabilized
ATP6V1B2_2	PROBE13.mzML	73008396	DMSO13.mzML	119144369	100nM	ATP6V1B2	P21281	0.836782	1	5.62584	1.1111	0.370186	0.934991	Destabilized
ATP6V1B2_2	PROBE22.mzML	161251320	DMSO22.mzML	9.01695e+07	20uM	ATP6V1B2	P21281	0.383232	1	5.62584	1.1111	0.370186	0.934991	Destabilized
ATP6V1B2_2	PROBE21.mzML	131989112	DMSO21.mzML	117845230	20uM	ATP6V1B2	P21281	0.383232	1	5.62584	1.1111	0.370186	0.934991	Destabilized
ATP6V1C1_1	PROBE23.mzML	3.31718e+07	DMSO23.mzML	2.10867e+07	20uM	ATP6V1C1	P21283	0.332319	1	0.644069	0.708291	0.539672	1	Destabilized
ATP6V1C1_1	PROBE11.mzML	2.50646e+07	DMSO11.mzML	19140511	100nM	ATP6V1C1	P21283	0.557592	1	0.644069	0.708291	0.539672	1	Destabilized
ATP6V1C1_1	PROBE12.mzML	25093581	DMSO12.mzML	3.03321e+07	100nM	ATP6V1C1	P21283	0.557592	1	0.644069	0.708291	0.539672	1	Destabilized
ATP6V1C1_1	PROBE13.mzML	30627837	DMSO13.mzML	23998341	100nM	ATP6V1C1	P21283	0.557592	1	0.644069	0.708291	0.539672	1	Destabilized
ATP6V1C1_1	PROBE22.mzML	3.20256e+07	DMSO22.mzML	2.87658e+07	20uM	ATP6V1C1	P21283	0.332319	1	0.644069	0.708291	0.539672	1	Destabilized
ATP6V1C1_1	PROBE21.mzML	3.32815e+07	DMSO21.mzML	3.41822e+07	20uM	ATP6V1C1	P21283	0.332319	1	0.644069	0.708291	0.539672	1	Destabilized
ATP6V1C1_2	PROBE23.mzML	3.96937e+06	DMSO23.mzML	6491279	20uM	ATP6V1C1	P21283	0.963451	1	1.4286	0.462166	0.68049	1	Stabilized
ATP6V1C1_2	PROBE11.mzML	11990700	DMSO11.mzML	936207	100nM	ATP6V1C1	P21283	0.479211	1	1.4286	0.462166	0.68049	1	Stabilized
ATP6V1C1_2	PROBE12.mzML	10438596	DMSO12.mzML		100nM	ATP6V1C1	P21283	0.479211	1	1.4286	0.462166	0.68049	1	Stabilized
ATP6V1C1_2	PROBE13.mzML	3344567	DMSO13.mzML	8.37341e+06	100nM	ATP6V1C1	P21283	0.479211	1	1.4286	0.462166	0.68049	1	Stabilized
ATP6V1C1_2	PROBE22.mzML	5.88011e+06	DMSO22.mzML	10708026	20uM	ATP6V1C1	P21283	0.963451	1	1.4286	0.462166	0.68049	1	Stabilized
ATP6V1C1_2	PROBE21.mzML	9499793	DMSO21.mzML	2.57074e+06	20uM	ATP6V1C1	P21283	0.963451	1	1.4286	0.462166	0.68049	1	Stabilized
ATP6V1E1_1	PROBE23.mzML	1.89468e+08	DMSO23.mzML	254845776	20uM	ATP6V1E1	P36543	0.703414	1	0.922003	0.597663	0.599083	1	Destabilized
ATP6V1E1_1	PROBE11.mzML	1.19497e+08	DMSO11.mzML	21727821	100nM	ATP6V1E1	P36543	0.466392	1	0.922003	0.597663	0.599083	1	Destabilized
ATP6V1E1_1	PROBE12.mzML	131104988	DMSO12.mzML	1.22521e+08	100nM	ATP6V1E1	P36543	0.466392	1	0.922003	0.597663	0.599083	1	Destabilized
ATP6V1E1_1	PROBE13.mzML	1.74612e+08	DMSO13.mzML	1.64722e+08	100nM	ATP6V1E1	P36543	0.466392	1	0.922003	0.597663	0.599083	1	Destabilized
ATP6V1E1_1	PROBE22.mzML	231749858	DMSO22.mzML	1.20653e+08	20uM	ATP6V1E1	P36543	0.703414	1	0.922003	0.597663	0.599083	1	Destabilized
ATP6V1E1_1	PROBE21.mzML	1.9616e+08	DMSO21.mzML	1.89366e+08	20uM	ATP6V1E1	P36543	0.703414	1	0.922003	0.597663	0.599083	1	Destabilized
ATP6V1H_1	PROBE23.mzML	1.20396e+07	DMSO23.mzML	3.98505e+07	20uM	ATP6V1H	Q9UI12	0.151593	1	0.712496	0.509949	0.650675	1	Destabilized
ATP6V1H_1	PROBE11.mzML	2.20512e+07	DMSO11.mzML	6.45145e+06	100nM	ATP6V1H	Q9UI12	0.492333	1	0.712496	0.509949	0.650675	1	Destabilized
ATP6V1H_1	PROBE12.mzML	1.07122e+07	DMSO12.mzML	21773087	100nM	ATP6V1H	Q9UI12	0.492333	1	0.712496	0.509949	0.650675	1	Destabilized
ATP6V1H_1	PROBE13.mzML	8.06471e+06	DMSO13.mzML	3.32545e+07	100nM	ATP6V1H	Q9UI12	0.492333	1	0.712496	0.509949	0.650675	1	Destabilized
ATP6V1H_1	PROBE22.mzML	22700763	DMSO22.mzML	2.43332e+07	20uM	ATP6V1H	Q9UI12	0.151593	1	0.712496	0.509949	0.650675	1	Destabilized
ATP6V1H_1	PROBE21.mzML	15678377	DMSO21.mzML	2.22517e+07	20uM	ATP6V1H	Q9UI12	0.151593	1	0.712496	0.509949	0.650675	1	Destabilized
ATP6V1H_2	PROBE23.mzML	5.9473e+06	DMSO23.mzML	7.52551e+06	20uM	ATP6V1H	Q9UI12	0.82042	1	2.68105	0.832901	0.479874	0.99257	Destabilized
ATP6V1H_2	PROBE11.mzML	4.52744e+06	DMSO11.mzML	1.43461e+06	100nM	ATP6V1H	Q9UI12	0.559915	1	2.68105	0.832901	0.479874	0.99257	Destabilized
ATP6V1H_2	PROBE12.mzML	4.71179e+06	DMSO12.mzML	2.8328e+06	100nM	ATP6V1H	Q9UI12	0.559915	1	2.68105	0.832901	0.479874	0.99257	Destabilized
ATP6V1H_2	PROBE13.mzML	1781221	DMSO13.mzML	1.74865e+07	100nM	ATP6V1H	Q9UI12	0.559915	1	2.68105	0.832901	0.479874	0.99257	Destabilized
ATP6V1H_2	PROBE22.mzML	4901313	DMSO22.mzML	2.86855e+06	20uM	ATP6V1H	Q9UI12	0.82042	1	2.68105	0.832901	0.479874	0.99257	Destabilized
ATP6V1H_2	PROBE21.mzML	5.44824e+06	DMSO21.mzML	4.84372e+06	20uM	ATP6V1H	Q9UI12	0.82042	1	2.68105	0.832901	0.479874	0.99257	Destabilized
ATPAF1_1	PROBE23.mzML	8.64409e+06	DMSO23.mzML		20uM	ATPAF1	Q5TC12	0.881208	1	2.99023	1.45937	0.269647	0.878696	Destabilized
ATPAF1_1	PROBE11.mzML	1803931	DMSO11.mzML	1070760	100nM	ATPAF1	Q5TC12	0.40594	1	2.99023	1.45937	0.269647	0.878696	Destabilized
ATPAF1_1	PROBE12.mzML	3.8276e+06	DMSO12.mzML	1939603	100nM	ATPAF1	Q5TC12	0.40594	1	2.99023	1.45937	0.269647	0.878696	Destabilized
ATPAF1_1	PROBE13.mzML	58985245	DMSO13.mzML	2.91451e+06	100nM	ATPAF1	Q5TC12	0.40594	1	2.99023	1.45937	0.269647	0.878696	Destabilized
ATPAF1_1	PROBE22.mzML	4.07421e+06	DMSO22.mzML	2.79168e+06	20uM	ATPAF1	Q5TC12	0.881208	1	2.99023	1.45937	0.269647	0.878696	Destabilized
ATPAF1_1	PROBE21.mzML	822171	DMSO21.mzML	7283016	20uM	ATPAF1	Q5TC12	0.881208	1	2.99023	1.45937	0.269647	0.878696	Destabilized
ATPAF2_1	PROBE23.mzML	1.04099e+07	DMSO23.mzML		20uM	ATPAF2	Q8N5M1			2.41048	0.67714	0.555779	1	Stabilized
ATPAF2_1	PROBE11.mzML	7.22082e+06	DMSO11.mzML	2913004	100nM	ATPAF2	Q8N5M1	0.0491545	1	2.41048	0.67714	0.555779	1	Stabilized
ATPAF2_1	PROBE12.mzML	6381711	DMSO12.mzML	5104443	100nM	ATPAF2	Q8N5M1	0.0491545	1	2.41048	0.67714	0.555779	1	Stabilized
ATPAF2_1	PROBE13.mzML	6.65866e+06	DMSO13.mzML	4641150	100nM	ATPAF2	Q8N5M1	0.0491545	1	2.41048	0.67714	0.555779	1	Stabilized
ATPAF2_1	PROBE22.mzML	2406664	DMSO22.mzML		20uM	ATPAF2	Q8N5M1			2.41048	0.67714	0.555779	1	Stabilized
ATPAF2_1	PROBE21.mzML	5.48121e+06	DMSO21.mzML	7155469	20uM	ATPAF2	Q8N5M1			2.41048	0.67714	0.555779	1	Stabilized
ATPAF2_2	PROBE23.mzML		DMSO23.mzML		20uM	ATPAF2	Q8N5M1	1	1	2.58311	0.96171	0.425297	0.959783	Destabilized
ATPAF2_2	PROBE11.mzML		DMSO11.mzML	917405	100nM	ATPAF2	Q8N5M1	0.740489	1	2.58311	0.96171	0.425297	0.959783	Destabilized
ATPAF2_2	PROBE12.mzML	7630623	DMSO12.mzML	10186386	100nM	ATPAF2	Q8N5M1	0.740489	1	2.58311	0.96171	0.425297	0.959783	Destabilized
ATPAF2_2	PROBE13.mzML	5.54331e+06	DMSO13.mzML	12877380	100nM	ATPAF2	Q8N5M1	0.740489	1	2.58311	0.96171	0.425297	0.959783	Destabilized
ATPAF2_2	PROBE22.mzML		DMSO22.mzML	9100454	20uM	ATPAF2	Q8N5M1	1	1	2.58311	0.96171	0.425297	0.959783	Destabilized
ATPAF2_2	PROBE21.mzML	20470798	DMSO21.mzML	9435736	20uM	ATPAF2	Q8N5M1	1	1	2.58311	0.96171	0.425297	0.959783	Destabilized
ATRIP_1	PROBE23.mzML		DMSO23.mzML	3.36449e+06	20uM	ATRIP	Q8WXE1	1	1	0.337516	0.319589	0.776439	1	Stabilized
ATXN10_1	PROBE23.mzML	1.27635e+08	DMSO23.mzML	208830421	20uM	ATXN10	Q9UBB4	0.424303	1	1.53953	1.81361	0.197481	0.811063	Destabilized
ATXN10_1	PROBE11.mzML	158950979	DMSO11.mzML	6.23082e+07	100nM	ATXN10	Q9UBB4	0.572674	1	1.53953	1.81361	0.197481	0.811063	Destabilized
ATXN10_1	PROBE12.mzML	1.16634e+08	DMSO12.mzML	1.67228e+08	100nM	ATXN10	Q9UBB4	0.572674	1	1.53953	1.81361	0.197481	0.811063	Destabilized
ATXN10_1	PROBE13.mzML	107320125	DMSO13.mzML	2.82087e+08	100nM	ATXN10	Q9UBB4	0.572674	1	1.53953	1.81361	0.197481	0.811063	Destabilized
ATXN10_1	PROBE22.mzML	110399673	DMSO22.mzML	136556103	20uM	ATXN10	Q9UBB4	0.424303	1	1.53953	1.81361	0.197481	0.811063	Destabilized
ATXN10_1	PROBE21.mzML	162559435	DMSO21.mzML	1.34009e+08	20uM	ATXN10	Q9UBB4	0.424303	1	1.53953	1.81361	0.197481	0.811063	Destabilized
ATXN2L_1	PROBE23.mzML	183204348	DMSO23.mzML	214390264	20uM	ATXN2L	Q8WWM7	0.617202	1	0.882431	0.957043	0.427155	0.960428	Destabilized
ATXN2L_1	PROBE11.mzML	199352126	DMSO11.mzML	16201253	100nM	ATXN2L	Q8WWM7	0.476103	1	0.882431	0.957043	0.427155	0.960428	Destabilized
ATXN2L_1	PROBE12.mzML	1.31106e+08	DMSO12.mzML	135755872	100nM	ATXN2L	Q8WWM7	0.476103	1	0.882431	0.957043	0.427155	0.960428	Destabilized
ATXN2L_1	PROBE13.mzML	1.12691e+08	DMSO13.mzML	164418052	100nM	ATXN2L	Q8WWM7	0.476103	1	0.882431	0.957043	0.427155	0.960428	Destabilized
ATXN2L_1	PROBE22.mzML	1.60938e+08	DMSO22.mzML	147800140	20uM	ATXN2L	Q8WWM7	0.617202	1	0.882431	0.957043	0.427155	0.960428	Destabilized
ATXN2L_1	PROBE21.mzML	207041170	DMSO21.mzML	145675450	20uM	ATXN2L	Q8WWM7	0.617202	1	0.882431	0.957043	0.427155	0.960428	Destabilized
ATXN2L_2	PROBE23.mzML	7.88005e+07	DMSO23.mzML	174497469	20uM	ATXN2L	Q8WWM7	0.500321	1	0.229716	0.263112	0.817046	1	Destabilized
ATXN2L_2	PROBE11.mzML	145697693	DMSO11.mzML	14475473	100nM	ATXN2L	Q8WWM7	0.885277	1	0.229716	0.263112	0.817046	1	Destabilized
ATXN2L_2	PROBE12.mzML	1.01786e+08	DMSO12.mzML	1.76741e+08	100nM	ATXN2L	Q8WWM7	0.885277	1	0.229716	0.263112	0.817046	1	Destabilized
ATXN2L_2	PROBE13.mzML	102692298	DMSO13.mzML	186835732	100nM	ATXN2L	Q8WWM7	0.885277	1	0.229716	0.263112	0.817046	1	Destabilized
ATXN2L_2	PROBE22.mzML	128132583	DMSO22.mzML	152934554	20uM	ATXN2L	Q8WWM7	0.500321	1	0.229716	0.263112	0.817046	1	Destabilized
ATXN2L_2	PROBE21.mzML	174183688	DMSO21.mzML	1.24865e+08	20uM	ATXN2L	Q8WWM7	0.500321	1	0.229716	0.263112	0.817046	1	Destabilized
ATXN2_2	PROBE22.mzML	207843104	DMSO22.mzML		20uM	ATXN2	Q99700	1	1	0.23319	0.241521	0.832878	1	Stabilized
ATXN3_2	PROBE23.mzML	5353786	DMSO23.mzML	9.10135e+06	20uM	ATXN3	P54252	0.991422	1	1.77372	2.14519	0.149074	0.733986	Destabilized
ATXN3_2	PROBE11.mzML	9496826	DMSO11.mzML	3315345	100nM	ATXN3	P54252	0.524569	1	1.77372	2.14519	0.149074	0.733986	Destabilized
ATXN3_2	PROBE12.mzML	2695636	DMSO12.mzML	4663011	100nM	ATXN3	P54252	0.524569	1	1.77372	2.14519	0.149074	0.733986	Destabilized
ATXN3_2	PROBE13.mzML	3249394	DMSO13.mzML	20437950	100nM	ATXN3	P54252	0.524569	1	1.77372	2.14519	0.149074	0.733986	Destabilized
ATXN3_2	PROBE22.mzML	2825885	DMSO22.mzML	5.72011e+06	20uM	ATXN3	P54252	0.991422	1	1.77372	2.14519	0.149074	0.733986	Destabilized
ATXN3_2	PROBE21.mzML	11234867	DMSO21.mzML	4.69181e+06	20uM	ATXN3	P54252	0.991422	1	1.77372	2.14519	0.149074	0.733986	Destabilized
ATXN7L3B_1	PROBE23.mzML	21403609	DMSO23.mzML	50601265	20uM	ATXN7L3B	Q96GX2	0.138111	1	9.29036	4.2795	0.0303638	0.412624	Destabilized
ATXN7L3B_1	PROBE11.mzML	52511449	DMSO11.mzML	2653074	100nM	ATXN7L3B	Q96GX2	0.842265	1	9.29036	4.2795	0.0303638	0.412624	Destabilized
ATXN7L3B_1	PROBE12.mzML	29625795	DMSO12.mzML	62977926	100nM	ATXN7L3B	Q96GX2	0.842265	1	9.29036	4.2795	0.0303638	0.412624	Destabilized
ATXN7L3B_1	PROBE13.mzML	2.03599e+07	DMSO13.mzML	50328831	100nM	ATXN7L3B	Q96GX2	0.842265	1	9.29036	4.2795	0.0303638	0.412624	Destabilized
ATXN7L3B_1	PROBE22.mzML	2.68342e+07	DMSO22.mzML	72764492	20uM	ATXN7L3B	Q96GX2	0.138111	1	9.29036	4.2795	0.0303638	0.412624	Destabilized
ATXN7L3B_1	PROBE21.mzML	43438469	DMSO21.mzML	38137083	20uM	ATXN7L3B	Q96GX2	0.138111	1	9.29036	4.2795	0.0303638	0.412624	Destabilized
B2M_1	PROBE13.mzML		DMSO13.mzML	21427288	100nM	B2M	P61769	1	1	1.49098	0.632407	0.579756	1	Destabilized
B3GLCT_1	PROBE11.mzML		DMSO11.mzML	589998	100nM	B3GLCT	Q6Y288	1	1	0.334611	0.148244	0.902335	1	Destabilized
B3GLCT_2	PROBE23.mzML	1053634	DMSO23.mzML	2.12749e+06	20uM	B3GLCT	Q6Y288	0.47549	1	0.224617	0.123967	0.920366	1	Stabilized
B3GLCT_2	PROBE11.mzML		DMSO11.mzML		100nM	B3GLCT	Q6Y288	0.308938	1	0.224617	0.123967	0.920366	1	Stabilized
B3GLCT_2	PROBE12.mzML	1577769	DMSO12.mzML	2.22291e+06	100nM	B3GLCT	Q6Y288	0.308938	1	0.224617	0.123967	0.920366	1	Stabilized
B3GLCT_2	PROBE13.mzML	2.2236e+06	DMSO13.mzML	3117199	100nM	B3GLCT	Q6Y288	0.308938	1	0.224617	0.123967	0.920366	1	Stabilized
B3GLCT_2	PROBE22.mzML	5830531	DMSO22.mzML	2023623	20uM	B3GLCT	Q6Y288	0.47549	1	0.224617	0.123967	0.920366	1	Stabilized
B3GLCT_2	PROBE21.mzML	2430792	DMSO21.mzML	26567924	20uM	B3GLCT	Q6Y288	0.47549	1	0.224617	0.123967	0.920366	1	Stabilized
BABAM1_2	PROBE23.mzML	4.39114e+06	DMSO23.mzML	2.25662e+07	20uM	BABAM1	Q9NWV8	0.647436	1	1.78328	0.393111	0.725692	1	Destabilized
BABAM1_2	PROBE11.mzML	2769004	DMSO11.mzML	779788	100nM	BABAM1	Q9NWV8	0.854817	1	1.78328	0.393111	0.725692	1	Destabilized
BABAM1_2	PROBE12.mzML	5397716	DMSO12.mzML	6780648	100nM	BABAM1	Q9NWV8	0.854817	1	1.78328	0.393111	0.725692	1	Destabilized
BABAM1_2	PROBE13.mzML	8328404	DMSO13.mzML	10936267	100nM	BABAM1	Q9NWV8	0.854817	1	1.78328	0.393111	0.725692	1	Destabilized
BABAM1_2	PROBE22.mzML	7709589	DMSO22.mzML	1447026	20uM	BABAM1	Q9NWV8	0.647436	1	1.78328	0.393111	0.725692	1	Destabilized
BABAM1_2	PROBE21.mzML	9937190	DMSO21.mzML	8131632	20uM	BABAM1	Q9NWV8	0.647436	1	1.78328	0.393111	0.725692	1	Destabilized
BACH1_2	PROBE23.mzML	11693997	DMSO23.mzML		20uM	BACH1	O14867	0.941423	1	0.202035	0.143445	0.905911	1	Stabilized
BACH1_2	PROBE12.mzML	10568846	DMSO12.mzML	1.47261e+06	100nM	BACH1	O14867	1	1	0.202035	0.143445	0.905911	1	Stabilized
BACH1_2	PROBE22.mzML	1023981	DMSO22.mzML	561571	20uM	BACH1	O14867	0.941423	1	0.202035	0.143445	0.905911	1	Stabilized
BACH1_2	PROBE21.mzML		DMSO21.mzML	10922117	20uM	BACH1	O14867	0.941423	1	0.202035	0.143445	0.905911	1	Stabilized
BAG1_2	PROBE23.mzML	2522059	DMSO23.mzML	5.48698e+06	20uM	BAG1	Q99933	0.341567	1	1.88737	0.552831	0.624947	1	Destabilized
BAG1_2	PROBE11.mzML	26317124	DMSO11.mzML		100nM	BAG1	Q99933			1.88737	0.552831	0.624947	1	Destabilized
BAG1_2	PROBE12.mzML	1569230	DMSO12.mzML		100nM	BAG1	Q99933			1.88737	0.552831	0.624947	1	Destabilized
BAG1_2	PROBE13.mzML	25203626	DMSO13.mzML	2405531	100nM	BAG1	Q99933			1.88737	0.552831	0.624947	1	Destabilized
BAG1_2	PROBE22.mzML	5108926	DMSO22.mzML	1462372	20uM	BAG1	Q99933	0.341567	1	1.88737	0.552831	0.624947	1	Destabilized
BAG1_2	PROBE21.mzML	13034138	DMSO21.mzML	1885683	20uM	BAG1	Q99933	0.341567	1	1.88737	0.552831	0.624947	1	Destabilized
BAG2_1	PROBE12.mzML		DMSO12.mzML	3658402	100nM	BAG2	O95816	1	1	2.60709	1.33443	0.301762	0.902005	Destabilized
BAG2_1	PROBE22.mzML		DMSO22.mzML	3.46001e+06	20uM	BAG2	O95816	1	1	2.60709	1.33443	0.301762	0.902005	Destabilized
BAG2_2	PROBE23.mzML	4.97602e+06	DMSO23.mzML	5343295	20uM	BAG2	O95816	0.137964	1	0.731774	0.227518	0.843219	1	Destabilized
BAG2_2	PROBE11.mzML	1087224	DMSO11.mzML	700236	100nM	BAG2	O95816	0.336081	1	0.731774	0.227518	0.843219	1	Destabilized
BAG2_2	PROBE12.mzML	1427946	DMSO12.mzML	2.89134e+06	100nM	BAG2	O95816	0.336081	1	0.731774	0.227518	0.843219	1	Destabilized
BAG2_2	PROBE13.mzML	1098827	DMSO13.mzML	7134535	100nM	BAG2	O95816	0.336081	1	0.731774	0.227518	0.843219	1	Destabilized
BAG2_2	PROBE22.mzML	7.70795e+06	DMSO22.mzML	2314728	20uM	BAG2	O95816	0.137964	1	0.731774	0.227518	0.843219	1	Destabilized
BAG2_2	PROBE21.mzML	4859004	DMSO21.mzML	1961119	20uM	BAG2	O95816	0.137964	1	0.731774	0.227518	0.843219	1	Destabilized
BAG5_1	PROBE23.mzML	6924805	DMSO23.mzML	1.71049e+07	20uM	BAG5	Q9UL15	0.600271	1	1.09975	1.89678	0.183859	0.795554	Destabilized
BAG5_1	PROBE11.mzML	31598174	DMSO11.mzML	6.14373e+06	100nM	BAG5	Q9UL15	0.355776	1	1.09975	1.89678	0.183859	0.795554	Destabilized
BAG5_1	PROBE12.mzML	2.13435e+07	DMSO12.mzML	1.30739e+07	100nM	BAG5	Q9UL15	0.355776	1	1.09975	1.89678	0.183859	0.795554	Destabilized
BAG5_1	PROBE13.mzML	21683697	DMSO13.mzML	29786103	100nM	BAG5	Q9UL15	0.355776	1	1.09975	1.89678	0.183859	0.795554	Destabilized
BAG5_1	PROBE22.mzML	34369033	DMSO22.mzML	1.23461e+07	20uM	BAG5	Q9UL15	0.600271	1	1.09975	1.89678	0.183859	0.795554	Destabilized
BAG5_1	PROBE21.mzML	2.40003e+07	DMSO21.mzML	2.07582e+07	20uM	BAG5	Q9UL15	0.600271	1	1.09975	1.89678	0.183859	0.795554	Destabilized
BAG6_1	PROBE23.mzML	7.09966e+06	DMSO23.mzML	9.55533e+07	20uM	BAG6	P46379	0.464189	1	0.292906	0.292842	0.795512	1	Stabilized
BAG6_1	PROBE11.mzML	23264918	DMSO11.mzML	1.45989e+07	100nM	BAG6	P46379	0.815945	1	0.292906	0.292842	0.795512	1	Stabilized
BAG6_1	PROBE12.mzML	24168482	DMSO12.mzML	11360259	100nM	BAG6	P46379	0.815945	1	0.292906	0.292842	0.795512	1	Stabilized
BAG6_1	PROBE13.mzML	5.33336e+07	DMSO13.mzML	60658682	100nM	BAG6	P46379	0.815945	1	0.292906	0.292842	0.795512	1	Stabilized
BAG6_1	PROBE22.mzML	6.21565e+07	DMSO22.mzML	966356	20uM	BAG6	P46379	0.464189	1	0.292906	0.292842	0.795512	1	Stabilized
BAG6_1	PROBE21.mzML	4.0407e+08	DMSO21.mzML	40835874	20uM	BAG6	P46379	0.464189	1	0.292906	0.292842	0.795512	1	Stabilized
BAG6_2	PROBE23.mzML	5.67612e+07	DMSO23.mzML	8.35586e+07	20uM	BAG6	P46379	0.436608	1	3.16885	2.73229	0.0928133	0.641201	Destabilized
BAG6_2	PROBE11.mzML	64662135	DMSO11.mzML	1.68901e+07	100nM	BAG6	P46379	0.7357	1	3.16885	2.73229	0.0928133	0.641201	Destabilized
BAG6_2	PROBE12.mzML	48572285	DMSO12.mzML	6.6886e+07	100nM	BAG6	P46379	0.7357	1	3.16885	2.73229	0.0928133	0.641201	Destabilized
BAG6_2	PROBE13.mzML	47104003	DMSO13.mzML	107310337	100nM	BAG6	P46379	0.7357	1	3.16885	2.73229	0.0928133	0.641201	Destabilized
BAG6_2	PROBE22.mzML	6.2596e+07	DMSO22.mzML	55607215	20uM	BAG6	P46379	0.436608	1	3.16885	2.73229	0.0928133	0.641201	Destabilized
BAG6_2	PROBE21.mzML	77427036	DMSO21.mzML	90243168	20uM	BAG6	P46379	0.436608	1	3.16885	2.73229	0.0928133	0.641201	Destabilized
BANF1_1	PROBE23.mzML	1.40398e+07	DMSO23.mzML	21453026	20uM	BANF1	O75531	0.311221	1	0.977248	0.694791	0.546594	1	Destabilized
BANF1_1	PROBE11.mzML	21557111	DMSO11.mzML	15112399	100nM	BANF1	O75531	0.936784	1	0.977248	0.694791	0.546594	1	Destabilized
BANF1_1	PROBE12.mzML	1.17713e+07	DMSO12.mzML	8.6062e+06	100nM	BANF1	O75531	0.936784	1	0.977248	0.694791	0.546594	1	Destabilized
BANF1_1	PROBE13.mzML	3.07227e+07	DMSO13.mzML	43438001	100nM	BANF1	O75531	0.936784	1	0.977248	0.694791	0.546594	1	Destabilized
BANF1_1	PROBE22.mzML	3.77705e+07	DMSO22.mzML	14393764	20uM	BANF1	O75531	0.311221	1	0.977248	0.694791	0.546594	1	Destabilized
BANF1_1	PROBE21.mzML	4.59623e+07	DMSO21.mzML	23477817	20uM	BANF1	O75531	0.311221	1	0.977248	0.694791	0.546594	1	Destabilized
BAP1_1	PROBE23.mzML	1.8216e+06	DMSO23.mzML	5962696	20uM	BAP1	Q92560	0.430279	1	7.1143	4.68556	0.0232751	0.362199	Destabilized
BAP1_1	PROBE11.mzML	2767801	DMSO11.mzML		100nM	BAP1	Q92560	0.41321	1	7.1143	4.68556	0.0232751	0.362199	Destabilized
BAP1_1	PROBE12.mzML	2112709	DMSO12.mzML	2.7412e+06	100nM	BAP1	Q92560	0.41321	1	7.1143	4.68556	0.0232751	0.362199	Destabilized
BAP1_1	PROBE13.mzML	1.07637e+06	DMSO13.mzML	2.27808e+06	100nM	BAP1	Q92560	0.41321	1	7.1143	4.68556	0.0232751	0.362199	Destabilized
BAP1_1	PROBE22.mzML	2.05811e+06	DMSO22.mzML	2.62403e+06	20uM	BAP1	Q92560	0.430279	1	7.1143	4.68556	0.0232751	0.362199	Destabilized
BAP1_1	PROBE21.mzML	1.95618e+06	DMSO21.mzML	1317397	20uM	BAP1	Q92560	0.430279	1	7.1143	4.68556	0.0232751	0.362199	Destabilized
BAX_1	PROBE23.mzML	2.13962e+08	DMSO23.mzML	5.06032e+08	20uM	BAX	Q07812	0.207683	1	3.42227	1.55801	0.246965	0.862476	Destabilized
BAX_1	PROBE11.mzML	4.10532e+08	DMSO11.mzML	1.10172e+08	100nM	BAX	Q07812	0.364763	1	3.42227	1.55801	0.246965	0.862476	Destabilized
BAX_1	PROBE12.mzML	3.66889e+08	DMSO12.mzML	924006091	100nM	BAX	Q07812	0.364763	1	3.42227	1.55801	0.246965	0.862476	Destabilized
BAX_1	PROBE13.mzML	2.40863e+08	DMSO13.mzML	939729598	100nM	BAX	Q07812	0.364763	1	3.42227	1.55801	0.246965	0.862476	Destabilized
BAX_1	PROBE22.mzML	172526701	DMSO22.mzML	713639315	20uM	BAX	Q07812	0.207683	1	3.42227	1.55801	0.246965	0.862476	Destabilized
BAX_1	PROBE21.mzML	5.80772e+08	DMSO21.mzML	458945627	20uM	BAX	Q07812	0.207683	1	3.42227	1.55801	0.246965	0.862476	Destabilized
BCAM_1	PROBE23.mzML	2307167	DMSO23.mzML	3704716	20uM	BCAM	P50895			0.799449	0.292626	0.795667	1	Destabilized
BCAM_1	PROBE11.mzML	3598100	DMSO11.mzML		100nM	BCAM	P50895	1	1	0.799449	0.292626	0.795667	1	Destabilized
BCAM_1	PROBE22.mzML	3.18924e+06	DMSO22.mzML		20uM	BCAM	P50895			0.799449	0.292626	0.795667	1	Destabilized
BCAM_1	PROBE21.mzML	2663189	DMSO21.mzML		20uM	BCAM	P50895			0.799449	0.292626	0.795667	1	Destabilized
BCAT1_1	PROBE23.mzML	1.50842e+09	DMSO23.mzML	2.36047e+09	20uM	BCAT1	P54687	0.0746504	1	0.0394924	0.0179497	0.992225	1	Destabilized
BCAT1_1	PROBE11.mzML	2.64469e+09	DMSO11.mzML	4.0751e+08	100nM	BCAT1	P54687	0.511893	1	0.0394924	0.0179497	0.992225	1	Destabilized
BCAT1_1	PROBE12.mzML	1.92685e+09	DMSO12.mzML	1956934357	100nM	BCAT1	P54687	0.511893	1	0.0394924	0.0179497	0.992225	1	Destabilized
BCAT1_1	PROBE13.mzML	2053912242	DMSO13.mzML	2.65597e+09	100nM	BCAT1	P54687	0.511893	1	0.0394924	0.0179497	0.992225	1	Destabilized
BCAT1_1	PROBE22.mzML	1.62434e+09	DMSO22.mzML	2.41565e+09	20uM	BCAT1	P54687	0.0746504	1	0.0394924	0.0179497	0.992225	1	Destabilized
BCAT1_1	PROBE21.mzML	2.0737e+09	DMSO21.mzML	2.01329e+09	20uM	BCAT1	P54687	0.0746504	1	0.0394924	0.0179497	0.992225	1	Destabilized
BCAT2_1	PROBE23.mzML	78027910	DMSO23.mzML	2.81152e+08	20uM	BCAT2	O15382	0.700207	1	1.18362	0.511369	0.649807	1	Destabilized
BCAT2_1	PROBE11.mzML	1470418128	DMSO11.mzML	3.2247e+07	100nM	BCAT2	O15382	0.238037	1	1.18362	0.511369	0.649807	1	Destabilized
BCAT2_1	PROBE12.mzML	63999842	DMSO12.mzML	8.25611e+07	100nM	BCAT2	O15382	0.238037	1	1.18362	0.511369	0.649807	1	Destabilized
BCAT2_1	PROBE13.mzML	1.01426e+09	DMSO13.mzML	393227135	100nM	BCAT2	O15382	0.238037	1	1.18362	0.511369	0.649807	1	Destabilized
BCAT2_1	PROBE22.mzML	1027824439	DMSO22.mzML	1348106856	20uM	BCAT2	O15382	0.700207	1	1.18362	0.511369	0.649807	1	Destabilized
BCAT2_1	PROBE21.mzML	1253265102	DMSO21.mzML	64129184	20uM	BCAT2	O15382	0.700207	1	1.18362	0.511369	0.649807	1	Destabilized
BCCIP_1	PROBE23.mzML	65211763	DMSO23.mzML	136223875	20uM	BCCIP	Q9P287	0.0661457	1	0.801898	0.754705	0.516548	1	Destabilized
BCCIP_1	PROBE11.mzML	60142220	DMSO11.mzML	1.59436e+07	100nM	BCCIP	Q9P287	0.300916	1	0.801898	0.754705	0.516548	1	Destabilized
BCCIP_1	PROBE12.mzML	4.17882e+07	DMSO12.mzML	4.6236e+07	100nM	BCCIP	Q9P287	0.300916	1	0.801898	0.754705	0.516548	1	Destabilized
BCCIP_1	PROBE13.mzML	71512543	DMSO13.mzML	5.69059e+07	100nM	BCCIP	Q9P287	0.300916	1	0.801898	0.754705	0.516548	1	Destabilized
BCCIP_1	PROBE22.mzML	56009062	DMSO22.mzML	1.6443e+08	20uM	BCCIP	Q9P287	0.0661457	1	0.801898	0.754705	0.516548	1	Destabilized
BCCIP_1	PROBE21.mzML	9.78683e+07	DMSO21.mzML	99040243	20uM	BCCIP	Q9P287	0.0661457	1	0.801898	0.754705	0.516548	1	Destabilized
BCCIP_2	PROBE23.mzML	247534288	DMSO23.mzML	225604261	20uM	BCCIP	Q9P287	0.116786	1	1.86227	1.07054	0.384343	0.93957	Destabilized
BCCIP_2	PROBE11.mzML	1.9167e+08	DMSO11.mzML	2.3048e+06	100nM	BCCIP	Q9P287	0.057748	1	1.86227	1.07054	0.384343	0.93957	Destabilized
BCCIP_2	PROBE12.mzML	176727065	DMSO12.mzML	4.64884e+07	100nM	BCCIP	Q9P287	0.057748	1	1.86227	1.07054	0.384343	0.93957	Destabilized
BCCIP_2	PROBE13.mzML	133680168	DMSO13.mzML	116585703	100nM	BCCIP	Q9P287	0.057748	1	1.86227	1.07054	0.384343	0.93957	Destabilized
BCCIP_2	PROBE22.mzML	226148121	DMSO22.mzML	69361310	20uM	BCCIP	Q9P287	0.116786	1	1.86227	1.07054	0.384343	0.93957	Destabilized
BCCIP_2	PROBE21.mzML	301083328	DMSO21.mzML	26866020	20uM	BCCIP	Q9P287	0.116786	1	1.86227	1.07054	0.384343	0.93957	Destabilized
BCL10_1	PROBE23.mzML	1173485	DMSO23.mzML	1.21717e+06	20uM	BCL10	O95999	1	1	3.98813	3.10803	0.06959	0.584294	Destabilized
BCL10_1	PROBE11.mzML	1.33032e+06	DMSO11.mzML	1.45205e+06	100nM	BCL10	O95999	1	1	3.98813	3.10803	0.06959	0.584294	Destabilized
BCL10_1	PROBE22.mzML		DMSO22.mzML	5752782	20uM	BCL10	O95999	1	1	3.98813	3.10803	0.06959	0.584294	Destabilized
BCL10_1	PROBE21.mzML		DMSO21.mzML		20uM	BCL10	O95999	1	1	3.98813	3.10803	0.06959	0.584294	Destabilized
BCL2L13_1	PROBE23.mzML	20655138	DMSO23.mzML	3.51901e+06	20uM	BCL2L13	Q9BXK5	0.353034	1	2.00316	0.377372	0.736336	1	Destabilized
BCL2L13_1	PROBE11.mzML	4528737	DMSO11.mzML	1.52887e+06	100nM	BCL2L13	Q9BXK5	0.51774	1	2.00316	0.377372	0.736336	1	Destabilized
BCL2L13_1	PROBE12.mzML	12313711	DMSO12.mzML	15686016	100nM	BCL2L13	Q9BXK5	0.51774	1	2.00316	0.377372	0.736336	1	Destabilized
BCL2L13_1	PROBE13.mzML	23801156	DMSO13.mzML	8569573	100nM	BCL2L13	Q9BXK5	0.51774	1	2.00316	0.377372	0.736336	1	Destabilized
BCL2L13_1	PROBE22.mzML	11468615	DMSO22.mzML	10207288	20uM	BCL2L13	Q9BXK5	0.353034	1	2.00316	0.377372	0.736336	1	Destabilized
BCL2L13_1	PROBE21.mzML	6214234	DMSO21.mzML		20uM	BCL2L13	Q9BXK5	0.353034	1	2.00316	0.377372	0.736336	1	Destabilized
BCL2L13_2	PROBE23.mzML	49259947	DMSO23.mzML	55333645	20uM	BCL2L13	Q9BXK5	0.273315	1	3.23262	0.973948	0.420467	0.958998	Destabilized
BCL2L13_2	PROBE11.mzML	18627314	DMSO11.mzML	934324	100nM	BCL2L13	Q9BXK5	0.23425	1	3.23262	0.973948	0.420467	0.958998	Destabilized
BCL2L13_2	PROBE12.mzML	5.57279e+07	DMSO12.mzML	24073073	100nM	BCL2L13	Q9BXK5	0.23425	1	3.23262	0.973948	0.420467	0.958998	Destabilized
BCL2L13_2	PROBE13.mzML	22857388	DMSO13.mzML	12880691	100nM	BCL2L13	Q9BXK5	0.23425	1	3.23262	0.973948	0.420467	0.958998	Destabilized
BCL2L13_2	PROBE22.mzML	52427000	DMSO22.mzML	15975363	20uM	BCL2L13	Q9BXK5	0.273315	1	3.23262	0.973948	0.420467	0.958998	Destabilized
BCL2L13_2	PROBE21.mzML	63351529	DMSO21.mzML	4.22061e+07	20uM	BCL2L13	Q9BXK5	0.273315	1	3.23262	0.973948	0.420467	0.958998	Destabilized
BCL2L1_1	PROBE23.mzML	312800	DMSO23.mzML	611577	20uM	BCL2L1	Q07817	0.93212	1	6.82236	2.5425	0.107823	0.673267	Destabilized
BCL2L1_1	PROBE11.mzML		DMSO11.mzML		100nM	BCL2L1	Q07817	0.0266696	1	6.82236	2.5425	0.107823	0.673267	Destabilized
BCL2L1_1	PROBE12.mzML	876685	DMSO12.mzML	327258	100nM	BCL2L1	Q07817	0.0266696	1	6.82236	2.5425	0.107823	0.673267	Destabilized
BCL2L1_1	PROBE13.mzML	1.01449e+06	DMSO13.mzML	434396	100nM	BCL2L1	Q07817	0.0266696	1	6.82236	2.5425	0.107823	0.673267	Destabilized
BCL2L1_1	PROBE22.mzML	389677	DMSO22.mzML	141383	20uM	BCL2L1	Q07817	0.93212	1	6.82236	2.5425	0.107823	0.673267	Destabilized
BCL2L1_1	PROBE21.mzML		DMSO21.mzML		20uM	BCL2L1	Q07817	0.93212	1	6.82236	2.5425	0.107823	0.673267	Destabilized
BCL7C_2	PROBE23.mzML		DMSO23.mzML	115210952	20uM	BCL7C	Q8WUZ0	0.218612	1	13.5921	2.24689	0.137029	0.722282	Stabilized
BCL7C_2	PROBE22.mzML	3.32078e+06	DMSO22.mzML	5843828	20uM	BCL7C	Q8WUZ0	0.218612	1	13.5921	2.24689	0.137029	0.722282	Stabilized
BCL7C_2	PROBE21.mzML	4007332	DMSO21.mzML	57723672	20uM	BCL7C	Q8WUZ0	0.218612	1	13.5921	2.24689	0.137029	0.722282	Stabilized
BCL9_2	PROBE23.mzML		DMSO23.mzML	5.01548e+06	20uM	BCL9	O00512	1	1	0.194097	0.0552881	0.969291	1	Destabilized
BCL9_2	PROBE12.mzML		DMSO12.mzML	4.09527e+06	100nM	BCL9	O00512	1	1	0.194097	0.0552881	0.969291	1	Destabilized
BCL9_2	PROBE22.mzML	4369946	DMSO22.mzML		20uM	BCL9	O00512	1	1	0.194097	0.0552881	0.969291	1	Destabilized
BCR_1	PROBE13.mzML	455579	DMSO13.mzML	1420159	100nM	BCR	P11274	1	1	6.69396	6.96382	0.00618217	0.210518	Destabilized
BCR_1	PROBE22.mzML		DMSO22.mzML	2.82455e+06	20uM	BCR	P11274	1	1	6.69396	6.96382	0.00618217	0.210518	Destabilized
BCR_2	PROBE13.mzML		DMSO13.mzML	22722120	100nM	BCR	P11274	1	1	1.00761	1.07318	0.383403	0.93957	Destabilized
BDH2_1	PROBE23.mzML	72436320	DMSO23.mzML	358954816	20uM	BDH2	Q9BUT1	0.476181	1	0.568711	0.340457	0.761776	1	Stabilized
BDH2_1	PROBE11.mzML	210082384	DMSO11.mzML	33422283	100nM	BDH2	Q9BUT1	0.886255	1	0.568711	0.340457	0.761776	1	Stabilized
BDH2_1	PROBE12.mzML	116750480	DMSO12.mzML	38060436	100nM	BDH2	Q9BUT1	0.886255	1	0.568711	0.340457	0.761776	1	Stabilized
BDH2_1	PROBE13.mzML	103895888	DMSO13.mzML	312696089	100nM	BDH2	Q9BUT1	0.886255	1	0.568711	0.340457	0.761776	1	Stabilized
BDH2_1	PROBE22.mzML	100093448	DMSO22.mzML	53497072	20uM	BDH2	Q9BUT1	0.476181	1	0.568711	0.340457	0.761776	1	Stabilized
BDH2_1	PROBE21.mzML	124526472	DMSO21.mzML	125715688	20uM	BDH2	Q9BUT1	0.476181	1	0.568711	0.340457	0.761776	1	Stabilized
BID_1	PROBE23.mzML	128079435	DMSO23.mzML	9.84936e+07	20uM	BID	P55957	0.922698	1	6.51626	1.03464	0.397362	0.945065	Destabilized
BID_1	PROBE11.mzML	2.11989e+08	DMSO11.mzML	1.64206e+08	100nM	BID	P55957	0.889991	1	6.51626	1.03464	0.397362	0.945065	Destabilized
BID_1	PROBE12.mzML	1.71722e+08	DMSO12.mzML	164008289	100nM	BID	P55957	0.889991	1	6.51626	1.03464	0.397362	0.945065	Destabilized
BID_1	PROBE13.mzML	6.26154e+07	DMSO13.mzML	9.54767e+07	100nM	BID	P55957	0.889991	1	6.51626	1.03464	0.397362	0.945065	Destabilized
BID_1	PROBE22.mzML	214593459	DMSO22.mzML	2.25659e+08	20uM	BID	P55957	0.922698	1	6.51626	1.03464	0.397362	0.945065	Destabilized
BID_1	PROBE21.mzML	9.41919e+07	DMSO21.mzML	9.53487e+07	20uM	BID	P55957	0.922698	1	6.51626	1.03464	0.397362	0.945065	Destabilized
BID_2	PROBE23.mzML	2.53718e+08	DMSO23.mzML	1.12923e+08	20uM	BID	P55957	0.756117	1	36.0474	5.47595	0.0142628	0.301778	Destabilized
BID_2	PROBE11.mzML	133161275	DMSO11.mzML	5.61928e+07	100nM	BID	P55957	0.765284	1	36.0474	5.47595	0.0142628	0.301778	Destabilized
BID_2	PROBE12.mzML	245980518	DMSO12.mzML	2.45488e+08	100nM	BID	P55957	0.765284	1	36.0474	5.47595	0.0142628	0.301778	Destabilized
BID_2	PROBE13.mzML	105947540	DMSO13.mzML	259290528	100nM	BID	P55957	0.765284	1	36.0474	5.47595	0.0142628	0.301778	Destabilized
BID_2	PROBE22.mzML	318310647	DMSO22.mzML	210361760	20uM	BID	P55957	0.756117	1	36.0474	5.47595	0.0142628	0.301778	Destabilized
BID_2	PROBE21.mzML	94636464	DMSO21.mzML	2.63029e+08	20uM	BID	P55957	0.756117	1	36.0474	5.47595	0.0142628	0.301778	Destabilized
BIN1_1	PROBE23.mzML	1142373273	DMSO23.mzML	5.25692e+08	20uM	BIN1	O00499	0.617286	1	1.4262	1.51519	0.25654	0.869761	Destabilized
BIN1_1	PROBE11.mzML	3.16659e+08	DMSO11.mzML	90459868	100nM	BIN1	O00499	0.421296	1	1.4262	1.51519	0.25654	0.869761	Destabilized
BIN1_1	PROBE12.mzML	988777720	DMSO12.mzML	479007839	100nM	BIN1	O00499	0.421296	1	1.4262	1.51519	0.25654	0.869761	Destabilized
BIN1_1	PROBE13.mzML	2.78181e+08	DMSO13.mzML	2.95015e+08	100nM	BIN1	O00499	0.421296	1	1.4262	1.51519	0.25654	0.869761	Destabilized
BIN1_1	PROBE22.mzML	406767112	DMSO22.mzML	6.07997e+08	20uM	BIN1	O00499	0.617286	1	1.4262	1.51519	0.25654	0.869761	Destabilized
BIN1_1	PROBE21.mzML	4.0304e+08	DMSO21.mzML	3.7984e+08	20uM	BIN1	O00499	0.617286	1	1.4262	1.51519	0.25654	0.869761	Destabilized
BIN1_2	PROBE23.mzML	117122972	DMSO23.mzML	1.74351e+08	20uM	BIN1	O00499	0.703205	1	0.684524	0.468873	0.676232	1	Destabilized
BIN1_2	PROBE11.mzML	1.42098e+08	DMSO11.mzML	36761006	100nM	BIN1	O00499	0.802971	1	0.684524	0.468873	0.676232	1	Destabilized
BIN1_2	PROBE12.mzML	113216022	DMSO12.mzML	2.18781e+08	100nM	BIN1	O00499	0.802971	1	0.684524	0.468873	0.676232	1	Destabilized
BIN1_2	PROBE13.mzML	124351625	DMSO13.mzML	170851741	100nM	BIN1	O00499	0.802971	1	0.684524	0.468873	0.676232	1	Destabilized
BIN1_2	PROBE22.mzML	158080024	DMSO22.mzML	5.91607e+07	20uM	BIN1	O00499	0.703205	1	0.684524	0.468873	0.676232	1	Destabilized
BIN1_2	PROBE21.mzML	1.41232e+08	DMSO21.mzML	136815015	20uM	BIN1	O00499	0.703205	1	0.684524	0.468873	0.676232	1	Destabilized
BLMH_2	PROBE23.mzML	185537216	DMSO23.mzML	291061498	20uM	BLMH	Q13867	0.507794	1	67.1449	6.71993	0.00704155	0.224012	Destabilized
BLMH_2	PROBE11.mzML	201484674	DMSO11.mzML	31141267	100nM	BLMH	Q13867	0.80333	1	67.1449	6.71993	0.00704155	0.224012	Destabilized
BLMH_2	PROBE12.mzML	1.53741e+08	DMSO12.mzML	87187976	100nM	BLMH	Q13867	0.80333	1	67.1449	6.71993	0.00704155	0.224012	Destabilized
BLMH_2	PROBE13.mzML	110999896	DMSO13.mzML	464926994	100nM	BLMH	Q13867	0.80333	1	67.1449	6.71993	0.00704155	0.224012	Destabilized
BLMH_2	PROBE22.mzML	244663024	DMSO22.mzML	191917296	20uM	BLMH	Q13867	0.507794	1	67.1449	6.71993	0.00704155	0.224012	Destabilized
BLMH_2	PROBE21.mzML	239606064	DMSO21.mzML	264796120	20uM	BLMH	Q13867	0.507794	1	67.1449	6.71993	0.00704155	0.224012	Destabilized
BLM_1	PROBE23.mzML	54504344	DMSO23.mzML		20uM	BLM	P54132	1	1	14.0302	5.03066	0.0187134	0.327317	Destabilized
BLM_1	PROBE11.mzML	137023872	DMSO11.mzML		100nM	BLM	P54132	1	1	14.0302	5.03066	0.0187134	0.327317	Destabilized
BLVRB_1	PROBE23.mzML	2.56237e+08	DMSO23.mzML	391386118	20uM	BLVRB	P30043	0.535108	1	1.56137	0.867411	0.464562	0.981896	Stabilized
BLVRB_1	PROBE11.mzML	3.48493e+08	DMSO11.mzML	35413046	100nM	BLVRB	P30043	0.242013	1	1.56137	0.867411	0.464562	0.981896	Stabilized
BLVRB_1	PROBE12.mzML	208041002	DMSO12.mzML	2.19865e+08	100nM	BLVRB	P30043	0.242013	1	1.56137	0.867411	0.464562	0.981896	Stabilized
BLVRB_1	PROBE13.mzML	226140386	DMSO13.mzML	214096862	100nM	BLVRB	P30043	0.242013	1	1.56137	0.867411	0.464562	0.981896	Stabilized
BLVRB_1	PROBE22.mzML	2.47238e+08	DMSO22.mzML	200808504	20uM	BLVRB	P30043	0.535108	1	1.56137	0.867411	0.464562	0.981896	Stabilized
BLVRB_1	PROBE21.mzML	236187599	DMSO21.mzML	2.71558e+08	20uM	BLVRB	P30043	0.535108	1	1.56137	0.867411	0.464562	0.981896	Stabilized
BMP2K_1	PROBE12.mzML		DMSO12.mzML	5602440	100nM	BMP2K	Q9NSY1	1	1	0.882536	1.55419	0.247801	0.862919	Destabilized
BMP2K_1	PROBE22.mzML	19463872	DMSO22.mzML		20uM	BMP2K	Q9NSY1	1	1	0.882536	1.55419	0.247801	0.862919	Destabilized
BOD1L1_2	PROBE23.mzML	48312460	DMSO23.mzML	4.73115e+07	20uM	BOD1L1	Q8NFC6	0.440803	1	1.14736	1.69647	0.21863	0.837495	Destabilized
BOD1L1_2	PROBE11.mzML	50338019	DMSO11.mzML	1292598	100nM	BOD1L1	Q8NFC6	0.875541	1	1.14736	1.69647	0.21863	0.837495	Destabilized
BOD1L1_2	PROBE12.mzML	45583547	DMSO12.mzML	4.6633e+07	100nM	BOD1L1	Q8NFC6	0.875541	1	1.14736	1.69647	0.21863	0.837495	Destabilized
BOD1L1_2	PROBE13.mzML	34422897	DMSO13.mzML	71344082	100nM	BOD1L1	Q8NFC6	0.875541	1	1.14736	1.69647	0.21863	0.837495	Destabilized
BOD1L1_2	PROBE22.mzML	33971539	DMSO22.mzML	33835927	20uM	BOD1L1	Q8NFC6	0.440803	1	1.14736	1.69647	0.21863	0.837495	Destabilized
BOD1L1_2	PROBE21.mzML	4.18532e+07	DMSO21.mzML	17048593	20uM	BOD1L1	Q8NFC6	0.440803	1	1.14736	1.69647	0.21863	0.837495	Destabilized
BOLA1_2	PROBE22.mzML	20916812	DMSO22.mzML		20uM	BOLA1	Q9Y3E2	1	1	13.0623	2.98509	0.0763692	0.600198	Stabilized
BORCS5_1	PROBE11.mzML		DMSO11.mzML	5544994	100nM	BORCS5	Q969J3	1	1	0.305992	0.082968	0.950157	1	Stabilized
BORCS5_1	PROBE12.mzML	22311608	DMSO12.mzML		100nM	BORCS5	Q969J3	1	1	0.305992	0.082968	0.950157	1	Stabilized
BORCS6_1	PROBE22.mzML		DMSO22.mzML	1525063	20uM	BORCS6	Q96GS4	1	1	1.27077	0.77732	0.505652	1	Destabilized
BORCS6_1	PROBE21.mzML	939524	DMSO21.mzML		20uM	BORCS6	Q96GS4	1	1	1.27077	0.77732	0.505652	1	Destabilized
BORCS6_2	PROBE23.mzML		DMSO23.mzML		20uM	BORCS6	Q96GS4			3.74183	1.48495	0.26355	0.875803	Destabilized
BORCS6_2	PROBE22.mzML	2013133	DMSO22.mzML		20uM	BORCS6	Q96GS4			3.74183	1.48495	0.26355	0.875803	Destabilized
BORCS6_2	PROBE21.mzML	13755854	DMSO21.mzML	703132	20uM	BORCS6	Q96GS4			3.74183	1.48495	0.26355	0.875803	Destabilized
BPGM_1	PROBE23.mzML	11268168	DMSO23.mzML	19529536	20uM	BPGM	P07738	0.713908	1	0.0920289	0.0802205	0.952103	1	Stabilized
BPGM_1	PROBE11.mzML	17307211	DMSO11.mzML	130982623	100nM	BPGM	P07738	0.306531	1	0.0920289	0.0802205	0.952103	1	Stabilized
BPGM_1	PROBE12.mzML	5478636	DMSO12.mzML	23895704	100nM	BPGM	P07738	0.306531	1	0.0920289	0.0802205	0.952103	1	Stabilized
BPGM_1	PROBE13.mzML	8931331	DMSO13.mzML	23029980	100nM	BPGM	P07738	0.306531	1	0.0920289	0.0802205	0.952103	1	Stabilized
BPGM_1	PROBE22.mzML	29987622	DMSO22.mzML	11773023	20uM	BPGM	P07738	0.713908	1	0.0920289	0.0802205	0.952103	1	Stabilized
BPGM_1	PROBE21.mzML	16401815	DMSO21.mzML	18903194	20uM	BPGM	P07738	0.713908	1	0.0920289	0.0802205	0.952103	1	Stabilized
BPNT1_1	PROBE23.mzML	11735253	DMSO23.mzML	43895443	20uM	BPNT1	O95861	0.128715	1	1.31669	0.220137	0.848689	1	Destabilized
BPNT1_1	PROBE11.mzML	39419539	DMSO11.mzML	1.89056e+06	100nM	BPNT1	O95861	0.996769	1	1.31669	0.220137	0.848689	1	Destabilized
BPNT1_1	PROBE12.mzML	20435941	DMSO12.mzML	18367430	100nM	BPNT1	O95861	0.996769	1	1.31669	0.220137	0.848689	1	Destabilized
BPNT1_1	PROBE13.mzML	12604340	DMSO13.mzML	52423992	100nM	BPNT1	O95861	0.996769	1	1.31669	0.220137	0.848689	1	Destabilized
BPNT1_1	PROBE22.mzML	6504457	DMSO22.mzML	16459655	20uM	BPNT1	O95861	0.128715	1	1.31669	0.220137	0.848689	1	Destabilized
BPNT1_1	PROBE21.mzML	18378480	DMSO21.mzML	32427006	20uM	BPNT1	O95861	0.128715	1	1.31669	0.220137	0.848689	1	Destabilized
BPNT1_2	PROBE11.mzML	4.08925e+06	DMSO11.mzML		100nM	BPNT1	O95861	1	1	0.649454	0.0583174	0.967257	1	Destabilized
BPNT1_2	PROBE13.mzML		DMSO13.mzML	7766296	100nM	BPNT1	O95861	1	1	0.649454	0.0583174	0.967257	1	Destabilized
BPNT1_2	PROBE22.mzML		DMSO22.mzML	1092880	20uM	BPNT1	O95861	1	1	0.649454	0.0583174	0.967257	1	Destabilized
BPTF_2	PROBE22.mzML		DMSO22.mzML	713608	20uM	BPTF	Q12830	1	1	3.06097	6.38181	0.0084699	0.236496	Destabilized
BRAP_1	PROBE23.mzML		DMSO23.mzML	2519567	20uM	BRAP	Q7Z569	1	1	0.255039	0.289873	0.797648	1	Destabilized
BRAP_1	PROBE11.mzML	1532049	DMSO11.mzML		100nM	BRAP	Q7Z569	0.327909	1	0.255039	0.289873	0.797648	1	Destabilized
BRAP_1	PROBE12.mzML	2462353	DMSO12.mzML	2167850	100nM	BRAP	Q7Z569	0.327909	1	0.255039	0.289873	0.797648	1	Destabilized
BRAP_1	PROBE13.mzML	1.14101e+06	DMSO13.mzML	3.73573e+06	100nM	BRAP	Q7Z569	0.327909	1	0.255039	0.289873	0.797648	1	Destabilized
BRAP_1	PROBE22.mzML		DMSO22.mzML	1.56772e+06	20uM	BRAP	Q7Z569	1	1	0.255039	0.289873	0.797648	1	Destabilized
BRAP_1	PROBE21.mzML	2.94273e+06	DMSO21.mzML		20uM	BRAP	Q7Z569	1	1	0.255039	0.289873	0.797648	1	Destabilized
BRAP_2	PROBE12.mzML		DMSO12.mzML	22079712	100nM	BRAP	Q7Z569	1	1	3.19858	2.64099	0.0997154	0.65794	Destabilized
BRAP_2	PROBE22.mzML		DMSO22.mzML	2.74007e+06	20uM	BRAP	Q7Z569	1	1	3.19858	2.64099	0.0997154	0.65794	Destabilized
BRCA1_2	PROBE21.mzML	15067516	DMSO21.mzML		20uM	BRCA1	P38398	1	1	0.0938586	0.084643	0.948966	1	Destabilized
BRCA1_3	PROBE23.mzML		DMSO23.mzML	5.7998e+06	20uM	BRCA1	P38398	0.299451	1	1.58207	1.25033	0.32575	0.915395	Destabilized
BRCA1_3	PROBE11.mzML	4136998	DMSO11.mzML		100nM	BRCA1	P38398			1.58207	1.25033	0.32575	0.915395	Destabilized
BRCA1_3	PROBE12.mzML	5437188	DMSO12.mzML		100nM	BRCA1	P38398			1.58207	1.25033	0.32575	0.915395	Destabilized
BRCA1_3	PROBE13.mzML	2596795	DMSO13.mzML		100nM	BRCA1	P38398			1.58207	1.25033	0.32575	0.915395	Destabilized
BRCA1_3	PROBE22.mzML	5499476	DMSO22.mzML		20uM	BRCA1	P38398	0.299451	1	1.58207	1.25033	0.32575	0.915395	Destabilized
BRCA1_3	PROBE21.mzML	4549987	DMSO21.mzML	6028722	20uM	BRCA1	P38398	0.299451	1	1.58207	1.25033	0.32575	0.915395	Destabilized
BRCC3_1	PROBE12.mzML		DMSO12.mzML	6.47212e+06	100nM	BRCC3	P46736	1	1	0.656968	0.271817	0.810707	1	Destabilized
BRD4_1	PROBE23.mzML	9263974	DMSO23.mzML	35595233	20uM	BRD4	O60885	0.353359	1	2.51502	2.58908	0.103899	0.664	Destabilized
BRD4_1	PROBE11.mzML	15210334	DMSO11.mzML	2.95284e+06	100nM	BRD4	O60885	0.718973	1	2.51502	2.58908	0.103899	0.664	Destabilized
BRD4_1	PROBE12.mzML	10722647	DMSO12.mzML	13546876	100nM	BRD4	O60885	0.718973	1	2.51502	2.58908	0.103899	0.664	Destabilized
BRD4_1	PROBE13.mzML	6.54302e+06	DMSO13.mzML	11234208	100nM	BRD4	O60885	0.718973	1	2.51502	2.58908	0.103899	0.664	Destabilized
BRD4_1	PROBE22.mzML	9953426	DMSO22.mzML	8571379	20uM	BRD4	O60885	0.353359	1	2.51502	2.58908	0.103899	0.664	Destabilized
BRD4_1	PROBE21.mzML	13696076	DMSO21.mzML	17348932	20uM	BRD4	O60885	0.353359	1	2.51502	2.58908	0.103899	0.664	Destabilized
BRD4_2	PROBE23.mzML	1.52992e+06	DMSO23.mzML		20uM	BRD4	O60885	1	1	8.27282	3.02293	0.0742053	0.596424	Destabilized
BRD8_1	PROBE23.mzML	8561581	DMSO23.mzML		20uM	BRD8	Q9H0E9			1.85495	2.11317	0.153111	0.744694	Destabilized
BRD8_1	PROBE12.mzML	2797928	DMSO12.mzML		100nM	BRD8	Q9H0E9	1	1	1.85495	2.11317	0.153111	0.744694	Destabilized
BRD8_1	PROBE13.mzML		DMSO13.mzML	339328	100nM	BRD8	Q9H0E9	1	1	1.85495	2.11317	0.153111	0.744694	Destabilized
BRD8_1	PROBE22.mzML	7557744	DMSO22.mzML		20uM	BRD8	Q9H0E9			1.85495	2.11317	0.153111	0.744694	Destabilized
BRD8_1	PROBE21.mzML	10201561	DMSO21.mzML		20uM	BRD8	Q9H0E9			1.85495	2.11317	0.153111	0.744694	Destabilized
BRD8_2	PROBE23.mzML	40718253	DMSO23.mzML	43974919	20uM	BRD8	Q9H0E9	0.753359	1	2.8754	5.68253	0.0126196	0.286576	Destabilized
BRD8_2	PROBE11.mzML	18223578	DMSO11.mzML		100nM	BRD8	Q9H0E9	0.840456	1	2.8754	5.68253	0.0126196	0.286576	Destabilized
BRD8_2	PROBE12.mzML	4.25451e+07	DMSO12.mzML	10766012	100nM	BRD8	Q9H0E9	0.840456	1	2.8754	5.68253	0.0126196	0.286576	Destabilized
BRD8_2	PROBE13.mzML	18176396	DMSO13.mzML	35129507	100nM	BRD8	Q9H0E9	0.840456	1	2.8754	5.68253	0.0126196	0.286576	Destabilized
BRD8_2	PROBE22.mzML	4287943	DMSO22.mzML	18932513	20uM	BRD8	Q9H0E9	0.753359	1	2.8754	5.68253	0.0126196	0.286576	Destabilized
BRD8_2	PROBE21.mzML	1.54874e+07	DMSO21.mzML	12211315	20uM	BRD8	Q9H0E9	0.753359	1	2.8754	5.68253	0.0126196	0.286576	Destabilized
BROX_1	PROBE23.mzML	8.83944e+07	DMSO23.mzML	1.48166e+08	20uM	BROX	Q5VW32	0.333791	1	1.02056	0.428251	0.702381	1	Destabilized
BROX_1	PROBE11.mzML	2.05985e+08	DMSO11.mzML	2.41986e+07	100nM	BROX	Q5VW32	0.862402	1	1.02056	0.428251	0.702381	1	Destabilized
BROX_1	PROBE12.mzML	19601181	DMSO12.mzML	182309136	100nM	BROX	Q5VW32	0.862402	1	1.02056	0.428251	0.702381	1	Destabilized
BROX_1	PROBE13.mzML	9.0745e+07	DMSO13.mzML	150121857	100nM	BROX	Q5VW32	0.862402	1	1.02056	0.428251	0.702381	1	Destabilized
BROX_1	PROBE22.mzML	9.64235e+07	DMSO22.mzML	185309968	20uM	BROX	Q5VW32	0.333791	1	1.02056	0.428251	0.702381	1	Destabilized
BROX_1	PROBE21.mzML	1.22438e+08	DMSO21.mzML	84986414	20uM	BROX	Q5VW32	0.333791	1	1.02056	0.428251	0.702381	1	Destabilized
BSDC1_1	PROBE23.mzML		DMSO23.mzML	1.02774e+06	20uM	BSDC1	Q9NW68	1	1	3.17607	3.98585	0.0370435	0.453569	Destabilized
BSDC1_1	PROBE11.mzML	2.21946e+06	DMSO11.mzML		100nM	BSDC1	Q9NW68	1	1	3.17607	3.98585	0.0370435	0.453569	Destabilized
BSDC1_1	PROBE21.mzML	188127	DMSO21.mzML		20uM	BSDC1	Q9NW68	1	1	3.17607	3.98585	0.0370435	0.453569	Destabilized
BTD_1	PROBE23.mzML		DMSO23.mzML	685738	20uM	BTD	P43251	1	1	10.4797	3.18766	0.0655651	0.570398	Destabilized
BTD_1	PROBE11.mzML	289334	DMSO11.mzML	220013	100nM	BTD	P43251	1	1	10.4797	3.18766	0.0655651	0.570398	Destabilized
BTD_1	PROBE12.mzML		DMSO12.mzML	731942	100nM	BTD	P43251	1	1	10.4797	3.18766	0.0655651	0.570398	Destabilized
BTD_1	PROBE13.mzML		DMSO13.mzML		100nM	BTD	P43251	1	1	10.4797	3.18766	0.0655651	0.570398	Destabilized
BTF3_1	PROBE23.mzML	3.80348e+08	DMSO23.mzML	738862646	20uM	BTF3	P20290	0.825241	1	1.82027	0.313735	0.780588	1	Destabilized
BTF3_1	PROBE11.mzML	217737265	DMSO11.mzML	101740706	100nM	BTF3	P20290	0.544984	1	1.82027	0.313735	0.780588	1	Destabilized
BTF3_1	PROBE12.mzML	3.68051e+08	DMSO12.mzML	188275704	100nM	BTF3	P20290	0.544984	1	1.82027	0.313735	0.780588	1	Destabilized
BTF3_1	PROBE13.mzML	589334422	DMSO13.mzML	541777634	100nM	BTF3	P20290	0.544984	1	1.82027	0.313735	0.780588	1	Destabilized
BTF3_1	PROBE22.mzML	507821349	DMSO22.mzML	2.75093e+08	20uM	BTF3	P20290	0.825241	1	1.82027	0.313735	0.780588	1	Destabilized
BTF3_1	PROBE21.mzML	558892605	DMSO21.mzML	5.3874e+08	20uM	BTF3	P20290	0.825241	1	1.82027	0.313735	0.780588	1	Destabilized
BUB1B_1	PROBE23.mzML	1.02994e+06	DMSO23.mzML		20uM	BUB1B	O60566	1	1	1.05378	1.29637	0.312369	0.907165	Destabilized
BUB1B_1	PROBE12.mzML		DMSO12.mzML	660208	100nM	BUB1B	O60566	1	1	1.05378	1.29637	0.312369	0.907165	Destabilized
BUB1B_1	PROBE21.mzML		DMSO21.mzML	867580	20uM	BUB1B	O60566	1	1	1.05378	1.29637	0.312369	0.907165	Destabilized
BUB1B_2	PROBE23.mzML	4005935	DMSO23.mzML	14896083	20uM	BUB1B	O60566	1	1	1.50352	1.67752	0.222284	0.840679	Destabilized
BUB1B_2	PROBE11.mzML	703478	DMSO11.mzML		100nM	BUB1B	O60566	0.241029	1	1.50352	1.67752	0.222284	0.840679	Destabilized
BUB1B_2	PROBE12.mzML	2093828	DMSO12.mzML	8514247	100nM	BUB1B	O60566	0.241029	1	1.50352	1.67752	0.222284	0.840679	Destabilized
BUB1B_2	PROBE13.mzML		DMSO13.mzML	18321794	100nM	BUB1B	O60566	0.241029	1	1.50352	1.67752	0.222284	0.840679	Destabilized
BUB1B_2	PROBE22.mzML		DMSO22.mzML	11207684	20uM	BUB1B	O60566	1	1	1.50352	1.67752	0.222284	0.840679	Destabilized
BUB1B_2	PROBE21.mzML		DMSO21.mzML	4854684	20uM	BUB1B	O60566	1	1	1.50352	1.67752	0.222284	0.840679	Destabilized
BUB3_2	PROBE23.mzML	6.12144e+07	DMSO23.mzML	126241490	20uM	BUB3	O43684	0.294815	1	1.34232	0.882356	0.458092	0.980176	Destabilized
BUB3_2	PROBE11.mzML	77142744	DMSO11.mzML	5.58369e+07	100nM	BUB3	O43684	0.241008	1	1.34232	0.882356	0.458092	0.980176	Destabilized
BUB3_2	PROBE12.mzML	40430919	DMSO12.mzML	117789314	100nM	BUB3	O43684	0.241008	1	1.34232	0.882356	0.458092	0.980176	Destabilized
BUB3_2	PROBE13.mzML	48986583	DMSO13.mzML	82973341	100nM	BUB3	O43684	0.241008	1	1.34232	0.882356	0.458092	0.980176	Destabilized
BUB3_2	PROBE22.mzML	70114563	DMSO22.mzML	1.39814e+08	20uM	BUB3	O43684	0.294815	1	1.34232	0.882356	0.458092	0.980176	Destabilized
BUB3_2	PROBE21.mzML	7.56385e+07	DMSO21.mzML	53561307	20uM	BUB3	O43684	0.294815	1	1.34232	0.882356	0.458092	0.980176	Destabilized
BZW1_1	PROBE23.mzML	149214923	DMSO23.mzML	2.55993e+07	20uM	BZW1	Q7L1Q6	0.969216	1	6.18877	8.10662	0.00346654	0.159926	Destabilized
BZW1_1	PROBE11.mzML	29711957	DMSO11.mzML	3205620	100nM	BZW1	Q7L1Q6	0.814713	1	6.18877	8.10662	0.00346654	0.159926	Destabilized
BZW1_1	PROBE12.mzML	2.22632e+07	DMSO12.mzML	58361426	100nM	BZW1	Q7L1Q6	0.814713	1	6.18877	8.10662	0.00346654	0.159926	Destabilized
BZW1_1	PROBE13.mzML	158173782	DMSO13.mzML	204944520	100nM	BZW1	Q7L1Q6	0.814713	1	6.18877	8.10662	0.00346654	0.159926	Destabilized
BZW1_1	PROBE22.mzML	1.93305e+07	DMSO22.mzML	5576972	20uM	BZW1	Q7L1Q6	0.969216	1	6.18877	8.10662	0.00346654	0.159926	Destabilized
BZW1_1	PROBE21.mzML	26846156	DMSO21.mzML	1.72542e+08	20uM	BZW1	Q7L1Q6	0.969216	1	6.18877	8.10662	0.00346654	0.159926	Destabilized
BZW1_2	PROBE23.mzML		DMSO23.mzML	10525532	20uM	BZW1	Q7L1Q6	1	1	7.63175	0.908347	0.447065	0.974113	Destabilized
BZW1_2	PROBE11.mzML	503804	DMSO11.mzML	2557186	100nM	BZW1	Q7L1Q6	0.935192	1	7.63175	0.908347	0.447065	0.974113	Destabilized
BZW1_2	PROBE12.mzML	5.32259e+06	DMSO12.mzML	1.87003e+06	100nM	BZW1	Q7L1Q6	0.935192	1	7.63175	0.908347	0.447065	0.974113	Destabilized
BZW1_2	PROBE13.mzML	707401	DMSO13.mzML	1669552	100nM	BZW1	Q7L1Q6	0.935192	1	7.63175	0.908347	0.447065	0.974113	Destabilized
BZW1_2	PROBE22.mzML	2356138	DMSO22.mzML	977171	20uM	BZW1	Q7L1Q6	1	1	7.63175	0.908347	0.447065	0.974113	Destabilized
BZW1_2	PROBE21.mzML		DMSO21.mzML	5.73875e+06	20uM	BZW1	Q7L1Q6	1	1	7.63175	0.908347	0.447065	0.974113	Destabilized
BZW2_1	PROBE23.mzML	3.25186e+07	DMSO23.mzML	2.07538e+07	20uM	BZW2	Q9Y6E2	0.447364	1	5.86902	5.66022	0.0127861	0.28801	Destabilized
BZW2_1	PROBE11.mzML	4.01715e+07	DMSO11.mzML	3.35959e+07	100nM	BZW2	Q9Y6E2	0.733251	1	5.86902	5.66022	0.0127861	0.28801	Destabilized
BZW2_1	PROBE12.mzML	58647667	DMSO12.mzML	39539750	100nM	BZW2	Q9Y6E2	0.733251	1	5.86902	5.66022	0.0127861	0.28801	Destabilized
BZW2_1	PROBE13.mzML	2.2853e+07	DMSO13.mzML	3.63207e+07	100nM	BZW2	Q9Y6E2	0.733251	1	5.86902	5.66022	0.0127861	0.28801	Destabilized
BZW2_1	PROBE22.mzML	3.32981e+07	DMSO22.mzML	3.72003e+07	20uM	BZW2	Q9Y6E2	0.447364	1	5.86902	5.66022	0.0127861	0.28801	Destabilized
BZW2_1	PROBE21.mzML	2.07145e+07	DMSO21.mzML	6.72213e+07	20uM	BZW2	Q9Y6E2	0.447364	1	5.86902	5.66022	0.0127861	0.28801	Destabilized
BZW2_2	PROBE23.mzML	117587872	DMSO23.mzML	298002320	20uM	BZW2	Q9Y6E2	0.302524	1	4.61474	2.41447	0.119506	0.691445	Destabilized
BZW2_2	PROBE11.mzML	223562348	DMSO11.mzML	1209264	100nM	BZW2	Q9Y6E2	0.887692	1	4.61474	2.41447	0.119506	0.691445	Destabilized
BZW2_2	PROBE12.mzML	66527353	DMSO12.mzML	91533968	100nM	BZW2	Q9Y6E2	0.887692	1	4.61474	2.41447	0.119506	0.691445	Destabilized
BZW2_2	PROBE13.mzML	288031920	DMSO13.mzML	419456304	100nM	BZW2	Q9Y6E2	0.887692	1	4.61474	2.41447	0.119506	0.691445	Destabilized
BZW2_2	PROBE22.mzML	215527068	DMSO22.mzML	116982732	20uM	BZW2	Q9Y6E2	0.302524	1	4.61474	2.41447	0.119506	0.691445	Destabilized
BZW2_2	PROBE21.mzML	113737332	DMSO21.mzML	273255594	20uM	BZW2	Q9Y6E2	0.302524	1	4.61474	2.41447	0.119506	0.691445	Destabilized
C10orf76_1	PROBE23.mzML		DMSO23.mzML	327984	20uM	C10orf76		1	1	1.42914	0.384389	0.731576	1	Destabilized
C10orf76_1	PROBE11.mzML	229525	DMSO11.mzML		100nM	C10orf76		1	1	1.42914	0.384389	0.731576	1	Destabilized
C10orf76_1	PROBE12.mzML		DMSO12.mzML	199473	100nM	C10orf76		1	1	1.42914	0.384389	0.731576	1	Destabilized
C10orf76_1	PROBE13.mzML		DMSO13.mzML	577778	100nM	C10orf76		1	1	1.42914	0.384389	0.731576	1	Destabilized
C10orf76_1	PROBE22.mzML		DMSO22.mzML	596667	20uM	C10orf76		1	1	1.42914	0.384389	0.731576	1	Destabilized
C10orf76_1	PROBE21.mzML		DMSO21.mzML		20uM	C10orf76		1	1	1.42914	0.384389	0.731576	1	Destabilized
C11orf58_1	PROBE23.mzML	54996434	DMSO23.mzML	181578179	20uM	C11orf58	O00193	0.060964	1	11.2779	1.82455	0.195626	0.810784	Destabilized
C11orf58_1	PROBE11.mzML	152612672	DMSO11.mzML	22621168	100nM	C11orf58	O00193	0.671186	1	11.2779	1.82455	0.195626	0.810784	Destabilized
C11orf58_1	PROBE12.mzML	88974208	DMSO12.mzML	179345360	100nM	C11orf58	O00193	0.671186	1	11.2779	1.82455	0.195626	0.810784	Destabilized
C11orf58_1	PROBE13.mzML	62705976	DMSO13.mzML	18915962	100nM	C11orf58	O00193	0.671186	1	11.2779	1.82455	0.195626	0.810784	Destabilized
C11orf58_1	PROBE22.mzML	61444948	DMSO22.mzML	167614496	20uM	C11orf58	O00193	0.060964	1	11.2779	1.82455	0.195626	0.810784	Destabilized
C11orf58_1	PROBE21.mzML	67898904	DMSO21.mzML	104014159	20uM	C11orf58	O00193	0.060964	1	11.2779	1.82455	0.195626	0.810784	Destabilized
C11orf68_1	PROBE23.mzML	10500810	DMSO23.mzML	34907098	20uM	C11orf68	Q9H3H3	0.830222	1	0.219139	0.194897	0.867478	1	Destabilized
C11orf68_1	PROBE11.mzML	2.47474e+07	DMSO11.mzML	783036	100nM	C11orf68	Q9H3H3	0.553081	1	0.219139	0.194897	0.867478	1	Destabilized
C11orf68_1	PROBE12.mzML	19734842	DMSO12.mzML	14398465	100nM	C11orf68	Q9H3H3	0.553081	1	0.219139	0.194897	0.867478	1	Destabilized
C11orf68_1	PROBE13.mzML	21806472	DMSO13.mzML	31925032	100nM	C11orf68	Q9H3H3	0.553081	1	0.219139	0.194897	0.867478	1	Destabilized
C11orf68_1	PROBE22.mzML	38968089	DMSO22.mzML	24903628	20uM	C11orf68	Q9H3H3	0.830222	1	0.219139	0.194897	0.867478	1	Destabilized
C11orf68_1	PROBE21.mzML	38345791	DMSO21.mzML	3.51141e+07	20uM	C11orf68	Q9H3H3	0.830222	1	0.219139	0.194897	0.867478	1	Destabilized
C12orf10_1	PROBE23.mzML	133718706	DMSO23.mzML	241930731	20uM	C12orf10		0.669512	1	0.20947	0.142756	0.906425	1	Destabilized
C12orf10_1	PROBE11.mzML	490407831	DMSO11.mzML	27816445	100nM	C12orf10		0.321465	1	0.20947	0.142756	0.906425	1	Destabilized
C12orf10_1	PROBE12.mzML	153394052	DMSO12.mzML	87786788	100nM	C12orf10		0.321465	1	0.20947	0.142756	0.906425	1	Destabilized
C12orf10_1	PROBE13.mzML	128051424	DMSO13.mzML	1.95782e+08	100nM	C12orf10		0.321465	1	0.20947	0.142756	0.906425	1	Destabilized
C12orf10_1	PROBE22.mzML	182291044	DMSO22.mzML	1.48004e+08	20uM	C12orf10		0.669512	1	0.20947	0.142756	0.906425	1	Destabilized
C12orf10_1	PROBE21.mzML	331771830	DMSO21.mzML	1.63768e+08	20uM	C12orf10		0.669512	1	0.20947	0.142756	0.906425	1	Destabilized
C12orf10_2	PROBE23.mzML	8.19803e+07	DMSO23.mzML	142670931	20uM	C12orf10		0.174148	1	0.924981	0.258654	0.820303	1	Stabilized
C12orf10_2	PROBE11.mzML	93811395	DMSO11.mzML	20090220	100nM	C12orf10		0.799396	1	0.924981	0.258654	0.820303	1	Stabilized
C12orf10_2	PROBE12.mzML	94026250	DMSO12.mzML	110955183	100nM	C12orf10		0.799396	1	0.924981	0.258654	0.820303	1	Stabilized
C12orf10_2	PROBE13.mzML	76786163	DMSO13.mzML	172106840	100nM	C12orf10		0.799396	1	0.924981	0.258654	0.820303	1	Stabilized
C12orf10_2	PROBE22.mzML	64649160	DMSO22.mzML	102377756	20uM	C12orf10		0.174148	1	0.924981	0.258654	0.820303	1	Stabilized
C12orf10_2	PROBE21.mzML	84959778	DMSO21.mzML	86580118	20uM	C12orf10		0.174148	1	0.924981	0.258654	0.820303	1	Stabilized
C12orf43_1	PROBE22.mzML		DMSO22.mzML	1.13489e+06	20uM	C12orf43	Q96C57	1	1	1.08383	0.492101	0.66167	1	Destabilized
C12orf45_2	PROBE23.mzML		DMSO23.mzML		20uM	C12orf45				8.62614	1.92355	0.179702	0.789011	Stabilized
C12orf45_2	PROBE13.mzML	3353557	DMSO13.mzML	2204720	100nM	C12orf45		1	1	8.62614	1.92355	0.179702	0.789011	Stabilized
C12orf45_2	PROBE22.mzML	10839791	DMSO22.mzML		20uM	C12orf45				8.62614	1.92355	0.179702	0.789011	Stabilized
C12orf45_2	PROBE21.mzML	21686724	DMSO21.mzML		20uM	C12orf45				8.62614	1.92355	0.179702	0.789011	Stabilized
C12orf57_1	PROBE23.mzML	332572199	DMSO23.mzML	421315452	20uM	C12orf57	Q99622	0.882107	1	2.52377	1.04215	0.394603	0.943609	Destabilized
C12orf57_1	PROBE11.mzML	4.03043e+08	DMSO11.mzML	8.6931e+07	100nM	C12orf57	Q99622	0.995816	1	2.52377	1.04215	0.394603	0.943609	Destabilized
C12orf57_1	PROBE12.mzML	3.16487e+08	DMSO12.mzML	556197287	100nM	C12orf57	Q99622	0.995816	1	2.52377	1.04215	0.394603	0.943609	Destabilized
C12orf57_1	PROBE13.mzML	3.42999e+08	DMSO13.mzML	4.21901e+08	100nM	C12orf57	Q99622	0.995816	1	2.52377	1.04215	0.394603	0.943609	Destabilized
C12orf57_1	PROBE22.mzML	4.6731e+08	DMSO22.mzML	3.11736e+08	20uM	C12orf57	Q99622	0.882107	1	2.52377	1.04215	0.394603	0.943609	Destabilized
C12orf57_1	PROBE21.mzML	288292367	DMSO21.mzML	3.24462e+08	20uM	C12orf57	Q99622	0.882107	1	2.52377	1.04215	0.394603	0.943609	Destabilized
C15orf40_1	PROBE23.mzML	3502014	DMSO23.mzML	119529636	20uM	C15orf40	Q8WUR7	0.591343	1	12.7534	3.62783	0.0475826	0.502036	Destabilized
C15orf40_1	PROBE11.mzML	4871936	DMSO11.mzML		100nM	C15orf40	Q8WUR7			12.7534	3.62783	0.0475826	0.502036	Destabilized
C15orf40_1	PROBE12.mzML	2206772	DMSO12.mzML		100nM	C15orf40	Q8WUR7			12.7534	3.62783	0.0475826	0.502036	Destabilized
C15orf40_1	PROBE13.mzML	2772786	DMSO13.mzML	1.95353e+07	100nM	C15orf40	Q8WUR7			12.7534	3.62783	0.0475826	0.502036	Destabilized
C15orf40_1	PROBE22.mzML	43896680	DMSO22.mzML		20uM	C15orf40	Q8WUR7	0.591343	1	12.7534	3.62783	0.0475826	0.502036	Destabilized
C15orf40_1	PROBE21.mzML	9990981	DMSO21.mzML	4337945	20uM	C15orf40	Q8WUR7	0.591343	1	12.7534	3.62783	0.0475826	0.502036	Destabilized
C17orf49_1	PROBE23.mzML	3687359	DMSO23.mzML	8420858	20uM	C17orf49	Q8IXM2	1	1	3.38457	1.63895	0.229935	0.851429	Destabilized
C17orf49_1	PROBE11.mzML	4.27991e+06	DMSO11.mzML		100nM	C17orf49	Q8IXM2	0.150724	1	3.38457	1.63895	0.229935	0.851429	Destabilized
C17orf49_1	PROBE12.mzML	3786862	DMSO12.mzML	3157856	100nM	C17orf49	Q8IXM2	0.150724	1	3.38457	1.63895	0.229935	0.851429	Destabilized
C17orf49_1	PROBE13.mzML		DMSO13.mzML	2292185	100nM	C17orf49	Q8IXM2	0.150724	1	3.38457	1.63895	0.229935	0.851429	Destabilized
C17orf49_1	PROBE22.mzML		DMSO22.mzML	1087360	20uM	C17orf49	Q8IXM2	1	1	3.38457	1.63895	0.229935	0.851429	Destabilized
C17orf49_1	PROBE21.mzML		DMSO21.mzML	5673795	20uM	C17orf49	Q8IXM2	1	1	3.38457	1.63895	0.229935	0.851429	Destabilized
C17orf75_2	PROBE23.mzML	58792640	DMSO23.mzML	1.36879e+07	20uM	C17orf75	Q9HAS0	0.530152	1	0.0806632	0.114082	0.927647	1	Stabilized
C17orf75_2	PROBE11.mzML	4.14727e+06	DMSO11.mzML	3202169	100nM	C17orf75	Q9HAS0	0.184235	1	0.0806632	0.114082	0.927647	1	Stabilized
C17orf75_2	PROBE12.mzML	13560096	DMSO12.mzML	2411882	100nM	C17orf75	Q9HAS0	0.184235	1	0.0806632	0.114082	0.927647	1	Stabilized
C17orf75_2	PROBE13.mzML	7.08386e+06	DMSO13.mzML	2590328	100nM	C17orf75	Q9HAS0	0.184235	1	0.0806632	0.114082	0.927647	1	Stabilized
C17orf75_2	PROBE22.mzML	1155247	DMSO22.mzML	990370	20uM	C17orf75	Q9HAS0	0.530152	1	0.0806632	0.114082	0.927647	1	Stabilized
C17orf75_2	PROBE21.mzML	2046486	DMSO21.mzML	4006938	20uM	C17orf75	Q9HAS0	0.530152	1	0.0806632	0.114082	0.927647	1	Stabilized
C1QBP_1	PROBE23.mzML	1.35835e+09	DMSO23.mzML	4112224159	20uM	C1QBP	Q07021	0.597017	1	2.3989	1.14003	0.360436	0.933839	Destabilized
C1QBP_1	PROBE11.mzML	2.33108e+09	DMSO11.mzML	7.48541e+08	100nM	C1QBP	Q07021	0.952863	1	2.3989	1.14003	0.360436	0.933839	Destabilized
C1QBP_1	PROBE12.mzML	2.11444e+09	DMSO12.mzML	1515507191	100nM	C1QBP	Q07021	0.952863	1	2.3989	1.14003	0.360436	0.933839	Destabilized
C1QBP_1	PROBE13.mzML	1.5344e+09	DMSO13.mzML	3544964454	100nM	C1QBP	Q07021	0.952863	1	2.3989	1.14003	0.360436	0.933839	Destabilized
C1QBP_1	PROBE22.mzML	2.6871e+09	DMSO22.mzML	1.87266e+09	20uM	C1QBP	Q07021	0.597017	1	2.3989	1.14003	0.360436	0.933839	Destabilized
C1QBP_1	PROBE21.mzML	2.19616e+09	DMSO21.mzML	1.77312e+09	20uM	C1QBP	Q07021	0.597017	1	2.3989	1.14003	0.360436	0.933839	Destabilized
C1orf123_1	PROBE23.mzML	362829881	DMSO23.mzML	673247232	20uM	C1orf123		0.648142	1	0.869825	0.453665	0.68592	1	Stabilized
C1orf123_1	PROBE11.mzML	524003768	DMSO11.mzML	6.72977e+07	100nM	C1orf123		0.542689	1	0.869825	0.453665	0.68592	1	Stabilized
C1orf123_1	PROBE12.mzML	504518432	DMSO12.mzML	249514407	100nM	C1orf123		0.542689	1	0.869825	0.453665	0.68592	1	Stabilized
C1orf123_1	PROBE13.mzML	398529168	DMSO13.mzML	698366964	100nM	C1orf123		0.542689	1	0.869825	0.453665	0.68592	1	Stabilized
C1orf123_1	PROBE22.mzML	471162960	DMSO22.mzML	290071957	20uM	C1orf123		0.648142	1	0.869825	0.453665	0.68592	1	Stabilized
C1orf123_1	PROBE21.mzML	351685140	DMSO21.mzML	407807680	20uM	C1orf123		0.648142	1	0.869825	0.453665	0.68592	1	Stabilized
C2orf69_2	PROBE23.mzML	13410146	DMSO23.mzML	30345336	20uM	C2orf69	Q8N8R5	0.209817	1	0.609414	0.207561	0.858038	1	Destabilized
C2orf69_2	PROBE11.mzML	12062015	DMSO11.mzML		100nM	C2orf69	Q8N8R5			0.609414	0.207561	0.858038	1	Destabilized
C2orf69_2	PROBE12.mzML	23705834	DMSO12.mzML		100nM	C2orf69	Q8N8R5			0.609414	0.207561	0.858038	1	Destabilized
C2orf69_2	PROBE13.mzML	14248429	DMSO13.mzML	18081912	100nM	C2orf69	Q8N8R5			0.609414	0.207561	0.858038	1	Destabilized
C2orf69_2	PROBE22.mzML	567351	DMSO22.mzML		20uM	C2orf69	Q8N8R5	0.209817	1	0.609414	0.207561	0.858038	1	Destabilized
C2orf69_2	PROBE21.mzML	14806614	DMSO21.mzML	17509749	20uM	C2orf69	Q8N8R5	0.209817	1	0.609414	0.207561	0.858038	1	Destabilized
C3orf38_1	PROBE23.mzML		DMSO23.mzML	4776962	20uM	C3orf38	Q5JPI3	1	1	1.72448	2.79474	0.0884048	0.632164	Destabilized
C3orf38_1	PROBE22.mzML	159103	DMSO22.mzML		20uM	C3orf38	Q5JPI3	1	1	1.72448	2.79474	0.0884048	0.632164	Destabilized
C3orf38_1	PROBE21.mzML		DMSO21.mzML	48307808	20uM	C3orf38	Q5JPI3	1	1	1.72448	2.79474	0.0884048	0.632164	Destabilized
C5orf22_1	PROBE23.mzML		DMSO23.mzML	20488764	20uM	C5orf22	Q49AR2	1	1	0.00429732	0.00232774	0.999385	1	Destabilized
C5orf22_1	PROBE11.mzML		DMSO11.mzML		100nM	C5orf22	Q49AR2	0.713523	1	0.00429732	0.00232774	0.999385	1	Destabilized
C5orf22_1	PROBE12.mzML	712800	DMSO12.mzML	32357618	100nM	C5orf22	Q49AR2	0.713523	1	0.00429732	0.00232774	0.999385	1	Destabilized
C5orf22_1	PROBE13.mzML	64653200	DMSO13.mzML	1.34903e+06	100nM	C5orf22	Q49AR2	0.713523	1	0.00429732	0.00232774	0.999385	1	Destabilized
C5orf22_1	PROBE22.mzML	1518373	DMSO22.mzML		20uM	C5orf22	Q49AR2	1	1	0.00429732	0.00232774	0.999385	1	Destabilized
C5orf51_1	PROBE23.mzML	62304096	DMSO23.mzML	58268286	20uM	C5orf51		0.674587	1	2.52066	1.90681	0.182288	0.792899	Destabilized
C5orf51_1	PROBE11.mzML	38465940	DMSO11.mzML	3.1601e+06	100nM	C5orf51		0.0167021	1	2.52066	1.90681	0.182288	0.792899	Destabilized
C5orf51_1	PROBE12.mzML	53970411	DMSO12.mzML	7.10648e+06	100nM	C5orf51		0.0167021	1	2.52066	1.90681	0.182288	0.792899	Destabilized
C5orf51_1	PROBE13.mzML	3.54343e+07	DMSO13.mzML	2.17926e+07	100nM	C5orf51		0.0167021	1	2.52066	1.90681	0.182288	0.792899	Destabilized
C5orf51_1	PROBE22.mzML	3.06919e+07	DMSO22.mzML	1.322e+07	20uM	C5orf51		0.674587	1	2.52066	1.90681	0.182288	0.792899	Destabilized
C5orf51_1	PROBE21.mzML	3.03494e+07	DMSO21.mzML	2.8808e+07	20uM	C5orf51		0.674587	1	2.52066	1.90681	0.182288	0.792899	Destabilized
C8orf82_1	PROBE23.mzML	348943	DMSO23.mzML	330073	20uM	C8orf82	Q6P1X6	0.742272	1	2.18419	0.760074	0.51394	1	Destabilized
C8orf82_1	PROBE11.mzML		DMSO11.mzML	938457	100nM	C8orf82	Q6P1X6	0.392723	1	2.18419	0.760074	0.51394	1	Destabilized
C8orf82_1	PROBE12.mzML	493517	DMSO12.mzML	393139	100nM	C8orf82	Q6P1X6	0.392723	1	2.18419	0.760074	0.51394	1	Destabilized
C8orf82_1	PROBE13.mzML	520164	DMSO13.mzML	700847	100nM	C8orf82	Q6P1X6	0.392723	1	2.18419	0.760074	0.51394	1	Destabilized
C8orf82_1	PROBE22.mzML	652881	DMSO22.mzML		20uM	C8orf82	Q6P1X6	0.742272	1	2.18419	0.760074	0.51394	1	Destabilized
C8orf82_1	PROBE21.mzML		DMSO21.mzML	942206	20uM	C8orf82	Q6P1X6	0.742272	1	2.18419	0.760074	0.51394	1	Destabilized
C9orf40_1	PROBE23.mzML		DMSO23.mzML	1971280	20uM	C9orf40	Q8IXQ3	1	1	3.5187	1.06611	0.385924	0.940427	Stabilized
C9orf40_1	PROBE11.mzML	3680470	DMSO11.mzML		100nM	C9orf40	Q8IXQ3	1	1	3.5187	1.06611	0.385924	0.940427	Stabilized
C9orf40_1	PROBE13.mzML		DMSO13.mzML	1554650	100nM	C9orf40	Q8IXQ3	1	1	3.5187	1.06611	0.385924	0.940427	Stabilized
C9orf40_1	PROBE22.mzML		DMSO22.mzML		20uM	C9orf40	Q8IXQ3	1	1	3.5187	1.06611	0.385924	0.940427	Stabilized
C9orf40_1	PROBE21.mzML	8918489	DMSO21.mzML	1798175	20uM	C9orf40	Q8IXQ3	1	1	3.5187	1.06611	0.385924	0.940427	Stabilized
CA2_1	PROBE23.mzML	21704604	DMSO23.mzML	2.40925e+07	20uM	CA2	P00918	0.63644	1	1.07143	0.349629	0.755394	1	Destabilized
CA2_1	PROBE11.mzML	7837495	DMSO11.mzML	12699147	100nM	CA2	P00918	0.488731	1	1.07143	0.349629	0.755394	1	Destabilized
CA2_1	PROBE12.mzML	13530291	DMSO12.mzML	25758840	100nM	CA2	P00918	0.488731	1	1.07143	0.349629	0.755394	1	Destabilized
CA2_1	PROBE13.mzML	1.71482e+07	DMSO13.mzML	12190129	100nM	CA2	P00918	0.488731	1	1.07143	0.349629	0.755394	1	Destabilized
CA2_1	PROBE22.mzML	26164101	DMSO22.mzML	7819446	20uM	CA2	P00918	0.63644	1	1.07143	0.349629	0.755394	1	Destabilized
CA2_1	PROBE21.mzML	17288852	DMSO21.mzML	23827871	20uM	CA2	P00918	0.63644	1	1.07143	0.349629	0.755394	1	Destabilized
CAB39L_1	PROBE11.mzML		DMSO11.mzML	885994	100nM	CAB39L	Q9H9S4	1	1	0.243575	0.062707	0.964279	1	Destabilized
CAB39_1	PROBE23.mzML	8788437	DMSO23.mzML	5.37296e+07	20uM	CAB39	Q9Y376	0.0511565	1	1.85666	1.08717	0.378469	0.938719	Destabilized
CAB39_1	PROBE11.mzML	2.58176e+07	DMSO11.mzML	11885858	100nM	CAB39	Q9Y376	0.345128	1	1.85666	1.08717	0.378469	0.938719	Destabilized
CAB39_1	PROBE12.mzML	21723185	DMSO12.mzML	47382852	100nM	CAB39	Q9Y376	0.345128	1	1.85666	1.08717	0.378469	0.938719	Destabilized
CAB39_1	PROBE13.mzML	18966570	DMSO13.mzML	6.10819e+07	100nM	CAB39	Q9Y376	0.345128	1	1.85666	1.08717	0.378469	0.938719	Destabilized
CAB39_1	PROBE22.mzML	3.77726e+07	DMSO22.mzML	62975741	20uM	CAB39	Q9Y376	0.0511565	1	1.85666	1.08717	0.378469	0.938719	Destabilized
CAB39_1	PROBE21.mzML	5614692	DMSO21.mzML	5.21077e+07	20uM	CAB39	Q9Y376	0.0511565	1	1.85666	1.08717	0.378469	0.938719	Destabilized
CAB39_2	PROBE23.mzML	38411964	DMSO23.mzML	23599032	20uM	CAB39	Q9Y376	0.611358	1	6.12339	0.893449	0.45335	0.977868	Destabilized
CAB39_2	PROBE11.mzML	14711315	DMSO11.mzML	2.32555e+07	100nM	CAB39	Q9Y376	0.820156	1	6.12339	0.893449	0.45335	0.977868	Destabilized
CAB39_2	PROBE12.mzML	23304906	DMSO12.mzML	17695880	100nM	CAB39	Q9Y376	0.820156	1	6.12339	0.893449	0.45335	0.977868	Destabilized
CAB39_2	PROBE13.mzML	26855330	DMSO13.mzML	27244490	100nM	CAB39	Q9Y376	0.820156	1	6.12339	0.893449	0.45335	0.977868	Destabilized
CAB39_2	PROBE22.mzML	14775871	DMSO22.mzML	11581478	20uM	CAB39	Q9Y376	0.611358	1	6.12339	0.893449	0.45335	0.977868	Destabilized
CAB39_2	PROBE21.mzML	13966201	DMSO21.mzML	16992984	20uM	CAB39	Q9Y376	0.611358	1	6.12339	0.893449	0.45335	0.977868	Destabilized
CACUL1_1	PROBE11.mzML		DMSO11.mzML		100nM	CACUL1	Q86Y37	1	1	3.73638	5.34528	0.0154288	0.308987	Destabilized
CACUL1_1	PROBE12.mzML	2.6399e+06	DMSO12.mzML	1515826	100nM	CACUL1	Q86Y37	1	1	3.73638	5.34528	0.0154288	0.308987	Destabilized
CACUL1_1	PROBE13.mzML		DMSO13.mzML	2640349	100nM	CACUL1	Q86Y37	1	1	3.73638	5.34528	0.0154288	0.308987	Destabilized
CACUL1_1	PROBE22.mzML		DMSO22.mzML	3.47643e+06	20uM	CACUL1	Q86Y37	1	1	3.73638	5.34528	0.0154288	0.308987	Destabilized
CACYBP_1	PROBE23.mzML	319708021	DMSO23.mzML	533857312	20uM	CACYBP	Q9HB71	0.030728	1	0.197231	0.144224	0.905331	1	Destabilized
CACYBP_1	PROBE11.mzML	530133751	DMSO11.mzML	1.26885e+08	100nM	CACYBP	Q9HB71	0.658924	1	0.197231	0.144224	0.905331	1	Destabilized
CACYBP_1	PROBE12.mzML	4.31714e+08	DMSO12.mzML	7.41676e+08	100nM	CACYBP	Q9HB71	0.658924	1	0.197231	0.144224	0.905331	1	Destabilized
CACYBP_1	PROBE13.mzML	316787325	DMSO13.mzML	73985608	100nM	CACYBP	Q9HB71	0.658924	1	0.197231	0.144224	0.905331	1	Destabilized
CACYBP_1	PROBE22.mzML	383390888	DMSO22.mzML	531453997	20uM	CACYBP	Q9HB71	0.030728	1	0.197231	0.144224	0.905331	1	Destabilized
CACYBP_1	PROBE21.mzML	364820671	DMSO21.mzML	432359227	20uM	CACYBP	Q9HB71	0.030728	1	0.197231	0.144224	0.905331	1	Destabilized
CALCOCO2_1	PROBE23.mzML		DMSO23.mzML	510827	20uM	CALCOCO2	Q13137	1	1	2.27993	0.761915	0.513049	1	Destabilized
CALCOCO2_1	PROBE11.mzML	222706	DMSO11.mzML		100nM	CALCOCO2	Q13137			2.27993	0.761915	0.513049	1	Destabilized
CALCOCO2_1	PROBE12.mzML		DMSO12.mzML		100nM	CALCOCO2	Q13137			2.27993	0.761915	0.513049	1	Destabilized
CALCOCO2_1	PROBE13.mzML	159459	DMSO13.mzML	438694	100nM	CALCOCO2	Q13137			2.27993	0.761915	0.513049	1	Destabilized
CALCOCO2_1	PROBE22.mzML		DMSO22.mzML	482898	20uM	CALCOCO2	Q13137	1	1	2.27993	0.761915	0.513049	1	Destabilized
CALCOCO2_1	PROBE21.mzML		DMSO21.mzML	358152	20uM	CALCOCO2	Q13137	1	1	2.27993	0.761915	0.513049	1	Destabilized
CALCOCO2_2	PROBE23.mzML	5.64107e+06	DMSO23.mzML	11417200	20uM	CALCOCO2	Q13137	0.610533	1	1.30138	0.702787	0.542483	1	Stabilized
CALCOCO2_2	PROBE11.mzML	45539153	DMSO11.mzML	2.17966e+06	100nM	CALCOCO2	Q13137	1	1	1.30138	0.702787	0.542483	1	Stabilized
CALCOCO2_2	PROBE12.mzML		DMSO12.mzML	11177441	100nM	CALCOCO2	Q13137	1	1	1.30138	0.702787	0.542483	1	Stabilized
CALCOCO2_2	PROBE13.mzML		DMSO13.mzML	3871764	100nM	CALCOCO2	Q13137	1	1	1.30138	0.702787	0.542483	1	Stabilized
CALCOCO2_2	PROBE22.mzML	4601571	DMSO22.mzML	1532334	20uM	CALCOCO2	Q13137	0.610533	1	1.30138	0.702787	0.542483	1	Stabilized
CALCOCO2_2	PROBE21.mzML	3669479	DMSO21.mzML	6.12548e+06	20uM	CALCOCO2	Q13137	0.610533	1	1.30138	0.702787	0.542483	1	Stabilized
CALD1_1	PROBE23.mzML	1.91256e+08	DMSO23.mzML	3.60469e+08	20uM	CALD1	Q05682	0.47092	1	12.1005	6.33052	0.00871446	0.238968	Destabilized
CALD1_1	PROBE11.mzML	414904418	DMSO11.mzML	8.2868e+07	100nM	CALD1	Q05682	0.984656	1	12.1005	6.33052	0.00871446	0.238968	Destabilized
CALD1_1	PROBE12.mzML	180357008	DMSO12.mzML	246920496	100nM	CALD1	Q05682	0.984656	1	12.1005	6.33052	0.00871446	0.238968	Destabilized
CALD1_1	PROBE13.mzML	3.25388e+08	DMSO13.mzML	580690745	100nM	CALD1	Q05682	0.984656	1	12.1005	6.33052	0.00871446	0.238968	Destabilized
CALD1_1	PROBE22.mzML	4.37915e+08	DMSO22.mzML	267357741	20uM	CALD1	Q05682	0.47092	1	12.1005	6.33052	0.00871446	0.238968	Destabilized
CALD1_1	PROBE21.mzML	4.63909e+08	DMSO21.mzML	227307243	20uM	CALD1	Q05682	0.47092	1	12.1005	6.33052	0.00871446	0.238968	Destabilized
CALR_1	PROBE23.mzML	8.06964e+09	DMSO23.mzML	1.34346e+10	20uM	CALR	P27797	0.764452	1	0.966352	4.16232	0.0328488	0.425368	Destabilized
CALR_1	PROBE11.mzML	12194724018	DMSO11.mzML	2.12496e+09	100nM	CALR	P27797	0.755399	1	0.966352	4.16232	0.0328488	0.425368	Destabilized
CALR_1	PROBE12.mzML	8764400873	DMSO12.mzML	9.22644e+09	100nM	CALR	P27797	0.755399	1	0.966352	4.16232	0.0328488	0.425368	Destabilized
CALR_1	PROBE13.mzML	7.15243e+09	DMSO13.mzML	13111096339	100nM	CALR	P27797	0.755399	1	0.966352	4.16232	0.0328488	0.425368	Destabilized
CALR_1	PROBE22.mzML	11111512466	DMSO22.mzML	6614573233	20uM	CALR	P27797	0.764452	1	0.966352	4.16232	0.0328488	0.425368	Destabilized
CALR_1	PROBE21.mzML	8453296208	DMSO21.mzML	9.74827e+09	20uM	CALR	P27797	0.764452	1	0.966352	4.16232	0.0328488	0.425368	Destabilized
CALR_2	PROBE23.mzML	3.80761e+09	DMSO23.mzML	5.12436e+09	20uM	CALR	P27797	0.0165907	1	4.62276	9.75675	0.00162728	0.111132	Destabilized
CALR_2	PROBE11.mzML	3470922340	DMSO11.mzML	7.77175e+08	100nM	CALR	P27797	0.880514	1	4.62276	9.75675	0.00162728	0.111132	Destabilized
CALR_2	PROBE12.mzML	4.2943e+09	DMSO12.mzML	5757409153	100nM	CALR	P27797	0.880514	1	4.62276	9.75675	0.00162728	0.111132	Destabilized
CALR_2	PROBE13.mzML	3.97889e+09	DMSO13.mzML	4.44334e+09	100nM	CALR	P27797	0.880514	1	4.62276	9.75675	0.00162728	0.111132	Destabilized
CALR_2	PROBE22.mzML	4.07189e+09	DMSO22.mzML	4.81415e+09	20uM	CALR	P27797	0.0165907	1	4.62276	9.75675	0.00162728	0.111132	Destabilized
CALR_2	PROBE21.mzML	3.43457e+09	DMSO21.mzML	4484743636	20uM	CALR	P27797	0.0165907	1	4.62276	9.75675	0.00162728	0.111132	Destabilized
CALR_3	PROBE23.mzML	4093139712	DMSO23.mzML	6703537152	20uM	CALR	P27797	0.965066	1	7.45042	11.5411	0.000782725	0.0742025	Destabilized
CALR_3	PROBE11.mzML	5950279680	DMSO11.mzML	1.01005e+09	100nM	CALR	P27797	0.779185	1	7.45042	11.5411	0.000782725	0.0742025	Destabilized
CALR_3	PROBE12.mzML	4874674176	DMSO12.mzML	7226033749	100nM	CALR	P27797	0.779185	1	7.45042	11.5411	0.000782725	0.0742025	Destabilized
CALR_3	PROBE13.mzML	3.86519e+09	DMSO13.mzML	8770270836	100nM	CALR	P27797	0.779185	1	7.45042	11.5411	0.000782725	0.0742025	Destabilized
CALR_3	PROBE22.mzML	5013777399	DMSO22.mzML	2762017604	20uM	CALR	P27797	0.965066	1	7.45042	11.5411	0.000782725	0.0742025	Destabilized
CALR_3	PROBE21.mzML	5651387151	DMSO21.mzML	5115064320	20uM	CALR	P27797	0.965066	1	7.45042	11.5411	0.000782725	0.0742025	Destabilized
CALU_1	PROBE23.mzML	12977338	DMSO23.mzML	35333050	20uM	CALU	O43852	0.421296	1	0.450075	0.394036	0.725071	1	Destabilized
CALU_1	PROBE11.mzML	32744493	DMSO11.mzML	8008859	100nM	CALU	O43852	0.617735	1	0.450075	0.394036	0.725071	1	Destabilized
CALU_1	PROBE12.mzML	1.08886e+07	DMSO12.mzML	6.7443e+07	100nM	CALU	O43852	0.617735	1	0.450075	0.394036	0.725071	1	Destabilized
CALU_1	PROBE13.mzML	1.14252e+07	DMSO13.mzML	13886456	100nM	CALU	O43852	0.617735	1	0.450075	0.394036	0.725071	1	Destabilized
CALU_1	PROBE22.mzML	25575292	DMSO22.mzML	11924990	20uM	CALU	O43852	0.421296	1	0.450075	0.394036	0.725071	1	Destabilized
CALU_1	PROBE21.mzML	865966277	DMSO21.mzML	7.4933e+06	20uM	CALU	O43852	0.421296	1	0.450075	0.394036	0.725071	1	Destabilized
CAMK1D_2	PROBE23.mzML	1.6628e+06	DMSO23.mzML	855741	20uM	CAMK1D	Q8IU85	0.613644	1	5.26251	0.546192	0.628866	1	Stabilized
CAMK1D_2	PROBE11.mzML	491445	DMSO11.mzML		100nM	CAMK1D	Q8IU85	0.447635	1	5.26251	0.546192	0.628866	1	Stabilized
CAMK1D_2	PROBE12.mzML	281624	DMSO12.mzML	542127	100nM	CAMK1D	Q8IU85	0.447635	1	5.26251	0.546192	0.628866	1	Stabilized
CAMK1D_2	PROBE13.mzML	188159	DMSO13.mzML	341148	100nM	CAMK1D	Q8IU85	0.447635	1	5.26251	0.546192	0.628866	1	Stabilized
CAMK1D_2	PROBE22.mzML	688570	DMSO22.mzML	6058926	20uM	CAMK1D	Q8IU85	0.613644	1	5.26251	0.546192	0.628866	1	Stabilized
CAMK1D_2	PROBE21.mzML	1947825	DMSO21.mzML	580156	20uM	CAMK1D	Q8IU85	0.613644	1	5.26251	0.546192	0.628866	1	Stabilized
CAMSAP1_2	PROBE23.mzML		DMSO23.mzML	3.67758e+06	20uM	CAMSAP1	Q5T5Y3	1	1	1.63035	1.79197	0.201209	0.812873	Destabilized
CAND1_1	PROBE23.mzML	57641091	DMSO23.mzML	7.8667e+07	20uM	CAND1	Q86VP6	0.10978	1	0.286367	0.154927	0.897348	1	Destabilized
CAND1_1	PROBE11.mzML	39499833	DMSO11.mzML	44524066	100nM	CAND1	Q86VP6	0.171609	1	0.286367	0.154927	0.897348	1	Destabilized
CAND1_1	PROBE12.mzML	5.12416e+07	DMSO12.mzML	1.27274e+08	100nM	CAND1	Q86VP6	0.171609	1	0.286367	0.154927	0.897348	1	Destabilized
CAND1_1	PROBE13.mzML	3.59449e+07	DMSO13.mzML	1.37008e+08	100nM	CAND1	Q86VP6	0.171609	1	0.286367	0.154927	0.897348	1	Destabilized
CAND1_1	PROBE22.mzML	68590398	DMSO22.mzML	68405882	20uM	CAND1	Q86VP6	0.10978	1	0.286367	0.154927	0.897348	1	Destabilized
CAND1_1	PROBE21.mzML	3.20373e+07	DMSO21.mzML	9.63002e+07	20uM	CAND1	Q86VP6	0.10978	1	0.286367	0.154927	0.897348	1	Destabilized
CANX_1	PROBE23.mzML	3146297725	DMSO23.mzML	3.11872e+09	20uM	CANX	P27824	0.591285	1	0.499925	0.806399	0.491991	0.998784	Destabilized
CANX_1	PROBE11.mzML	4.08961e+09	DMSO11.mzML	5.93074e+08	100nM	CANX	P27824	0.722434	1	0.499925	0.806399	0.491991	0.998784	Destabilized
CANX_1	PROBE12.mzML	2936012380	DMSO12.mzML	3.04989e+09	100nM	CANX	P27824	0.722434	1	0.499925	0.806399	0.491991	0.998784	Destabilized
CANX_1	PROBE13.mzML	2.45193e+09	DMSO13.mzML	4398925622	100nM	CANX	P27824	0.722434	1	0.499925	0.806399	0.491991	0.998784	Destabilized
CANX_1	PROBE22.mzML	3.14827e+09	DMSO22.mzML	2185611093	20uM	CANX	P27824	0.591285	1	0.499925	0.806399	0.491991	0.998784	Destabilized
CANX_1	PROBE21.mzML	2.39371e+09	DMSO21.mzML	2737738553	20uM	CANX	P27824	0.591285	1	0.499925	0.806399	0.491991	0.998784	Destabilized
CAP1_1	PROBE23.mzML	2.48372e+09	DMSO23.mzML	3.53691e+09	20uM	CAP1	Q01518	0.825361	1	0.871089	0.317055	0.778233	1	Destabilized
CAP1_1	PROBE11.mzML	4.27178e+09	DMSO11.mzML	1.04526e+09	100nM	CAP1	Q01518	0.301951	1	0.871089	0.317055	0.778233	1	Destabilized
CAP1_1	PROBE12.mzML	3.74283e+09	DMSO12.mzML	3.41457e+09	100nM	CAP1	Q01518	0.301951	1	0.871089	0.317055	0.778233	1	Destabilized
CAP1_1	PROBE13.mzML	2.98176e+09	DMSO13.mzML	3.30851e+09	100nM	CAP1	Q01518	0.301951	1	0.871089	0.317055	0.778233	1	Destabilized
CAP1_1	PROBE22.mzML	3.87892e+09	DMSO22.mzML	2939996997	20uM	CAP1	Q01518	0.825361	1	0.871089	0.317055	0.778233	1	Destabilized
CAP1_1	PROBE21.mzML	3.16445e+09	DMSO21.mzML	3.37045e+09	20uM	CAP1	Q01518	0.825361	1	0.871089	0.317055	0.778233	1	Destabilized
CAP1_2	PROBE23.mzML	178970323	DMSO23.mzML	119667224	20uM	CAP1	Q01518	0.150505	1	1.58733	0.290011	0.797548	1	Destabilized
CAP1_2	PROBE11.mzML	242475675	DMSO11.mzML	141226213	100nM	CAP1	Q01518	0.703126	1	1.58733	0.290011	0.797548	1	Destabilized
CAP1_2	PROBE12.mzML	2.3382e+08	DMSO12.mzML	276515722	100nM	CAP1	Q01518	0.703126	1	1.58733	0.290011	0.797548	1	Destabilized
CAP1_2	PROBE13.mzML	2.55863e+08	DMSO13.mzML	258229035	100nM	CAP1	Q01518	0.703126	1	1.58733	0.290011	0.797548	1	Destabilized
CAP1_2	PROBE22.mzML	2.57449e+08	DMSO22.mzML	2.08664e+08	20uM	CAP1	Q01518	0.150505	1	1.58733	0.290011	0.797548	1	Destabilized
CAP1_2	PROBE21.mzML	3.25331e+08	DMSO21.mzML	1.56317e+08	20uM	CAP1	Q01518	0.150505	1	1.58733	0.290011	0.797548	1	Destabilized
CAP1_3	PROBE23.mzML	1.51165e+09	DMSO23.mzML	2.26577e+09	20uM	CAP1	Q01518	0.716417	1	3.71199	1.48169	0.264319	0.875803	Destabilized
CAP1_3	PROBE11.mzML	1.12198e+09	DMSO11.mzML	2.30044e+08	100nM	CAP1	Q01518	0.178784	1	3.71199	1.48169	0.264319	0.875803	Destabilized
CAP1_3	PROBE12.mzML	1.75528e+09	DMSO12.mzML	9.66037e+08	100nM	CAP1	Q01518	0.178784	1	3.71199	1.48169	0.264319	0.875803	Destabilized
CAP1_3	PROBE13.mzML	1.32498e+09	DMSO13.mzML	1.22184e+09	100nM	CAP1	Q01518	0.178784	1	3.71199	1.48169	0.264319	0.875803	Destabilized
CAP1_3	PROBE22.mzML	8.05793e+08	DMSO22.mzML	8.36237e+08	20uM	CAP1	Q01518	0.716417	1	3.71199	1.48169	0.264319	0.875803	Destabilized
CAP1_3	PROBE21.mzML	1.02485e+09	DMSO21.mzML	8.63641e+08	20uM	CAP1	Q01518	0.716417	1	3.71199	1.48169	0.264319	0.875803	Destabilized
CAP2_1	PROBE23.mzML	2843776	DMSO23.mzML	3725681	20uM	CAP2	P40123	0.301243	1	1.5361	1.4043	0.28331	0.88662	Destabilized
CAP2_1	PROBE11.mzML	4894059	DMSO11.mzML	620634	100nM	CAP2	P40123	0.640149	1	1.5361	1.4043	0.28331	0.88662	Destabilized
CAP2_1	PROBE12.mzML	3648720	DMSO12.mzML	4.93412e+06	100nM	CAP2	P40123	0.640149	1	1.5361	1.4043	0.28331	0.88662	Destabilized
CAP2_1	PROBE13.mzML	6585787	DMSO13.mzML	6519014	100nM	CAP2	P40123	0.640149	1	1.5361	1.4043	0.28331	0.88662	Destabilized
CAP2_1	PROBE22.mzML	5768078	DMSO22.mzML		20uM	CAP2	P40123	0.301243	1	1.5361	1.4043	0.28331	0.88662	Destabilized
CAP2_1	PROBE21.mzML	7.25085e+06	DMSO21.mzML	3.28274e+06	20uM	CAP2	P40123	0.301243	1	1.5361	1.4043	0.28331	0.88662	Destabilized
CAP2_2	PROBE23.mzML	18311630	DMSO23.mzML		20uM	CAP2	P40123	0.178557	1	0.980723	0.471815	0.674372	1	Destabilized
CAP2_2	PROBE11.mzML	3.21221e+06	DMSO11.mzML	1185962	100nM	CAP2	P40123	0.424912	1	0.980723	0.471815	0.674372	1	Destabilized
CAP2_2	PROBE12.mzML	8435955	DMSO12.mzML	13003298	100nM	CAP2	P40123	0.424912	1	0.980723	0.471815	0.674372	1	Destabilized
CAP2_2	PROBE13.mzML	185831111	DMSO13.mzML	4.25825e+06	100nM	CAP2	P40123	0.424912	1	0.980723	0.471815	0.674372	1	Destabilized
CAP2_2	PROBE22.mzML	22679692	DMSO22.mzML	9100124	20uM	CAP2	P40123	0.178557	1	0.980723	0.471815	0.674372	1	Destabilized
CAP2_2	PROBE21.mzML	9.66489e+06	DMSO21.mzML	9091015	20uM	CAP2	P40123	0.178557	1	0.980723	0.471815	0.674372	1	Destabilized
CAPG_1	PROBE23.mzML	893008656	DMSO23.mzML	1.25825e+09	20uM	CAPG	P40121	0.928385	1	0.556088	0.495906	0.659312	1	Stabilized
CAPG_1	PROBE11.mzML	990585879	DMSO11.mzML	2.93039e+08	100nM	CAPG	P40121	0.737546	1	0.556088	0.495906	0.659312	1	Stabilized
CAPG_1	PROBE12.mzML	6.85905e+08	DMSO12.mzML	1.14544e+09	100nM	CAPG	P40121	0.737546	1	0.556088	0.495906	0.659312	1	Stabilized
CAPG_1	PROBE13.mzML	7.13709e+08	DMSO13.mzML	1.32867e+09	100nM	CAPG	P40121	0.737546	1	0.556088	0.495906	0.659312	1	Stabilized
CAPG_1	PROBE22.mzML	1221862758	DMSO22.mzML	991303909	20uM	CAPG	P40121	0.928385	1	0.556088	0.495906	0.659312	1	Stabilized
CAPG_1	PROBE21.mzML	1.17428e+09	DMSO21.mzML	1.00085e+09	20uM	CAPG	P40121	0.928385	1	0.556088	0.495906	0.659312	1	Stabilized
CAPN1_1	PROBE23.mzML	9.69945e+08	DMSO23.mzML	7.10629e+08	20uM	CAPN1	P07384	0.686709	1	0.73635	0.292752	0.795577	1	Destabilized
CAPN1_1	PROBE11.mzML	8.00278e+08	DMSO11.mzML	1.684e+08	100nM	CAPN1	P07384	0.594308	1	0.73635	0.292752	0.795577	1	Destabilized
CAPN1_1	PROBE12.mzML	7.00225e+08	DMSO12.mzML	748191779	100nM	CAPN1	P07384	0.594308	1	0.73635	0.292752	0.795577	1	Destabilized
CAPN1_1	PROBE13.mzML	810143329	DMSO13.mzML	9.50797e+08	100nM	CAPN1	P07384	0.594308	1	0.73635	0.292752	0.795577	1	Destabilized
CAPN1_1	PROBE22.mzML	715112692	DMSO22.mzML	7.59373e+08	20uM	CAPN1	P07384	0.686709	1	0.73635	0.292752	0.795577	1	Destabilized
CAPN1_1	PROBE21.mzML	790261111	DMSO21.mzML	8.84818e+08	20uM	CAPN1	P07384	0.686709	1	0.73635	0.292752	0.795577	1	Destabilized
CAPN1_2	PROBE23.mzML	790847549	DMSO23.mzML	5.25309e+08	20uM	CAPN1	P07384	0.755928	1	0.0762126	0.0374684	0.980828	1	Stabilized
CAPN1_2	PROBE11.mzML	480635797	DMSO11.mzML	143787849	100nM	CAPN1	P07384	0.790128	1	0.0762126	0.0374684	0.980828	1	Stabilized
CAPN1_2	PROBE12.mzML	3.33787e+08	DMSO12.mzML	5.4491e+08	100nM	CAPN1	P07384	0.790128	1	0.0762126	0.0374684	0.980828	1	Stabilized
CAPN1_2	PROBE13.mzML	2.01074e+08	DMSO13.mzML	452377697	100nM	CAPN1	P07384	0.790128	1	0.0762126	0.0374684	0.980828	1	Stabilized
CAPN1_2	PROBE22.mzML	404503514	DMSO22.mzML	449294074	20uM	CAPN1	P07384	0.755928	1	0.0762126	0.0374684	0.980828	1	Stabilized
CAPN1_2	PROBE21.mzML	3.98011e+08	DMSO21.mzML	4.79089e+08	20uM	CAPN1	P07384	0.755928	1	0.0762126	0.0374684	0.980828	1	Stabilized
CAPN2_2	PROBE22.mzML	3784854	DMSO22.mzML		20uM	CAPN2	P17655	1	1	3.9016	3.07798	0.0711814	0.590215	Destabilized
CAPNS1_1	PROBE23.mzML	62475944	DMSO23.mzML	81842822	20uM	CAPNS1	P04632	0.420512	1	2.33561	0.893091	0.453503	0.977868	Destabilized
CAPNS1_1	PROBE11.mzML	2.45089e+07	DMSO11.mzML	4.12051e+07	100nM	CAPNS1	P04632	0.625116	1	2.33561	0.893091	0.453503	0.977868	Destabilized
CAPNS1_1	PROBE12.mzML	8.53857e+07	DMSO12.mzML	3.44021e+07	100nM	CAPNS1	P04632	0.625116	1	2.33561	0.893091	0.453503	0.977868	Destabilized
CAPNS1_1	PROBE13.mzML	6.09868e+07	DMSO13.mzML	6.31062e+07	100nM	CAPNS1	P04632	0.625116	1	2.33561	0.893091	0.453503	0.977868	Destabilized
CAPNS1_1	PROBE22.mzML	72436163	DMSO22.mzML	4.78353e+07	20uM	CAPNS1	P04632	0.420512	1	2.33561	0.893091	0.453503	0.977868	Destabilized
CAPNS1_1	PROBE21.mzML	1.29509e+08	DMSO21.mzML	69664560	20uM	CAPNS1	P04632	0.420512	1	2.33561	0.893091	0.453503	0.977868	Destabilized
CAPNS1_2	PROBE23.mzML	2.87274e+06	DMSO23.mzML	2.95596e+06	20uM	CAPNS1	P04632	0.410658	1	1.23292	0.524884	0.641604	1	Destabilized
CAPNS1_2	PROBE11.mzML	4.03068e+06	DMSO11.mzML	4.35027e+06	100nM	CAPNS1	P04632	0.496619	1	1.23292	0.524884	0.641604	1	Destabilized
CAPNS1_2	PROBE12.mzML	7622806	DMSO12.mzML		100nM	CAPNS1	P04632	0.496619	1	1.23292	0.524884	0.641604	1	Destabilized
CAPNS1_2	PROBE13.mzML	1.07424e+06	DMSO13.mzML	8829029	100nM	CAPNS1	P04632	0.496619	1	1.23292	0.524884	0.641604	1	Destabilized
CAPNS1_2	PROBE22.mzML	2177539	DMSO22.mzML	2310266	20uM	CAPNS1	P04632	0.410658	1	1.23292	0.524884	0.641604	1	Destabilized
CAPNS1_2	PROBE21.mzML	2.69544e+06	DMSO21.mzML	4882659	20uM	CAPNS1	P04632	0.410658	1	1.23292	0.524884	0.641604	1	Destabilized
CAPRIN1_1	PROBE23.mzML	8063926	DMSO23.mzML	6.77048e+06	20uM	CAPRIN1	Q14444	0.23585	1	0.616747	0.274639	0.808658	1	Destabilized
CAPRIN1_1	PROBE11.mzML	7763152	DMSO11.mzML	12639846	100nM	CAPRIN1	Q14444	0.293857	1	0.616747	0.274639	0.808658	1	Destabilized
CAPRIN1_1	PROBE12.mzML	5596618	DMSO12.mzML	28368444	100nM	CAPRIN1	Q14444	0.293857	1	0.616747	0.274639	0.808658	1	Destabilized
CAPRIN1_1	PROBE13.mzML	2579011	DMSO13.mzML	4.46686e+06	100nM	CAPRIN1	Q14444	0.293857	1	0.616747	0.274639	0.808658	1	Destabilized
CAPRIN1_1	PROBE22.mzML		DMSO22.mzML	20385520	20uM	CAPRIN1	Q14444	0.23585	1	0.616747	0.274639	0.808658	1	Destabilized
CAPRIN1_1	PROBE21.mzML	3746274	DMSO21.mzML	11057825	20uM	CAPRIN1	Q14444	0.23585	1	0.616747	0.274639	0.808658	1	Destabilized
CAPZA1_1	PROBE23.mzML	1426356270	DMSO23.mzML	1.6774e+09	20uM	CAPZA1	P52907	0.555031	1	0.450907	0.135355	0.911928	1	Stabilized
CAPZA1_1	PROBE11.mzML	1.81387e+09	DMSO11.mzML	3.26899e+08	100nM	CAPZA1	P52907	0.702611	1	0.450907	0.135355	0.911928	1	Stabilized
CAPZA1_1	PROBE12.mzML	2.00869e+09	DMSO12.mzML	1795412648	100nM	CAPZA1	P52907	0.702611	1	0.450907	0.135355	0.911928	1	Stabilized
CAPZA1_1	PROBE13.mzML	1.64924e+09	DMSO13.mzML	2498870962	100nM	CAPZA1	P52907	0.702611	1	0.450907	0.135355	0.911928	1	Stabilized
CAPZA1_1	PROBE22.mzML	2679162992	DMSO22.mzML	1.90734e+09	20uM	CAPZA1	P52907	0.555031	1	0.450907	0.135355	0.911928	1	Stabilized
CAPZA1_1	PROBE21.mzML	2.28158e+09	DMSO21.mzML	2013373574	20uM	CAPZA1	P52907	0.555031	1	0.450907	0.135355	0.911928	1	Stabilized
CAPZA1_2	PROBE23.mzML	2.19461e+08	DMSO23.mzML	4.28987e+08	20uM	CAPZA1	P52907	0.219182	1	5.23286	2.3182	0.129239	0.711811	Stabilized
CAPZA1_2	PROBE11.mzML	3.37738e+08	DMSO11.mzML	9.54736e+06	100nM	CAPZA1	P52907	0.54357	1	5.23286	2.3182	0.129239	0.711811	Stabilized
CAPZA1_2	PROBE12.mzML	168300247	DMSO12.mzML	589240884	100nM	CAPZA1	P52907	0.54357	1	5.23286	2.3182	0.129239	0.711811	Stabilized
CAPZA1_2	PROBE13.mzML	2.6853e+08	DMSO13.mzML	6.07549e+08	100nM	CAPZA1	P52907	0.54357	1	5.23286	2.3182	0.129239	0.711811	Stabilized
CAPZA1_2	PROBE22.mzML	254187728	DMSO22.mzML	3.108e+08	20uM	CAPZA1	P52907	0.219182	1	5.23286	2.3182	0.129239	0.711811	Stabilized
CAPZA1_2	PROBE21.mzML	2.32838e+08	DMSO21.mzML	2.46848e+08	20uM	CAPZA1	P52907	0.219182	1	5.23286	2.3182	0.129239	0.711811	Stabilized
CAPZA2_1	PROBE23.mzML	921685698	DMSO23.mzML	1.18729e+09	20uM	CAPZA2	P47755	0.737458	1	2.61301	1.91161	0.181543	0.791905	Destabilized
CAPZA2_1	PROBE11.mzML	1203025342	DMSO11.mzML	54028988	100nM	CAPZA2	P47755	0.953511	1	2.61301	1.91161	0.181543	0.791905	Destabilized
CAPZA2_1	PROBE12.mzML	6.20112e+08	DMSO12.mzML	691333239	100nM	CAPZA2	P47755	0.953511	1	2.61301	1.91161	0.181543	0.791905	Destabilized
CAPZA2_1	PROBE13.mzML	567271026	DMSO13.mzML	1747514703	100nM	CAPZA2	P47755	0.953511	1	2.61301	1.91161	0.181543	0.791905	Destabilized
CAPZA2_1	PROBE22.mzML	7.54419e+08	DMSO22.mzML	7.74094e+08	20uM	CAPZA2	P47755	0.737458	1	2.61301	1.91161	0.181543	0.791905	Destabilized
CAPZA2_1	PROBE21.mzML	1149599971	DMSO21.mzML	1.04411e+09	20uM	CAPZA2	P47755	0.737458	1	2.61301	1.91161	0.181543	0.791905	Destabilized
CAPZB_1	PROBE23.mzML	993715668	DMSO23.mzML	1219017458	20uM	CAPZB	P47756	0.702859	1	0.823063	0.312628	0.781374	1	Destabilized
CAPZB_1	PROBE11.mzML	1656535700	DMSO11.mzML	1.51124e+08	100nM	CAPZB	P47756	0.320559	1	0.823063	0.312628	0.781374	1	Destabilized
CAPZB_1	PROBE12.mzML	1013085728	DMSO12.mzML	1225897401	100nM	CAPZB	P47756	0.320559	1	0.823063	0.312628	0.781374	1	Destabilized
CAPZB_1	PROBE13.mzML	782874168	DMSO13.mzML	691026072	100nM	CAPZB	P47756	0.320559	1	0.823063	0.312628	0.781374	1	Destabilized
CAPZB_1	PROBE22.mzML	1184343424	DMSO22.mzML	1130280540	20uM	CAPZB	P47756	0.702859	1	0.823063	0.312628	0.781374	1	Destabilized
CAPZB_1	PROBE21.mzML	1209314432	DMSO21.mzML	1132346431	20uM	CAPZB	P47756	0.702859	1	0.823063	0.312628	0.781374	1	Destabilized
CAPZB_2	PROBE23.mzML	640694236	DMSO23.mzML	4.63905e+08	20uM	CAPZB	P47756	0.720926	1	4.99224	0.975546	0.41984	0.958791	Destabilized
CAPZB_2	PROBE11.mzML	836289276	DMSO11.mzML	5.25368e+07	100nM	CAPZB	P47756	0.196467	1	4.99224	0.975546	0.41984	0.958791	Destabilized
CAPZB_2	PROBE12.mzML	3.49405e+08	DMSO12.mzML	4.45188e+08	100nM	CAPZB	P47756	0.196467	1	4.99224	0.975546	0.41984	0.958791	Destabilized
CAPZB_2	PROBE13.mzML	4.16745e+08	DMSO13.mzML	206637040	100nM	CAPZB	P47756	0.196467	1	4.99224	0.975546	0.41984	0.958791	Destabilized
CAPZB_2	PROBE22.mzML	565796959	DMSO22.mzML	6.28332e+08	20uM	CAPZB	P47756	0.720926	1	4.99224	0.975546	0.41984	0.958791	Destabilized
CAPZB_2	PROBE21.mzML	5.13329e+08	DMSO21.mzML	5.5794e+08	20uM	CAPZB	P47756	0.720926	1	4.99224	0.975546	0.41984	0.958791	Destabilized
CARHSP1_1	PROBE23.mzML	1522106750	DMSO23.mzML	1.48354e+09	20uM	CARHSP1	Q9Y2V2	0.1906	1	0.185946	0.117616	0.925049	1	Stabilized
CARHSP1_1	PROBE11.mzML	849560886	DMSO11.mzML	311902848	100nM	CARHSP1	Q9Y2V2	0.909744	1	0.185946	0.117616	0.925049	1	Stabilized
CARHSP1_1	PROBE12.mzML	1087976028	DMSO12.mzML	1.05215e+09	100nM	CARHSP1	Q9Y2V2	0.909744	1	0.185946	0.117616	0.925049	1	Stabilized
CARHSP1_1	PROBE13.mzML	1.34156e+09	DMSO13.mzML	1750000343	100nM	CARHSP1	Q9Y2V2	0.909744	1	0.185946	0.117616	0.925049	1	Stabilized
CARHSP1_1	PROBE22.mzML	1519423357	DMSO22.mzML	862134351	20uM	CARHSP1	Q9Y2V2	0.1906	1	0.185946	0.117616	0.925049	1	Stabilized
CARHSP1_1	PROBE21.mzML	1.4642e+09	DMSO21.mzML	1108041844	20uM	CARHSP1	Q9Y2V2	0.1906	1	0.185946	0.117616	0.925049	1	Stabilized
CARM1_1	PROBE23.mzML	1.45316e+07	DMSO23.mzML	14725820	20uM	CARM1	Q86X55	0.392449	1	4.31991	3.72013	0.04457	0.489638	Destabilized
CARM1_1	PROBE11.mzML	19279282	DMSO11.mzML	2.65578e+06	100nM	CARM1	Q86X55	0.660595	1	4.31991	3.72013	0.04457	0.489638	Destabilized
CARM1_1	PROBE12.mzML	16867663	DMSO12.mzML	27098882	100nM	CARM1	Q86X55	0.660595	1	4.31991	3.72013	0.04457	0.489638	Destabilized
CARM1_1	PROBE13.mzML	1.54584e+07	DMSO13.mzML	10793773	100nM	CARM1	Q86X55	0.660595	1	4.31991	3.72013	0.04457	0.489638	Destabilized
CARM1_1	PROBE22.mzML	17364458	DMSO22.mzML	21897039	20uM	CARM1	Q86X55	0.392449	1	4.31991	3.72013	0.04457	0.489638	Destabilized
CARM1_1	PROBE21.mzML	19939173	DMSO21.mzML	27070340	20uM	CARM1	Q86X55	0.392449	1	4.31991	3.72013	0.04457	0.489638	Destabilized
CARM1_2	PROBE23.mzML	58248094	DMSO23.mzML	61898579	20uM	CARM1	Q86X55	0.533716	1	3.94661	0.283054	0.802565	1	Stabilized
CARM1_2	PROBE11.mzML	7493161	DMSO11.mzML	5489446	100nM	CARM1	Q86X55	0.829392	1	3.94661	0.283054	0.802565	1	Stabilized
CARM1_2	PROBE12.mzML	53579135	DMSO12.mzML	3.05477e+07	100nM	CARM1	Q86X55	0.829392	1	3.94661	0.283054	0.802565	1	Stabilized
CARM1_2	PROBE13.mzML	48010006	DMSO13.mzML	58485268	100nM	CARM1	Q86X55	0.829392	1	3.94661	0.283054	0.802565	1	Stabilized
CARM1_2	PROBE22.mzML	43164920	DMSO22.mzML	46454406	20uM	CARM1	Q86X55	0.533716	1	3.94661	0.283054	0.802565	1	Stabilized
CARM1_2	PROBE21.mzML	2.2623e+07	DMSO21.mzML	40834034	20uM	CARM1	Q86X55	0.533716	1	3.94661	0.283054	0.802565	1	Stabilized
CARS2_2	PROBE11.mzML		DMSO11.mzML		100nM	CARS2	Q9HA77	1	1	10.3061	1.52202	0.254985	0.868999	Destabilized
CARS2_2	PROBE12.mzML	865277	DMSO12.mzML	634736	100nM	CARS2	Q9HA77	1	1	10.3061	1.52202	0.254985	0.868999	Destabilized
CARS2_2	PROBE13.mzML		DMSO13.mzML	1287323	100nM	CARS2	Q9HA77	1	1	10.3061	1.52202	0.254985	0.868999	Destabilized
CARS2_2	PROBE22.mzML		DMSO22.mzML	1126704	20uM	CARS2	Q9HA77	1	1	10.3061	1.52202	0.254985	0.868999	Destabilized
CARS_1	PROBE23.mzML	3.35779e+08	DMSO23.mzML	438761479	20uM	CARS		0.410934	1	0.903083	1.0781	0.381662	0.93957	Destabilized
CARS_1	PROBE11.mzML	403213061	DMSO11.mzML	1.10203e+08	100nM	CARS		0.828565	1	0.903083	1.0781	0.381662	0.93957	Destabilized
CARS_1	PROBE12.mzML	342963210	DMSO12.mzML	395533527	100nM	CARS		0.828565	1	0.903083	1.0781	0.381662	0.93957	Destabilized
CARS_1	PROBE13.mzML	317355040	DMSO13.mzML	474890273	100nM	CARS		0.828565	1	0.903083	1.0781	0.381662	0.93957	Destabilized
CARS_1	PROBE22.mzML	360903787	DMSO22.mzML	387528357	20uM	CARS		0.410934	1	0.903083	1.0781	0.381662	0.93957	Destabilized
CARS_1	PROBE21.mzML	437089705	DMSO21.mzML	4.05e+08	20uM	CARS		0.410934	1	0.903083	1.0781	0.381662	0.93957	Destabilized
CASP2_1	PROBE23.mzML	1218834	DMSO23.mzML	2321142	20uM	CASP2	P42575	0.985309	1	1.39535	1.49892	0.260286	0.872668	Destabilized
CASP2_1	PROBE11.mzML	4743826	DMSO11.mzML		100nM	CASP2	P42575	1	1	1.39535	1.49892	0.260286	0.872668	Destabilized
CASP2_1	PROBE12.mzML		DMSO12.mzML	820588	100nM	CASP2	P42575	1	1	1.39535	1.49892	0.260286	0.872668	Destabilized
CASP2_1	PROBE22.mzML	2162868	DMSO22.mzML	1.09299e+06	20uM	CASP2	P42575	0.985309	1	1.39535	1.49892	0.260286	0.872668	Destabilized
CASP2_1	PROBE21.mzML		DMSO21.mzML		20uM	CASP2	P42575	0.985309	1	1.39535	1.49892	0.260286	0.872668	Destabilized
CASP3_1	PROBE23.mzML	146941095	DMSO23.mzML	217151816	20uM	CASP3	P42574	0.139228	1	1.8684	1.26701	0.32083	0.913458	Destabilized
CASP3_1	PROBE11.mzML	219049594	DMSO11.mzML	4.76913e+07	100nM	CASP3	P42574	0.44059	1	1.8684	1.26701	0.32083	0.913458	Destabilized
CASP3_1	PROBE12.mzML	118080562	DMSO12.mzML	337942690	100nM	CASP3	P42574	0.44059	1	1.8684	1.26701	0.32083	0.913458	Destabilized
CASP3_1	PROBE13.mzML	99507000	DMSO13.mzML	3.29581e+08	100nM	CASP3	P42574	0.44059	1	1.8684	1.26701	0.32083	0.913458	Destabilized
CASP3_1	PROBE22.mzML	12682954	DMSO22.mzML	116629838	20uM	CASP3	P42574	0.139228	1	1.8684	1.26701	0.32083	0.913458	Destabilized
CASP3_1	PROBE21.mzML	57324479	DMSO21.mzML	160043383	20uM	CASP3	P42574	0.139228	1	1.8684	1.26701	0.32083	0.913458	Destabilized
CAST_1	PROBE23.mzML	1.14802e+08	DMSO23.mzML	1.1827e+08	20uM	CAST	P20810	0.657862	1	0.828087	0.315861	0.779079	1	Stabilized
CAST_1	PROBE11.mzML	1.55412e+08	DMSO11.mzML	1.43878e+07	100nM	CAST	P20810	0.842075	1	0.828087	0.315861	0.779079	1	Stabilized
CAST_1	PROBE12.mzML	97504394	DMSO12.mzML	120061712	100nM	CAST	P20810	0.842075	1	0.828087	0.315861	0.779079	1	Stabilized
CAST_1	PROBE13.mzML	104349261	DMSO13.mzML	274972131	100nM	CAST	P20810	0.842075	1	0.828087	0.315861	0.779079	1	Stabilized
CAST_1	PROBE22.mzML	1.35678e+08	DMSO22.mzML	169616656	20uM	CAST	P20810	0.657862	1	0.828087	0.315861	0.779079	1	Stabilized
CAST_1	PROBE21.mzML	6.64567e+07	DMSO21.mzML	77474312	20uM	CAST	P20810	0.657862	1	0.828087	0.315861	0.779079	1	Stabilized
CAST_2	PROBE23.mzML	5.74984e+07	DMSO23.mzML	97907707	20uM	CAST	P20810	0.805349	1	1.87352	0.875167	0.461192	0.981896	Destabilized
CAST_2	PROBE11.mzML	9.21459e+07	DMSO11.mzML	13368400	100nM	CAST	P20810	0.933693	1	1.87352	0.875167	0.461192	0.981896	Destabilized
CAST_2	PROBE12.mzML	62061648	DMSO12.mzML	88441732	100nM	CAST	P20810	0.933693	1	1.87352	0.875167	0.461192	0.981896	Destabilized
CAST_2	PROBE13.mzML	59799109	DMSO13.mzML	1.03987e+08	100nM	CAST	P20810	0.933693	1	1.87352	0.875167	0.461192	0.981896	Destabilized
CAST_2	PROBE22.mzML	75799235	DMSO22.mzML	70073730	20uM	CAST	P20810	0.805349	1	1.87352	0.875167	0.461192	0.981896	Destabilized
CAST_2	PROBE21.mzML	89264011	DMSO21.mzML	6.54066e+07	20uM	CAST	P20810	0.805349	1	1.87352	0.875167	0.461192	0.981896	Destabilized
CBFB_1	PROBE23.mzML	1.3832e+08	DMSO23.mzML	4.81211e+08	20uM	CBFB	Q13951	0.106563	1	0.425374	0.640311	0.575446	1	Destabilized
CBFB_1	PROBE11.mzML	3.75646e+08	DMSO11.mzML	32920786	100nM	CBFB	Q13951	0.812018	1	0.425374	0.640311	0.575446	1	Destabilized
CBFB_1	PROBE12.mzML	274618001	DMSO12.mzML	3.55524e+08	100nM	CBFB	Q13951	0.812018	1	0.425374	0.640311	0.575446	1	Destabilized
CBFB_1	PROBE13.mzML	269701152	DMSO13.mzML	685931418	100nM	CBFB	Q13951	0.812018	1	0.425374	0.640311	0.575446	1	Destabilized
CBFB_1	PROBE22.mzML	170109085	DMSO22.mzML	234344032	20uM	CBFB	Q13951	0.106563	1	0.425374	0.640311	0.575446	1	Destabilized
CBFB_1	PROBE21.mzML	188210410	DMSO21.mzML	3.6524e+08	20uM	CBFB	Q13951	0.106563	1	0.425374	0.640311	0.575446	1	Destabilized
CBLB_2	PROBE23.mzML		DMSO23.mzML	2.22275e+06	20uM	CBLB	Q13191	1	1	0.0962577	0.112956	0.928474	1	Destabilized
CBLB_2	PROBE11.mzML		DMSO11.mzML		100nM	CBLB	Q13191	1	1	0.0962577	0.112956	0.928474	1	Destabilized
CBLB_2	PROBE12.mzML	3022633	DMSO12.mzML	16938529	100nM	CBLB	Q13191	1	1	0.0962577	0.112956	0.928474	1	Destabilized
CBLB_2	PROBE13.mzML		DMSO13.mzML	8093860	100nM	CBLB	Q13191	1	1	0.0962577	0.112956	0.928474	1	Destabilized
CBLB_2	PROBE22.mzML	3.33e+06	DMSO22.mzML		20uM	CBLB	Q13191	1	1	0.0962577	0.112956	0.928474	1	Destabilized
CBL_1	PROBE23.mzML		DMSO23.mzML	6424685	20uM	CBL	P22681	1	1	0.254397	0.222484	0.846948	1	Stabilized
CBL_1	PROBE11.mzML	14748152	DMSO11.mzML		100nM	CBL	P22681	1	1	0.254397	0.222484	0.846948	1	Stabilized
CBL_1	PROBE12.mzML		DMSO12.mzML	6.47386e+06	100nM	CBL	P22681	1	1	0.254397	0.222484	0.846948	1	Stabilized
CBL_1	PROBE22.mzML		DMSO22.mzML	25102264	20uM	CBL	P22681	1	1	0.254397	0.222484	0.846948	1	Stabilized
CBL_1	PROBE21.mzML		DMSO21.mzML	3990565	20uM	CBL	P22681	1	1	0.254397	0.222484	0.846948	1	Stabilized
CBR1_1	PROBE23.mzML	452167127	DMSO23.mzML	5.53289e+08	20uM	CBR1	P16152	0.467389	1	0.846013	1.12819	0.364392	0.933839	Destabilized
CBR1_1	PROBE11.mzML	333431686	DMSO11.mzML	67131105	100nM	CBR1	P16152	0.678295	1	0.846013	1.12819	0.364392	0.933839	Destabilized
CBR1_1	PROBE12.mzML	422683186	DMSO12.mzML	441257620	100nM	CBR1	P16152	0.678295	1	0.846013	1.12819	0.364392	0.933839	Destabilized
CBR1_1	PROBE13.mzML	3.03994e+08	DMSO13.mzML	380808020	100nM	CBR1	P16152	0.678295	1	0.846013	1.12819	0.364392	0.933839	Destabilized
CBR1_1	PROBE22.mzML	490273922	DMSO22.mzML	378194828	20uM	CBR1	P16152	0.467389	1	0.846013	1.12819	0.364392	0.933839	Destabilized
CBR1_1	PROBE21.mzML	285474409	DMSO21.mzML	4.92587e+08	20uM	CBR1	P16152	0.467389	1	0.846013	1.12819	0.364392	0.933839	Destabilized
CBX1_1	PROBE23.mzML	48202698	DMSO23.mzML	7.33535e+07	20uM	CBX1	P83916	0.658213	1	1.32768	0.517921	0.645818	1	Destabilized
CBX1_1	PROBE11.mzML	3.3446e+07	DMSO11.mzML	12290694	100nM	CBX1	P83916	0.999627	1	1.32768	0.517921	0.645818	1	Destabilized
CBX1_1	PROBE12.mzML	95293971	DMSO12.mzML	8.1352e+07	100nM	CBX1	P83916	0.999627	1	1.32768	0.517921	0.645818	1	Destabilized
CBX1_1	PROBE13.mzML	64270387	DMSO13.mzML	99319476	100nM	CBX1	P83916	0.999627	1	1.32768	0.517921	0.645818	1	Destabilized
CBX1_1	PROBE22.mzML	1.07968e+08	DMSO22.mzML	77294242	20uM	CBX1	P83916	0.658213	1	1.32768	0.517921	0.645818	1	Destabilized
CBX1_1	PROBE21.mzML	2.19341e+07	DMSO21.mzML	6.68512e+07	20uM	CBX1	P83916	0.658213	1	1.32768	0.517921	0.645818	1	Destabilized
CBX3_1	PROBE23.mzML	84955922	DMSO23.mzML	1.41282e+08	20uM	CBX3	Q13185	0.33813	1	0.184086	0.118465	0.924424	1	Stabilized
CBX3_1	PROBE11.mzML	125903017	DMSO11.mzML	200155979	100nM	CBX3	Q13185	0.381823	1	0.184086	0.118465	0.924424	1	Stabilized
CBX3_1	PROBE12.mzML	1.0904e+08	DMSO12.mzML	745652036	100nM	CBX3	Q13185	0.381823	1	0.184086	0.118465	0.924424	1	Stabilized
CBX3_1	PROBE13.mzML	1.1025e+08	DMSO13.mzML	8.162e+07	100nM	CBX3	Q13185	0.381823	1	0.184086	0.118465	0.924424	1	Stabilized
CBX3_1	PROBE22.mzML	105273732	DMSO22.mzML	310317623	20uM	CBX3	Q13185	0.33813	1	0.184086	0.118465	0.924424	1	Stabilized
CBX3_1	PROBE21.mzML	1.0682e+08	DMSO21.mzML	9.24913e+07	20uM	CBX3	Q13185	0.33813	1	0.184086	0.118465	0.924424	1	Stabilized
CBX5_1	PROBE23.mzML	233802298	DMSO23.mzML	427616508	20uM	CBX5	P45973	0.84034	1	1.00261	0.725468	0.530994	1	Destabilized
CBX5_1	PROBE11.mzML	1.26607e+08	DMSO11.mzML	20413043	100nM	CBX5	P45973	0.211148	1	1.00261	0.725468	0.530994	1	Destabilized
CBX5_1	PROBE12.mzML	276907940	DMSO12.mzML	95670224	100nM	CBX5	P45973	0.211148	1	1.00261	0.725468	0.530994	1	Destabilized
CBX5_1	PROBE13.mzML	98194903	DMSO13.mzML	90559687	100nM	CBX5	P45973	0.211148	1	1.00261	0.725468	0.530994	1	Destabilized
CBX5_1	PROBE22.mzML	2.19183e+08	DMSO22.mzML	7.35281e+07	20uM	CBX5	P45973	0.84034	1	1.00261	0.725468	0.530994	1	Destabilized
CBX5_1	PROBE21.mzML	186050835	DMSO21.mzML	209019820	20uM	CBX5	P45973	0.84034	1	1.00261	0.725468	0.530994	1	Destabilized
CC2D1A_3	PROBE22.mzML	1218623	DMSO22.mzML		20uM	CC2D1A	Q6P1N0	1	1	1.54214	0.382592	0.732792	1	Stabilized
CC2D1A_3	PROBE21.mzML		DMSO21.mzML	851200	20uM	CC2D1A	Q6P1N0	1	1	1.54214	0.382592	0.732792	1	Stabilized
CCAR1_2	PROBE23.mzML		DMSO23.mzML	5821463	20uM	CCAR1	Q8IX12	1	1	1.09537	0.716466	0.535524	1	Destabilized
CCAR1_2	PROBE21.mzML	3679758	DMSO21.mzML		20uM	CCAR1	Q8IX12	1	1	1.09537	0.716466	0.535524	1	Destabilized
CCAR2_2	PROBE23.mzML	220116208	DMSO23.mzML	3.48419e+08	20uM	CCAR2	Q8N163	0.0841983	1	0.125631	0.0622987	0.964558	1	Stabilized
CCAR2_2	PROBE11.mzML	2.36968e+08	DMSO11.mzML	38723257	100nM	CCAR2	Q8N163	0.744086	1	0.125631	0.0622987	0.964558	1	Stabilized
CCAR2_2	PROBE12.mzML	148173516	DMSO12.mzML	3.3875e+08	100nM	CCAR2	Q8N163	0.744086	1	0.125631	0.0622987	0.964558	1	Stabilized
CCAR2_2	PROBE13.mzML	99580829	DMSO13.mzML	2.10697e+08	100nM	CCAR2	Q8N163	0.744086	1	0.125631	0.0622987	0.964558	1	Stabilized
CCAR2_2	PROBE22.mzML	160330347	DMSO22.mzML	267988415	20uM	CCAR2	Q8N163	0.0841983	1	0.125631	0.0622987	0.964558	1	Stabilized
CCAR2_2	PROBE21.mzML	243210413	DMSO21.mzML	262856031	20uM	CCAR2	Q8N163	0.0841983	1	0.125631	0.0622987	0.964558	1	Stabilized
CCDC117_1	PROBE11.mzML		DMSO11.mzML	1.19689e+06	100nM	CCDC117	Q8IWD4	1	1	1.89722	0.327821	0.770631	1	Destabilized
CCDC117_1	PROBE22.mzML	1.69606e+06	DMSO22.mzML		20uM	CCDC117	Q8IWD4	1	1	1.89722	0.327821	0.770631	1	Destabilized
CCDC12_2	PROBE23.mzML	6241069	DMSO23.mzML	15964906	20uM	CCDC12	Q8WUD4	0.663429	1	2.11268	0.803125	0.49351	0.998784	Destabilized
CCDC12_2	PROBE11.mzML	7.98939e+06	DMSO11.mzML	1.27086e+06	100nM	CCDC12	Q8WUD4	0.775092	1	2.11268	0.803125	0.49351	0.998784	Destabilized
CCDC12_2	PROBE12.mzML	9289028	DMSO12.mzML	10391234	100nM	CCDC12	Q8WUD4	0.775092	1	2.11268	0.803125	0.49351	0.998784	Destabilized
CCDC12_2	PROBE13.mzML	8310788	DMSO13.mzML	18926388	100nM	CCDC12	Q8WUD4	0.775092	1	2.11268	0.803125	0.49351	0.998784	Destabilized
CCDC12_2	PROBE22.mzML	16407078	DMSO22.mzML	3913347	20uM	CCDC12	Q8WUD4	0.663429	1	2.11268	0.803125	0.49351	0.998784	Destabilized
CCDC12_2	PROBE21.mzML	15697682	DMSO21.mzML	11689179	20uM	CCDC12	Q8WUD4	0.663429	1	2.11268	0.803125	0.49351	0.998784	Destabilized
CCDC134_1	PROBE23.mzML		DMSO23.mzML	3757204	20uM	CCDC134	Q9H6E4	1	1	0.393666	0.284447	0.801559	1	Stabilized
CCDC134_1	PROBE11.mzML		DMSO11.mzML	1886784	100nM	CCDC134	Q9H6E4	1	1	0.393666	0.284447	0.801559	1	Stabilized
CCDC134_1	PROBE12.mzML		DMSO12.mzML	6221846	100nM	CCDC134	Q9H6E4	1	1	0.393666	0.284447	0.801559	1	Stabilized
CCDC134_1	PROBE13.mzML		DMSO13.mzML	6000950	100nM	CCDC134	Q9H6E4	1	1	0.393666	0.284447	0.801559	1	Stabilized
CCDC134_1	PROBE22.mzML		DMSO22.mzML	6.2968e+06	20uM	CCDC134	Q9H6E4	1	1	0.393666	0.284447	0.801559	1	Stabilized
CCDC134_1	PROBE21.mzML		DMSO21.mzML	7.92634e+06	20uM	CCDC134	Q9H6E4	1	1	0.393666	0.284447	0.801559	1	Stabilized
CCDC43_1	PROBE23.mzML		DMSO23.mzML		20uM	CCDC43	Q96MW1	0.38921	1	4.51014	3.06233	0.0720265	0.592416	Destabilized
CCDC43_1	PROBE11.mzML	2450756	DMSO11.mzML		100nM	CCDC43	Q96MW1			4.51014	3.06233	0.0720265	0.592416	Destabilized
CCDC43_1	PROBE12.mzML	699376	DMSO12.mzML	1.48439e+06	100nM	CCDC43	Q96MW1			4.51014	3.06233	0.0720265	0.592416	Destabilized
CCDC43_1	PROBE13.mzML		DMSO13.mzML		100nM	CCDC43	Q96MW1			4.51014	3.06233	0.0720265	0.592416	Destabilized
CCDC43_1	PROBE22.mzML	909584	DMSO22.mzML	3.58239e+06	20uM	CCDC43	Q96MW1	0.38921	1	4.51014	3.06233	0.0720265	0.592416	Destabilized
CCDC43_1	PROBE21.mzML	2060567	DMSO21.mzML	1.8022e+06	20uM	CCDC43	Q96MW1	0.38921	1	4.51014	3.06233	0.0720265	0.592416	Destabilized
CCDC86_1	PROBE13.mzML		DMSO13.mzML	7.16731e+06	100nM	CCDC86	Q9H6F5	1	1	39.5705	14.5228	0.000268926	0.039499	Destabilized
CCDC86_2	PROBE23.mzML		DMSO23.mzML		20uM	CCDC86	Q9H6F5			17.1215	6.67475	0.00721537	0.224012	Destabilized
CCDC86_2	PROBE22.mzML	8009592	DMSO22.mzML		20uM	CCDC86	Q9H6F5			17.1215	6.67475	0.00721537	0.224012	Destabilized
CCDC86_2	PROBE21.mzML	3896261	DMSO21.mzML		20uM	CCDC86	Q9H6F5			17.1215	6.67475	0.00721537	0.224012	Destabilized
CCDC94_1	PROBE12.mzML		DMSO12.mzML	2509776	100nM	CCDC94		1	1	0.25665	0.221549	0.847642	1	Destabilized
CCDC94_1	PROBE21.mzML		DMSO21.mzML	2.05142e+06	20uM	CCDC94		1	1	0.25665	0.221549	0.847642	1	Destabilized
CCND3_1	PROBE23.mzML	2.07021e+06	DMSO23.mzML		20uM	CCND3	P30281	0.67394	1	0.45762	0.347919	0.756581	1	Stabilized
CCND3_1	PROBE11.mzML		DMSO11.mzML		100nM	CCND3	P30281			0.45762	0.347919	0.756581	1	Stabilized
CCND3_1	PROBE12.mzML	2960874	DMSO12.mzML	5144463	100nM	CCND3	P30281			0.45762	0.347919	0.756581	1	Stabilized
CCND3_1	PROBE13.mzML	1799825	DMSO13.mzML		100nM	CCND3	P30281			0.45762	0.347919	0.756581	1	Stabilized
CCND3_1	PROBE22.mzML	2.85712e+06	DMSO22.mzML	2316075	20uM	CCND3	P30281	0.67394	1	0.45762	0.347919	0.756581	1	Stabilized
CCND3_1	PROBE21.mzML	2.46498e+06	DMSO21.mzML	3031426	20uM	CCND3	P30281	0.67394	1	0.45762	0.347919	0.756581	1	Stabilized
CCNK_2	PROBE23.mzML	148838369	DMSO23.mzML	21341450	20uM	CCNK	O75909	0.915226	1	7.78964	1.55139	0.248419	0.864509	Stabilized
CCNK_2	PROBE11.mzML	16275154	DMSO11.mzML		100nM	CCNK	O75909	0.312778	1	7.78964	1.55139	0.248419	0.864509	Stabilized
CCNK_2	PROBE12.mzML	7609431	DMSO12.mzML	81210880	100nM	CCNK	O75909	0.312778	1	7.78964	1.55139	0.248419	0.864509	Stabilized
CCNK_2	PROBE13.mzML	1.77542e+06	DMSO13.mzML	249293304	100nM	CCNK	O75909	0.312778	1	7.78964	1.55139	0.248419	0.864509	Stabilized
CCNK_2	PROBE22.mzML		DMSO22.mzML	14151493	20uM	CCNK	O75909	0.915226	1	7.78964	1.55139	0.248419	0.864509	Stabilized
CCNK_2	PROBE21.mzML	9072908	DMSO21.mzML	170263698	20uM	CCNK	O75909	0.915226	1	7.78964	1.55139	0.248419	0.864509	Stabilized
CCNY_1	PROBE23.mzML	1487735	DMSO23.mzML		20uM	CCNY	Q8ND76	1	1	1.21948	0.362805	0.746297	1	Stabilized
CCNY_1	PROBE11.mzML		DMSO11.mzML		100nM	CCNY	Q8ND76			1.21948	0.362805	0.746297	1	Stabilized
CCNY_1	PROBE12.mzML	1242590	DMSO12.mzML		100nM	CCNY	Q8ND76			1.21948	0.362805	0.746297	1	Stabilized
CCNY_1	PROBE13.mzML	2126472	DMSO13.mzML	2580722	100nM	CCNY	Q8ND76			1.21948	0.362805	0.746297	1	Stabilized
CCNY_2	PROBE23.mzML	9993582	DMSO23.mzML	13230769	20uM	CCNY	Q8ND76	0.543287	1	2.01298	2.0649	0.159432	0.75505	Destabilized
CCNY_2	PROBE11.mzML	11190459	DMSO11.mzML	2908006	100nM	CCNY	Q8ND76	0.426564	1	2.01298	2.0649	0.159432	0.75505	Destabilized
CCNY_2	PROBE12.mzML	11140386	DMSO12.mzML	9071603	100nM	CCNY	Q8ND76	0.426564	1	2.01298	2.0649	0.159432	0.75505	Destabilized
CCNY_2	PROBE13.mzML	10307385	DMSO13.mzML	12398605	100nM	CCNY	Q8ND76	0.426564	1	2.01298	2.0649	0.159432	0.75505	Destabilized
CCNY_2	PROBE22.mzML	8719250	DMSO22.mzML	8367937	20uM	CCNY	Q8ND76	0.543287	1	2.01298	2.0649	0.159432	0.75505	Destabilized
CCNY_2	PROBE21.mzML	11340467	DMSO21.mzML	11791684	20uM	CCNY	Q8ND76	0.543287	1	2.01298	2.0649	0.159432	0.75505	Destabilized
CCS_1	PROBE23.mzML	134389228	DMSO23.mzML	1.88019e+08	20uM	CCS	O14618	0.272828	1	1.01749	0.963324	0.424657	0.959783	Stabilized
CCS_1	PROBE11.mzML	151411677	DMSO11.mzML	16877396	100nM	CCS	O14618	0.644758	1	1.01749	0.963324	0.424657	0.959783	Stabilized
CCS_1	PROBE12.mzML	9.16599e+07	DMSO12.mzML	112814384	100nM	CCS	O14618	0.644758	1	1.01749	0.963324	0.424657	0.959783	Stabilized
CCS_1	PROBE13.mzML	6.00917e+07	DMSO13.mzML	321164744	100nM	CCS	O14618	0.644758	1	1.01749	0.963324	0.424657	0.959783	Stabilized
CCS_1	PROBE22.mzML	128579205	DMSO22.mzML	418268640	20uM	CCS	O14618	0.272828	1	1.01749	0.963324	0.424657	0.959783	Stabilized
CCS_1	PROBE21.mzML	8.88756e+07	DMSO21.mzML	1.34802e+08	20uM	CCS	O14618	0.272828	1	1.01749	0.963324	0.424657	0.959783	Stabilized
CCT2_1	PROBE23.mzML	123111442	DMSO23.mzML	87674809	20uM	CCT2	P78371	0.0180449	1	0.709151	0.567895	0.616139	1	Destabilized
CCT2_1	PROBE11.mzML	7.37592e+07	DMSO11.mzML	3.46175e+07	100nM	CCT2	P78371	0.680289	1	0.709151	0.567895	0.616139	1	Destabilized
CCT2_1	PROBE12.mzML	5.15505e+07	DMSO12.mzML	1.05639e+08	100nM	CCT2	P78371	0.680289	1	0.709151	0.567895	0.616139	1	Destabilized
CCT2_1	PROBE13.mzML	5.0928e+07	DMSO13.mzML	6.63585e+07	100nM	CCT2	P78371	0.680289	1	0.709151	0.567895	0.616139	1	Destabilized
CCT2_1	PROBE22.mzML	1.16355e+08	DMSO22.mzML	7.24368e+07	20uM	CCT2	P78371	0.0180449	1	0.709151	0.567895	0.616139	1	Destabilized
CCT2_1	PROBE21.mzML	153396956	DMSO21.mzML	50535825	20uM	CCT2	P78371	0.0180449	1	0.709151	0.567895	0.616139	1	Destabilized
CCT2_2	PROBE23.mzML	1.18765e+07	DMSO23.mzML	2.88689e+07	20uM	CCT2	P78371	0.822337	1	0.585711	0.433384	0.69903	1	Destabilized
CCT2_2	PROBE11.mzML	46745149	DMSO11.mzML	1.29517e+07	100nM	CCT2	P78371	0.567238	1	0.585711	0.433384	0.69903	1	Destabilized
CCT2_2	PROBE12.mzML	2.02098e+07	DMSO12.mzML	84333756	100nM	CCT2	P78371	0.567238	1	0.585711	0.433384	0.69903	1	Destabilized
CCT2_2	PROBE13.mzML	4.85674e+08	DMSO13.mzML	144468527	100nM	CCT2	P78371	0.567238	1	0.585711	0.433384	0.69903	1	Destabilized
CCT2_2	PROBE22.mzML	1.25861e+08	DMSO22.mzML	1.37475e+08	20uM	CCT2	P78371	0.822337	1	0.585711	0.433384	0.69903	1	Destabilized
[truncated: 19,738 more rows]
