# Supplementary material for: Functional proteoform group deconvolution reveals a broader spectrum of ibrutinib off-targets
Source: Nat Commun. 2025 Feb 25;16:1948. doi: 10.1038/s41467-024-54654-8 (PMC11862126; doi:10.1038/s41467-024-54654-8)
Supplement: Supplementary file 8 — Supplementary Data 6 [file 41467_2024_54654_MOESM8_ESM.xlsx]

## Sheet: Legend
patient_ID	Anonymised patient identified
TMT.channel	Mass spectrometry proteomics channel identifier, including multiples for patients who were analyzed in replicates
is_replicate	Logical, identifying replicate samples
treated	Logical, indicated whether a patient had received a treatement
treatment_status	Text indicating whether a patient received ibrutinib
Sex	The patient's sex, based on medical documents, aggregated
Age	The patient's age at time of sampling, aggregated

## Sheet: Supp. Data 6
	patient_ID	TMT.channel	is_replicate	treated	treatment_status		Sex		Age
1	CLL_1	SetA_tmt10plex_129N	FALSE	Other	other		29 female		Minimum: 46
2	CLL_2	SetE_tmt10plex_129C	FALSE	Ibrutinib	intreatment		39 male		First quartile: 63
3	CLL_3	SetC_tmt10plex_129C	FALSE	Other	other				Median: 70.5
4	CLL_4	SetA_tmt10plex_130N	FALSE	Other	other				Third quartile: 79
5	CLL_5	SetF_tmt10plex_127C	FALSE	Other	other				Maximum: 93
6	CLL_6	SetD_tmt10plex_127C	FALSE	Other	other
7	CLL_7	SetG_tmt10plex_127N	FALSE	Other	other
8	CLL_8	SetH_tmt10plex_128C	FALSE	Other	other
9	CLL_9	SetF_tmt10plex_130N	FALSE	Ibrutinib	intreatment
10	CLL_10	SetB_tmt10plex_129N	FALSE	Other	other
11	CLL_11	SetC_tmt10plex_126	FALSE	Other	other
12	CLL_12	SetE_tmt10plex_126	FALSE	Other	other
13	CLL_13	SetA_tmt10plex_127C	FALSE	Other	other
14	CLL_14	SetB_tmt10plex_127N	FALSE	Other	other
15	CLL_15	SetC_tmt10plex_128C	FALSE	Other	other
16	CLL_16	SetG_tmt10plex_129N	FALSE	Other	other
17	CLL_17	SetE_tmt10plex_131	FALSE	Other	other
18	CLL_18	SetH_tmt10plex_130N	FALSE	Other	other
19	CLL_19	SetB_tmt10plex_127C	FALSE	Other	other
20	CLL_20	SetF_tmt10plex_129C	FALSE	Other	other
21	CLL_21	SetH_tmt10plex_128N	FALSE	Other	other
22	CLL_22	SetD_tmt10plex_127N	FALSE	Other	other
23	CLL_23	SetB_tmt10plex_131	FALSE	Other	other
24	CLL_24	SetG_tmt10plex_128C	FALSE	Other	other
25	CLL_25	SetE_tmt10plex_130C	FALSE	Other	other
26	CLL_26	SetA_tmt10plex_126	FALSE	Other	other
27	CLL_27	SetD_tmt10plex_126	FALSE	Other	other
28	CLL_28	SetD_tmt10plex_130N	FALSE	Other	other
29	CLL_29	SetA_tmt10plex_127N	FALSE	Other	other
30	CLL_30	SetB_tmt10plex_128C	FALSE	Other	other
31	CLL_31	SetD_tmt10plex_128C	FALSE	Other	other
32	CLL_32	SetC_tmt10plex_129N	FALSE	Other	other
33	CLL_33	SetF_tmt10plex_130C	FALSE	Other	other
34	CLL_34	SetE_tmt10plex_128C	FALSE	Other	other
35	CLL_35	SetB_tmt10plex_130N	FALSE	Other	other
36	CLL_36	SetE_tmt10plex_127N	FALSE	Ibrutinib	intreatment
37	CLL_37	SetD_tmt10plex_128N	FALSE	Other	other
38	CLL_38	SetC_tmt10plex_128N	FALSE	Other	other
39	CLL_39	SetF_tmt10plex_129N	FALSE	Other	other
40	CLL_40	SetB_tmt10plex_129C	FALSE	Other	other
41	CLL_41	SetA_tmt10plex_128N	FALSE	Other	other
42	CLL_42	SetD_tmt10plex_129N	FALSE	Other	other
43	CLL_43	SetF_tmt10plex_126	FALSE	Other	other
44	CLL_44	SetH_tmt10plex_130C	FALSE	Other	other
45	CLL_45	SetH_tmt10plex_129C	FALSE	Other	other
46	CLL_46	SetG_tmt10plex_130N	FALSE	Other	other
47	CLL_47	SetH_tmt10plex_129N	FALSE	Ibrutinib	pretreated
48	CLL_48	SetG_tmt10plex_130C	FALSE	Other	other
49	CLL_50	SetH_tmt10plex_126	FALSE	Other	other
50	CLL_51	SetA_tmt10plex_128C	FALSE	Other	other
51	CLL_52	SetB_tmt10plex_128N	FALSE	Other	other
52	CLL_54	SetG_tmt10plex_126	FALSE	Other	other
53	CLL_55	SetE_tmt10plex_127C	FALSE	Other	other
54	CLL_56	SetG_tmt10plex_127C	FALSE	Other	other
55	CLL_57	SetG_tmt10plex_131	FALSE	Other	other
56	CLL_58	SetF_tmt10plex_131	FALSE	Other	other
57	CLL_59	SetC_tmt10plex_131	FALSE	Other	other
58	CLL_60	SetA_tmt10plex_129C	FALSE	Other	other
59	CLL_61	SetC_tmt10plex_130C	FALSE	Other	other
60	CLL_62	SetA_tmt10plex_130C	TRUE	Other	other
61	CLL_62	SetB_tmt10plex_126	TRUE	Other	other
62	CLL_62	SetE_tmt10plex_128N	FALSE	Other	other
63	CLL_63	SetH_tmt10plex_127N	FALSE	Other	other
64	CLL_64	SetE_tmt10plex_130N	FALSE	Other	other
65	CLL_65	SetC_tmt10plex_127N	FALSE	Other	other
66	CLL_66	SetF_tmt10plex_128N	FALSE	Other	other
67	CLL_67	SetC_tmt10plex_127C	FALSE	Other	other
68	CLL_68	NA	NA	Other	other
69	CLL_68	NA	NA	Other	other
70	CLL_68	NA	NA	Other	other
71	CLL_69	SetD_tmt10plex_131	FALSE	Other	other
72	CLL_70	SetD_tmt10plex_130C	FALSE	Other	other
