# Supplementary material for: Functional proteoform group deconvolution reveals a broader spectrum of ibrutinib off-targets
Source: Nat Commun. 2025 Feb 25;16:1948. doi: 10.1038/s41467-024-54654-8 (PMC11862126; doi:10.1038/s41467-024-54654-8)
Supplement: Supplementary file 9 — Supplementary Data 7 [file 41467_2024_54654_MOESM9_ESM.xlsx]

## Sheet: Legend
id	The functional proteoform group identifier, listing the gene symbol and the membership numeric identifier
other.v.all.ibrutinib	The wilcoxon test result, comparing ibrutinib treated patients with all others, if sufficient data is available for the comaprison

## Sheet: Supp. Data 7
	id	other.v.all.ibrutinib
1	A2M_1	0.0402635312107666
2	AACS_1	0.00240566379744772
3	AACS_2	0.134939828014058
4	AADAT_1	N.D.
5	AADAT_2	N.D.
6	AAGAB_1	0.609367657083379
7	AAGAB_2	0.442693510601473
8	AAK1_1	0.22000817867763
9	AAK1_2	0.186000425224946
10	AAK1_3	N.D.
11	AAMDC_1	0.32632168424415
12	AAR2_1	0.701988145241593
13	AAR2_2	N.D.
14	AARS2_2	0.000626266116913729
15	AARSD1_0	N.D.
16	AARS_1	0.550817803202085
17	AARS_2	0.0727559486888057
18	AASDHPPT_1	0.0262729866755772
19	AASDH_1	0.217460339165555
20	AASDH_2	0.660649403204894
21	AATF_1	0.171761849346928
22	ABCE1_1	0.00622845183191227
23	ABCE1_2	0.171761849346928
24	ABCF1_1	0.639643801365707
25	ABCF1_2	0.83248120058974
26	ABCF3_2	0.009129471242157
27	ABHD10_2	0.468529733986674
28	ABHD11_2	0.0031838881468583
29	ABI1_1	0.639643801365707
30	ABI1_2	0.249046905795262
31	ABI2_1	0.0499282841682544
32	ABLIM1_3	N.D.
33	ABRACL_2	0.609367657083379
34	ABRAXAS1_1	0.866000361216898
35	ABRAXAS1_2	0.733962976981476
36	ABR_1	0.96777201660247
37	ABR_2	0.766406013234501
38	ACAA1_1	0.249046905795262
39	ACAA1_2	N.D.
40	ACACA_1	0.733962976981476
41	ACACA_2	0.249046905795262
42	ACAD10_1	0.799263931453466
43	ACAD10_2	1
44	ACAD8_1	0.00155991627249827
45	ACAD8_2	0.37025757625605
46	ACADSB_1	0.158733499248349
47	ACADS_1	0.0545181336472309
48	ACADS_2	0.267047274341371
49	ACAP2_1	0.0798461917511471
50	ACAP2_2	0.00805044410793668
51	ACAT1_1	0.285922784977498
52	ACAT1_2	0.32632168424415
53	ACAT2_1	0.495179555151835
54	ACAT2_2	0.285922784977498
55	ACBD3_1	0.0020857615856577
56	ACBD3_2	0.0661895225130807
57	ACBD6_1	0.0446161306722685
58	ACBD6_2	N.D.
59	ACBD7_1	N.D.
60	ACD_1	0.495179555151835
61	ACIN1_2	0.000455690524856452
62	ACLY_2	0.766406013234501
63	ACO1_1	0.0187486636726408
64	ACO1_2	0.609367657083379
65	ACO2_1	0.0148486413649606
66	ACO2_2	0.766406013234501
67	ACO2_3	N.D.
68	ACOT7_1	0.442693510601473
69	ACOT7_2	0.0187486636726408
70	ACOT9_1	0.933706676167707
71	ACOT9_2	0.899762322887756
72	ACP1_1	0.468529733986674
73	ACSF2_1	0.029303947516816
74	ACSF2_2	0.701988145241593
75	ACSF3_1	0.000100017376185589
76	ACSF3_2	0.0235168449127942
77	ACSL4_2	0.305679800908709
78	ACSS2_1	0.0402635312107666
79	ACSS2_2	0.00027919804278808
80	ACTBL2_1	0.733962976981476
81	ACTG1_0	N.D.
82	ACTL6A_1	0.0957093555442971
83	ACTL6A_2	0.0798461917511471
84	ACTN1_1	0.0727559486888057
85	ACTN1_2	0.146467317167312
86	ACTN4_1	0.670532371512079
87	ACTN4_2	0.00805044410793668
88	ACTN4_3	0.0661895225130807
89	ACTR10_1	0.899762322887756
90	ACTR10_2	0.0187486636726408
91	ACTR1A_1	0.933706676167707
92	ACTR1B_1	0.029303947516816
93	ACTR2_1	0.0446161306722685
94	ACTR3B_1	0.171761849346928
95	ACTR3_1	0.00276990978597742
96	ACTR3_2	0.0874880417656527
97	ACTR5_2	0.0601193317881315
98	ACTR6_1	0.670532371512079
99	ACYP2_1	0.00805044410793668
100	ADAM10_1	0.00622845183191227
101	ADAM17_1	0.000626266116913729
102	ADAP1_1	0.116294629099077
103	ADAP1_2	N.D.
104	ADAR_1	0.0002363144434168
105	ADAR_2	0.200191669778275
106	ADAR_3	0.00622845183191227
107	ADAT2_1	0.37844757055732
108	ADAT3_2	0.0640940179508906
109	ADCY9_1	N.D.
110	ADD1_1	0.114001203878319
111	ADD1_2	0.267047274341371
112	ADD1_3	0.442693510601473
113	ADD2_1	0.10339657539401
114	ADD3_1	0.134939828014058
115	ADD3_2	0.00546466550175423
116	ADGRL3_1	N.D.
117	ADH5_1	0.0131814417193541
118	ADH5_2	0.417691836421429
119	ADI1_2	0.200191669778275
120	ADNP_3	0.0545181336472309
121	ADO_1	0.701988145241593
122	ADPGK_2	0.305679800908709
123	ADRM1_1	0.96777201660247
124	ADSL_1	0.200191669778275
125	ADSL_2	0.899762322887756
126	ADSSL1_1	N.D.
127	ADSS_1	0.00708704358862524
128	ADSS_2	0.933706676167707
129	AEBP2_1	0.831563954511359
130	AEBP2_2	N.D.
131	AFDN_1	0.00418534245378422
132	AFF2_0	N.D.
133	AFG3L2_1	0.134939828014058
134	AFMID_1	0.285922784977498
135	AFP_1	0.124126350891412
136	AFTPH_1	0.0148486413649606
137	AFTPH_2	0.0545181336472309
138	AGA_1	0.701988145241593
139	AGFG1_1	0.0402635312107666
140	AGFG1_2	0.899762322887756
141	AGFG2_1	0.000732286357292191
142	AGFG2_2	0.021478889407899
143	AGL_1	0.0166989311067512
144	AGL_2	0.215632172308026
145	AGO1_1	0.0957093555442971
146	AGO2_1	0.96777201660247
147	AGO2_3	0.000199671224259706
148	AGO3_1	0.670532371512079
149	AHCTF1_1	0.0362765093510646
150	AHCYL1_1	0.0020857615856577
151	AHCY_1	0.0002363144434168
152	AHNAK_1	0.00155991627249827
153	AHNAK_2	0.0187486636726408
154	AHSA1_1	0.000119197723309835
155	AHSA1_2	0.579746047341512
156	AIF1L_1	N.D.
157	AIF1L_2	N.D.
158	AIFM1_1	0.200191669778275
159	AIMP1_1	0.0727559486888057
160	AIMP1_2	0.899762322887756
161	AIMP2_1	0.158733499248349
162	AIMP2_2	0.0446161306722685
163	AIP_1	0.285922784977498
164	AJUBA_2	N.D.
165	AK1_1	0.0727559486888057
166	AK3_2	0.0020857615856577
167	AK4_1	0.442693510601473
168	AK6_1	0.267047274341371
169	AKAP10_2	0.0874880417656527
170	AKAP11_2	0.639643801365707
171	AKAP12_1	0.766406013234501
172	AKAP13_2	0.899762322887756
173	AKAP1_1	0.000732286357292191
174	AKAP1_2	0.799263931453466
175	AKAP9_2	0.0187486636726408
176	AKAP9_3	0.0187486636726408
177	AKAP9_4	N.D.
178	AKIRIN2_1	N.D.
179	AKR1A1_2	0.0002363144434168
180	AKR1B1_1	0.347848639925069
181	AKR7A2_1	0.0798461917511471
182	AKT1S1_2	0.52261834134311
183	AKT1_1	0.0798461917511471
184	AKT2_1	0.124126350891412
185	AKT2_2	0.0446161306722685
186	AKT3_1	4.87234672230691e-05
187	AKT3_2	0.352452420676973
188	AKTIP_1	0.144808790934799
189	ALAD_1	0.639643801365707
190	ALAD_2	0.146467317167312
191	ALCAM_2	0.000387705066490315
192	ALDH16A1_1	0.442693510601473
193	ALDH18A1_1	0.171761849346928
194	ALDH18A1_2	0.0957093555442971
195	ALDH1B1_1	0.0798461917511471
196	ALDH4A1_1	0.185574427940105
197	ALDH4A1_2	0.0601193317881315
198	ALDH5A1_1	0.009129471242157
199	ALDH5A1_2	N.D.
200	ALDH9A1_1	0.231912485593503
201	ALDOA_1	0.442693510601473
202	ALDOC_2	0.799263931453466
203	ALG13_1	0.96777201660247
204	ALKBH1_1	0.405452542593736
205	ALKBH2_1	0.00276990978597742
206	ALKBH4_1	0.0402635312107666
207	ALKBH5_1	0.0798461917511471
208	ALKBH6_1	0.412753944150679
209	ALKBH8_1	0.701988145241593
210	ALKBH8_2	0.0545181336472309
211	ALMS1_2	0.933706676167707
212	ALMS1_3	0.550817803202085
213	ALS2_2	0.0814179756907089
214	AMD1_1	N.D.
215	AMDHD2_1	0.799263931453466
216	AMMECR1L_1	0.000209661850861963
217	AMMECR1_0	N.D.
218	AMN1_1	0.00703068270151918
219	AMOTL1_2	N.D.
220	AMPD2_2	0.00478645833226442
221	AMPD2_3	0.171761849346928
222	ANAPC10_1	2.30815123228563e-05
223	ANAPC10_2	N.D.
224	ANAPC1_1	0.579746047341512
225	ANAPC1_2	0.0326310365864348
226	ANAPC1_3	0.104537903224359
227	ANAPC2_1	0.215632172308026
228	ANAPC4_1	0.134939828014058
229	ANAPC4_2	0.0545181336472309
230	ANAPC5_1	0.00365352896082973
231	ANAPC5_2	0.0956970471172528
232	ANAPC7_1	0.0727559486888057
233	ANAPC7_2	0.185574427940105
234	ANGEL2_1	0.000141809399609595
235	ANGEL2_2	0.579746047341512
236	ANGEL2_3	0.0362765093510646
237	ANK2_1	N.D.
238	ANK2_2	N.D.
239	ANKFY1_1	0.609367657083379
240	ANKFY1_2	0.0187486636726408
241	ANKHD1_0	N.D.
242	ANKMY2_1	0.0661895225130807
243	ANKRD11_0	N.D.
244	ANKRD13A_1	0.52261834134311
245	ANKRD13A_2	0.00032929301827284
246	ANKRD17_1	0.285922784977498
247	ANKRD28_2	0.0798461917511471
248	ANKRD28_3	N.D.
249	ANKRD40_1	N.D.
250	ANKRD44_1	0.305679800908709
251	ANKRD49_1	0.124126350891412
252	ANKRD50_1	N.D.
253	ANKRD50_2	N.D.
254	ANKRD52_1	0.226095368490744
255	ANKS1A_1	0.171761849346928
256	ANKS1A_2	0.0103357930644873
257	ANKS1A_3	N.D.
258	ANKZF1_1	0.550817803202085
259	ANKZF1_2	0.0874880417656527
260	ANLN_1	N.D.
261	ANLN_2	N.D.
262	ANP32A_1	0.00478645833226442
263	ANP32A_2	0.0661895225130807
264	ANP32B_1	0.0148486413649606
265	ANP32E_1	0.468529733986674
266	ANP32E_2	0.215632172308026
267	ANXA11_1	0.83248120058974
268	ANXA1_2	0.215632172308026
269	ANXA2_1	0.146467317167312
270	ANXA2_2	0.00805044410793668
271	ANXA4_1	0.0957093555442971
272	ANXA5_1	0.933706676167707
273	ANXA6_1	0.00708704358862524
274	ANXA6_3	0.579746047341512
275	ANXA7_1	0.267047274341371
276	ANXA7_2	N.D.
277	AP1B1_1	0.0601193317881315
278	AP1B1_2	0.134939828014058
279	AP1G1_1	0.029303947516816
280	AP1G1_2	0.899762322887756
281	AP1M1_1	0.231912485593503
282	AP1S1_1	0.171761849346928
283	AP1S2_1	0.609367657083379
284	AP2A1_1	0.32632168424415
285	AP2A1_2	0.00365352896082973
286	AP2A2_1	0.185574427940105
287	AP2A2_2	0.000854782860847907
288	AP2A2_3	N.D.
289	AP2B1_1	0.0545181336472309
290	AP2B1_2	0.0326310365864348
291	AP2M1_1	0.124126350891412
292	AP2S1_1	0.305679800908709
293	AP3B1_1	0.442693510601473
294	AP3B1_2	0.267047274341371
295	AP3D1_1	0.0545181336472309
296	AP3D1_2	0.0131814417193541
297	AP3M1_1	0.733962976981476
298	AP3M1_2	0.134939828014058
299	AP3S1_1	0.00805044410793668
300	AP4B1_1	0.0103357930644873
301	AP4E1_1	0.231912485593503
302	AP4E1_2	0.00155991627249827
303	AP4M1_1	0.0148486413649606
304	AP4S1_1	0.0166989311067512
305	AP5S1_1	0.0957093555442971
306	AP5Z1_1	0.124126350891412
307	APAF1_1	0.52261834134311
308	APAF1_2	0.866000361216898
309	APBB1_1	0.0114363001981834
310	APBB1_2	0.285922784977498
311	APBB1_3	N.D.
312	APBB2_1	0.345008101773455
313	APBB2_3	N.D.
314	APC_2	0.239892309433032
315	APEH_1	0.0798461917511471
316	APEX1_1	0.550817803202085
317	API5_1	0.0957093555442971
318	API5_2	0.766406013234501
319	APOB_1	0.799263931453466
320	APOE_1	N.D.
321	APOL2_2	3.365275549805e-05
322	APPBP2_1	0.37025757625605
323	APPBP2_2	N.D.
324	APPL1_1	0.733962976981476
325	APPL1_2	0.899762322887756
326	APPL2_1	0.000996057409730468
327	APP_1	0.956641739773237
328	AQR_3	0.000199671224259706
329	ARAF_2	0.495179555151835
330	ARAP1_1	0.417691836421429
331	ARAP1_2	0.00478645833226442
332	ARCN1_1	0.158733499248349
333	ARCN1_2	0.00418534245378422
334	ARCN1_3	0.305679800908709
335	ARF3_1	0.472879604440834
336	ARF4_1	8.37773960346296e-05
337	ARF5_1	0.146467317167312
338	ARFGAP1_2	0.670532371512079
339	ARFGAP2_1	0.0020857615856577
340	ARFGAP2_2	0.000455690524856452
341	ARFGAP2_3	N.D.
342	ARFGAP3_1	0.0326310365864348
343	ARFGAP3_2	0.32632168424415
344	ARFGEF1_1	0.0957093555442971
345	ARFGEF1_2	0.231912485593503
346	ARFGEF2_1	0.0957093555442971
347	ARFGEF2_2	0.00805044410793668
348	ARFIP1_1	0.00805044410793668
349	ARFIP1_2	0.0661895225130807
350	ARFIP2_1	0.00027919804278808
351	ARGLU1_1	0.171761849346928
352	ARHGAP12_1	0.701988145241593
353	ARHGAP12_2	0.114001203878319
354	ARHGAP17_1	0.639643801365707
355	ARHGAP17_2	0.0661895225130807
356	ARHGAP1_1	0.0957093555442971
357	ARHGAP1_2	0.0545181336472309
358	ARHGAP21_1	0.32632168424415
359	ARHGAP26_1	0.132722846668283
360	ARHGAP27_2	0.550817803202085
361	ARHGAP35_1	0.0187486636726408
362	ARHGAP35_2	0.305679800908709
363	ARHGAP4_1	0.009129471242157
364	ARHGAP4_2	0.000455690524856452
365	ARHGAP5_1	0.267047274341371
366	ARHGAP5_2	0.799263931453466
367	ARHGDIA_1	0.000387705066490315
368	ARHGDIA_2	0.0314775933881854
369	ARHGEF10_1	0.160525944596214
370	ARHGEF11_1	0.0040541806024329
371	ARHGEF11_2	0.00663055580346115
372	ARHGEF12_1	0.0601193317881315
373	ARHGEF12_2	0.495179555151835
374	ARHGEF18_2	0.899762322887756
375	ARHGEF1_1	0.0103357930644873
376	ARHGEF1_2	0.0402635312107666
377	ARHGEF7_1	0.733962976981476
378	ARHGEF7_2	0.0446161306722685
379	ARID1A_1	0.0798461917511471
380	ARID1A_3	0.550817803202085
381	ARID1B_1	0.285922784977498
382	ARID2_1	0.393541984068198
383	ARID2_2	0.733962976981476
384	ARID3A_1	0.0187486636726408
385	ARID3A_2	0.347848639925069
386	ARID4A_1	0.00805044410793668
387	ARID4B_1	0.670532371512079
388	ARID4B_2	0.00180531830663558
389	ARIH1_2	0.0116819612760694
390	ARIH2_1	0.495179555151835
391	ARL14EP_1	0.000996057409730468
392	ARL1_1	0.32632168424415
393	ARL2BP_1	0.52261834134311
394	ARL2_1	0.468529733986674
395	ARL6_2	0.557697717929376
396	ARL8B_1	7.00521589908966e-05
397	ARMC1_1	0.000854782860847907
398	ARMC1_2	0.158733499248349
399	ARMC6_1	0.0131814417193541
400	ARMC6_2	0.146467317167312
401	ARMC8_1	0.417691836421429
402	ARMC8_2	0.0131814417193541
403	ARMC9_1	N.D.
404	ARMC9_3	N.D.
405	ARMCX3_1	0.0116819612760694
406	ARMT1_1	0.200191669778275
407	ARNT2_2	N.D.
408	ARNTL_0	N.D.
409	ARNT_1	0.00546466550175423
410	ARNT_2	0.0326310365864348
411	ARPC1A_1	0.0116819612760694
412	ARPC1A_2	0.114001203878319
413	ARPC1B_2	0.417691836421429
414	ARPC2_1	2.55916441124302e-06
415	ARPC2_2	0.000387705066490315
416	ARPC3_1	0.00027919804278808
417	ARPC5L_1	0.0798461917511471
418	ARPC5_1	0.231912485593503
419	ARRB1_1	N.D.
420	ARRB2_1	0.393541984068198
421	ARRB2_2	0.495179555151835
422	ARRDC1_1	0.0326310365864348
423	ARSA_2	0.00155991627249827
424	ASAH1_1	0.0402635312107666
425	ASAH1_2	0.866000361216898
426	ASAP1_1	0.0874880417656527
427	ASAP1_2	0.579746047341512
428	ASAP1_3	0.000199671224259706
429	ASAP2_1	N.D.
430	ASAP2_2	0.00906292936753626
431	ASAP2_3	0.281439715411998
432	ASB6_1	0.701988145241593
433	ASCC1_1	0.96777201660247
434	ASCC2_1	0.83248120058974
435	ASCC2_2	0.000626266116913729
436	ASF1B_1	0.0137099978048677
437	ASH2L_1	0.134939828014058
438	ASH2L_2	0.96777201660247
439	ASL_2	0.0957093555442971
440	ASMTL_1	0.0362765093510646
441	ASNA1_1	0.0402635312107666
442	ASNA1_2	0.32632168424415
443	ASNSD1_1	0.733962976981476
444	ASNSD1_2	0.00805044410793668
445	ASNS_1	0.639643801365707
446	ASNS_2	0.442693510601473
447	ASNS_3	N.D.
448	ASPH_1	0.618148218221769
449	ASPSCR1_1	0.009129471242157
450	ASPSCR1_2	0.0735906400400684
451	ASRGL1_2	N.D.
452	ASXL2_2	0.347848639925069
453	ATAT1_1	0.591141917462783
454	ATE1_1	0.0235168449127942
455	ATE1_2	0.000996057409730468
456	ATF1_1	0.0187486636726408
457	ATF2_2	0.00478645833226442
458	ATF7IP_1	0.104537903224359
459	ATF7IP_2	0.701988145241593
460	ATF7_1	0.766406013234501
461	ATF7_2	0.114001203878319
462	ATG101_1	0.417691836421429
463	ATG13_1	0.0493591415382135
464	ATG14_1	0.799263931453466
465	ATG16L1_1	0.550817803202085
466	ATG16L1_2	0.0131814417193541
467	ATG2A_1	0.029303947516816
468	ATG2A_2	0.171761849346928
469	ATG2A_3	0.37025757625605
470	ATG2B_1	2.55916441124302e-06
471	ATG2B_2	0.0103357930644873
472	ATG2B_3	N.D.
473	ATG3_1	0.000732286357292191
474	ATG4A_1	0.933706676167707
475	ATG4B_1	0.215632172308026
476	ATG4B_2	0.579746047341512
477	ATG4C_1	0.37025757625605
478	ATG4C_2	0.83248120058974
479	ATG7_1	1
480	ATG7_2	0.00365352896082973
481	ATG7_3	N.D.
482	ATG9A_1	0.267047274341371
483	ATIC_1	0.009129471242157
484	ATIC_2	0.231912485593503
485	ATL2_1	0.0798461917511471
486	ATM_1	0.639643801365707
487	ATM_2	0.171761849346928
488	ATN1_1	0.0148486413649606
489	ATN1_2	0.00240566379744772
490	ATOX1_1	0.215632172308026
491	ATP1B2_0	N.D.
492	ATP2B1_3	0.393541984068198
493	ATP2B4_0	N.D.
494	ATP5F1A_1	0.579746047341512
495	ATP5F1B_1	0.417691836421429
496	ATP5F1B_2	0.701988145241593
497	ATP5F1D_1	0.933706676167707
498	ATP5F1E_0	N.D.
499	ATP5ME_0	N.D.
500	ATP5PF_1	0.766406013234501
501	ATP5S_1	0.933706676167707
502	ATP6V1A_1	0.249046905795262
503	ATP6V1B2_1	0.285922784977498
504	ATP6V1B2_2	0.0326310365864348
505	ATP6V1C1_1	0.000455690524856452
506	ATP6V1C1_2	0.0798461917511471
507	ATP6V1E1_1	0.285922784977498
508	ATP6V1H_1	0.799263931453466
509	ATP6V1H_2	0.0235168449127942
510	ATPAF1_1	0.124126350891412
511	ATPAF2_1	0.866000361216898
512	ATPAF2_2	0.899762322887756
513	ATRIP_1	0.83248120058974
514	ATRN_1	0.00810331304268795
515	ATRX_2	0.0103357930644873
516	ATR_1	0.96777201660247
517	ATR_2	0.933706676167707
518	ATXN10_1	0.00805044410793668
519	ATXN1L_1	0.0601193317881315
520	ATXN1L_2	0.171761849346928
521	ATXN2L_1	0.134939828014058
522	ATXN2L_2	0.000534673766324356
523	ATXN2_2	0.0187486636726408
524	ATXN3_2	0.305679800908709
525	ATXN7L3B_1	0.684887477926606
526	AUP1_0	N.D.
527	AURKAIP1_0	N.D.
528	AVEN_1	0.305679800908709
529	AVL9_1	0.37025757625605
530	AVL9_2	0.00240566379744772
531	AVL9_3	N.D.
532	B2M_1	0.701988145241593
533	B3GLCT_1	0.114001203878319
534	B3GLCT_2	0.104537903224359
535	BABAM1_1	0.550817803202085
536	BABAM1_2	0.52261834134311
537	BABAM2_1	0.701988145241593
538	BABAM2_2	0.000455690524856452
539	BACH1_1	0.231912485593503
540	BACH1_2	0.0407494758161954
541	BACH1_3	0.347848639925069
542	BAD_1	0.495179555151835
543	BAG1_2	0.701988145241593
544	BAG2_1	0.0148486413649606
545	BAG2_2	0.733962976981476
546	BAG3_1	0.0402635312107666
547	BAG4_2	0.0262729866755772
548	BAG5_1	0.866000361216898
549	BAG6_1	0.200191669778275
550	BAG6_2	0.347848639925069
551	BAIAP2L1_1	N.D.
552	BAIAP2L1_2	N.D.
553	BANF1_1	0.442693510601473
554	BANP_1	0.285922784977498
555	BAP1_1	7.00521589908966e-05
556	BAP1_2	0.146467317167312
557	BASP1_2	0.00027919804278808
558	BATF3_1	N.D.
559	BAX_1	0.0166989311067512
560	BCAM_1	0.618148218221769
561	BCAP31_1	4.05283550547679e-05
562	BCAP31_2	0.347848639925069
563	BCAR3_2	0.0141363539854138
564	BCAS2_1	0.468529733986674
565	BCAS2_2	0.124126350891412
566	BCAS3_1	0.029303947516816
567	BCAS3_2	0.158733499248349
568	BCAS4_1	0.733962976981476
569	BCAT1_1	0.0661895225130807
570	BCAT2_1	0.37025757625605
571	BCCIP_1	0.00027919804278808
572	BCCIP_2	0.347848639925069
573	BCKDHA_1	0.733962976981476
574	BCKDHA_2	0.104537903224359
575	BCKDHB_1	0.639643801365707
576	BCL10_1	0.0210151859377393
577	BCL2L12_1	0.0638939865402302
578	BCL2L13_1	0.609367657083379
579	BCL2L13_2	0.495179555151835
580	BCL2L1_1	0.0212138764720414
581	BCL7C_2	0.639643801365707
582	BCL9L_2	0.0235168449127942
583	BCL9_2	0.0160259023692611
584	BCR_1	0.83248120058974
585	BCR_2	0.766406013234501
586	BCR_3	0.0020857615856577
587	BDH2_1	0.0601193317881315
588	BECN1_1	0.0545181336472309
589	BICD1_0	N.D.
590	BICD2_1	0.32632168424415
591	BICD2_2	0.639643801365707
592	BICRA_1	0.37025757625605
593	BICRA_2	0.285922784977498
594	BID_1	0.0262729866755772
595	BID_2	6.68632631473545e-05
596	BIN1_1	4.87234672230691e-05
597	BIN1_2	0.305679800908709
598	BIN3_1	0.0103357930644873
599	BIRC2_2	0.618148218221769
600	BIRC2_3	0.591141917462783
601	BIRC5_1	N.D.
602	BIRC6_1	0.0493591415382135
603	BIRC6_2	0.670532371512079
604	BIRC6_3	0.0326310365864348
605	BLMH_2	0.0262729866755772
606	BLM_1	0.00418534245378422
607	BLOC1S1_1	0.799263931453466
608	BLOC1S2_1	0.609367657083379
609	BLOC1S3_2	0.029303947516816
610	BLOC1S4_1	0.393541984068198
611	BLOC1S4_2	0.134939828014058
612	BLOC1S5_1	0.00418534245378422
613	BLOC1S6_1	0.733962976981476
614	BLVRA_1	0.495179555151835
615	BLVRB_1	0.00622845183191227
616	BMP2K_1	0.733962976981476
617	BMS1_1	1.9065365675482e-05
618	BNIP2_1	0.000455690524856452
619	BOD1L1_2	0.029303947516816
620	BOLA1_2	0.885089043138243
621	BORCS5_1	0.442693510601473
622	BORCS6_1	0.104537903224359
623	BORCS6_2	0.442693510601473
624	BPGM_1	0.701988145241593
625	BPHL_1	0.417691836421429
626	BPNT1_1	0.000387705066490315
627	BPNT1_2	0.158733499248349
628	BPTF_1	0.0446161306722685
629	BPTF_2	0.00134556966782954
630	BPTF_3	0.000626266116913729
631	BRAP_1	0.393541984068198
632	BRAP_2	0.231912485593503
633	BRCA1_2	N.D.
634	BRCA1_3	0.0439719770707022
635	BRCA2_1	0.468529733986674
636	BRCC3_1	0.639643801365707
637	BRCC3_2	0.417691836421429
638	BRD4_1	0.609367657083379
639	BRD4_2	0.00546466550175423
640	BRD7_1	0.701988145241593
641	BRD8_1	0.0116819612760694
642	BRD8_2	0.393541984068198
643	BRF1_1	0.393541984068198
644	BRIP1_1	0.405452542593736
645	BRMS1_1	0.0002363144434168
646	BRMS1_2	0.0493591415382135
647	BROX_1	1.9065365675482e-05
648	BROX_2	0.00805044410793668
649	BSDC1_1	0.799263931453466
650	BTAF1_1	0.393541984068198
651	BTAF1_2	0.550817803202085
652	BTAF1_3	0.442693510601473
653	BTBD16_0	N.D.
654	BTBD2_1	0.639643801365707
655	BTD_1	0.733962976981476
656	BTF3_1	0.495179555151835
657	BTF3_2	0.0187486636726408
658	BUB1B_1	0.49181635610004
659	BUB1B_2	N.D.
660	BUB1_2	N.D.
661	BUB1_3	N.D.
662	BUB3_2	0.00805044410793668
663	BUD23_1	0.305679800908709
664	BUD31_1	0.670532371512079
665	BYSL_1	0.701988145241593
666	BYSL_2	0.799263931453466
667	BZW1_1	0.550817803202085
668	BZW1_2	0.83248120058974
669	BZW2_1	0.00805044410793668
670	BZW2_2	0.0545181336472309
671	C10orf76_1	0.579746047341512
672	C10orf76_2	0.0187486636726408
673	C10orf88_1	N.D.
674	C10orf88_2	8.46007748514094e-05
675	C10orf88_3	N.D.
676	C11orf58_1	0.495179555151835
677	C11orf68_1	0.0131814417193541
678	C11orf98_1	0.899762322887756
679	C12orf10_1	0.185574427940105
680	C12orf10_2	0.468529733986674
681	C12orf43_1	0.0148486413649606
682	C12orf45_2	0.0184064703460649
683	C12orf4_1	0.32632168424415
684	C12orf57_1	0.0545181336472309
685	C12orf60_0	N.D.
686	C14orf119_1	0.039797319040567
687	C15orf40_1	0.124126350891412
688	C15orf41_1	0.104537903224359
689	C16orf70_1	0.550817803202085
690	C16orf70_2	0.609367657083379
691	C16orf72_1	N.D.
692	C16orf87_0	N.D.
693	C17orf49_1	0.00708704358862524
694	C17orf75_1	0.0262729866755772
695	C17orf75_2	0.249046905795262
696	C17orf80_1	0.029303947516816
697	C19orf12_1	0.0446161306722685
698	C19orf25_1	0.000119197723309835
699	C19orf53_1	0.96777201660247
700	C19orf54_1	N.D.
701	C1QBP_1	0.550817803202085
702	C1orf109_1	0.468529733986674
703	C1orf122_1	0.00703068270151918
704	C1orf123_1	0.52261834134311
705	C1orf174_1	8.37773960346296e-05
706	C1orf35_2	0.00981885896422245
707	C1orf50_1	0.158733499248349
708	C21orf2_1	0.0727559486888057
709	C21orf33_1	0.32632168424415
710	C21orf59_2	4.05283550547679e-05
711	C2CD5_2	0.0446161306722685
712	C2orf49_1	0.670532371512079
713	C2orf69_2	0.0493591415382135
714	C3orf38_1	0.0166989311067512
715	C4orf33_1	0.00276990978597742
716	C5orf22_1	0.0116819612760694
717	C5orf22_2	0.134939828014058
718	C5orf51_1	0.0957093555442971
719	C6orf106_2	0.00365352896082973
720	C6orf203_0	N.D.
721	C7orf25_1	0.468529733986674
722	C7orf49_1	N.D.
723	C7orf50_1	0.0326310365864348
724	C8orf37_1	0.0727559486888057
725	C8orf59_1	0.579746047341512
726	C8orf82_1	0.417691836421429
727	C8orf82_2	0.0296741889842208
728	C9orf40_1	N.D.
729	C9orf40_2	0.533585009394528
730	C9orf64_1	0.158733499248349
731	C9orf64_2	0.0446161306722685
732	C9orf72_1	0.495179555151835
733	CA2_1	0.249046905795262
734	CAB39L_1	0.899762322887756
735	CAB39_1	0.0661895225130807
736	CAB39_2	0.83248120058974
737	CABP7_0	N.D.
738	CACHD1_1	N.D.
739	CACNB3_1	N.D.
740	CACUL1_1	0.124126350891412
741	CACYBP_1	0.0020857615856577
742	CAD_1	0.00027919804278808
743	CALCOCO1_1	0.171761849346928
744	CALCOCO1_2	0.933706676167707
745	CALCOCO2_1	0.185574427940105
746	CALCOCO2_2	0.417691836421429
747	CALD1_1	0.120166804203379
748	CALR_1	0.305679800908709
749	CALR_2	0.00418534245378422
750	CALR_3	0.468529733986674
751	CALU_1	0.000199671224259706
752	CAMK1D_2	0.899762322887756
753	CAMK2G_1	0.029303947516816
754	CAMKK2_1	0.933706676167707
755	CAMKK2_2	0.0545181336472309
756	CAMKMT_1	0.700102875863179
757	CAMKMT_2	0.0362765093510646
758	CAMSAP1_1	0.00276990978597742
759	CAMSAP1_2	0.158733499248349
760	CAMSAP2_1	N.D.
761	CAMSAP2_2	N.D.
762	CAND1_1	0.393541984068198
763	CAND2_1	0.417691836421429
764	CAND2_2	0.0210151859377393
765	CAND2_3	N.D.
766	CANX_1	0.285922784977498
767	CAP1_1	0.0011586907170671
768	CAP1_2	0.670532371512079
769	CAP1_3	0.0446161306722685
770	CAP2_1	0.00304746991757704
771	CAP2_2	N.D.
772	CAPG_1	0.0187486636726408
773	CAPN15_1	0.0116819612760694
774	CAPN15_2	N.D.
775	CAPN15_3	0.401720018682021
776	CAPN1_1	0.0362765093510646
777	CAPN1_2	0.609367657083379
778	CAPN2_1	0.000119197723309835
779	CAPN2_2	0.000626266116913729
780	CAPN7_1	0.37025757625605
781	CAPNS1_1	0.000534673766324356
782	CAPNS1_2	8.72067579789623e-06
783	CAPRIN1_1	0.0262729866755772
784	CAPZA1_1	0.00546466550175423
785	CAPZA1_2	0.249046905795262
786	CAPZA2_1	0.0661895225130807
787	CAPZB_1	0.00478645833226442
788	CAPZB_2	0.0011586907170671
789	CARHSP1_1	0.0446161306722685
790	CARM1_1	0.104537903224359
791	CARM1_2	0.0874880417656527
792	CARMIL2_2	0.495179555151835
793	CARS2_2	0.701988145241593
794	CARS_1	0.609367657083379
795	CASC3_2	0.83248120058974
796	CASC4_1	0.000141809399609595
797	CASKIN2_1	N.D.
798	CASK_1	0.0874880417656527
799	CASK_2	0.0187486636726408
800	CASP14_0	N.D.
801	CASP1_1	0.00546466550175423
802	CASP1_2	0.0326310365864348
803	CASP2_1	0.0362765093510646
804	CASP3_1	0.670532371512079
805	CASP4_1	0.00276990978597742
806	CASP4_2	0.285922784977498
807	CASP6_1	0.000626266116913729
808	CASP8AP2_0	N.D.
809	CASP8_2	0.550817803202085
810	CASP9_1	0.249046905795262
811	CASTOR1_1	0.32632168424415
812	CASTOR2_1	0.37025757625605
813	CAST_1	0.0262729866755772
814	CAST_2	0.701988145241593
815	CBFB_1	0.701988145241593
816	CBLB_2	0.200191669778275
817	CBLL1_1	0.799263931453466
818	CBL_1	0.00418534245378422
819	CBR1_1	0.285922784977498
820	CBX1_1	0.701988145241593
821	CBX3_1	0.52261834134311
822	CBX5_1	0.579746047341512
823	CC2D1A_1	0.550817803202085
824	CC2D1A_2	0.124126350891412
825	CC2D1A_3	0.0326310365864348
826	CC2D1B_1	0.37025757625605
827	CC2D1B_2	0.267047274341371
828	CCAR1_1	0.0262729866755772
829	CCAR1_2	0.00032929301827284
830	CCAR2_2	0.0148486413649606
831	CCDC117_1	0.32632168424415
832	CCDC12_1	0.0262729866755772
833	CCDC12_2	4.87234672230691e-05
834	CCDC130_1	0.701988145241593
835	CCDC134_1	0.00546466550175423
836	CCDC137_0	N.D.
837	CCDC174_2	0.124126350891412
838	CCDC186_1	0.00240566379744772
839	CCDC186_2	0.468529733986674
840	CCDC18_0	N.D.
841	CCDC22_1	0.00622845183191227
842	CCDC22_2	0.0235168449127942
843	CCDC22_3	0.579746047341512
844	CCDC28B_1	N.D.
845	CCDC32_1	0.0493591415382135
846	CCDC43_1	0.417691836421429
847	CCDC50_1	0.670532371512079
848	CCDC50_2	0.733962976981476
849	CCDC58_1	0.185574427940105
850	CCDC59_0	N.D.
851	CCDC6_1	0.267047274341371
852	CCDC6_2	0.799263931453466
853	CCDC85C_1	N.D.
854	CCDC86_1	0.799263931453466
855	CCDC86_2	0.766406013234501
856	CCDC88A_1	0.701988145241593
857	CCDC88A_2	0.305679800908709
858	CCDC88C_1	0.0210151859377393
859	CCDC88C_3	N.D.
860	CCDC91_1	0.215632172308026
861	CCDC91_3	0.0362765093510646
862	CCDC92_1	0.171761849346928
863	CCDC93_1	0.933706676167707
864	CCDC93_2	0.37025757625605
865	CCDC94_1	0.733962976981476
866	CCDC94_2	0.146467317167312
867	CCDC97_1	0.000168417531514839
868	CCDC9_2	0.0874880417656527
869	CCM2_1	0.134939828014058
870	CCM2_2	0.639643801365707
871	CCNA2_2	N.D.
872	CCNB2_1	N.D.
873	CCNB2_2	N.D.
874	CCND3_1	N.D.
875	CCNH_1	0.0116819612760694
876	CCNK_1	0.00155991627249827
877	CCNK_2	0.0148486413649606
878	CCNT1_1	0.609367657083379
879	CCNT1_2	0.000626266116913729
880	CCNT2_0	N.D.
881	CCNY_1	0.0262729866755772
882	CCNY_2	0.000996057409730468
883	CCP110_1	0.766406013234501
884	CCP110_2	0.799263931453466
885	CCS_1	0.866000361216898
886	CCT2_1	0.158733499248349
887	CCT2_2	0.52261834134311
888	CCT3_1	0.417691836421429
889	CCT4_1	0.96777201660247
890	CCT4_2	0.200191669778275
891	CCT5_1	0.0874880417656527
892	CCT5_2	0.899762322887756
893	CCT5_3	N.D.
894	CCT6A_1	0.114001203878319
895	CCT6A_2	0.114001203878319
896	CCT7_1	0.215632172308026
897	CCT7_2	0.215632172308026
898	CCT7_3	0.146467317167312
899	CCT8_1	0.639643801365707
900	CCT8_2	0.0235168449127942
901	CD2AP_1	0.0601193317881315
902	CD2AP_2	0.96777201660247
903	CD2BP2_1	0.158733499248349
904	CD2BP2_2	0.0116819612760694
905	CD320_1	N.D.
906	CD3EAP_1	0.200191669778275
907	CD44_2	0.799263931453466
908	CD46_1	0.733962976981476
909	CD81_1	0.00180531830663558
910	CD99_2	0.00240566379744772
911	CDAN1_1	0.285922784977498
912	CDAN1_2	0.557697717929376
913	CDAN1_3	0.0362765093510646
914	CDC16_1	0.393541984068198
915	CDC16_2	0.158733499248349
916	CDC23_1	0.200191669778275
917	CDC23_2	0.766406013234501
918	CDC25B_1	N.D.
919	CDC25C_1	N.D.
920	CDC27_1	0.00546466550175423
921	CDC34_1	0.0727559486888057
922	CDC37L1_1	0.0187486636726408
923	CDC37_1	0.799263931453466
924	CDC37_2	0.0874880417656527
925	CDC40_1	0.670532371512079
926	CDC42BPA_2	1.22450317290958e-05
927	CDC42BPB_2	4.87234672230691e-05
928	CDC42EP4_1	N.D.
929	CDC42EP4_2	N.D.
930	CDC45_1	N.D.
931	CDC45_2	N.D.
932	CDC5L_1	0.96777201660247
933	CDC5L_2	0.267047274341371
934	CDC5L_3	0.200191669778275
935	CDC73_1	0.442693510601473
936	CDC73_2	0.0166989311067512
937	CDCA2_2	N.D.
938	CDK12_1	0.0362765093510646
939	CDK12_2	0.267047274341371
940	CDK13_1	0.0210151859377393
941	CDK13_2	0.185574427940105
942	CDK1_1	0.924259936919376
943	CDK1_2	0.00173126631242266
944	CDK2AP1_0	N.D.
945	CDK2_2	0.0446161306722685
946	CDK4_1	0.670532371512079
947	CDK4_2	0.104537903224359
948	CDK5RAP3_1	1.57204394149585e-05
949	CDK6_1	0.00805326463669701
950	CDK6_2	0.433864939213774
951	CDK9_1	0.0020857615856577
952	CDK9_2	0.0601193317881315
953	CDKN1B_1	0.37025757625605
954	CDKN1B_2	0.0727559486888057
955	CDKN2AIPNL_1	0.609367657083379
956	CDKN2AIP_1	0.231912485593503
957	CDKN2AIP_2	0.933706676167707
958	CDKN2C_1	0.521798095968717
959	CDKN2D_1	N.D.
960	CDO1_1	0.285922784977498
961	CDV3_1	0.009129471242157
962	CELF1_1	0.0326310365864348
963	CELF1_2	0.799263931453466
964	CELF2_1	0.009129471242157
965	CENPE_0	N.D.
966	CENPF_2	N.D.
967	CENPH_1	0.146467317167312
968	CENPM_1	0.155230578934948
969	CENPX_1	N.D.
970	CEP104_1	0.0362765093510646
971	CEP170_1	0.347848639925069
972	CEP170_2	0.933706676167707
973	CEP170_3	0.96777201660247
974	CEP192_1	0.285922784977498
975	CEP250_1	0.0874880417656527
976	CEP295_0	N.D.
977	CEP350_1	0.0493591415382135
978	CEP350_2	0.215632172308026
979	CEP41_1	0.0446161306722685
980	CEP44_1	0.0798461917511471
981	CEP44_2	0.701988145241593
982	CEP55_1	N.D.
983	CEP68_1	0.231912485593503
984	CEP76_1	0.0310128057838267
985	CEP76_2	0.249046905795262
986	CEP97_2	0.0727559486888057
987	CEP97_3	0.313212729409555
988	CETN2_2	0.417691836421429
989	CFAP20_1	0.00276990978597742
990	CFAP20_2	0.579746047341512
991	CFAP36_1	0.00365352896082973
992	CFAP36_2	0.000626266116913729
993	CFAP97_1	0.507259089569406
994	CFDP1_1	0.185574427940105
995	CFL1_1	0.00032929301827284
996	CGGBP1_1	0.200191669778275
997	CGN_1	N.D.
998	CGREF1_1	N.D.
999	CHAC2_1	0.670532371512079
1000	CHAF1A_1	N.D.
1001	CHAF1A_2	0.872183048045772
1002	CHAF1B_1	0.241094772157931
1003	CHAF1B_2	0.120166804203379
1004	CHAMP1_2	0.866000361216898
1005	CHCHD1_0	N.D.
1006	CHCHD3_1	0.579746047341512
1007	CHCHD7_1	0.799263931453466
1008	CHD1L_1	0.52261834134311
1009	CHD1L_2	0.200191669778275
1010	CHD4_1	0.231912485593503
1011	CHD4_2	0.393541984068198
1012	CHD7_2	0.96777201660247
1013	CHD8_1	0.00478645833226442
1014	CHD8_2	0.32632168424415
1015	CHEK1_1	N.D.
1016	CHEK1_2	N.D.
1017	CHERP_1	0.009129471242157
1018	CHERP_2	0.32632168424415
1019	CHID1_1	0.733962976981476
1020	CHID1_2	0.00276990978597742
1021	CHKA_2	N.D.
1022	CHKB_2	0.495179555151835
1023	CHML_1	0.639643801365707
1024	CHMP1A_2	0.267047274341371
1025	CHMP1B_1	0.0262729866755772
1026	CHMP2A_1	0.200191669778275
1027	CHMP2A_2	0.0874880417656527
1028	CHMP3_0	N.D.
1029	CHMP4A_2	0.114001203878319
1030	CHMP5_1	0.000387705066490315
1031	CHMP7_1	0.104537903224359
1032	CHMP7_2	0.766406013234501
1033	CHM_1	0.468529733986674
1034	CHM_2	0.670532371512079
1035	CHN1_2	0.509624531989301
1036	CHORDC1_1	0.00365352896082973
1037	CHORDC1_2	0.00622845183191227
1038	CHP1_1	0.185574427940105
1039	CHRAC1_2	0.799263931453466
1040	CHTF8_1	0.227934397389479
1041	CHUK_1	0.442693510601473
1042	CHUK_4	0.0210151859377393
1043	CIAO1_1	0.0601193317881315
1044	CIAO1_2	0.00418534245378422
1045	CIAPIN1_1	0.347848639925069
1046	CIAPIN1_2	0.32632168424415
1047	CIC_2	0.104537903224359
1048	CIP2A_1	0.0162913858153825
1049	CIP2A_2	0.000339184431799214
1050	CIP2A_3	N.D.
1051	CIRBP_1	0.0031838881468583
1052	CIRBP_2	0.799263931453466
1053	CIT_2	N.D.
1054	CIZ1_1	0.96777201660247
1055	CIZ1_3	0.0798461917511471
1056	CKAP4_1	0.0874880417656527
1057	CKAP5_1	0.37025757625605
1058	CKAP5_2	0.701988145241593
1059	CKB_1	0.185574427940105
1060	CKM_1	N.D.
1061	CKS1B_1	0.124126350891412
1062	CKS2_1	0.878100674687742
1063	CLASP1_1	0.00418534245378422
1064	CLASP1_2	0.00027919804278808
1065	CLASP1_3	0.00134556966782954
1066	CLASP2_1	0.899762322887756
1067	CLASP2_2	0.00276990978597742
1068	CLASP2_3	N.D.
1069	CLCN7_0	N.D.
1070	CLEC16A_1	0.00240566379744772
1071	CLEC16A_2	0.37025757625605
1072	CLIC1_1	0.609367657083379
1073	CLIC4_1	0.0957093555442971
1074	CLINT1_1	0.83248120058974
1075	CLINT1_2	0.000626266116913729
1076	CLINT1_3	0.37025757625605
1077	CLIP1_1	0.442693510601473
1078	CLIP1_2	0.37025757625605
1079	CLIP2_1	1
1080	CLIP2_2	0.370198940917764
1081	CLIP2_3	0.345008101773455
1082	CLN5_1	0.249046905795262
1083	CLNS1A_1	0.285922784977498
1084	CLP1_1	0.000119197723309835
1085	CLP1_2	0.249046905795262
1086	CLPB_2	0.305679800908709
1087	CLPTM1_1	0.200191669778275
1088	CLPX_2	0.000534673766324356
1089	CLSPN_1	N.D.
1090	CLSPN_2	N.D.
1091	CLTCL1_1	0.000534673766324356
1092	CLTC_1	0.442693510601473
1093	CLTC_2	0.009129471242157
1094	CLYBL_2	0.0601193317881315
1095	CMBL_2	0.0136328870150916
1096	CMIP_1	0.37025757625605
1097	CMIP_2	0.502032613623411
1098	CMPK1_1	0.0545181336472309
1099	CMPK2_2	0.00304746991757704
1100	CMSS1_1	0.347848639925069
1101	CMTR1_1	0.00805044410793668
1102	CMTR1_2	0.000854782860847907
1103	CMTR2_1	0.00708704358862524
1104	CNDP2_1	0.0262729866755772
1105	CNDP2_2	0.701988145241593
1106	CNN2_1	0.37025757625605
1107	CNN3_1	0.868564596406673
1108	CNN3_2	0.00027919804278808
1109	CNNM3_1	0.933706676167707
1110	CNOT10_1	0.305679800908709
1111	CNOT10_2	0.96777201660247
1112	CNOT10_3	N.D.
1113	CNOT11_1	0.609367657083379
1114	CNOT1_1	0.37025757625605
1115	CNOT1_2	0.701988145241593
1116	CNOT2_1	5.83612420563212e-06
1117	CNOT3_2	5.83612420563212e-06
1118	CNOT4_2	0.0697809337510821
1119	CNOT6L_1	0.0446161306722685
1120	CNOT6_1	0.899762322887756
1121	CNOT7_1	0.171761849346928
1122	CNOT8_1	0.0601193317881315
1123	CNOT9_1	0.146467317167312
1124	CNPY2_1	0.0545181336472309
1125	CNPY3_1	0.285922784977498
1126	CNP_1	0.579746047341512
1127	CNP_2	0.417691836421429
1128	CNST_1	0.0326310365864348
1129	CNTNAP4_0	N.D.
1130	CNTRL_1	0.32632168424415
1131	CNTRL_3	0.393541984068198
1132	COA4_1	0.96777201660247
1133	COA6_1	0.400964829594609
1134	COA7_1	0.185574427940105
1135	COG1_1	0.00478645833226442
1136	COG1_2	0.393541984068198
1137	COG2_1	0.0874880417656527
1138	COG2_2	0.766406013234501
1139	COG3_1	0.0446161306722685
1140	COG3_2	0.766406013234501
1141	COG3_3	0.231912485593503
1142	COG4_1	0.866000361216898
1143	COG4_2	0.0727559486888057
1144	COG5_1	0.171761849346928
1145	COG5_2	0.609367657083379
1146	COG5_3	0.733962976981476
1147	COG6_1	4.05283550547679e-05
1148	COG6_2	0.00027919804278808
1149	COG7_1	0.0131814417193541
1150	COG7_2	0.701988145241593
1151	COG8_1	0.0262729866755772
1152	COG8_2	0.933706676167707
1153	COIL_1	0.417691836421429
1154	COL4A3BP_1	0.670532371512079
1155	COL4A3BP_2	0.670532371512079
1156	COL6A1_1	N.D.
1157	COL6A1_2	N.D.
1158	COLGALT1_1	0.733962976981476
1159	COLGALT1_3	N.D.
1160	COMMD10_1	0.899762322887756
1161	COMMD1_1	0.0727559486888057
1162	COMMD2_1	0.305679800908709
1163	COMMD3_0	N.D.
1164	COMMD4_1	0.231912485593503
1165	COMMD5_1	0.114001203878319
1166	COMMD5_2	0.550817803202085
1167	COMMD6_1	0.249046905795262
1168	COMMD7_1	0.00365352896082973
1169	COMMD8_1	0.0798461917511471
1170	COMMD9_1	0.00546466550175423
1171	COMMD9_2	0.0326310365864348
1172	COMT_1	0.799263931453466
1173	COPA_2	0.609367657083379
1174	COPB1_1	0.000732286357292191
1175	COPB1_2	0.899762322887756
1176	COPB2_1	0.0103357930644873
1177	COPB2_2	0.00622845183191227
1178	COPE_1	0.267047274341371
1179	COPE_2	0.0020857615856577
1180	COPG1_1	0.00155991627249827
1181	COPG1_2	0.866000361216898
1182	COPG2_1	0.200191669778275
1183	COPG2_2	0.96777201660247
1184	COPS2_1	0.670532371512079
1185	COPS2_2	5.84734659233489e-05
1186	COPS3_1	8.37773960346296e-05
1187	COPS3_2	0.899762322887756
1188	COPS4_1	0.000534673766324356
1189	COPS4_2	0.733962976981476
1190	COPS5_1	0.0874880417656527
1191	COPS5_2	0.733962976981476
1192	COPS6_1	0.442693510601473
1193	COPS7A_1	1.06320665239051e-05
1194	COPS7B_1	0.231912485593503
1195	COPS8_1	0.32632168424415
1196	COPS9_1	0.134939828014058
1197	COPZ1_1	0.000854782860847907
1198	COQ5_1	0.52261834134311
1199	COQ8A_1	0.393541984068198
1200	COQ8A_3	N.D.
1201	COQ9_1	0.32632168424415
1202	CORO1B_1	1
1203	CORO1B_2	0.000455690524856452
1204	CORO1B_3	0.000534673766324356
1205	CORO1C_1	0.0661895225130807
1206	COTL1_1	0.104537903224359
1207	CPNE1_1	0.00546466550175423
1208	CPNE1_2	0.00478645833226442
1209	CPNE2_1	N.D.
1210	CPNE3_1	0.171761849346928
1211	CPNE3_2	4.05283550547679e-05
1212	CPPED1_1	0.0103357930644873
1213	CPPED1_2	0.733962976981476
1214	CPSF1_1	0.171761849346928
1215	CPSF1_2	0.495179555151835
1216	CPSF2_1	0.52261834134311
1217	CPSF2_2	0.00418534245378422
1218	CPSF2_3	N.D.
1219	CPSF3_1	0.134939828014058
1220	CPSF3_2	1.57204394149585e-05
1221	CPSF3_3	N.D.
1222	CPSF4_1	0.000141809399609595
1223	CPSF6_1	0.0957093555442971
1224	CPSF7_1	0.0727559486888057
1225	CPTP_0	N.D.
1226	CRABP2_1	N.D.
1227	CRADD_1	0.770463330969237
1228	CRADD_2	0.0213838973240417
1229	CRAT_2	0.866000361216898
1230	CRBN_1	0.0798461917511471
1231	CREBBP_1	1
1232	CREBBP_2	0.00134556966782954
1233	CREBBP_3	0.639643801365707
1234	CRELD2_2	0.000455690524856452
1235	CREM_1	0.468529733986674
1236	CRIP2_1	0.52261834134311
1237	CRKL_1	0.104537903224359
1238	CRK_1	0.899762322887756
1239	CRLF3_1	0.32632168424415
1240	CRLF3_2	0.0187486636726408
1241	CRMP1_1	N.D.
1242	CRMP1_2	N.D.
1243	CRNKL1_1	0.200191669778275
1244	CROCC_2	0.146467317167312
1245	CROT_2	0.0661895225130807
1246	CRTAP_1	0.117831090191171
1247	CRTAP_2	0.304761894036605
1248	CRTC1_2	0.866000361216898
1249	CRTC2_1	0.305679800908709
1250	CRY1_1	N.D.
1251	CRYBG1_3	0.0020857615856577
1252	CRYL1_1	0.701988145241593
1253	CRYL1_2	0.0601193317881315
1254	CRYM_2	0.00155991627249827
1255	CRYZL1_1	0.83248120058974
1256	CRYZL1_2	0.000626266116913729
1257	CSDE1_2	0.0874880417656527
1258	CSE1L_1	0.550817803202085
1259	CSE1L_2	0.52261834134311
1260	CSE1L_3	0.0798461917511471
1261	CSNK1A1_1	0.0235168449127942
1262	CSNK1E_0	N.D.
1263	CSNK2A1_0	N.D.
1264	CSNK2A2_1	0.96777201660247
1265	CSNK2B_1	0.32632168424415
1266	CSNK2B_2	0.158733499248349
1267	CSPP1_1	0.0442592867023359
1268	CSPP1_2	0.879771659538216
1269	CSRP1_1	0.733962976981476
1270	CSRP2_1	N.D.
1271	CSRP3_0	N.D.
1272	CST3_1	0.00708704358862524
1273	CSTA_1	0.550817803202085
1274	CSTB_1	0.393541984068198
1275	CSTB_2	0.0727559486888057
1276	CSTF1_1	0.285922784977498
1277	CSTF2T_1	0.899762322887756
1278	CSTF2_2	0.0210151859377393
1279	CSTF3_1	0.0235168449127942
1280	CSTF3_2	0.00418534245378422
1281	CS_1	0.96777201660247
1282	CS_2	0.231912485593503
1283	CTBP1_1	0.0148486413649606
1284	CTBP2_1	0.876643522269404
1285	CTBP2_2	N.D.
1286	CTBS_1	0.442693510601473
1287	CTBS_2	0.0601193317881315
1288	CTCF_1	0.0103357930644873
1289	CTCF_2	0.0166989311067512
1290	CTDP1_1	0.009129471242157
1291	CTDP1_2	0.639643801365707
1292	CTDSPL2_1	0.00418534245378422
1293	CTDSPL2_2	0.609367657083379
1294	CTH_1	0.0957093555442971
1295	CTIF_2	0.039797319040567
1296	CTNNA1_1	0.00418534245378422
1297	CTNNAL1_2	N.D.
1298	CTNNBIP1_1	N.D.
1299	CTNNBL1_1	0.000387705066490315
1300	CTNNBL1_2	0.0020857615856577
1301	CTNND1_1	N.D.
1302	CTNND1_2	0.000649533317180103
1303	CTPS1_1	0.933706676167707
1304	CTPS1_2	0.933706676167707
1305	CTPS2_1	0.00622845183191227
1306	CTPS2_2	0.0402635312107666
1307	CTSA_1	0.0002363144434168
1308	CTSC_1	0.0727559486888057
1309	CTSH_1	0.0103357930644873
1310	CTSH_2	0.733962976981476
1311	CTSV_1	N.D.
1312	CTTNBP2NL_1	N.D.
1313	CTU1_1	0.96777201660247
1314	CTU2_1	0.0493591415382135
1315	CTU2_2	0.0798064192945513
1316	CUEDC2_1	0.0031838881468583
1317	CUEDC2_2	0.0148486413649606
1318	CUL1_2	0.000387705066490315
1319	CUL2_1	0.200191669778275
1320	CUL2_2	0.0874880417656527
1321	CUL3_1	0.799263931453466
1322	CUL3_2	0.267047274341371
1323	CUL3_3	N.D.
1324	CUL4A_1	0.146467317167312
1325	CUL4A_2	0.146467317167312
1326	CUL4B_1	0.417691836421429
1327	CUL5_1	0.00276990978597742
1328	CUL5_2	0.0262729866755772
1329	CUTA_2	0.0402635312107666
1330	CUX1_1	0.347848639925069
1331	CUX1_2	0.185574427940105
1332	CWC15_1	0.0362765093510646
1333	CWC25_1	0.309387477502353
1334	CWC27_1	0.0362765093510646
1335	CWC27_2	0.550817803202085
1336	CWF19L1_2	N.D.
1337	CWF19L2_1	0.0262729866755772
1338	CWF19L2_2	0.0874880417656527
1339	CXXC1_1	0.0262729866755772
1340	CXXC1_2	0.00134556966782954
1341	CXorf38_1	0.0210151859377393
1342	CXorf38_2	0.0545181336472309
1343	CXorf56_1	0.96777201660247
1344	CXorf56_2	0.609367657083379
1345	CYB5B_1	0.670532371512079
1346	CYB5R4_1	0.158733499248349
1347	CYCS_2	0.029303947516816
1348	CYFIP1_1	0.231912485593503
1349	CYFIP1_2	0.0727559486888057
1350	CYFIP2_1	0.83248120058974
1351	CYFIP2_2	0.029303947516816
1352	CYFIP2_3	N.D.
1353	CYHR1_1	0.0326310365864348
1354	CYTH1_1	0.000199671224259706
1355	CYTH2_1	0.285738261007034
1356	CYTH3_1	N.D.
1357	D2HGDH_1	0.249046905795262
1358	D2HGDH_2	0.32632168424415
1359	DAG1_1	0.00805044410793668
1360	DAG1_2	0.281439715411998
1361	DAGLB_2	0.0402635312107666
1362	DAP3_1	0.000168417531514839
1363	DAP3_2	0.104537903224359
1364	DAP_2	0.866000361216898
1365	DARS2_1	0.0402635312107666
1366	DARS2_2	0.0116819612760694
1367	DARS_1	0.670532371512079
1368	DARS_2	0.00240566379744772
1369	DAXX_1	0.550817803202085
1370	DAXX_2	0.0362765093510646
1371	DBN1_1	0.000996057409730468
1372	DBN1_2	0.766406013234501
1373	DBNL_1	0.0957093555442971
1374	DBNL_2	0.114001203878319
1375	DBR1_1	0.231912485593503
1376	DBT_1	0.0601193317881315
1377	DCAF10_1	0.128804202592531
1378	DCAF11_1	0.83248120058974
1379	DCAF13_1	0.171761849346928
1380	DCAF13_2	0.32632168424415
1381	DCAF15_1	0.701988145241593
1382	DCAF16_1	0.32632168424415
1383	DCAF17_0	N.D.
1384	DCAF1_1	0.766406013234501
1385	DCAF5_1	0.281439715411998
1386	DCAF5_2	0.963026660829816
1387	DCAF7_1	0.200191669778275
1388	DCAF8_1	0.215632172308026
1389	DCAF8_2	N.D.
1390	DCLK2_1	0.0446161306722685
1391	DCP1A_1	0.733962976981476
1392	DCP1A_2	0.0002346377467342
1393	DCP1B_1	0.0148486413649606
1394	DCP1B_2	0.35253121214885
1395	DCP2_1	0.267047274341371
1396	DCTD_1	0.468529733986674
1397	DCTD_2	0.305679800908709
1398	DCTN1_1	0.0601193317881315
1399	DCTN1_2	0.285922784977498
1400	DCTN2_1	0.000455690524856452
1401	DCTN3_1	7.00521589908966e-05
1402	DCTN4_1	0.00546466550175423
1403	DCTN4_2	0.000387705066490315
1404	DCTN5_1	0.00478645833226442
1405	DCTN6_1	0.766406013234501
1406	DCTN6_2	0.000100017376185589
1407	DCTPP1_2	0.639643801365707
1408	DCUN1D1_1	0.83248120058974
1409	DCUN1D1_2	0.000996057409730468
1410	DCUN1D4_1	0.52261834134311
1411	DCUN1D4_2	0.694601782726087
1412	DCUN1D5_1	0.0166989311067512
1413	DDB1_1	0.0957093555442971
1414	DDB1_2	0.104537903224359
1415	DDB2_1	0.000732286357292191
1416	DDB2_2	0.0210151859377393
1417	DDHD1_1	0.000168417531514839
1418	DDHD1_2	0.393541984068198
1419	DDHD1_3	0.249046905795262
1420	DDHD2_1	0.701988145241593
1421	DDHD2_3	N.D.
1422	DDI2_1	0.146467317167312
1423	DDX17_1	8.37773960346296e-05
1424	DDX17_2	0.579746047341512
1425	DDX18_0	N.D.
1426	DDX19B_1	0.0262729866755772
1427	DDX1_1	0.639643801365707
1428	DDX1_2	0.249046905795262
1429	DDX21_1	0.899762322887756
1430	DDX21_2	0.701988145241593
1431	DDX24_1	0.0148486413649606
1432	DDX24_2	0.550817803202085
1433	DDX24_3	0.347848639925069
1434	DDX39A_1	0.83248120058974
1435	DDX39A_2	0.393541984068198
1436	DDX39B_1	0.249046905795262
1437	DDX39B_2	N.D.
1438	DDX3X_1	0.96777201660247
1439	DDX41_1	0.00365352896082973
1440	DDX42_1	0.267047274341371
1441	DDX42_2	0.0131814417193541
1442	DDX46_1	0.285922784977498
1443	DDX46_2	0.009129471242157
1444	DDX49_1	0.00708704358862524
1445	DDX49_2	0.00240566379744772
1446	DDX55_0	N.D.
1447	DDX56_1	0.442693510601473
1448	DDX58_1	0.0103357930644873
1449	DDX58_2	0.305679800908709
1450	DDX59_1	0.0116819612760694
1451	DDX59_2	0.009129471242157
1452	DDX5_2	0.37025757625605
1453	DDX6_1	0.158733499248349
1454	DDX6_3	0.158733499248349
1455	DEAF1_1	0.525945632188181
1456	DEF6_2	1
1457	DEK_1	0.766406013234501
1458	DEK_2	0.249046905795262
1459	DENND1A_2	0.135298769534744
1460	DENND1A_3	0.661455963662488
1461	DENND1B_1	0.178467692914483
1462	DENND1B_2	N.D.
1463	DENND4A_1	0.249046905795262
1464	DENND4A_2	0.0446161306722685
1465	DENND4A_3	0.766406013234501
1466	DENND4B_1	0.0874880417656527
1467	DENND4B_2	0.799263931453466
1468	DENND4C_1	0.00478645833226442
1469	DENND4C_2	0.267047274341371
1470	DENND6A_1	0.00155991627249827
1471	DENND6A_2	0.00622845183191227
1472	DENR_2	0.0210151859377393
1473	DERA_1	0.171761849346928
1474	DESI1_1	0.00521298889225617
1475	DFFA_1	0.899762322887756
1476	DFFA_2	0.285922784977498
1477	DFFB_1	0.766406013234501
1478	DGKA_1	4.05283550547679e-05
1479	DGKA_2	0.933706676167707
1480	DGKH_2	0.632524539811306
1481	DGKQ_2	0.0956021914539553
1482	DGKZ_1	0.0446161306722685
1483	DGKZ_2	0.000387705066490315
1484	DGUOK_1	0.114001203878319
1485	DHFR_2	0.160941000184228
1486	DHPS_2	0.639643801365707
1487	DHRS11_1	0.000534673766324356
1488	DHRS11_2	0.185574427940105
1489	DHRS4_1	0.733962976981476
1490	DHTKD1_1	0.029303947516816
1491	DHTKD1_2	0.37025757625605
1492	DHX15_2	0.0011586907170671
1493	DHX16_1	0.0116819612760694
1494	DHX29_1	0.200191669778275
1495	DHX29_2	0.96777201660247
1496	DHX34_1	0.393541984068198
1497	DHX34_2	0.104537903224359
1498	DHX36_1	0.579746047341512
1499	DHX36_2	0.124126350891412
1500	DHX36_3	0.124126350891412
1501	DHX38_2	0.124126350891412
1502	DHX40_1	0.0187486636726408
1503	DHX8_2	0.0545181336472309
1504	DHX9_1	0.305679800908709
1505	DIABLO_2	0.393541984068198
1506	DIAPH1_1	0.579746047341512
1507	DIAPH1_2	0.029303947516816
1508	DIAPH2_1	0.00546466550175423
1509	DIAPH2_2	0.249046905795262
1510	DIAPH2_3	0.146467317167312
1511	DIAPH3_1	0.618148218221769
1512	DICER1_1	0.267047274341371
1513	DICER1_2	0.0116819612760694
1514	DIDO1_2	0.249046905795262
1515	DIDO1_3	0.866000361216898
1516	DIEXF_2	0.215632172308026
1517	DIEXF_3	0.215632172308026
1518	DIP2A_1	0.0945241825057306
1519	DIP2B_2	0.0103357930644873
1520	DIP2B_3	N.D.
1521	DIS3L2_1	0.417691836421429
1522	DIS3L2_2	0.0326310365864348
1523	DIS3L_1	0.733962976981476
1524	DIS3_1	0.0116819612760694
1525	DIS3_2	0.609367657083379
1526	DKC1_1	0.701988145241593
1527	DKC1_2	0.0362765093510646
1528	DLAT_2	0.0326310365864348
1529	DLG1_2	0.0326310365864348
1530	DLG3_1	0.0727559486888057
1531	DLG3_2	0.0362765093510646
1532	DLG4_0	N.D.
1533	DLGAP5_1	N.D.
1534	DLGAP5_2	N.D.
1535	DLGAP5_3	N.D.
1536	DLST_2	0.114001203878319
1537	DMTF1_1	0.128804202592531
1538	DMXL1_1	0.0661895225130807
1539	DMXL1_2	0.000534673766324356
1540	DNAAF2_2	0.393541984068198
1541	DNAAF5_1	0.158733499248349
1542	DNAAF5_2	0.0874880417656527
1543	DNAJA1_1	0.609367657083379
1544	DNAJA1_2	0.609367657083379
1545	DNAJA2_1	0.285922784977498
1546	DNAJA2_2	0.550817803202085
1547	DNAJA3_1	0.134939828014058
1548	DNAJB11_1	0.0727559486888057
1549	DNAJB11_2	0.495179555151835
1550	DNAJB14_1	0.495179555151835
1551	DNAJB1_1	0.0031838881468583
1552	DNAJB1_2	0.305679800908709
1553	DNAJB2_1	0.0798461917511471
1554	DNAJB4_1	0.0661895225130807
1555	DNAJB6_2	0.0262729866755772
1556	DNAJC10_1	0.0601193317881315
1557	DNAJC11_0	N.D.
1558	DNAJC17_1	0.701988145241593
1559	DNAJC21_1	0.185574427940105
1560	DNAJC2_1	0.000534673766324356
1561	DNAJC2_2	0.000534673766324356
1562	DNAJC3_1	0.146467317167312
1563	DNAJC3_2	0.000732286357292191
1564	DNAJC7_1	0.96777201660247
1565	DNAJC7_2	0.0727559486888057
1566	DNAJC8_1	0.0235168449127942
1567	DNAJC8_2	0.766406013234501
1568	DNAJC9_1	0.0957093555442971
1569	DNAL1_1	0.155230578934948
1570	DNAL1_2	N.D.
1571	DNLZ_1	0.134939828014058
1572	DNM1L_1	0.393541984068198
1573	DNM1L_2	0.417691836421429
1574	DNM1_1	0.224763247058261
1575	DNM2_1	0.0235168449127942
1576	DNMBP_1	0.000626266116913729
1577	DNMBP_2	0.305679800908709
1578	DNMT1_1	0.0235168449127942
1579	DNMT3A_1	0.495179555151835
1580	DNMT3A_2	0.442693510601473
1581	DNTTIP1_1	0.417691836421429
1582	DNTTIP2_2	0.0235168449127942
1583	DOCK11_1	0.0661895225130807
1584	DOCK11_2	0.200191669778275
1585	DOCK11_3	0.00155991627249827
1586	DOCK5_2	0.00276990978597742
1587	DOCK7_1	0.00155991627249827
1588	DOCK9_1	0.0148486413649606
1589	DOCK9_2	0.393541984068198
1590	DOHH_2	0.185574427940105
1591	DOK1_1	0.171761849346928
1592	DOK1_2	0.83248120058974
1593	DONSON_0	N.D.
1594	DOPEY2_1	0.267047274341371
1595	DOPEY2_2	0.00622845183191227
1596	DOT1L_0	N.D.
1597	DPCD_1	0.0659258405266336
1598	DPF2_1	0.000732286357292191
1599	DPF2_2	0.185574427940105
1600	DPH1_1	0.215632172308026
1601	DPH2_2	0.0326310365864348
1602	DPH6_1	0.000626266116913729
1603	DPH7_1	0.0874880417656527
1604	DPP3_1	0.029303947516816
1605	DPP3_2	0.249046905795262
1606	DPP8_1	0.305679800908709
1607	DPP9_1	0.393541984068198
1608	DPY30_1	0.158733499248349
1609	DPYD_1	0.0545181336472309
1610	DPYSL3_2	1
1611	DPYSL4_1	N.D.
1612	DPYSL4_2	N.D.
1613	DPYSL5_1	0.304761894036605
1614	DR1_1	0.0798461917511471
1615	DR1_2	0.158733499248349
1616	DRAP1_1	0.000141809399609595
1617	DRG1_1	0.029303947516816
1618	DRG1_2	0.0727559486888057
1619	DRG2_1	0.52261834134311
1620	DRG2_2	0.579746047341512
1621	DSCC1_1	N.D.
1622	DSCC1_2	0.628853857577022
1623	DSN1_1	0.0116819612760694
1624	DSN1_2	0.114001203878319
1625	DSP_1	0.285922784977498
1626	DSTN_1	0.442693510601473
1627	DST_1	0.00708704358862524
1628	DST_2	N.D.
1629	DTL_1	N.D.
1630	DTL_2	N.D.
1631	DTNBP1_1	0.933706676167707
1632	DTNB_1	0.0031838881468583
1633	DTWD1_1	0.000816950619120215
1634	DTWD1_2	0.579746047341512
1635	DTX2_0	N.D.
1636	DTYMK_1	0.32632168424415
1637	DUS1L_1	0.200191669778275
1638	DUS1L_2	0.83248120058974
1639	DUS2_1	0.0031838881468583
1640	DUS2_2	0.000534673766324356
1641	DUS3L_1	0.231912485593503
1642	DUS3L_2	0.171761849346928
1643	DUSP12_1	0.733962976981476
1644	DUSP12_2	0.766406013234501
1645	DUSP14_0	N.D.
1646	DUSP19_1	0.0011586907170671
1647	DUSP22_1	0.0446161306722685
1648	DUSP3_1	0.550817803202085
1649	DUSP6_1	N.D.
1650	DUT_1	0.171761849346928
1651	DVL2_2	0.0601193317881315
1652	DXO_1	0.000100017376185589
1653	DYM_1	0.146467317167312
1654	DYNC1H1_1	3.87830309498231e-06
1655	DYNC1H1_2	0.0326310365864348
1656	DYNC1I2_1	0.83248120058974
1657	DYNC1I2_2	0.124126350891412
1658	DYNC1LI1_1	0.468529733986674
1659	DYNC1LI1_2	0.0262729866755772
1660	DYNC1LI2_1	0.0493591415382135
1661	DYNC1LI2_2	0.00478645833226442
1662	DYNC1LI2_3	N.D.
1663	DYNC2H1_2	N.D.
1664	DYNC2LI1_1	N.D.
1665	DYNLL1_1	0.134939828014058
1666	DYNLT1_1	0.00578030569189275
1667	DYNLT3_1	0.0545181336472309
1668	DYRK1A_1	0.000732286357292191
1669	E2F3_1	0.00546466550175423
1670	E2F4_1	0.0545181336472309
1671	E2F5_1	0.0957093555442971
1672	EAPP_1	0.609367657083379
1673	EARS2_1	0.32632168424415
1674	EARS2_2	0.000996057409730468
1675	ECD_1	0.305679800908709
1676	ECD_2	0.879771659538216
1677	ECH1_1	0.609367657083379
1678	ECHDC1_2	0.00478645833226442
1679	ECHS1_2	8.37773960346296e-05
1680	ECI2_1	0.0957093555442971
1681	ECI2_2	0.0545181336472309
1682	ECM1_2	N.D.
1683	ECPAS_1	0.158733499248349
1684	ECPAS_2	0.231912485593503
1685	ECT2_1	N.D.
1686	EDARADD_1	N.D.
1687	EDC3_1	0.609367657083379
1688	EDC3_2	0.249046905795262
1689	EDC4_1	0.579746047341512
1690	EDC4_2	0.799263931453466
1691	EDEM1_1	0.158733499248349
1692	EDEM3_1	0.733962976981476
1693	EDF1_1	0.0402635312107666
1694	EDRF1_1	N.D.
1695	EDRF1_2	0.0137099978048677
1696	EED_1	0.0031838881468583
1697	EEF1A1_1	0.866000361216898
1698	EEF1A1_2	0.0210151859377393
1699	EEF1A2_1	0.00365352896082973
1700	EEF1A2_2	0.0625449473097062
1701	EEF1AKMT1_1	0.011290301203628
1702	EEF1AKMT2_1	0.639643801365707
1703	EEF1AKMT4-ECE2_1	N.D.
1704	EEF1B2_1	0.766406013234501
1705	EEF1D_1	0.733962976981476
1706	EEF1D_2	0.799263931453466
1707	EEF1E1_0	N.D.
1708	EEF1G_1	0.104537903224359
1709	EEF2K_1	0.37025757625605
1710	EEF2K_2	0.000199671224259706
1711	EEF2_1	0.579746047341512
1712	EFCAB7_0	N.D.
1713	EFHD2_1	0.171761849346928
1714	EFL1_1	0.134939828014058
1715	EFL1_2	0.442693510601473
1716	EFNB1_0	N.D.
1717	EFNB2_1	N.D.
1718	EFTUD2_1	0.0326310365864348
1719	EGLN1_1	0.000455690524856452
1720	EGLN1_2	0.468529733986674
1721	EHBP1L1_1	0.733962976981476
1722	EHBP1L1_2	0.0187486636726408
1723	EHBP1_1	0.0874880417656527
1724	EHBP1_2	0.200191669778275
1725	EHD1_1	0.0545181336472309
1726	EHD1_2	0.0727559486888057
1727	EHD3_1	0.579746047341512
1728	EHD3_2	0.185574427940105
1729	EHD4_1	0.00805044410793668
1730	EHMT2_2	0.766406013234501
1731	EHMT2_3	0.0247722798602892
1732	EIF1AD_1	0.766406013234501
1733	EIF1AX_0	N.D.
1734	EIF2AK2_1	0.0545181336472309
1735	EIF2A_1	0.0402635312107666
1736	EIF2A_2	0.442693510601473
1737	EIF2B1_1	0.495179555151835
1738	EIF2B2_1	0.285922784977498
1739	EIF2B3_1	0.733962976981476
1740	EIF2B3_2	1
1741	EIF2B4_1	0.83248120058974
1742	EIF2B4_2	0.000168417531514839
1743	EIF2B5_1	0.766406013234501
1744	EIF2B5_2	0.029303947516816
1745	EIF2D_1	0.393541984068198
1746	EIF2D_2	0.83248120058974
1747	EIF2S1_1	0.114001203878319
1748	EIF2S2_1	0.185574427940105
1749	EIF2S2_2	0.899762322887756
1750	EIF3A_1	0.550817803202085
1751	EIF3A_2	0.134939828014058
1752	EIF3B_1	0.32632168424415
1753	EIF3B_2	0.766406013234501
1754	EIF3E_1	0.00622845183191227
1755	EIF3F_1	0.0166989311067512
1756	EIF3F_2	0.0545181336472309
1757	EIF3G_1	0.0957093555442971
1758	EIF3G_2	0.00027919804278808
1759	EIF3H_1	0.701988145241593
1760	EIF3H_2	0.0116819612760694
1761	EIF3I_1	0.32632168424415
1762	EIF3I_2	0.733962976981476
1763	EIF3J_1	0.0148486413649606
1764	EIF3J_2	0.0020857615856577
1765	EIF3K_1	0.00622845183191227
1766	EIF3L_1	0.670532371512079
1767	EIF3L_2	0.866000361216898
1768	EIF3M_1	0.0235168449127942
1769	EIF3M_2	0.231912485593503
1770	EIF4A1_1	0.134939828014058
1771	EIF4A1_2	0.0727559486888057
1772	EIF4A2_1	0.933706676167707
1773	EIF4A2_2	0.609367657083379
1774	EIF4A3_1	0.579746047341512
1775	EIF4A3_2	0.495179555151835
1776	EIF4B_3	0.171761849346928
1777	EIF4E2_1	0.37025757625605
1778	EIF4EBP2_1	0.00180531830663558
1779	EIF4ENIF1_1	0.393541984068198
1780	EIF4ENIF1_2	0.639643801365707
1781	EIF4E_1	0.0187486636726408
1782	EIF4G1_1	0.701988145241593
1783	EIF4G1_2	0.0601193317881315
1784	EIF4G1_3	0.701988145241593
1785	EIF4G2_1	0.104537903224359
1786	EIF4G2_2	0.799263931453466
1787	EIF4G3_1	0.0131814417193541
1788	EIF4G3_2	0.215632172308026
1789	EIF4H_1	0.114001203878319
1790	EIF5A2_1	0.770463330969237
1791	EIF5A_1	0.639643801365707
1792	EIF5B_1	0.639643801365707
1793	EIF5B_2	0.393541984068198
1794	EIF5_1	0.215632172308026
1795	EIF5_2	0.347848639925069
1796	EIF6_2	N.D.
1797	EIPR1_1	0.766406013234501
1798	EIPR1_2	0.0446161306722685
1799	ELAC1_2	0.0157528507104655
1800	ELF1_2	0.37025757625605
1801	ELF2_1	0.0545181336472309
1802	ELMO1_1	0.000996057409730468
1803	ELMO2_1	0.215632172308026
1804	ELMO2_2	0.114001203878319
1805	ELOA_1	0.701988145241593
1806	ELOB_1	0.799263931453466
1807	ELOF1_0	N.D.
1808	ELP1_1	0.393541984068198
1809	ELP1_2	0.393541984068198
1810	ELP2_1	0.000199671224259706
1811	ELP2_2	0.285922784977498
1812	ELP3_1	0.0002363144434168
1813	ELP3_2	0.347848639925069
1814	ELP4_1	0.0362765093510646
1815	ELP4_2	0.0362765093510646
1816	ELP5_1	0.0446161306722685
1817	ELP6_1	0.701988145241593
1818	EMC8_1	0.0103357930644873
1819	EMG1_1	0.550817803202085
1820	EML3_1	0.37025757625605
1821	EML3_2	0.0002363144434168
1822	EML4_1	0.96777201660247
1823	EML4_2	0.171761849346928
1824	ENDOD1_1	0.124126350891412
1825	ENDOG_1	0.029303947516816
1826	ENGASE_1	0.0326310365864348
1827	ENGASE_2	0.215632172308026
1828	ENO2_2	0.00032929301827284
1829	ENO2_3	N.D.
1830	ENO3_1	0.417691836421429
1831	ENOPH1_1	0.231912485593503
1832	ENOSF1_1	0.0251191411927872
1833	ENY2_1	0.0020857615856577
1834	EOGT_1	1
1835	EOGT_2	0.00622845183191227
1836	EP300_1	0.029303947516816
1837	EP300_2	0.267047274341371
1838	EPB41L2_1	0.579746047341512
1839	EPB41L2_2	0.733962976981476
1840	EPB41L2_3	0.0874880417656527
1841	EPB41_1	0.00418534245378422
1842	EPB41_2	0.0661895225130807
1843	EPG5_1	0.029303947516816
1844	EPG5_2	0.733962976981476
1845	EPG5_3	0.0957093555442971
1846	EPHA3_3	N.D.
1847	EPM2AIP1_1	0.37025757625605
1848	EPM2AIP1_2	0.00240566379744772
1849	EPN1_1	0.766406013234501
1850	EPN1_2	0.933706676167707
1851	EPRS_1	0.0446161306722685
1852	EPRS_2	0.009129471242157
1853	EPS15L1_1	0.0187486636726408
1854	EPS15L1_2	0.0727559486888057
1855	EPS15_1	0.0493591415382135
1856	EPS15_2	0.37025757625605
1857	ERAP1_1	0.468529733986674
1858	ERAP1_2	0.231912485593503
1859	ERAP2_1	0.00180531830663558
1860	ERAP2_2	0.0661895225130807
1861	ERBIN_1	0.146467317167312
1862	ERBIN_2	0.009129471242157
1863	ERBIN_3	0.899762322887756
1864	ERC1_1	0.267047274341371
1865	ERCC1_1	0.0103357930644873
1866	ERCC4_1	0.639643801365707
1867	ERCC4_2	0.0011586907170671
1868	ERCC6L_1	N.D.
1869	ERCC6L_2	N.D.
1870	ERCC6L_3	N.D.
1871	ERCC8_1	0.957668851700192
1872	ERF_1	0.146467317167312
1873	ERH_1	0.0601193317881315
1874	ERI1_1	0.414844406840163
1875	ERI1_2	0.393541984068198
1876	ERI3_1	0.37025757625605
1877	ERI3_2	0.00805044410793668
1878	ERICH1_1	0.0402635312107666
1879	ERO1A_1	0.171761849346928
1880	ERO1A_2	0.0362765093510646
1881	ERO1B_1	0.635110161368598
1882	ERO1B_2	0.000247079232021207
1883	ERP29_1	0.609367657083379
1884	ERP44_1	0.866000361216898
1885	ERP44_2	0.104537903224359
1886	ERVK3-1_1	0.011290301203628
1887	ESD_1	0.733962976981476
1888	ESF1_1	0.670532371512079
1889	ESF1_2	0.0210151859377393
1890	ESS2_1	0.305679800908709
1891	ESS2_2	0.0103357930644873
1892	ESYT1_1	0.158733499248349
1893	ESYT1_2	0.146467317167312
1894	ESYT2_1	0.0103357930644873
1895	ETF1_1	0.417691836421429
1896	ETF1_2	0.00708704358862524
1897	ETFA_1	0.52261834134311
1898	ETFA_2	0.347848639925069
1899	ETFB_1	0.733962976981476
1900	ETFRF1_1	0.0262729866755772
1901	ETNK1_1	0.00546466550175423
1902	EVI5L_1	0.249046905795262
1903	EVI5L_2	0.114001203878319
1904	EVI5L_3	0.0444671329456249
1905	EVI5_2	0.000210414674955286
1906	EVL_2	0.83248120058974
1907	EXOC1_1	0.0020857615856577
1908	EXOC1_2	0.171761849346928
1909	EXOC2_1	0.0402635312107666
1910	EXOC2_2	0.52261834134311
1911	EXOC3_1	0.00027919804278808
1912	EXOC3_2	0.442693510601473
1913	EXOC4_1	0.124126350891412
1914	EXOC4_2	0.933706676167707
1915	EXOC5_1	0.899762322887756
1916	EXOC5_2	0.0262729866755772
1917	EXOC6B_1	0.0798461917511471
1918	EXOC6B_2	0.609367657083379
1919	EXOC6_1	0.000534673766324356
1920	EXOC6_2	0.00478645833226442
1921	EXOC7_1	0.0235168449127942
1922	EXOC7_2	0.146467317167312
1923	EXOC8_1	0.0235168449127942
1924	EXOC8_2	0.0446161306722685
1925	EXOSC10_1	2.55916441124302e-06
1926	EXOSC10_2	0.0874880417656527
1927	EXOSC1_1	1.57204394149585e-05
1928	EXOSC2_1	0.933706676167707
1929	EXOSC2_2	0.639643801365707
1930	EXOSC3_2	0.285922784977498
1931	EXOSC4_1	0.933706676167707
1932	EXOSC4_2	0.579746047341512
1933	EXOSC6_2	0.639643801365707
1934	EXOSC8_1	0.00155991627249827
1935	EYA3_1	0.442693510601473
1936	EYA4_0	N.D.
1937	EZH2_2	0.0510857904759896
1938	EZR_1	0.96777201660247
1939	EZR_2	0.285922784977498
1940	EZR_3	N.D.
1941	FABP5_1	0.701988145241593
1942	FADD_1	0.0235168449127942
1943	FAF1_1	0.000732286357292191
1944	FAF1_2	0.347848639925069
1945	FAHD1_2	0.933706676167707
1946	FAH_2	N.D.
1947	FAIM_1	0.171761849346928
1948	FAM102B_1	0.899762322887756
1949	FAM102B_2	0.618148218221769
1950	FAM103A1_1	0.000387705066490315
1951	FAM111B_1	0.0131814417193541
1952	FAM111B_2	0.171761849346928
1953	FAM114A2_1	0.0402635312107666
1954	FAM114A2_2	0.124126350891412
1955	FAM117A_1	0.00027919804278808
1956	FAM117B_1	0.171761849346928
1957	FAM118A_1	0.124126350891412
1958	FAM118A_2	0.000119197723309835
1959	FAM118B_1	0.393541984068198
1960	FAM120B_1	0.0210151859377393
1961	FAM120B_2	0.899762322887756
1962	FAM120B_3	0.0545181336472309
1963	FAM122B_2	0.009129471242157
1964	FAM126A_2	0.0326310365864348
1965	FAM129A_1	0.124126350891412
1966	FAM129B_1	0.0318670212916348
1967	FAM129B_2	0.656477074984838
1968	FAM135A_3	N.D.
1969	FAM136A_1	0.468529733986674
1970	FAM160B1_1	0.0210151859377393
1971	FAM160B1_2	0.200191669778275
1972	FAM160B2_1	0.0044541960270508
1973	FAM169A_2	N.D.
1974	FAM171A1_1	N.D.
1975	FAM171A1_2	N.D.
1976	FAM172A_1	0.0262729866755772
1977	FAM192A_1	0.609367657083379
1978	FAM199X_0	N.D.
1979	FAM206A_1	0.200191669778275
1980	FAM206A_2	0.000119197723309835
1981	FAM207A_1	0.933706676167707
1982	FAM208A_1	0.134939828014058
1983	FAM219A_1	0.696585257348196
1984	FAM221A_1	0.170192206157695
1985	FAM221A_2	N.D.
1986	FAM222B_1	N.D.
1987	FAM32A_1	0.701988145241593
1988	FAM45A_1	0.899762322887756
1989	FAM49B_1	0.00134556966782954
1990	FAM49B_2	0.766406013234501
1991	FAM50A_1	0.0031838881468583
1992	FAM50A_2	0.347848639925069
1993	FAM76B_2	0.766406013234501
1994	FAM91A1_1	0.0601193317881315
1995	FAM91A1_2	0.104537903224359
1996	FAM96B_1	0.134939828014058
1997	FAM98A_1	0.0402635312107666
1998	FAM98B_1	0.0131814417193541
1999	FAM98C_1	0.579746047341512
[truncated: 10,855 more rows]
