# Supplementary material for: Functional proteoform group deconvolution reveals a broader spectrum of ibrutinib off-targets
Source: Nat Commun. 2025 Feb 25;16:1948. doi: 10.1038/s41467-024-54654-8 (PMC11862126; doi:10.1038/s41467-024-54654-8)
Supplement: Supplementary file 12 — Source Data - main figures [file 41467_2024_54654_MOESM12_ESM.xlsx]

## Sheet: Figure1B
id	delta AUMC	GCL	GSL	GTL	GYL	Has.G.L	Has.Other.G.L	Shift Direction
MAP2K7_1	-7.27432	FALSE	FALSE	FALSE	TRUE	TRUE	TRUE	Stabilized
MAP2K5_2	-3.83026	FALSE	TRUE	FALSE	FALSE	TRUE	TRUE	Stabilized
MAP2K5_1	-3.39821	FALSE	TRUE	FALSE	FALSE	TRUE	TRUE	Stabilized
CSK_2	-3.29475	FALSE	TRUE	FALSE	FALSE	TRUE	TRUE	Stabilized
ACADM_1	-2.57327	FALSE	FALSE	FALSE	FALSE	FALSE	TRUE	Stabilized
BRAF_1	-3.01898	FALSE	TRUE	FALSE	TRUE	TRUE	TRUE	Stabilized
DCUN1D5_1	2.3814	FALSE	FALSE	FALSE	FALSE	FALSE	TRUE	Destabilized
MSRB2_2	4.36263	FALSE	TRUE	FALSE	FALSE	TRUE	TRUE	Destabilized
ALDH7A1_2	-4.10022	FALSE	TRUE	FALSE	FALSE	TRUE	TRUE	Stabilized
ALDH7A1_1	-3.94544	FALSE	TRUE	FALSE	FALSE	TRUE	TRUE	Stabilized
CCNT1_2	3.66626	FALSE	FALSE	FALSE	FALSE	FALSE	TRUE	Destabilized
YES1_2	-4.63012	FALSE	TRUE	FALSE	FALSE	TRUE	TRUE	Stabilized
LTN1_2	2.47546	TRUE	FALSE	TRUE	TRUE	TRUE	TRUE	Destabilized
TBC1D5_2	1.94534	FALSE	TRUE	FALSE	FALSE	TRUE	TRUE	Destabilized
ARHGAP35_2	1.57899	TRUE	FALSE	FALSE	FALSE	TRUE	TRUE	Destabilized
ATG2A_1	2.05251	FALSE	TRUE	TRUE	TRUE	TRUE	TRUE	Destabilized
CPOX_1	-3.49507	FALSE	FALSE	FALSE	FALSE	FALSE	TRUE	Stabilized
CLPP_1	-2.35978	FALSE	TRUE	FALSE	FALSE	TRUE	TRUE	Stabilized
ABL2_2	-2.88541	FALSE	FALSE	FALSE	FALSE	FALSE	TRUE	Stabilized
UBE4A_1	2.6939	FALSE	TRUE	TRUE	FALSE	TRUE	TRUE	Destabilized
CSK_1	-3.99678	FALSE	TRUE	FALSE	FALSE	TRUE	TRUE	Stabilized
CACUL1_1	1.52156	FALSE	FALSE	FALSE	FALSE	FALSE	TRUE	Destabilized
BZW2_1	1.65483	FALSE	FALSE	TRUE	FALSE	TRUE	TRUE	Destabilized
ELMO1_1	2.24174	FALSE	FALSE	FALSE	FALSE	FALSE	TRUE	Destabilized
CPSF2_3	2.24001	TRUE	FALSE	TRUE	FALSE	TRUE	TRUE	Destabilized
ARID1A_1	1.53369	FALSE	FALSE	TRUE	FALSE	TRUE	TRUE	Destabilized
USP24_1	1.64126	FALSE	TRUE	FALSE	FALSE	TRUE	TRUE	Destabilized
CAND2_2	1.77908	FALSE	TRUE	FALSE	FALSE	TRUE	TRUE	Destabilized
FASTKD5_1	2.05655	FALSE	FALSE	TRUE	FALSE	TRUE	TRUE	Destabilized
SELENOH_1	3.8451	FALSE	FALSE	FALSE	FALSE	FALSE	TRUE	Destabilized
BZW1_1	1.9369	FALSE	FALSE	TRUE	FALSE	TRUE	TRUE	Destabilized
VPS8_1	3.3972	TRUE	FALSE	FALSE	FALSE	TRUE	TRUE	Destabilized
STARD10_1	4.21149	FALSE	TRUE	FALSE	TRUE	TRUE	TRUE	Destabilized
MAP3K20_1	-1.8873	FALSE	TRUE	FALSE	FALSE	TRUE	TRUE	Stabilized
WNK1_1	-1.75971	FALSE	TRUE	TRUE	FALSE	TRUE	TRUE	Stabilized
XPOT_1	1.38109	FALSE	FALSE	FALSE	FALSE	FALSE	TRUE	Destabilized
ATG2B_3	3.19042	FALSE	TRUE	TRUE	FALSE	TRUE	TRUE	Destabilized
DNAAF5_1	1.44278	FALSE	FALSE	FALSE	FALSE	FALSE	TRUE	Destabilized
USP3_1	1.32709	FALSE	FALSE	FALSE	FALSE	FALSE	TRUE	Destabilized
AGO2_1	5.02995	FALSE	FALSE	FALSE	FALSE	FALSE	TRUE	Destabilized
VPS11_2	2.60045	FALSE	FALSE	FALSE	FALSE	FALSE	TRUE	Destabilized
ATG2B_1	2.14836	FALSE	TRUE	TRUE	FALSE	TRUE	TRUE	Destabilized
COG6_2	2.20485	FALSE	TRUE	FALSE	FALSE	TRUE	TRUE	Destabilized
VPS16_2	2.04793	FALSE	FALSE	FALSE	TRUE	TRUE	TRUE	Destabilized
MAP2K1_1	-1.71211	FALSE	TRUE	FALSE	FALSE	TRUE	TRUE	Stabilized
ITGB1BP1_1	1.99329	FALSE	FALSE	FALSE	FALSE	FALSE	TRUE	Destabilized
FYN_1	-4.35396	FALSE	TRUE	TRUE	FALSE	TRUE	TRUE	Stabilized
VPS16_1	3.33878	FALSE	FALSE	FALSE	TRUE	TRUE	TRUE	Destabilized
ABL1_2	-2.22517	FALSE	FALSE	FALSE	FALSE	FALSE	TRUE	Stabilized
FOCAD_1	2.44933	FALSE	FALSE	FALSE	FALSE	FALSE	TRUE	Destabilized
ILF3_1	4.26159	FALSE	FALSE	FALSE	FALSE	FALSE	TRUE	Destabilized

## Sheet: Figure1C
Ibrutinib data:
Temperature	BTK_1, rep1	BTK_1, rep2	BTK_2, rep1	BTK_2, rep2
37	1	1	1	1
40	0.83684	0.781177	0.879913	0.820445
43	0.671216	0.670456	0.771539	0.700311
46	0.288219	0.290596	0.450663	0.374237
49	0.0962749	0.123766	0.269773	0.195097
52	0.0542922	0.0708315	0.183394	0.139607
55	0.0286268	0.0418747	0.126365	0.0917312
58	0.0251012	0.0323339	0.0985925	0.0792974
61	0.0179846	0.0202218	0.0681516	0.0580485
64	0.0134251	0.0175293	0.0541237	0.0480358
DMSO data:
Temperature	BTK_1, rep1	BTK_1, rep2	BTK_2, rep1	BTK_2, rep2
37	1	1	1	1
40	0.769467	0.777825	0.814792	0.845472
43	0.464042	0.422736	0.524263	0.612506
46	0.144619	0.126004	0.24323	0.338282
49	0.0827962	0.0547349	0.163786	0.191093
52	0.0441648	0.0265037	0.103344	0.120307
55	0.0296537	0.0162641	0.0573062	0.0652522
58	0.0284437	0.0119315	0.0352287	0.0431994
61	0.0194522	0.00679398	0.021144	0.0241145
64	0.0157876	0.00610644	0.0122785	0.0164992

## Sheet: Figure1D
Amino acid residue	Membership	Protein kinase domain	SH2 domain	Serine-threonine/tyrosine-protein kinase, catalytic domain	SH3 domain	Zinc finger, Btk motif	Pleckstrin homology domain	Tyrosine-protein kinase, active site	Protein kinase, ATP binding site	Sequence
1		Protein kinase domain	SH2 domain							M
2		Protein kinase domain	SH2 domain							A
3		Protein kinase domain	SH2 domain				Pleckstrin homology domain			A
4		Protein kinase domain	SH2 domain				Pleckstrin homology domain			V
5		Protein kinase domain	SH2 domain				Pleckstrin homology domain			I
6		Protein kinase domain	SH2 domain				Pleckstrin homology domain			L
7		Protein kinase domain	SH2 domain				Pleckstrin homology domain			E
8		Protein kinase domain	SH2 domain				Pleckstrin homology domain			S
9		Protein kinase domain	SH2 domain				Pleckstrin homology domain			I
10		Protein kinase domain	SH2 domain				Pleckstrin homology domain			F
11		Protein kinase domain	SH2 domain				Pleckstrin homology domain			L
12		Protein kinase domain	SH2 domain				Pleckstrin homology domain			K
13		Protein kinase domain	SH2 domain				Pleckstrin homology domain			R
14		Protein kinase domain	SH2 domain				Pleckstrin homology domain			S
15		Protein kinase domain	SH2 domain				Pleckstrin homology domain			Q
16		Protein kinase domain	SH2 domain				Pleckstrin homology domain			Q
17		Protein kinase domain	SH2 domain				Pleckstrin homology domain			K
18		Protein kinase domain	SH2 domain				Pleckstrin homology domain			K
19	2	Protein kinase domain	SH2 domain				Pleckstrin homology domain			K
20	2	Protein kinase domain	SH2 domain				Pleckstrin homology domain			T
21	2	Protein kinase domain	SH2 domain				Pleckstrin homology domain			S
22	2	Protein kinase domain	SH2 domain				Pleckstrin homology domain			P
23	2	Protein kinase domain	SH2 domain				Pleckstrin homology domain			L
24	2	Protein kinase domain	SH2 domain				Pleckstrin homology domain			N
25	2	Protein kinase domain	SH2 domain				Pleckstrin homology domain			F
26	2	Protein kinase domain	SH2 domain				Pleckstrin homology domain			K
27		Protein kinase domain	SH2 domain				Pleckstrin homology domain			K
28		Protein kinase domain	SH2 domain				Pleckstrin homology domain			R
29		Protein kinase domain	SH2 domain				Pleckstrin homology domain			L
30		Protein kinase domain	SH2 domain				Pleckstrin homology domain			F
31		Protein kinase domain	SH2 domain				Pleckstrin homology domain			L
32		Protein kinase domain	SH2 domain				Pleckstrin homology domain			L
33		Protein kinase domain	SH2 domain				Pleckstrin homology domain			T
34		Protein kinase domain	SH2 domain				Pleckstrin homology domain			V
35		Protein kinase domain	SH2 domain				Pleckstrin homology domain			H
36	2	Protein kinase domain	SH2 domain				Pleckstrin homology domain			K
37	2	Protein kinase domain	SH2 domain				Pleckstrin homology domain			L
38	2	Protein kinase domain	SH2 domain				Pleckstrin homology domain			S
39	2	Protein kinase domain	SH2 domain				Pleckstrin homology domain			Y
40	2	Protein kinase domain	SH2 domain				Pleckstrin homology domain			Y
41	2	Protein kinase domain	SH2 domain				Pleckstrin homology domain			E
42	2	Protein kinase domain	SH2 domain				Pleckstrin homology domain			Y
43	2	Protein kinase domain	SH2 domain				Pleckstrin homology domain			D
44	2	Protein kinase domain	SH2 domain				Pleckstrin homology domain			F
45	2	Protein kinase domain	SH2 domain				Pleckstrin homology domain			E
46	2	Protein kinase domain	SH2 domain				Pleckstrin homology domain			R
47		Protein kinase domain	SH2 domain				Pleckstrin homology domain			G
48		Protein kinase domain	SH2 domain				Pleckstrin homology domain			R
49		Protein kinase domain	SH2 domain				Pleckstrin homology domain			R
50		Protein kinase domain	SH2 domain				Pleckstrin homology domain			G
51		Protein kinase domain					Pleckstrin homology domain			S
52		Protein kinase domain		Serine-threonine/tyrosine-protein kinase, catalytic domain			Pleckstrin homology domain			K
53	1	Protein kinase domain		Serine-threonine/tyrosine-protein kinase, catalytic domain			Pleckstrin homology domain			K
54	1	Protein kinase domain		Serine-threonine/tyrosine-protein kinase, catalytic domain			Pleckstrin homology domain			G
55	1	Protein kinase domain		Serine-threonine/tyrosine-protein kinase, catalytic domain			Pleckstrin homology domain			S
56	1	Protein kinase domain		Serine-threonine/tyrosine-protein kinase, catalytic domain			Pleckstrin homology domain			I
57	1	Protein kinase domain		Serine-threonine/tyrosine-protein kinase, catalytic domain			Pleckstrin homology domain			D
58	1	Protein kinase domain		Serine-threonine/tyrosine-protein kinase, catalytic domain			Pleckstrin homology domain		Protein kinase, ATP binding site	V
59	1	Protein kinase domain		Serine-threonine/tyrosine-protein kinase, catalytic domain			Pleckstrin homology domain		Protein kinase, ATP binding site	E
60	1	Protein kinase domain		Serine-threonine/tyrosine-protein kinase, catalytic domain			Pleckstrin homology domain		Protein kinase, ATP binding site	K
61	1	Protein kinase domain		Serine-threonine/tyrosine-protein kinase, catalytic domain			Pleckstrin homology domain		Protein kinase, ATP binding site	I
62	1	Protein kinase domain		Serine-threonine/tyrosine-protein kinase, catalytic domain			Pleckstrin homology domain		Protein kinase, ATP binding site	T
63	1	Protein kinase domain		Serine-threonine/tyrosine-protein kinase, catalytic domain			Pleckstrin homology domain		Protein kinase, ATP binding site	C
64	1	Protein kinase domain		Serine-threonine/tyrosine-protein kinase, catalytic domain			Pleckstrin homology domain		Protein kinase, ATP binding site	V
65	1	Protein kinase domain		Serine-threonine/tyrosine-protein kinase, catalytic domain			Pleckstrin homology domain		Protein kinase, ATP binding site	E
66	1	Protein kinase domain		Serine-threonine/tyrosine-protein kinase, catalytic domain			Pleckstrin homology domain		Protein kinase, ATP binding site	T
67	1	Protein kinase domain		Serine-threonine/tyrosine-protein kinase, catalytic domain			Pleckstrin homology domain		Protein kinase, ATP binding site	V
68	1	Protein kinase domain		Serine-threonine/tyrosine-protein kinase, catalytic domain			Pleckstrin homology domain		Protein kinase, ATP binding site	V
69	1	Protein kinase domain		Serine-threonine/tyrosine-protein kinase, catalytic domain			Pleckstrin homology domain		Protein kinase, ATP binding site	P
70	1	Protein kinase domain		Serine-threonine/tyrosine-protein kinase, catalytic domain			Pleckstrin homology domain		Protein kinase, ATP binding site	E
71	1	Protein kinase domain		Serine-threonine/tyrosine-protein kinase, catalytic domain			Pleckstrin homology domain		Protein kinase, ATP binding site	K
72		Protein kinase domain		Serine-threonine/tyrosine-protein kinase, catalytic domain			Pleckstrin homology domain		Protein kinase, ATP binding site	N
73		Protein kinase domain		Serine-threonine/tyrosine-protein kinase, catalytic domain			Pleckstrin homology domain		Protein kinase, ATP binding site	P
74		Protein kinase domain		Serine-threonine/tyrosine-protein kinase, catalytic domain			Pleckstrin homology domain		Protein kinase, ATP binding site	P
75		Protein kinase domain		Serine-threonine/tyrosine-protein kinase, catalytic domain			Pleckstrin homology domain		Protein kinase, ATP binding site	P
76		Protein kinase domain		Serine-threonine/tyrosine-protein kinase, catalytic domain			Pleckstrin homology domain		Protein kinase, ATP binding site	E
77		Protein kinase domain		Serine-threonine/tyrosine-protein kinase, catalytic domain			Pleckstrin homology domain		Protein kinase, ATP binding site	R
78		Protein kinase domain		Serine-threonine/tyrosine-protein kinase, catalytic domain			Pleckstrin homology domain		Protein kinase, ATP binding site	Q
79		Protein kinase domain		Serine-threonine/tyrosine-protein kinase, catalytic domain			Pleckstrin homology domain		Protein kinase, ATP binding site	I
80		Protein kinase domain		Serine-threonine/tyrosine-protein kinase, catalytic domain			Pleckstrin homology domain		Protein kinase, ATP binding site	P
81	2	Protein kinase domain		Serine-threonine/tyrosine-protein kinase, catalytic domain			Pleckstrin homology domain		Protein kinase, ATP binding site	R
82	Multiple	Protein kinase domain		Serine-threonine/tyrosine-protein kinase, catalytic domain			Pleckstrin homology domain		Protein kinase, ATP binding site	R
83	Multiple	Protein kinase domain		Serine-threonine/tyrosine-protein kinase, catalytic domain			Pleckstrin homology domain		Protein kinase, ATP binding site	G
84	Multiple	Protein kinase domain		Serine-threonine/tyrosine-protein kinase, catalytic domain			Pleckstrin homology domain		Protein kinase, ATP binding site	E
85	Multiple	Protein kinase domain		Serine-threonine/tyrosine-protein kinase, catalytic domain			Pleckstrin homology domain		Protein kinase, ATP binding site	E
86	Multiple	Protein kinase domain		Serine-threonine/tyrosine-protein kinase, catalytic domain			Pleckstrin homology domain		Protein kinase, ATP binding site	S
87	Multiple	Protein kinase domain		Serine-threonine/tyrosine-protein kinase, catalytic domain			Pleckstrin homology domain		Protein kinase, ATP binding site	S
88	Multiple	Protein kinase domain		Serine-threonine/tyrosine-protein kinase, catalytic domain			Pleckstrin homology domain		Protein kinase, ATP binding site	E
89	Multiple	Protein kinase domain		Serine-threonine/tyrosine-protein kinase, catalytic domain			Pleckstrin homology domain		Protein kinase, ATP binding site	M
90	Multiple	Protein kinase domain		Serine-threonine/tyrosine-protein kinase, catalytic domain			Pleckstrin homology domain		Protein kinase, ATP binding site	E
91	Multiple	Protein kinase domain		Serine-threonine/tyrosine-protein kinase, catalytic domain			Pleckstrin homology domain		Protein kinase, ATP binding site	Q
92	Multiple	Protein kinase domain		Serine-threonine/tyrosine-protein kinase, catalytic domain			Pleckstrin homology domain		Protein kinase, ATP binding site	I
93	Multiple	Protein kinase domain		Serine-threonine/tyrosine-protein kinase, catalytic domain			Pleckstrin homology domain		Protein kinase, ATP binding site	S
94	Multiple	Protein kinase domain		Serine-threonine/tyrosine-protein kinase, catalytic domain			Pleckstrin homology domain		Protein kinase, ATP binding site	I
95	Multiple	Protein kinase domain		Serine-threonine/tyrosine-protein kinase, catalytic domain			Pleckstrin homology domain		Protein kinase, ATP binding site	I
96	Multiple	Protein kinase domain		Serine-threonine/tyrosine-protein kinase, catalytic domain			Pleckstrin homology domain		Protein kinase, ATP binding site	E
97	Multiple	Protein kinase domain		Serine-threonine/tyrosine-protein kinase, catalytic domain			Pleckstrin homology domain		Protein kinase, ATP binding site	R
98		Protein kinase domain		Serine-threonine/tyrosine-protein kinase, catalytic domain			Pleckstrin homology domain		Protein kinase, ATP binding site	F
99		Protein kinase domain		Serine-threonine/tyrosine-protein kinase, catalytic domain			Pleckstrin homology domain		Protein kinase, ATP binding site	P
100		Protein kinase domain		Serine-threonine/tyrosine-protein kinase, catalytic domain			Pleckstrin homology domain		Protein kinase, ATP binding site	Y
101		Protein kinase domain		Serine-threonine/tyrosine-protein kinase, catalytic domain			Pleckstrin homology domain			P
102		Protein kinase domain		Serine-threonine/tyrosine-protein kinase, catalytic domain			Pleckstrin homology domain			F
103		Protein kinase domain		Serine-threonine/tyrosine-protein kinase, catalytic domain			Pleckstrin homology domain			Q
104		Protein kinase domain		Serine-threonine/tyrosine-protein kinase, catalytic domain			Pleckstrin homology domain			V
105		Protein kinase domain		Serine-threonine/tyrosine-protein kinase, catalytic domain			Pleckstrin homology domain			V
106		Protein kinase domain		Serine-threonine/tyrosine-protein kinase, catalytic domain			Pleckstrin homology domain			Y
107		Protein kinase domain		Serine-threonine/tyrosine-protein kinase, catalytic domain			Pleckstrin homology domain			D
108		Protein kinase domain		Serine-threonine/tyrosine-protein kinase, catalytic domain			Pleckstrin homology domain			E
109		Protein kinase domain		Serine-threonine/tyrosine-protein kinase, catalytic domain			Pleckstrin homology domain			G
110		Protein kinase domain		Serine-threonine/tyrosine-protein kinase, catalytic domain			Pleckstrin homology domain			P
111		Protein kinase domain		Serine-threonine/tyrosine-protein kinase, catalytic domain			Pleckstrin homology domain			L
112		Protein kinase domain		Serine-threonine/tyrosine-protein kinase, catalytic domain			Pleckstrin homology domain			Y
113		Protein kinase domain		Serine-threonine/tyrosine-protein kinase, catalytic domain			Pleckstrin homology domain			V
114		Protein kinase domain		Serine-threonine/tyrosine-protein kinase, catalytic domain			Pleckstrin homology domain			F
115		Protein kinase domain		Serine-threonine/tyrosine-protein kinase, catalytic domain			Pleckstrin homology domain			S
116		Protein kinase domain		Serine-threonine/tyrosine-protein kinase, catalytic domain			Pleckstrin homology domain			P
117		Protein kinase domain		Serine-threonine/tyrosine-protein kinase, catalytic domain			Pleckstrin homology domain			T
118		Protein kinase domain		Serine-threonine/tyrosine-protein kinase, catalytic domain			Pleckstrin homology domain			E
119		Protein kinase domain		Serine-threonine/tyrosine-protein kinase, catalytic domain			Pleckstrin homology domain			E
120		Protein kinase domain		Serine-threonine/tyrosine-protein kinase, catalytic domain			Pleckstrin homology domain			L
121		Protein kinase domain		Serine-threonine/tyrosine-protein kinase, catalytic domain			Pleckstrin homology domain			R
122		Protein kinase domain		Serine-threonine/tyrosine-protein kinase, catalytic domain			Pleckstrin homology domain			K
123		Protein kinase domain		Serine-threonine/tyrosine-protein kinase, catalytic domain			Pleckstrin homology domain			R
124		Protein kinase domain		Serine-threonine/tyrosine-protein kinase, catalytic domain			Pleckstrin homology domain			W
125		Protein kinase domain		Serine-threonine/tyrosine-protein kinase, catalytic domain			Pleckstrin homology domain			I
126		Protein kinase domain		Serine-threonine/tyrosine-protein kinase, catalytic domain			Pleckstrin homology domain			H
127		Protein kinase domain		Serine-threonine/tyrosine-protein kinase, catalytic domain			Pleckstrin homology domain			Q
128		Protein kinase domain		Serine-threonine/tyrosine-protein kinase, catalytic domain			Pleckstrin homology domain			L
129		Protein kinase domain		Serine-threonine/tyrosine-protein kinase, catalytic domain			Pleckstrin homology domain			K
130		Protein kinase domain		Serine-threonine/tyrosine-protein kinase, catalytic domain			Pleckstrin homology domain			N
131		Protein kinase domain		Serine-threonine/tyrosine-protein kinase, catalytic domain			Pleckstrin homology domain			V
132		Protein kinase domain		Serine-threonine/tyrosine-protein kinase, catalytic domain			Pleckstrin homology domain			I
133	1	Protein kinase domain		Serine-threonine/tyrosine-protein kinase, catalytic domain			Pleckstrin homology domain			R
134	1	Protein kinase domain		Serine-threonine/tyrosine-protein kinase, catalytic domain		Zinc finger, Btk motif	Pleckstrin homology domain			Y
135	1	Protein kinase domain		Serine-threonine/tyrosine-protein kinase, catalytic domain		Zinc finger, Btk motif	Pleckstrin homology domain			N
136	1	Protein kinase domain		Serine-threonine/tyrosine-protein kinase, catalytic domain		Zinc finger, Btk motif	Pleckstrin homology domain			S
137	1	Protein kinase domain		Serine-threonine/tyrosine-protein kinase, catalytic domain		Zinc finger, Btk motif	Pleckstrin homology domain			D
138	1	Protein kinase domain		Serine-threonine/tyrosine-protein kinase, catalytic domain		Zinc finger, Btk motif	Pleckstrin homology domain			L
139	1	Protein kinase domain		Serine-threonine/tyrosine-protein kinase, catalytic domain		Zinc finger, Btk motif	Pleckstrin homology domain			V
140	1	Protein kinase domain		Serine-threonine/tyrosine-protein kinase, catalytic domain		Zinc finger, Btk motif	Pleckstrin homology domain			Q
141	Multiple	Protein kinase domain		Serine-threonine/tyrosine-protein kinase, catalytic domain		Zinc finger, Btk motif	Pleckstrin homology domain			K
142	2	Protein kinase domain		Serine-threonine/tyrosine-protein kinase, catalytic domain		Zinc finger, Btk motif	Pleckstrin homology domain			Y
143	2	Protein kinase domain		Serine-threonine/tyrosine-protein kinase, catalytic domain		Zinc finger, Btk motif	Pleckstrin homology domain			H
144	2	Protein kinase domain		Serine-threonine/tyrosine-protein kinase, catalytic domain		Zinc finger, Btk motif	Pleckstrin homology domain			P
145	2	Protein kinase domain		Serine-threonine/tyrosine-protein kinase, catalytic domain		Zinc finger, Btk motif	Pleckstrin homology domain			C
146	2	Protein kinase domain		Serine-threonine/tyrosine-protein kinase, catalytic domain		Zinc finger, Btk motif	Pleckstrin homology domain			F
147	2	Protein kinase domain		Serine-threonine/tyrosine-protein kinase, catalytic domain		Zinc finger, Btk motif	Pleckstrin homology domain			W
148	2	Protein kinase domain		Serine-threonine/tyrosine-protein kinase, catalytic domain		Zinc finger, Btk motif	Pleckstrin homology domain			I
149	2	Protein kinase domain		Serine-threonine/tyrosine-protein kinase, catalytic domain		Zinc finger, Btk motif	Pleckstrin homology domain			D
150	2	Protein kinase domain		Serine-threonine/tyrosine-protein kinase, catalytic domain		Zinc finger, Btk motif	Pleckstrin homology domain			G
151	2	Protein kinase domain		Serine-threonine/tyrosine-protein kinase, catalytic domain		Zinc finger, Btk motif	Pleckstrin homology domain			Q
152	2	Protein kinase domain		Serine-threonine/tyrosine-protein kinase, catalytic domain		Zinc finger, Btk motif	Pleckstrin homology domain			Y
153	2	Protein kinase domain		Serine-threonine/tyrosine-protein kinase, catalytic domain		Zinc finger, Btk motif	Pleckstrin homology domain			L
154	2	Protein kinase domain		Serine-threonine/tyrosine-protein kinase, catalytic domain		Zinc finger, Btk motif	Pleckstrin homology domain			C
155	2	Protein kinase domain		Serine-threonine/tyrosine-protein kinase, catalytic domain		Zinc finger, Btk motif	Pleckstrin homology domain			C
156	2	Protein kinase domain		Serine-threonine/tyrosine-protein kinase, catalytic domain		Zinc finger, Btk motif	Pleckstrin homology domain			S
157	2	Protein kinase domain		Serine-threonine/tyrosine-protein kinase, catalytic domain		Zinc finger, Btk motif	Pleckstrin homology domain			Q
158	2	Protein kinase domain		Serine-threonine/tyrosine-protein kinase, catalytic domain		Zinc finger, Btk motif	Pleckstrin homology domain			T
159	2	Protein kinase domain		Serine-threonine/tyrosine-protein kinase, catalytic domain		Zinc finger, Btk motif	Pleckstrin homology domain			A
160	Multiple	Protein kinase domain		Serine-threonine/tyrosine-protein kinase, catalytic domain		Zinc finger, Btk motif	Pleckstrin homology domain			K
161	Multiple	Protein kinase domain		Serine-threonine/tyrosine-protein kinase, catalytic domain		Zinc finger, Btk motif	Pleckstrin homology domain			N
162	Multiple	Protein kinase domain		Serine-threonine/tyrosine-protein kinase, catalytic domain		Zinc finger, Btk motif	Pleckstrin homology domain			A
163	Multiple	Protein kinase domain		Serine-threonine/tyrosine-protein kinase, catalytic domain		Zinc finger, Btk motif	Pleckstrin homology domain			M
164	Multiple	Protein kinase domain		Serine-threonine/tyrosine-protein kinase, catalytic domain		Zinc finger, Btk motif	Pleckstrin homology domain			G
165	Multiple	Protein kinase domain		Serine-threonine/tyrosine-protein kinase, catalytic domain		Zinc finger, Btk motif	Pleckstrin homology domain			C
166	Multiple	Protein kinase domain		Serine-threonine/tyrosine-protein kinase, catalytic domain		Zinc finger, Btk motif	Pleckstrin homology domain			Q
167	Multiple	Protein kinase domain		Serine-threonine/tyrosine-protein kinase, catalytic domain		Zinc finger, Btk motif	Pleckstrin homology domain			I
168	Multiple	Protein kinase domain		Serine-threonine/tyrosine-protein kinase, catalytic domain		Zinc finger, Btk motif				L
169	Multiple	Protein kinase domain		Serine-threonine/tyrosine-protein kinase, catalytic domain		Zinc finger, Btk motif				E
170	Multiple	Protein kinase domain		Serine-threonine/tyrosine-protein kinase, catalytic domain		Zinc finger, Btk motif				N
171	Multiple	Protein kinase domain		Serine-threonine/tyrosine-protein kinase, catalytic domain		Zinc finger, Btk motif				R
172		Protein kinase domain		Serine-threonine/tyrosine-protein kinase, catalytic domain		Zinc finger, Btk motif				N
173		Protein kinase domain		Serine-threonine/tyrosine-protein kinase, catalytic domain		Zinc finger, Btk motif				G
174		Protein kinase domain		Serine-threonine/tyrosine-protein kinase, catalytic domain		Zinc finger, Btk motif				S
175		Protein kinase domain		Serine-threonine/tyrosine-protein kinase, catalytic domain		Zinc finger, Btk motif				L
176		Protein kinase domain		Serine-threonine/tyrosine-protein kinase, catalytic domain		Zinc finger, Btk motif				K
177		Protein kinase domain		Serine-threonine/tyrosine-protein kinase, catalytic domain		Zinc finger, Btk motif				P
178		Protein kinase domain		Serine-threonine/tyrosine-protein kinase, catalytic domain		Zinc finger, Btk motif				G
179		Protein kinase domain		Serine-threonine/tyrosine-protein kinase, catalytic domain		Zinc finger, Btk motif				S
180		Protein kinase domain		Serine-threonine/tyrosine-protein kinase, catalytic domain		Zinc finger, Btk motif				S
181		Protein kinase domain		Serine-threonine/tyrosine-protein kinase, catalytic domain		Zinc finger, Btk motif				H
182		Protein kinase domain		Serine-threonine/tyrosine-protein kinase, catalytic domain		Zinc finger, Btk motif				R
183		Protein kinase domain		Serine-threonine/tyrosine-protein kinase, catalytic domain		Zinc finger, Btk motif				K
184		Protein kinase domain		Serine-threonine/tyrosine-protein kinase, catalytic domain		Zinc finger, Btk motif				T
185	1	Protein kinase domain		Serine-threonine/tyrosine-protein kinase, catalytic domain		Zinc finger, Btk motif				K
186	1	Protein kinase domain		Serine-threonine/tyrosine-protein kinase, catalytic domain		Zinc finger, Btk motif				K
187	1	Protein kinase domain		Serine-threonine/tyrosine-protein kinase, catalytic domain		Zinc finger, Btk motif				P
188	1	Protein kinase domain		Serine-threonine/tyrosine-protein kinase, catalytic domain		Zinc finger, Btk motif				L
189	1	Protein kinase domain		Serine-threonine/tyrosine-protein kinase, catalytic domain		Zinc finger, Btk motif				P
190	1	Protein kinase domain		Serine-threonine/tyrosine-protein kinase, catalytic domain		Zinc finger, Btk motif				P
191	1	Protein kinase domain		Serine-threonine/tyrosine-protein kinase, catalytic domain		Zinc finger, Btk motif				T
192	1	Protein kinase domain		Serine-threonine/tyrosine-protein kinase, catalytic domain		Zinc finger, Btk motif				P
193	1	Protein kinase domain		Serine-threonine/tyrosine-protein kinase, catalytic domain		Zinc finger, Btk motif				E
194	1	Protein kinase domain		Serine-threonine/tyrosine-protein kinase, catalytic domain		Zinc finger, Btk motif				E
195	1	Protein kinase domain		Serine-threonine/tyrosine-protein kinase, catalytic domain		Zinc finger, Btk motif				D
196	1	Protein kinase domain		Serine-threonine/tyrosine-protein kinase, catalytic domain		Zinc finger, Btk motif				Q
197	1	Protein kinase domain		Serine-threonine/tyrosine-protein kinase, catalytic domain		Zinc finger, Btk motif				I
198	1	Protein kinase domain		Serine-threonine/tyrosine-protein kinase, catalytic domain		Zinc finger, Btk motif				L
199	1	Protein kinase domain		Serine-threonine/tyrosine-protein kinase, catalytic domain		Zinc finger, Btk motif				K
200	1	Protein kinase domain		Serine-threonine/tyrosine-protein kinase, catalytic domain		Zinc finger, Btk motif				K
201	1	Protein kinase domain		Serine-threonine/tyrosine-protein kinase, catalytic domain		Zinc finger, Btk motif				P
202	1	Protein kinase domain		Serine-threonine/tyrosine-protein kinase, catalytic domain		Zinc finger, Btk motif				L
203	1	Protein kinase domain		Serine-threonine/tyrosine-protein kinase, catalytic domain		Zinc finger, Btk motif				P
204	1	Protein kinase domain		Serine-threonine/tyrosine-protein kinase, catalytic domain		Zinc finger, Btk motif				P
205	1	Protein kinase domain		Serine-threonine/tyrosine-protein kinase, catalytic domain		Zinc finger, Btk motif				E
206	1	Protein kinase domain		Serine-threonine/tyrosine-protein kinase, catalytic domain						P
207	1	Protein kinase domain		Serine-threonine/tyrosine-protein kinase, catalytic domain						A
208	1	Protein kinase domain		Serine-threonine/tyrosine-protein kinase, catalytic domain						A
209	1	Protein kinase domain		Serine-threonine/tyrosine-protein kinase, catalytic domain						A
210	1	Protein kinase domain		Serine-threonine/tyrosine-protein kinase, catalytic domain						P
211	1	Protein kinase domain		Serine-threonine/tyrosine-protein kinase, catalytic domain						V
212	1	Protein kinase domain		Serine-threonine/tyrosine-protein kinase, catalytic domain						S
213	1	Protein kinase domain		Serine-threonine/tyrosine-protein kinase, catalytic domain	SH3 domain					T
214	1	Protein kinase domain		Serine-threonine/tyrosine-protein kinase, catalytic domain	SH3 domain					S
215	1	Protein kinase domain		Serine-threonine/tyrosine-protein kinase, catalytic domain	SH3 domain					E
216	1	Protein kinase domain		Serine-threonine/tyrosine-protein kinase, catalytic domain	SH3 domain					L
217	1	Protein kinase domain		Serine-threonine/tyrosine-protein kinase, catalytic domain	SH3 domain					K
218	2	Protein kinase domain		Serine-threonine/tyrosine-protein kinase, catalytic domain	SH3 domain					K
219	2	Protein kinase domain		Serine-threonine/tyrosine-protein kinase, catalytic domain	SH3 domain					V
220	2	Protein kinase domain		Serine-threonine/tyrosine-protein kinase, catalytic domain	SH3 domain					V
221	2	Protein kinase domain		Serine-threonine/tyrosine-protein kinase, catalytic domain	SH3 domain					A
222	2	Protein kinase domain		Serine-threonine/tyrosine-protein kinase, catalytic domain	SH3 domain					L
223	2	Protein kinase domain		Serine-threonine/tyrosine-protein kinase, catalytic domain	SH3 domain					Y
224	2	Protein kinase domain		Serine-threonine/tyrosine-protein kinase, catalytic domain	SH3 domain					D
225	2	Protein kinase domain		Serine-threonine/tyrosine-protein kinase, catalytic domain	SH3 domain					Y
226	2	Protein kinase domain		Serine-threonine/tyrosine-protein kinase, catalytic domain	SH3 domain					M
227	2	Protein kinase domain			SH3 domain					P
228	2	Protein kinase domain			SH3 domain					M
229	2	Protein kinase domain			SH3 domain					N
230	2	Protein kinase domain			SH3 domain					A
231	2	Protein kinase domain			SH3 domain					N
232	2	Protein kinase domain			SH3 domain					D
233	2	Protein kinase domain			SH3 domain					L
234	2	Protein kinase domain			SH3 domain					Q
235	2	Protein kinase domain			SH3 domain					L
236	2	Protein kinase domain			SH3 domain					R
237	1	Protein kinase domain			SH3 domain					K
238	1	Protein kinase domain			SH3 domain					G
239	1	Protein kinase domain			SH3 domain					D
240	1	Protein kinase domain			SH3 domain					E
241	1	Protein kinase domain			SH3 domain					Y
242	1	Protein kinase domain			SH3 domain					F
243	1	Protein kinase domain			SH3 domain					I
244	1	Protein kinase domain			SH3 domain					L
245	1	Protein kinase domain			SH3 domain					E
246	1	Protein kinase domain			SH3 domain					E
247	1	Protein kinase domain			SH3 domain					S
248	1	Protein kinase domain			SH3 domain					N
249	1	Protein kinase domain			SH3 domain					L
250	1	Protein kinase domain			SH3 domain					P
251	1	Protein kinase domain			SH3 domain					W
252	1	Protein kinase domain			SH3 domain					W
253	1	Protein kinase domain			SH3 domain					R
254		Protein kinase domain			SH3 domain					A
255		Protein kinase domain			SH3 domain					R
256		Protein kinase domain			SH3 domain					D
257		Protein kinase domain			SH3 domain					K
258		Protein kinase domain			SH3 domain					N
259		Protein kinase domain			SH3 domain					G
260		Protein kinase domain	SH2 domain		SH3 domain					Q
261		Protein kinase domain	SH2 domain		SH3 domain					E
262		Protein kinase domain	SH2 domain		SH3 domain					G
263		Protein kinase domain	SH2 domain		SH3 domain					Y
264		Protein kinase domain	SH2 domain		SH3 domain					I
265		Protein kinase domain	SH2 domain		SH3 domain					P
266		Protein kinase domain	SH2 domain		SH3 domain					S
267		Protein kinase domain	SH2 domain		SH3 domain					N
268		Protein kinase domain	SH2 domain		SH3 domain					Y
269		Protein kinase domain	SH2 domain		SH3 domain					V
270		Protein kinase domain	SH2 domain		SH3 domain					T
271		Protein kinase domain	SH2 domain		SH3 domain					E
272		Protein kinase domain	SH2 domain		SH3 domain					A
273		Protein kinase domain	SH2 domain		SH3 domain					E
274		Protein kinase domain	SH2 domain		SH3 domain					D
275		Protein kinase domain	SH2 domain		SH3 domain					S
276		Protein kinase domain	SH2 domain		SH3 domain					I
277		Protein kinase domain	SH2 domain		SH3 domain					E
278		Protein kinase domain	SH2 domain		SH3 domain					M
279		Protein kinase domain	SH2 domain		SH3 domain					Y
280		Protein kinase domain	SH2 domain		SH3 domain					E
281		Protein kinase domain	SH2 domain		SH3 domain					W
282		Protein kinase domain	SH2 domain		SH3 domain					Y
283		Protein kinase domain	SH2 domain		SH3 domain					S
284		Protein kinase domain	SH2 domain		SH3 domain					K
285		Protein kinase domain	SH2 domain		SH3 domain					H
286		Protein kinase domain	SH2 domain		SH3 domain					M
287		Protein kinase domain	SH2 domain		SH3 domain					T
288	2	Protein kinase domain	SH2 domain		SH3 domain					R
289	2	Protein kinase domain	SH2 domain		SH3 domain					S
290	2	Protein kinase domain	SH2 domain		SH3 domain					Q
291	2	Protein kinase domain	SH2 domain		SH3 domain					A
292	2	Protein kinase domain	SH2 domain		SH3 domain					E
293	2	Protein kinase domain	SH2 domain		SH3 domain					Q
294	2	Protein kinase domain	SH2 domain		SH3 domain					L
295	2	Protein kinase domain	SH2 domain		SH3 domain					L
296	2	Protein kinase domain	SH2 domain		SH3 domain					K
297		Protein kinase domain	SH2 domain		SH3 domain					Q
298		Protein kinase domain	SH2 domain		SH3 domain					E
299		Protein kinase domain	SH2 domain		SH3 domain					G
300		Protein kinase domain	SH2 domain		SH3 domain					K
301		Protein kinase domain	SH2 domain		SH3 domain					E
302		Protein kinase domain	SH2 domain		SH3 domain					G
303		Protein kinase domain	SH2 domain		SH3 domain					G
304		Protein kinase domain	SH2 domain		SH3 domain					F
305		Protein kinase domain	SH2 domain		SH3 domain					I
306		Protein kinase domain	SH2 domain		SH3 domain					V
307		Protein kinase domain	SH2 domain		SH3 domain					R
308		Protein kinase domain	SH2 domain		SH3 domain					D
309		Protein kinase domain	SH2 domain							S
310		Protein kinase domain	SH2 domain							S
311		Protein kinase domain	SH2 domain							K
312		Protein kinase domain	SH2 domain							A
313		Protein kinase domain	SH2 domain							G
314	2	Protein kinase domain	SH2 domain							K
315	2	Protein kinase domain	SH2 domain							Y
316	2	Protein kinase domain	SH2 domain							T
317	2	Protein kinase domain	SH2 domain							V
318	2	Protein kinase domain	SH2 domain							S
319	2	Protein kinase domain	SH2 domain							V
320	2	Protein kinase domain	SH2 domain							F
321	2	Protein kinase domain	SH2 domain							A
322	2	Protein kinase domain	SH2 domain							K
323	2	Protein kinase domain	SH2 domain							S
324	2	Protein kinase domain	SH2 domain							T
325	2	Protein kinase domain	SH2 domain							G
326	2	Protein kinase domain	SH2 domain							D
327	2	Protein kinase domain	SH2 domain							P
328	2	Protein kinase domain	SH2 domain							Q
329	2	Protein kinase domain	SH2 domain							G
330	2	Protein kinase domain	SH2 domain							V
331	2	Protein kinase domain	SH2 domain							I
332	2	Protein kinase domain	SH2 domain							R
333	2	Protein kinase domain	SH2 domain							H
334	2	Protein kinase domain	SH2 domain							Y
335	2	Protein kinase domain	SH2 domain							V
336	2	Protein kinase domain	SH2 domain							V
337	2	Protein kinase domain	SH2 domain							C
338	2	Protein kinase domain	SH2 domain							S
339	2	Protein kinase domain	SH2 domain							T
340	2	Protein kinase domain	SH2 domain							P
341	2	Protein kinase domain	SH2 domain							Q
342	2	Protein kinase domain	SH2 domain							S
343	2	Protein kinase domain	SH2 domain							Q
344	2	Protein kinase domain	SH2 domain							Y
345	2	Protein kinase domain	SH2 domain							Y
346	2	Protein kinase domain	SH2 domain	Serine-threonine/tyrosine-protein kinase, catalytic domain						L
347	2	Protein kinase domain	SH2 domain	Serine-threonine/tyrosine-protein kinase, catalytic domain						A
348	2	Protein kinase domain	SH2 domain	Serine-threonine/tyrosine-protein kinase, catalytic domain						E
349	2	Protein kinase domain	SH2 domain	Serine-threonine/tyrosine-protein kinase, catalytic domain						K
350		Protein kinase domain	SH2 domain	Serine-threonine/tyrosine-protein kinase, catalytic domain						H
351		Protein kinase domain	SH2 domain	Serine-threonine/tyrosine-protein kinase, catalytic domain						L
352		Protein kinase domain	SH2 domain	Serine-threonine/tyrosine-protein kinase, catalytic domain						F
353		Protein kinase domain	SH2 domain	Serine-threonine/tyrosine-protein kinase, catalytic domain						S
354		Protein kinase domain	SH2 domain	Serine-threonine/tyrosine-protein kinase, catalytic domain						T
355		Protein kinase domain	SH2 domain	Serine-threonine/tyrosine-protein kinase, catalytic domain						I
356		Protein kinase domain	SH2 domain	Serine-threonine/tyrosine-protein kinase, catalytic domain						P
357		Protein kinase domain	SH2 domain	Serine-threonine/tyrosine-protein kinase, catalytic domain						E
358		Protein kinase domain	SH2 domain	Serine-threonine/tyrosine-protein kinase, catalytic domain						L
359		Protein kinase domain	SH2 domain	Serine-threonine/tyrosine-protein kinase, catalytic domain						I
360		Protein kinase domain	SH2 domain	Serine-threonine/tyrosine-protein kinase, catalytic domain						N
361		Protein kinase domain	SH2 domain	Serine-threonine/tyrosine-protein kinase, catalytic domain						Y
362		Protein kinase domain	SH2 domain	Serine-threonine/tyrosine-protein kinase, catalytic domain						H
363		Protein kinase domain	SH2 domain	Serine-threonine/tyrosine-protein kinase, catalytic domain						Q
364		Protein kinase domain	SH2 domain	Serine-threonine/tyrosine-protein kinase, catalytic domain						H
365		Protein kinase domain	SH2 domain	Serine-threonine/tyrosine-protein kinase, catalytic domain						N
366		Protein kinase domain	SH2 domain	Serine-threonine/tyrosine-protein kinase, catalytic domain						S
367		Protein kinase domain	SH2 domain	Serine-threonine/tyrosine-protein kinase, catalytic domain						A
368		Protein kinase domain	SH2 domain	Serine-threonine/tyrosine-protein kinase, catalytic domain						G
369		Protein kinase domain	SH2 domain	Serine-threonine/tyrosine-protein kinase, catalytic domain						L
370		Protein kinase domain	SH2 domain	Serine-threonine/tyrosine-protein kinase, catalytic domain						I
371		Protein kinase domain	SH2 domain	Serine-threonine/tyrosine-protein kinase, catalytic domain						S
372		Protein kinase domain	SH2 domain	Serine-threonine/tyrosine-protein kinase, catalytic domain						R
373		Protein kinase domain	SH2 domain	Serine-threonine/tyrosine-protein kinase, catalytic domain						L
374	1	Protein kinase domain	SH2 domain	Serine-threonine/tyrosine-protein kinase, catalytic domain						K
375	1	Protein kinase domain	SH2 domain	Serine-threonine/tyrosine-protein kinase, catalytic domain						Y
376	1	Protein kinase domain	SH2 domain	Serine-threonine/tyrosine-protein kinase, catalytic domain						P
377	1	Protein kinase domain	SH2 domain	Serine-threonine/tyrosine-protein kinase, catalytic domain						V
378	1	Protein kinase domain	SH2 domain	Serine-threonine/tyrosine-protein kinase, catalytic domain						S
379	1	Protein kinase domain	SH2 domain	Serine-threonine/tyrosine-protein kinase, catalytic domain						Q
380	1	Protein kinase domain	SH2 domain	Serine-threonine/tyrosine-protein kinase, catalytic domain						Q
381	1	Protein kinase domain	SH2 domain	Serine-threonine/tyrosine-protein kinase, catalytic domain						N
382	1	Protein kinase domain	SH2 domain	Serine-threonine/tyrosine-protein kinase, catalytic domain						K
383	1	Protein kinase domain	SH2 domain	Serine-threonine/tyrosine-protein kinase, catalytic domain						N
384	1	Protein kinase domain	SH2 domain	Serine-threonine/tyrosine-protein kinase, catalytic domain						A
385	1	Protein kinase domain	SH2 domain	Serine-threonine/tyrosine-protein kinase, catalytic domain						P
386	1	Protein kinase domain	SH2 domain	Serine-threonine/tyrosine-protein kinase, catalytic domain						S
387	1	Protein kinase domain	SH2 domain	Serine-threonine/tyrosine-protein kinase, catalytic domain					Protein kinase, ATP binding site	T
388	1	Protein kinase domain	SH2 domain	Serine-threonine/tyrosine-protein kinase, catalytic domain					Protein kinase, ATP binding site	A
389	1	Protein kinase domain	SH2 domain	Serine-threonine/tyrosine-protein kinase, catalytic domain					Protein kinase, ATP binding site	G
390	1	Protein kinase domain	SH2 domain	Serine-threonine/tyrosine-protein kinase, catalytic domain					Protein kinase, ATP binding site	L
391	1	Protein kinase domain	SH2 domain	Serine-threonine/tyrosine-protein kinase, catalytic domain					Protein kinase, ATP binding site	G
392	1	Protein kinase domain	SH2 domain	Serine-threonine/tyrosine-protein kinase, catalytic domain					Protein kinase, ATP binding site	Y
393	1	Protein kinase domain	SH2 domain	Serine-threonine/tyrosine-protein kinase, catalytic domain					Protein kinase, ATP binding site	G
394	1	Protein kinase domain	SH2 domain	Serine-threonine/tyrosine-protein kinase, catalytic domain					Protein kinase, ATP binding site	S
395	1	Protein kinase domain	SH2 domain	Serine-threonine/tyrosine-protein kinase, catalytic domain					Protein kinase, ATP binding site	W
396	1	Protein kinase domain	SH2 domain	Serine-threonine/tyrosine-protein kinase, catalytic domain					Protein kinase, ATP binding site	E
397	1	Protein kinase domain	SH2 domain	Serine-threonine/tyrosine-protein kinase, catalytic domain					Protein kinase, ATP binding site	I
398	1	Protein kinase domain	SH2 domain	Serine-threonine/tyrosine-protein kinase, catalytic domain					Protein kinase, ATP binding site	D
399	1	Protein kinase domain	SH2 domain	Serine-threonine/tyrosine-protein kinase, catalytic domain					Protein kinase, ATP binding site	P
400	1	Protein kinase domain	SH2 domain	Serine-threonine/tyrosine-protein kinase, catalytic domain					Protein kinase, ATP binding site	K
401		Protein kinase domain	SH2 domain	Serine-threonine/tyrosine-protein kinase, catalytic domain					Protein kinase, ATP binding site	D
402		Protein kinase domain	SH2 domain	Serine-threonine/tyrosine-protein kinase, catalytic domain					Protein kinase, ATP binding site	L
403		Protein kinase domain	SH2 domain	Serine-threonine/tyrosine-protein kinase, catalytic domain					Protein kinase, ATP binding site	T
404		Protein kinase domain	SH2 domain	Serine-threonine/tyrosine-protein kinase, catalytic domain					Protein kinase, ATP binding site	F
405		Protein kinase domain	SH2 domain	Serine-threonine/tyrosine-protein kinase, catalytic domain					Protein kinase, ATP binding site	L
406	1	Protein kinase domain	SH2 domain	Serine-threonine/tyrosine-protein kinase, catalytic domain					Protein kinase, ATP binding site	K
407	1	Protein kinase domain	SH2 domain	Serine-threonine/tyrosine-protein kinase, catalytic domain					Protein kinase, ATP binding site	E
408	1	Protein kinase domain	SH2 domain	Serine-threonine/tyrosine-protein kinase, catalytic domain					Protein kinase, ATP binding site	L
409	1	Protein kinase domain	SH2 domain	Serine-threonine/tyrosine-protein kinase, catalytic domain					Protein kinase, ATP binding site	G
410	1	Protein kinase domain	SH2 domain	Serine-threonine/tyrosine-protein kinase, catalytic domain					Protein kinase, ATP binding site	T
411	1	Protein kinase domain	SH2 domain	Serine-threonine/tyrosine-protein kinase, catalytic domain					Protein kinase, ATP binding site	G
412	1	Protein kinase domain		Serine-threonine/tyrosine-protein kinase, catalytic domain					Protein kinase, ATP binding site	Q
413	1	Protein kinase domain		Serine-threonine/tyrosine-protein kinase, catalytic domain					Protein kinase, ATP binding site	F
414	1	Protein kinase domain		Serine-threonine/tyrosine-protein kinase, catalytic domain					Protein kinase, ATP binding site	G
415	1	Protein kinase domain		Serine-threonine/tyrosine-protein kinase, catalytic domain					Protein kinase, ATP binding site	V
416	1	Protein kinase domain		Serine-threonine/tyrosine-protein kinase, catalytic domain					Protein kinase, ATP binding site	V
417	1	Protein kinase domain		Serine-threonine/tyrosine-protein kinase, catalytic domain					Protein kinase, ATP binding site	K
418		Protein kinase domain		Serine-threonine/tyrosine-protein kinase, catalytic domain					Protein kinase, ATP binding site	Y
419		Protein kinase domain		Serine-threonine/tyrosine-protein kinase, catalytic domain					Protein kinase, ATP binding site	G
420		Protein kinase domain		Serine-threonine/tyrosine-protein kinase, catalytic domain					Protein kinase, ATP binding site	K
421		Protein kinase domain		Serine-threonine/tyrosine-protein kinase, catalytic domain					Protein kinase, ATP binding site	W
422	1	Protein kinase domain		Serine-threonine/tyrosine-protein kinase, catalytic domain					Protein kinase, ATP binding site	R
423	1	Protein kinase domain		Serine-threonine/tyrosine-protein kinase, catalytic domain					Protein kinase, ATP binding site	G
424	1	Protein kinase domain		Serine-threonine/tyrosine-protein kinase, catalytic domain					Protein kinase, ATP binding site	Q
425	1	Protein kinase domain		Serine-threonine/tyrosine-protein kinase, catalytic domain					Protein kinase, ATP binding site	Y
426	1	Protein kinase domain		Serine-threonine/tyrosine-protein kinase, catalytic domain					Protein kinase, ATP binding site	D
427	1	Protein kinase domain		Serine-threonine/tyrosine-protein kinase, catalytic domain					Protein kinase, ATP binding site	V
428	1	Protein kinase domain		Serine-threonine/tyrosine-protein kinase, catalytic domain					Protein kinase, ATP binding site	A
429	1	Protein kinase domain		Serine-threonine/tyrosine-protein kinase, catalytic domain					Protein kinase, ATP binding site	I
430	1	Protein kinase domain		Serine-threonine/tyrosine-protein kinase, catalytic domain					Protein kinase, ATP binding site	K
431		Protein kinase domain		Serine-threonine/tyrosine-protein kinase, catalytic domain						M
432		Protein kinase domain		Serine-threonine/tyrosine-protein kinase, catalytic domain						I
433	1	Protein kinase domain		Serine-threonine/tyrosine-protein kinase, catalytic domain						K
434	1	Protein kinase domain		Serine-threonine/tyrosine-protein kinase, catalytic domain						E
435	1	Protein kinase domain		Serine-threonine/tyrosine-protein kinase, catalytic domain						G
436	1	Protein kinase domain		Serine-threonine/tyrosine-protein kinase, catalytic domain						S
437	1	Protein kinase domain		Serine-threonine/tyrosine-protein kinase, catalytic domain						M
438	1	Protein kinase domain		Serine-threonine/tyrosine-protein kinase, catalytic domain						S
439	1	Protein kinase domain		Serine-threonine/tyrosine-protein kinase, catalytic domain						E
440	1	Protein kinase domain		Serine-threonine/tyrosine-protein kinase, catalytic domain						D
441	1	Protein kinase domain		Serine-threonine/tyrosine-protein kinase, catalytic domain						E
442	1	Protein kinase domain		Serine-threonine/tyrosine-protein kinase, catalytic domain					Protein kinase, ATP binding site	F
443	1	Protein kinase domain		Serine-threonine/tyrosine-protein kinase, catalytic domain					Protein kinase, ATP binding site	I
444	1	Protein kinase domain		Serine-threonine/tyrosine-protein kinase, catalytic domain					Protein kinase, ATP binding site	E
445	1	Protein kinase domain		Serine-threonine/tyrosine-protein kinase, catalytic domain					Protein kinase, ATP binding site	E
446	1	Protein kinase domain		Serine-threonine/tyrosine-protein kinase, catalytic domain					Protein kinase, ATP binding site	A
447	Multiple	Protein kinase domain		Serine-threonine/tyrosine-protein kinase, catalytic domain					Protein kinase, ATP binding site	K
448	Multiple	Protein kinase domain		Serine-threonine/tyrosine-protein kinase, catalytic domain					Protein kinase, ATP binding site	V
449	Multiple	Protein kinase domain		Serine-threonine/tyrosine-protein kinase, catalytic domain					Protein kinase, ATP binding site	M
450	Multiple	Protein kinase domain		Serine-threonine/tyrosine-protein kinase, catalytic domain					Protein kinase, ATP binding site	M
451	Multiple	Protein kinase domain		Serine-threonine/tyrosine-protein kinase, catalytic domain					Protein kinase, ATP binding site	N
452	Multiple	Protein kinase domain		Serine-threonine/tyrosine-protein kinase, catalytic domain					Protein kinase, ATP binding site	L
453	Multiple	Protein kinase domain		Serine-threonine/tyrosine-protein kinase, catalytic domain					Protein kinase, ATP binding site	S
454	Multiple	Protein kinase domain		Serine-threonine/tyrosine-protein kinase, catalytic domain					Protein kinase, ATP binding site	H
455	Multiple	Protein kinase domain		Serine-threonine/tyrosine-protein kinase, catalytic domain					Protein kinase, ATP binding site	E
456	Multiple	Protein kinase domain		Serine-threonine/tyrosine-protein kinase, catalytic domain					Protein kinase, ATP binding site	K
457	1	Protein kinase domain		Serine-threonine/tyrosine-protein kinase, catalytic domain					Protein kinase, ATP binding site	L
458	1	Protein kinase domain		Serine-threonine/tyrosine-protein kinase, catalytic domain					Protein kinase, ATP binding site	V
459	1	Protein kinase domain		Serine-threonine/tyrosine-protein kinase, catalytic domain					Protein kinase, ATP binding site	Q
460	1	Protein kinase domain		Serine-threonine/tyrosine-protein kinase, catalytic domain					Protein kinase, ATP binding site	L
461	1	Protein kinase domain		Serine-threonine/tyrosine-protein kinase, catalytic domain					Protein kinase, ATP binding site	Y
462	1	Protein kinase domain		Serine-threonine/tyrosine-protein kinase, catalytic domain					Protein kinase, ATP binding site	G
463	1	Protein kinase domain		Serine-threonine/tyrosine-protein kinase, catalytic domain					Protein kinase, ATP binding site	V
464	1	Protein kinase domain		Serine-threonine/tyrosine-protein kinase, catalytic domain					Protein kinase, ATP binding site	C
465	1	Protein kinase domain		Serine-threonine/tyrosine-protein kinase, catalytic domain						T
466	1	Protein kinase domain		Serine-threonine/tyrosine-protein kinase, catalytic domain						K
467		Protein kinase domain		Serine-threonine/tyrosine-protein kinase, catalytic domain						Q
468		Protein kinase domain		Serine-threonine/tyrosine-protein kinase, catalytic domain						R
469		Protein kinase domain		Serine-threonine/tyrosine-protein kinase, catalytic domain						P
470		Protein kinase domain		Serine-threonine/tyrosine-protein kinase, catalytic domain						I
471		Protein kinase domain		Serine-threonine/tyrosine-protein kinase, catalytic domain						F
472		Protein kinase domain		Serine-threonine/tyrosine-protein kinase, catalytic domain						I
473		Protein kinase domain		Serine-threonine/tyrosine-protein kinase, catalytic domain						I
474		Protein kinase domain		Serine-threonine/tyrosine-protein kinase, catalytic domain						T
475		Protein kinase domain		Serine-threonine/tyrosine-protein kinase, catalytic domain						E
476		Protein kinase domain		Serine-threonine/tyrosine-protein kinase, catalytic domain						Y
477		Protein kinase domain		Serine-threonine/tyrosine-protein kinase, catalytic domain						M
478		Protein kinase domain		Serine-threonine/tyrosine-protein kinase, catalytic domain						A
479		Protein kinase domain		Serine-threonine/tyrosine-protein kinase, catalytic domain						N
480		Protein kinase domain		Serine-threonine/tyrosine-protein kinase, catalytic domain						G
481		Protein kinase domain		Serine-threonine/tyrosine-protein kinase, catalytic domain						C
482		Protein kinase domain		Serine-threonine/tyrosine-protein kinase, catalytic domain						L
483		Protein kinase domain		Serine-threonine/tyrosine-protein kinase, catalytic domain						L
484		Protein kinase domain		Serine-threonine/tyrosine-protein kinase, catalytic domain						N
485		Protein kinase domain		Serine-threonine/tyrosine-protein kinase, catalytic domain						Y
486		Protein kinase domain		Serine-threonine/tyrosine-protein kinase, catalytic domain						L
487		Protein kinase domain		Serine-threonine/tyrosine-protein kinase, catalytic domain						R
488		Protein kinase domain		Serine-threonine/tyrosine-protein kinase, catalytic domain						E
489		Protein kinase domain		Serine-threonine/tyrosine-protein kinase, catalytic domain						M
490		Protein kinase domain		Serine-threonine/tyrosine-protein kinase, catalytic domain						R
491		Protein kinase domain		Serine-threonine/tyrosine-protein kinase, catalytic domain						H
492	1	Protein kinase domain		Serine-threonine/tyrosine-protein kinase, catalytic domain						R
493	1	Protein kinase domain		Serine-threonine/tyrosine-protein kinase, catalytic domain						F
494	1	Protein kinase domain		Serine-threonine/tyrosine-protein kinase, catalytic domain						Q
495	1	Protein kinase domain		Serine-threonine/tyrosine-protein kinase, catalytic domain						T
496	1	Protein kinase domain		Serine-threonine/tyrosine-protein kinase, catalytic domain				Tyrosine-protein kinase, active site		Q
497	1	Protein kinase domain		Serine-threonine/tyrosine-protein kinase, catalytic domain				Tyrosine-protein kinase, active site		Q
498	1	Protein kinase domain		Serine-threonine/tyrosine-protein kinase, catalytic domain				Tyrosine-protein kinase, active site		L
499	1	Protein kinase domain		Serine-threonine/tyrosine-protein kinase, catalytic domain				Tyrosine-protein kinase, active site		L
500	1	Protein kinase domain		Serine-threonine/tyrosine-protein kinase, catalytic domain				Tyrosine-protein kinase, active site		E
501	1	Protein kinase domain		Serine-threonine/tyrosine-protein kinase, catalytic domain				Tyrosine-protein kinase, active site		M
502	1	Protein kinase domain		Serine-threonine/tyrosine-protein kinase, catalytic domain				Tyrosine-protein kinase, active site		C
503	Multiple	Protein kinase domain		Serine-threonine/tyrosine-protein kinase, catalytic domain				Tyrosine-protein kinase, active site		K
504	Multiple	Protein kinase domain		Serine-threonine/tyrosine-protein kinase, catalytic domain				Tyrosine-protein kinase, active site		D
505	Multiple	Protein kinase domain		Serine-threonine/tyrosine-protein kinase, catalytic domain				Tyrosine-protein kinase, active site		V
506	Multiple	Protein kinase domain		Serine-threonine/tyrosine-protein kinase, catalytic domain				Tyrosine-protein kinase, active site		C
507	Multiple	Protein kinase domain		Serine-threonine/tyrosine-protein kinase, catalytic domain				Tyrosine-protein kinase, active site		E
508	Multiple	Protein kinase domain		Serine-threonine/tyrosine-protein kinase, catalytic domain				Tyrosine-protein kinase, active site		A
509	Multiple	Protein kinase domain		Serine-threonine/tyrosine-protein kinase, catalytic domain						M
510	Multiple	Protein kinase domain		Serine-threonine/tyrosine-protein kinase, catalytic domain						E
511	Multiple	Protein kinase domain		Serine-threonine/tyrosine-protein kinase, catalytic domain						Y
512	Multiple	Protein kinase domain		Serine-threonine/tyrosine-protein kinase, catalytic domain						L
513	Multiple	Protein kinase domain		Serine-threonine/tyrosine-protein kinase, catalytic domain						E
514	Multiple	Protein kinase domain		Serine-threonine/tyrosine-protein kinase, catalytic domain						S
515	Multiple	Protein kinase domain		Serine-threonine/tyrosine-protein kinase, catalytic domain				Tyrosine-protein kinase, active site		K
516		Protein kinase domain		Serine-threonine/tyrosine-protein kinase, catalytic domain				Tyrosine-protein kinase, active site		Q
517		Protein kinase domain		Serine-threonine/tyrosine-protein kinase, catalytic domain				Tyrosine-protein kinase, active site		F
518		Protein kinase domain		Serine-threonine/tyrosine-protein kinase, catalytic domain				Tyrosine-protein kinase, active site		L
519		Protein kinase domain		Serine-threonine/tyrosine-protein kinase, catalytic domain				Tyrosine-protein kinase, active site		H
520		Protein kinase domain		Serine-threonine/tyrosine-protein kinase, catalytic domain				Tyrosine-protein kinase, active site		R
521		Protein kinase domain		Serine-threonine/tyrosine-protein kinase, catalytic domain				Tyrosine-protein kinase, active site		D
522		Protein kinase domain		Serine-threonine/tyrosine-protein kinase, catalytic domain				Tyrosine-protein kinase, active site		L
523		Protein kinase domain		Serine-threonine/tyrosine-protein kinase, catalytic domain				Tyrosine-protein kinase, active site		A
524		Protein kinase domain		Serine-threonine/tyrosine-protein kinase, catalytic domain				Tyrosine-protein kinase, active site		A
525	1	Protein kinase domain		Serine-threonine/tyrosine-protein kinase, catalytic domain				Tyrosine-protein kinase, active site		R
526	1	Protein kinase domain		Serine-threonine/tyrosine-protein kinase, catalytic domain				Tyrosine-protein kinase, active site		N
527	1	Protein kinase domain		Serine-threonine/tyrosine-protein kinase, catalytic domain				Tyrosine-protein kinase, active site		C
528	1	Protein kinase domain		Serine-threonine/tyrosine-protein kinase, catalytic domain				Tyrosine-protein kinase, active site		L
529	1	Protein kinase domain		Serine-threonine/tyrosine-protein kinase, catalytic domain				Tyrosine-protein kinase, active site		V
530	1	Protein kinase domain		Serine-threonine/tyrosine-protein kinase, catalytic domain						N
531	1	Protein kinase domain		Serine-threonine/tyrosine-protein kinase, catalytic domain						D
532	1	Protein kinase domain		Serine-threonine/tyrosine-protein kinase, catalytic domain						Q
533	1	Protein kinase domain		Serine-threonine/tyrosine-protein kinase, catalytic domain						G
534	1	Protein kinase domain		Serine-threonine/tyrosine-protein kinase, catalytic domain						V
535	1	Protein kinase domain		Serine-threonine/tyrosine-protein kinase, catalytic domain						V
536	1	Protein kinase domain		Serine-threonine/tyrosine-protein kinase, catalytic domain						K
537		Protein kinase domain		Serine-threonine/tyrosine-protein kinase, catalytic domain						V
538		Protein kinase domain		Serine-threonine/tyrosine-protein kinase, catalytic domain						S
539		Protein kinase domain		Serine-threonine/tyrosine-protein kinase, catalytic domain						D
540		Protein kinase domain		Serine-threonine/tyrosine-protein kinase, catalytic domain						F
541		Protein kinase domain		Serine-threonine/tyrosine-protein kinase, catalytic domain						G
542		Protein kinase domain		Serine-threonine/tyrosine-protein kinase, catalytic domain						L
543		Protein kinase domain		Serine-threonine/tyrosine-protein kinase, catalytic domain						S
544	1	Protein kinase domain		Serine-threonine/tyrosine-protein kinase, catalytic domain						R
545	1	Protein kinase domain		Serine-threonine/tyrosine-protein kinase, catalytic domain						Y
546	1	Protein kinase domain		Serine-threonine/tyrosine-protein kinase, catalytic domain						V
547	1	Protein kinase domain		Serine-threonine/tyrosine-protein kinase, catalytic domain						L
548	1	Protein kinase domain		Serine-threonine/tyrosine-protein kinase, catalytic domain						D
549	1	Protein kinase domain		Serine-threonine/tyrosine-protein kinase, catalytic domain						D
550	1	Protein kinase domain		Serine-threonine/tyrosine-protein kinase, catalytic domain						E
551	1	Protein kinase domain		Serine-threonine/tyrosine-protein kinase, catalytic domain				Tyrosine-protein kinase, active site		Y
552	1	Protein kinase domain		Serine-threonine/tyrosine-protein kinase, catalytic domain				Tyrosine-protein kinase, active site		T
553	1	Protein kinase domain		Serine-threonine/tyrosine-protein kinase, catalytic domain				Tyrosine-protein kinase, active site		S
554	1	Protein kinase domain		Serine-threonine/tyrosine-protein kinase, catalytic domain				Tyrosine-protein kinase, active site		S
555	1	Protein kinase domain		Serine-threonine/tyrosine-protein kinase, catalytic domain				Tyrosine-protein kinase, active site		V
556	1	Protein kinase domain		Serine-threonine/tyrosine-protein kinase, catalytic domain				Tyrosine-protein kinase, active site		G
557	1	Protein kinase domain		Serine-threonine/tyrosine-protein kinase, catalytic domain				Tyrosine-protein kinase, active site		S
558	1	Protein kinase domain		Serine-threonine/tyrosine-protein kinase, catalytic domain				Tyrosine-protein kinase, active site		K
559		Protein kinase domain		Serine-threonine/tyrosine-protein kinase, catalytic domain				Tyrosine-protein kinase, active site		F
560		Protein kinase domain		Serine-threonine/tyrosine-protein kinase, catalytic domain				Tyrosine-protein kinase, active site		P
561		Protein kinase domain		Serine-threonine/tyrosine-protein kinase, catalytic domain				Tyrosine-protein kinase, active site		V
562	2	Protein kinase domain		Serine-threonine/tyrosine-protein kinase, catalytic domain				Tyrosine-protein kinase, active site		R
563	2	Protein kinase domain		Serine-threonine/tyrosine-protein kinase, catalytic domain				Tyrosine-protein kinase, active site		W
564	2	Protein kinase domain		Serine-threonine/tyrosine-protein kinase, catalytic domain						S
565	2	Protein kinase domain		Serine-threonine/tyrosine-protein kinase, catalytic domain						P
566	2	Protein kinase domain		Serine-threonine/tyrosine-protein kinase, catalytic domain						P
567	2	Protein kinase domain		Serine-threonine/tyrosine-protein kinase, catalytic domain						E
568	2	Protein kinase domain		Serine-threonine/tyrosine-protein kinase, catalytic domain						V
569	2	Protein kinase domain		Serine-threonine/tyrosine-protein kinase, catalytic domain						L
570	2	Protein kinase domain		Serine-threonine/tyrosine-protein kinase, catalytic domain						M
571	2	Protein kinase domain		Serine-threonine/tyrosine-protein kinase, catalytic domain						Y
572	2	Protein kinase domain		Serine-threonine/tyrosine-protein kinase, catalytic domain						S
573	2	Protein kinase domain		Serine-threonine/tyrosine-protein kinase, catalytic domain						K
574		Protein kinase domain		Serine-threonine/tyrosine-protein kinase, catalytic domain						F
575		Protein kinase domain		Serine-threonine/tyrosine-protein kinase, catalytic domain						S
576		Protein kinase domain		Serine-threonine/tyrosine-protein kinase, catalytic domain						S
577	2	Protein kinase domain		Serine-threonine/tyrosine-protein kinase, catalytic domain						K
578	2	Protein kinase domain		Serine-threonine/tyrosine-protein kinase, catalytic domain						S
579	2	Protein kinase domain		Serine-threonine/tyrosine-protein kinase, catalytic domain						D
580	2	Protein kinase domain		Serine-threonine/tyrosine-protein kinase, catalytic domain						I
581	2	Protein kinase domain		Serine-threonine/tyrosine-protein kinase, catalytic domain						W
582	2	Protein kinase domain		Serine-threonine/tyrosine-protein kinase, catalytic domain						A
583	2	Protein kinase domain		Serine-threonine/tyrosine-protein kinase, catalytic domain						F
584	2	Protein kinase domain		Serine-threonine/tyrosine-protein kinase, catalytic domain						G
585	2	Protein kinase domain		Serine-threonine/tyrosine-protein kinase, catalytic domain						V
586	2	Protein kinase domain		Serine-threonine/tyrosine-protein kinase, catalytic domain						L
587	2	Protein kinase domain		Serine-threonine/tyrosine-protein kinase, catalytic domain						M
588	2	Protein kinase domain		Serine-threonine/tyrosine-protein kinase, catalytic domain						W
589	2	Protein kinase domain		Serine-threonine/tyrosine-protein kinase, catalytic domain						E
590	2	Protein kinase domain		Serine-threonine/tyrosine-protein kinase, catalytic domain						I
591	2	Protein kinase domain		Serine-threonine/tyrosine-protein kinase, catalytic domain						Y
592	2	Protein kinase domain		Serine-threonine/tyrosine-protein kinase, catalytic domain						S
593	2	Protein kinase domain		Serine-threonine/tyrosine-protein kinase, catalytic domain						L
594	2	Protein kinase domain		Serine-threonine/tyrosine-protein kinase, catalytic domain						G
595	2	Protein kinase domain		Serine-threonine/tyrosine-protein kinase, catalytic domain						K
596		Protein kinase domain		Serine-threonine/tyrosine-protein kinase, catalytic domain						M
597		Protein kinase domain		Serine-threonine/tyrosine-protein kinase, catalytic domain						P
598		Protein kinase domain		Serine-threonine/tyrosine-protein kinase, catalytic domain						Y
599		Protein kinase domain		Serine-threonine/tyrosine-protein kinase, catalytic domain						E
600	2	Protein kinase domain		Serine-threonine/tyrosine-protein kinase, catalytic domain						R
601	2	Protein kinase domain		Serine-threonine/tyrosine-protein kinase, catalytic domain						F
602	2	Protein kinase domain		Serine-threonine/tyrosine-protein kinase, catalytic domain						T
603	2	Protein kinase domain		Serine-threonine/tyrosine-protein kinase, catalytic domain						N
604	2	Protein kinase domain		Serine-threonine/tyrosine-protein kinase, catalytic domain						S
605	2	Protein kinase domain		Serine-threonine/tyrosine-protein kinase, catalytic domain						E
606	2	Protein kinase domain		Serine-threonine/tyrosine-protein kinase, catalytic domain						T
607	2	Protein kinase domain		Serine-threonine/tyrosine-protein kinase, catalytic domain						A
608	2	Protein kinase domain		Serine-threonine/tyrosine-protein kinase, catalytic domain						E
609	2	Protein kinase domain		Serine-threonine/tyrosine-protein kinase, catalytic domain						H
610	2	Protein kinase domain		Serine-threonine/tyrosine-protein kinase, catalytic domain						I
611	2	Protein kinase domain		Serine-threonine/tyrosine-protein kinase, catalytic domain						A
612	2	Protein kinase domain		Serine-threonine/tyrosine-protein kinase, catalytic domain						Q
613	2	Protein kinase domain		Serine-threonine/tyrosine-protein kinase, catalytic domain						G
614	2	Protein kinase domain		Serine-threonine/tyrosine-protein kinase, catalytic domain						L
615	2	Protein kinase domain		Serine-threonine/tyrosine-protein kinase, catalytic domain						R
616		Protein kinase domain		Serine-threonine/tyrosine-protein kinase, catalytic domain						L
617		Protein kinase domain		Serine-threonine/tyrosine-protein kinase, catalytic domain						Y
618		Protein kinase domain		Serine-threonine/tyrosine-protein kinase, catalytic domain						R
619		Protein kinase domain		Serine-threonine/tyrosine-protein kinase, catalytic domain						P
620		Protein kinase domain		Serine-threonine/tyrosine-protein kinase, catalytic domain						H
621		Protein kinase domain		Serine-threonine/tyrosine-protein kinase, catalytic domain						L
622		Protein kinase domain		Serine-threonine/tyrosine-protein kinase, catalytic domain						A
623		Protein kinase domain		Serine-threonine/tyrosine-protein kinase, catalytic domain						S
624		Protein kinase domain		Serine-threonine/tyrosine-protein kinase, catalytic domain						E
625	2	Protein kinase domain		Serine-threonine/tyrosine-protein kinase, catalytic domain						K
626	2	Protein kinase domain		Serine-threonine/tyrosine-protein kinase, catalytic domain						V
627	2	Protein kinase domain		Serine-threonine/tyrosine-protein kinase, catalytic domain						Y
628	2	Protein kinase domain		Serine-threonine/tyrosine-protein kinase, catalytic domain						T
629	2	Protein kinase domain		Serine-threonine/tyrosine-protein kinase, catalytic domain						I
630	2	Protein kinase domain		Serine-threonine/tyrosine-protein kinase, catalytic domain						M
631	2	Protein kinase domain		Serine-threonine/tyrosine-protein kinase, catalytic domain						Y
632	2	Protein kinase domain		Serine-threonine/tyrosine-protein kinase, catalytic domain						S
633	2	Protein kinase domain		Serine-threonine/tyrosine-protein kinase, catalytic domain						C
634	2	Protein kinase domain		Serine-threonine/tyrosine-protein kinase, catalytic domain						W
635	2	Protein kinase domain		Serine-threonine/tyrosine-protein kinase, catalytic domain						H
636	2	Protein kinase domain		Serine-threonine/tyrosine-protein kinase, catalytic domain						E
637	Multiple	Protein kinase domain		Serine-threonine/tyrosine-protein kinase, catalytic domain						K
638	1	Protein kinase domain		Serine-threonine/tyrosine-protein kinase, catalytic domain						A
639	1	Protein kinase domain		Serine-threonine/tyrosine-protein kinase, catalytic domain						D
640	1	Protein kinase domain		Serine-threonine/tyrosine-protein kinase, catalytic domain						E
641	1	Protein kinase domain		Serine-threonine/tyrosine-protein kinase, catalytic domain						R
642	1	Protein kinase domain		Serine-threonine/tyrosine-protein kinase, catalytic domain						P
643	1	Protein kinase domain		Serine-threonine/tyrosine-protein kinase, catalytic domain						T
644	1	Protein kinase domain		Serine-threonine/tyrosine-protein kinase, catalytic domain						F
645	Multiple	Protein kinase domain		Serine-threonine/tyrosine-protein kinase, catalytic domain						K
646	2	Protein kinase domain		Serine-threonine/tyrosine-protein kinase, catalytic domain						I
647	2	Protein kinase domain		Serine-threonine/tyrosine-protein kinase, catalytic domain						L
648	2	Protein kinase domain		Serine-threonine/tyrosine-protein kinase, catalytic domain						L
649	2	Protein kinase domain		Serine-threonine/tyrosine-protein kinase, catalytic domain						S
650	2	Protein kinase domain		Serine-threonine/tyrosine-protein kinase, catalytic domain						N
651	2	Protein kinase domain		Serine-threonine/tyrosine-protein kinase, catalytic domain						I
652	2	Protein kinase domain		Serine-threonine/tyrosine-protein kinase, catalytic domain						L
653	2	Protein kinase domain		Serine-threonine/tyrosine-protein kinase, catalytic domain						D
654	2	Protein kinase domain		Serine-threonine/tyrosine-protein kinase, catalytic domain						V
655	2	Protein kinase domain		Serine-threonine/tyrosine-protein kinase, catalytic domain						M
656	2	Protein kinase domain		Serine-threonine/tyrosine-protein kinase, catalytic domain						D
657	2	Protein kinase domain		Serine-threonine/tyrosine-protein kinase, catalytic domain						E
658	2	Protein kinase domain		Serine-threonine/tyrosine-protein kinase, catalytic domain						E
659	2	Protein kinase domain		Serine-threonine/tyrosine-protein kinase, catalytic domain						S

## Sheet: Figure2B
VPS11_1	RCH-ACV					VPS11_1	SW13
Temperature	Ibrutinib, rep1	Ibrutinib, rep2	DMSO, rep1	DMSO, rep2		Temperature	Ibrutinib, rep1	Ibrutinib, rep2	DMSO, rep1	DMSO, rep2
37	1	1	1	1		37	1	1	1	1
40	0.879565	0.845925	0.878127	0.882826		40	0.769105	0.740706	0.949895	0.946148
43	0.847459	0.715148	0.858541	0.915979		43	0.519977	0.435242	0.761066	0.872204
46	0.586402	0.483807	0.651401	0.779852		46	0.334053	0.280792	0.419515	0.567291
49	0.432412	0.409297	0.47711	0.568906		49	0.22788	0.180947	0.272289	0.416766
52	0.228797	0.306567	0.399164	0.365996		52	0.171971	0.136136	0.228245	0.289761
55	0.110297	0.201191	0.242259	0.234585		55	0.116578	0.0901795	0.164437	0.177438
58	0.0828354	0.154634	0.129654	0.182943		58	0.0881439	0.0605831	0.137653	0.11857
61	0.0451893	0.133344	0.0944793	0.153914		61	0.0575871	0.0453161	0.10964	0.0744938
64	0.0358318	0.089845	0.0876143	0.114582		64	0.0469906	0.0349858	0.105354	0.0630322
VPS11_2	RCH-ACV					VPS11_2	SW13
Temperature	Ibrutinib, rep1	Ibrutinib, rep2	DMSO, rep1	DMSO, rep2		Temperature	Ibrutinib, rep1	Ibrutinib, rep2	DMSO, rep1	DMSO, rep2
37	1	1	1	1		37	1	1	1	1
40	0.780167	0.791173	0.828906	0.892386		40	0.687688	0.723579	0.897054	0.927962
43	0.595074	0.60332	0.782055	0.784291		43	0.302299	0.338911	0.721732	0.75059
46	0.277886	0.333066	0.387301	0.519635		46	0.139327	0.151929	0.321786	0.353725
49	0.184722	0.2052	0.250774	0.294353		49	0.0694369	0.0842466	0.172431	0.216336
52	0.110335	0.128809	0.131973	0.147373		52	0.0374399	0.0503913	0.0948382	0.148716
55	0.0623275	0.0916025	0.0974466	0.102724		55	0.0329474	0.0386575	0.0655822	0.0991115
58	0.0517367	0.0774658	0.0562781	0.0882197		58	0.0282622	0.0298116	0.0485013	0.0773623
61	0.0309827	0.0620083	0.0304335	0.115899		61	0.0200981	0.0238993	0.0341938	0.0416686
64	0.0245658	0.0589738	0.022984	0.118444		64	0.0185532	0.0218145	0.0194857	0.0389282
VPS16_1	RCH-ACV					VPS16_1	SW13
Temperature	Ibrutinib, rep1	Ibrutinib, rep2	DMSO, rep1	DMSO, rep2		Temperature	Ibrutinib, rep1	Ibrutinib, rep2	DMSO, rep1	DMSO, rep2
37	1	1	1	1		37	1	1	1	1
40	0.84433	0.772333	0.879605	0.956094		40	0.751491	0.753027	0.924878	0.96672
43	0.565697	0.635233	0.83925	0.811835		43	0.428257	0.440596	0.808121	0.874832
46	0.414067	0.427603	0.546481	0.564312		46	0.262253	0.237961	0.463724	0.576465
49	0.331261	0.347638	0.320014	0.455194		49	0.155614	0.166921	0.293142	0.373276
52	0.262797	0.169901	0.178551	0.326038		52	0.105484	0.0942169	0.204201	0.295349
55	0.196201	0.192574	0.110992	0.259577		55	0.075208	0.0674994	0.14798	0.231761
58	0.148748	0	0.0744231	0.217833		58	0.0706543	0.0595668	0.124459	0.226471
61	0.0964551	0	0.0594869	0.142803		61	0.0544697	0.0429189	0.108221	0.170769
64	0.0877716	0.045198	0.040757	0.117602		64	0.0429495	0.0300343	0.0504187	0.166681
VPS16_2	RCH-ACV					VPS16_2	SW13
Temperature	Ibrutinib, rep1	Ibrutinib, rep2	DMSO, rep1	DMSO, rep2		Temperature	Ibrutinib, rep1	Ibrutinib, rep2	DMSO, rep1	DMSO, rep2
37	1	1	1	1		37	1	1	1	1
40	0.805771	0.778192	0.826767	0.879773		40	0.714816	0.704426	0.922273	0.921774
43	0.599285	0.588769	0.750085	0.73325		43	0.373733	0.324736	0.740604	0.769536
46	0.289869	0.294547	0.376201	0.366385		46	0.196555	0.153993	0.32605	0.330338
49	0.209147	0.180781	0.213419	0.203245		49	0.103249	0.0697379	0.173356	0.173496
52	0.150068	0.119423	0.139002	0.122896		52	0.0623353	0.042702	0.115299	0.107863
55	0.0925505	0.0773553	0.100864	0.084643		55	0.0266595	0.0294619	0.0700366	0.0636064
58	0.0698654	0.0623052	0.0636419	0.0695395		58	0.0230667	0.0197607	0.051984	0.0508627
61	0.0416183	0.0435042	0.0274055	0.0471507		61	0.0134204	0.0118218	0.0334884	0.0368441
64	0.0409651	0.0410179	0.0460938	0.0428432		64	0.0130195	0.0130331	0.0283035	0.0238817
VPS18_1	RCH-ACV					VPS18_1	SW13
Temperature	Ibrutinib, rep1	Ibrutinib, rep2	DMSO, rep1	DMSO, rep2		Temperature	Ibrutinib, rep1	Ibrutinib, rep2	DMSO, rep1	DMSO, rep2
37	1	1	1	1		37	1	1	1	1
40	0.803296	0.817934	0.899598	0.868679		40	0.724696	0.730703	0.90731	0.929596
43	0.625379	0.634169	0.753298	0.786923		43	0.354925	0.361548	0.73631	0.759827
46	0.321132	0.37162	0.372363	0.414191		46	0.195716	0.187859	0.300584	0.326482
49	0.200852	0.260872	0.222511	0.270191		49	0.124566	0.12014	0.179242	0.195614
52	0.132215	0.18698	0.140094	0.181258		52	0.0950208	0.0793371	0.123239	0.13903
55	0.0880818	0.135506	0.0904374	0.137345		55	0.0686233	0.0569302	0.105089	0.128516
58	0.0706503	0.103216	0.0552886	0.100554		58	0.0599508	0.0425634	0.0780653	0.111846
61	0.0441346	0.080874	0.0376333	0.0751854		61	0.0455071	0.0285619	0.042611	0.12038
64	0.042654	0.0605409	0.0274698	0.0507781		64	0.0375017	0.0293648	0.0192967	0.105859
VPS18_2	RCH-ACV					VPS18_2	SW13
Temperature	Ibrutinib, rep1	Ibrutinib, rep2	DMSO, rep1	DMSO, rep2		Temperature	Ibrutinib, rep1	Ibrutinib, rep2	DMSO, rep1	DMSO, rep2
37	1	1	1	1		37	1	1	1	1
40	0.756229	0.829597	0.804833	0.834973		40	0.713526	0.702005	0.93639	0.937445
43	0.516392	0.61972	0.663992	0.701595		43	0.355715	0.355097	0.763411	0.784041
46	0.171061	0.323692	0.247152	0.287142		46	0.17258	0.196258	0.336405	0.307106
49	0.078889	0.168653	0.122416	0.124166		49	0.105341	0.123321	0.209901	0.145317
52	0.0495501	0.121479	0.0813313	0.0728412		52	0.0741757	0.0955792	0.13613	0.0846537
55	0.034595	0.0768542	0.049805	0.036498		55	0.050517	0.0762722	0.115085	0.0644472
58	0.0245551	0.0752766	0.051103	0.0373994		58	0.0500186	0.0680758	0.0918533	0.0560399
61	0.0194996	0.0671964	0.0282398	0.030891		61	0.0368762	0.0532246	0.0596356	0.0351447
64	0.0153048	0.0546894	0.0149785	0.0337599		64	0.0318558	0.0464553	0.0468035	0.0308428
VPS33A_1	RCH-ACV					VPS33A_1	SW13
Temperature	Ibrutinib, rep1	Ibrutinib, rep2	DMSO, rep1	DMSO, rep2		Temperature	Ibrutinib, rep1	Ibrutinib, rep2	DMSO, rep1	DMSO, rep2
37	1	1	1	1		37	1	1	1	1
40	0.834081	0.790216	0.864661	0.823466		40	0.678336	0.733318	0.860535	0.965274
43	0.665278	0.683224	0.789184	0.754147		43	0.4348	0.426444	0.757174	0.808629
46	0.405481	0.435664	0.451718	0.427459		46	0.25229	0.250289	0.363167	0.432964
49	0.228696	0.262818	0.267873	0.257374		49	0.118843	0.11388	0.190603	0.261754
52	0.1426	0.14522	0.138711	0.106365		52	0.076981	0.0730681	0.0970979	0.143604
55	0.100293	0.087013	0.0788858	0.0535315		55	0.048624	0.04901	0.069781	0.110388
58	0.0845697	0.0556973	0.0667441	0.0305719		58	0.0396567	0.0419069	0.0515347	0.0869587
61	0.0356091	0.037662	0.0376062	0.0170236		61	0.0261556	0.0284716	0.0325591	0.0617526
64	0.0311434	0.0356066	0.0306674	0.0191472		64	0.0239029	0.0184385	0.0259658	0.0530873
VPS33A_2	RCH-ACV					VPS33A_2	SW13
Temperature	Ibrutinib, rep1	Ibrutinib, rep2	DMSO, rep1	DMSO, rep2		Temperature	Ibrutinib, rep1	Ibrutinib, rep2	DMSO, rep1	DMSO, rep2
37	1	1	1	1		37	1	1	1	1
40	0.835035	0.923911	0.82867	0.876432		40	0.75347	0.810026	0.952464	0.915748
43	0.75231	0.756045	0.813562	0.871698		43	0.494435	0.471343	0.798873	0.84748
46	0.464725	0.539185	0.508437	0.639222		46	0.344802	0.314081	0.453511	0.504441
49	0.309741	0.397617	0.340721	0.487434		49	0.181082	0.144735	0.289741	0.350861
52	0.199339	0.290952	0.217109	0.33232		52	0.121716	0.106943	0.172836	0.254001
55	0.163387	0.218606	0.140831	0.266116		55	0.0745907	0.0634582	0.122151	0.185012
58	0.134115	0.144881	0.0866254	0.194743		58	0.0483177	0.0453515	0.0906262	0.112857
61	0.0887863	0.114795	0.0673251	0.115248		61	0.0364249	0.0346485	0.0605023	0.0617978
64	0.0818012	0.0422622	0.0401599	0.093707		64	0.0220539	0.0239022	0.0399684	0.0351931

## Sheet: Figure2C 
WASHC2C_1	RCH-ACV					WASHC2C_1	SW13
Temperature	Ibrutinib, rep1	Ibrutinib, rep2	DMSO, rep1	DMSO, rep2		[No data]
37	1	1	1	1
40	0.904978	0.946438	1.0245	0.974369
43	0.969499	0.991578	1.16673	1.07476
46	0.672432	0.694793	0.981981	0.981746
49	0.484979	0.453463	0.772193	0.757379
52	0.411234	0.373674	0.65818	0.674023
55	0.341501	0.338407	0.490106	0.514259
58	0.291606	0.282242	0.338714	0.341104
61	0.219673	0.250659	0.21798	0.205503
64	0.216519	0.26069	0.187208	0.193975
WASHC2C_2	RCH-ACV					WASHC2C_2	SW13
Temperature	Ibrutinib, rep1	Ibrutinib, rep2	DMSO, rep1	DMSO, rep2		[No data]
37	1	1	1	1
40	0.966669	1.05122	0.891023	0.927777
43	1.00406	1.0123	0.911998	1.09017
46	0.659833	0.805185	0.705575	0.802074
49	0.442136	0.570666	0.435015	0.559235
52	0.34324	0.445427	0.277936	0.403845
55	0.281164	0.373643	0.22391	0.346173
58	0.242281	0.291836	0.237764	0.305336
61	0.199706	0.182481	0.19948	0.268037
64	0.185612	0.166781	0.158323	0.185891
WASHC4_1	RCH-ACV					WASHC4_1	SW13
Temperature	Ibrutinib, rep1	Ibrutinib, rep2	DMSO, rep1	DMSO, rep2		Temperature	Ibrutinib, rep1	Ibrutinib, rep2	DMSO, rep1	DMSO, rep2
37	1	1	1	1		37	1	1	1	1
40	0.896331	0.905145	0.9275	0.92206		40	0.893479	0.89435	0.942998	0.892622
43	0.86316	0.861856	0.940216	0.933007		43	0.664677	0.640299	0.900444	0.904643
46	0.420296	0.411189	0.595853	0.605673		46	0.244389	0.246502	0.526983	0.525326
49	0.199322	0.158109	0.206979	0.252129		49	0.108919	0.109079	0.178421	0.176873
52	0.135644	0.094238	0.114112	0.163179		52	0.0684992	0.063786	0.104883	0.104957
55	0.0886955	0.061578	0.057224	0.116255		55	0.0423212	0.0397625	0.0672278	0.057787
58	0.0599876	0.0483667	0.0517176	0.0866854		58	0.0418292	0.0309109	0.0589419	0.0468779
61	0.034598	0.033642	0.0356421	0.0517994		61	0.0317382	0.0249416	0.0431212	0.0337436
64	0.0247628	0.0301293	0.0243859	0.0435056		64	0.0258242	0.0210653	0.0434894	0.0308762
WASHC4_2	RCH-ACV					WASHC4_2	SW13
Temperature	Ibrutinib, rep1	Ibrutinib, rep2	DMSO, rep1	DMSO, rep2		Temperature	Ibrutinib, rep1	Ibrutinib, rep2	DMSO, rep1	DMSO, rep2
37	1	1	1	1		37	1	1	1	1
40	0.963167	0.907846	0.962301	0.951999		40	0.865952	0.917766	0.956958	0.958234
43	0.98166	0.901806	1.06494	1.01381		43	0.723979	0.696639	0.921713	0.872952
46	0.685515	0.548224	0.888197	0.782845		46	0.386541	0.330592	0.618919	0.528805
49	0.547573	0.336652	0.714875	0.543374		49	0.233545	0.202079	0.376828	0.165215
52	0.470461	0.249292	0.563772	0.425775		52	0.153619	0.151285	0.222892	0.0945184
55	0.35883	0.140753	0.481125	0.440327		55	0.0701609	0.102	0.143631	0.0447964
58	0.330246	0.122608	0.329748	0.463505		58	0.0424356	0.0983146	0.0817254	0.121425
61	0.24117	0.0869421	0.287205	0.285511		61	0.0200903	0.0730498	0.0586351	0.0268708
64	0.16553	0.0669009	0.22044	0.067085		64	0.0225905	0.0764116	0.040638	0.0295419
WASHC4_3	RCH-ACV					WASHC4_3	SW13
Temperature	Ibrutinib, rep1	Ibrutinib, rep2	DMSO, rep1	DMSO, rep2		Temperature	Ibrutinib, rep1	Ibrutinib, rep2	DMSO, rep1	DMSO, rep2
37	1	1	1	1		37	1	1	1	1
40	0.885784	0.887263	0.934649	0.898501		40	0.950242	0.888411	0.938189	0.950936
43	0.908267	0.887804	0.96697	0.918411		43	0.718193	0.738092	0.895887	0.908797
46	0.536604	0.428361	0.613539	0.702631		46	0.328549	0.329299	0.544409	0.556259
49	0.252656	0.188496	0.285785	0.265134		49	0.204537	0.199784	0.202369	0.226016
52	0.163705	0.113601	0.173985	0.226509		52	0.139404	0.147257	0.135863	0.130245
55	0.120796	0.0836329	0.125527	0.10593		55	0.0956734	0.0758483	0.0981069	0.0913509
58	0.102235	0.0654286	0.103179	0.0995684		58	0.0843256	0.0559294	0.0802115	0.0864363
61	0.0789032	0.0545786	0.0748622	0.061446		61	0.0684598	0.0389621	0.0737067	0.0658017
64	0.0703164	0.0618549	0.0575463	0.0672097		64	0.0560088	0.0354292	0.0710627	0.0580688
WASHC4_3	RCH-ACV					WASHC4_3	SW13
Temperature	Ibrutinib, rep1	Ibrutinib, rep2	DMSO, rep1	DMSO, rep2		Temperature	Ibrutinib, rep1	Ibrutinib, rep2	DMSO, rep1	DMSO, rep2
37	1	1	1	1		37	1	1	1	1
40	0.885784	0.887263	0.934649	0.898501		40	0.950242	0.888411	0.938189	0.950936
43	0.908267	0.887804	0.96697	0.918411		43	0.718193	0.738092	0.895887	0.908797
46	0.536604	0.428361	0.613539	0.702631		46	0.328549	0.329299	0.544409	0.556259
49	0.252656	0.188496	0.285785	0.265134		49	0.204537	0.199784	0.202369	0.226016
52	0.163705	0.113601	0.173985	0.226509		52	0.139404	0.147257	0.135863	0.130245
55	0.120796	0.0836329	0.125527	0.10593		55	0.0956734	0.0758483	0.0981069	0.0913509
58	0.102235	0.0654286	0.103179	0.0995684		58	0.0843256	0.0559294	0.0802115	0.0864363
61	0.0789032	0.0545786	0.0748622	0.061446		61	0.0684598	0.0389621	0.0737067	0.0658017
64	0.0703164	0.0618549	0.0575463	0.0672097		64	0.0560088	0.0354292	0.0710627	0.0580688
WASHC5_1	RCH-ACV					WASHC5_1	SW13
Temperature	Ibrutinib, rep1	Ibrutinib, rep2	DMSO, rep1	DMSO, rep2		Temperature	Ibrutinib, rep1	Ibrutinib, rep2	DMSO, rep1	DMSO, rep2
37	1	1	1	1		37	1	1	1	1
40	0.941929	0.912722	0.938292	0.908638		40	0.966138	0.942325	0.950027	0.982637
43	0.948004	0.909088	0.95561	0.990779		43	0.73577	0.699558	0.91884	0.972228
46	0.566111	0.471611	0.667766	0.701969		46	0.361588	0.327394	0.618937	0.670339
49	0.323044	0.238938	0.324751	0.338248		49	0.191773	0.182978	0.302422	0.304725
52	0.21934	0.156791	0.19319	0.222102		52	0.125072	0.114204	0.214946	0.214216
55	0.127638	0.0762333	0.124177	0.127133		55	0.0764947	0.0736325	0.143975	0.137317
58	0.0656208	0.0554468	0.0890491	0.0739574		58	0.0609664	0.0543083	0.106779	0.125662
61	0.0276749	0.031867	0.0428883	0.0343769		61	0.0400689	0.03689	0.0742919	0.0826674
64	0.0146029	0.0204585	0.0363361	0.0204538		64	0.0332051	0.0343058	0.0554244	0.0519476
WASHC5_2	RCH-ACV					WASHC5_2	SW13
Temperature	Ibrutinib, rep1	Ibrutinib, rep2	DMSO, rep1	DMSO, rep2		Temperature	Ibrutinib, rep1	Ibrutinib, rep2	DMSO, rep1	DMSO, rep2
37	1	1	1	1		37	1	1	1	1
40	0.949002	0.904913	0.905086	0.920358		40	0.898573	0.896465	0.945873	0.940003
43	0.906439	0.887523	0.932555	0.955916		43	0.690812	0.638338	0.859742	0.927731
46	0.481415	0.46814	0.594082	0.644623		46	0.28334	0.279958	0.526422	0.593162
49	0.217981	0.228849	0.270734	0.322914		49	0.149536	0.142427	0.220248	0.249445
52	0.133678	0.143775	0.155698	0.163699		52	0.0769469	0.0875451	0.129867	0.132728
55	0.0822434	0.107089	0.0994515	0.0825942		55	0.0495316	0.0689148	0.086916	0.0815346
58	0.0691826	0.086498	0.071736	0.0601929		58	0.0403942	0.0483543	0.0628063	0.0601237
61	0.0556191	0.0640001	0.0530242	0.0428367		61	0.0319452	0.0382465	0.0435623	0.0325518
64	0.0542169	0.0650679	0.0402177	0.0468487		64	0.0271976	0.0380204	0.036609	0.0294564
WASHC5_3	RCH-ACV					WASHC5_3	SW13
Temperature	Ibrutinib, rep1	Ibrutinib, rep2	DMSO, rep1	DMSO, rep2		Temperature	Ibrutinib, rep1	Ibrutinib, rep2	DMSO, rep1	DMSO, rep2
37	1	1	1	1		37	1	1	1	1
40	0.91782	0.921313	0.962838	0.918263		40	0.961477	0.949491	0.937499	1.0409
43	0.981027	0.974331	1.04188	1.02998		43	0.803576	0.788826	0.957573	1.05359
46	0.728033	0.707114	0.77743	0.773977		46	0.456824	0.499435	0.647254	0.919592
49	0.523622	0.490987	0.45845	0.466142		49	0.316507	0.29098	0.446961	0.603113
52	0.386418	0.345102	0.302028	0.312314		52	0.216242	0.223228	0.273881	0.440196
55	0.33856	0.24841	0.191364	0.202671		55	0.128456	0.140732	0.189095	0.301152
58	0.276694	0.188792	0.13246	0.112125		58	0.0895523	0.107627	0.138048	0.257048
61	0.260072	0.149814	0.0970209	0.0761252		61	0.0710805	0.0835775	0.105291	0.211694
64	0.188727	0.144452	0.0757997	0.0657268		64	0.0660381	0.0892974	0.0948067	0.149845

## Sheet: Figure3A
Amino acid residue	Membership	Protein kinase domain	Serine-threonine/tyrosine-protein kinase, catalytic domain	Protein kinase C-like, phorbol ester/diacylglycerol-binding domain	Raf-like Ras-binding	Serine/threonine-protein kinase, active site	Protein kinase, ATP binding site	Sequence
1								M
2								A
3								A
4								L
5								S
6								G
7								G
8								G
9								G
10								G
11								G
12								A
13								E
14								P
15								G
16								Q
17								A
18								L
19								F
20								N
21								G
22								D
23								M
24								E
25								P
26								E
27								A
28								G
29								A
30								G
31								A
32								G
33								A
34								A
35								A
36								S
37								S
38								A
39								A
40								D
41								P
42								A
43								I
44								P
45								E
46								E
47								V
48								W
49								N
50								I
51								K
52								Q
53								M
54								I
55	2							K
56	2							L
57	2							T
58	2							Q
59	2							E
60	2							H
61	2							I
62	2							E
63	2							A
64	2							L
65	2							L
66	2							D
67	2							K
68	2							F
69	2							G
70	2							G
71	2							E
72	2							H
73	2							N
74	2							P
75	2							P
76	2							S
77	2							I
78	2							Y
79	2							L
80	2							E
81	2							A
82	2							Y
83	2							E
84	2							E
85	2							Y
86	2							T
87	2							S
88	2							K
89								L
90								D
91								A
92								L
93								Q
94								Q
95								R
96								E
97								Q
98								Q
99								L
100								L
101								E
102								S
103								L
104								G
105								N
106								G
107								T
108								D
109								F
110								S
111								V
112								S
113								S
114								S
115								A
116								S
117								M
118								D
119								T
120								V
121								T
122								S
123								S
124								S
125								S
126								S
127								S
128								L
129								S
130								V
131								L
132								P
133								S
134								S
135								L
136								S
137								V
138								F
139								Q
140								N
141								P
142								T
143								D
144								V
145								A
146								R
147								S
148								N
149								P
150								K
151								S
152								P
153								Q
154								K
155					Raf-like Ras-binding			P
156					Raf-like Ras-binding			I
157					Raf-like Ras-binding			V
158					Raf-like Ras-binding			R
159					Raf-like Ras-binding			V
160					Raf-like Ras-binding			F
161					Raf-like Ras-binding			L
162					Raf-like Ras-binding			P
163					Raf-like Ras-binding			N
164					Raf-like Ras-binding			K
165					Raf-like Ras-binding			Q
166					Raf-like Ras-binding			R
167					Raf-like Ras-binding			T
168					Raf-like Ras-binding			V
169					Raf-like Ras-binding			V
170					Raf-like Ras-binding			P
171					Raf-like Ras-binding			A
172					Raf-like Ras-binding			R
173					Raf-like Ras-binding			C
174					Raf-like Ras-binding			G
175					Raf-like Ras-binding			V
176					Raf-like Ras-binding			T
177					Raf-like Ras-binding			V
178					Raf-like Ras-binding			R
179					Raf-like Ras-binding			D
180					Raf-like Ras-binding			S
181					Raf-like Ras-binding			L
182					Raf-like Ras-binding			K
183					Raf-like Ras-binding			K
184					Raf-like Ras-binding			A
185					Raf-like Ras-binding			L
186					Raf-like Ras-binding			M
187					Raf-like Ras-binding			M
188					Raf-like Ras-binding			R
189					Raf-like Ras-binding			G
190					Raf-like Ras-binding			L
191					Raf-like Ras-binding			I
192					Raf-like Ras-binding			P
193					Raf-like Ras-binding			E
194					Raf-like Ras-binding			C
195					Raf-like Ras-binding			C
196					Raf-like Ras-binding			A
197					Raf-like Ras-binding			V
198					Raf-like Ras-binding			Y
199					Raf-like Ras-binding			R
200					Raf-like Ras-binding			I
201					Raf-like Ras-binding			Q
202					Raf-like Ras-binding			D
203					Raf-like Ras-binding			G
204					Raf-like Ras-binding			E
205					Raf-like Ras-binding			K
206					Raf-like Ras-binding			K
207					Raf-like Ras-binding			P
208					Raf-like Ras-binding			I
209					Raf-like Ras-binding			G
210					Raf-like Ras-binding			W
211					Raf-like Ras-binding			D
212					Raf-like Ras-binding			T
213					Raf-like Ras-binding			D
214					Raf-like Ras-binding			I
215					Raf-like Ras-binding			S
216					Raf-like Ras-binding			W
217					Raf-like Ras-binding			L
218					Raf-like Ras-binding			T
219					Raf-like Ras-binding			G
220					Raf-like Ras-binding			E
221					Raf-like Ras-binding			E
222					Raf-like Ras-binding			L
223					Raf-like Ras-binding			H
224					Raf-like Ras-binding			V
225					Raf-like Ras-binding			E
226					Raf-like Ras-binding			V
227					Raf-like Ras-binding			L
228								E
229								N
230								V
231								P
232								L
233								T
234				Protein kinase C-like, phorbol ester/diacylglycerol-binding domain				T
235				Protein kinase C-like, phorbol ester/diacylglycerol-binding domain				H
236				Protein kinase C-like, phorbol ester/diacylglycerol-binding domain				N
237				Protein kinase C-like, phorbol ester/diacylglycerol-binding domain				F
238				Protein kinase C-like, phorbol ester/diacylglycerol-binding domain				V
239				Protein kinase C-like, phorbol ester/diacylglycerol-binding domain				R
240				Protein kinase C-like, phorbol ester/diacylglycerol-binding domain				K
241				Protein kinase C-like, phorbol ester/diacylglycerol-binding domain				T
242				Protein kinase C-like, phorbol ester/diacylglycerol-binding domain				F
243				Protein kinase C-like, phorbol ester/diacylglycerol-binding domain				F
244				Protein kinase C-like, phorbol ester/diacylglycerol-binding domain				T
245				Protein kinase C-like, phorbol ester/diacylglycerol-binding domain				L
246				Protein kinase C-like, phorbol ester/diacylglycerol-binding domain				A
247				Protein kinase C-like, phorbol ester/diacylglycerol-binding domain				F
248				Protein kinase C-like, phorbol ester/diacylglycerol-binding domain				C
249				Protein kinase C-like, phorbol ester/diacylglycerol-binding domain				D
250				Protein kinase C-like, phorbol ester/diacylglycerol-binding domain				F
251				Protein kinase C-like, phorbol ester/diacylglycerol-binding domain				C
252				Protein kinase C-like, phorbol ester/diacylglycerol-binding domain				R
253				Protein kinase C-like, phorbol ester/diacylglycerol-binding domain				K
254				Protein kinase C-like, phorbol ester/diacylglycerol-binding domain				L
255				Protein kinase C-like, phorbol ester/diacylglycerol-binding domain				L
256				Protein kinase C-like, phorbol ester/diacylglycerol-binding domain				F
257				Protein kinase C-like, phorbol ester/diacylglycerol-binding domain				Q
258				Protein kinase C-like, phorbol ester/diacylglycerol-binding domain				G
259				Protein kinase C-like, phorbol ester/diacylglycerol-binding domain				F
260				Protein kinase C-like, phorbol ester/diacylglycerol-binding domain				R
261				Protein kinase C-like, phorbol ester/diacylglycerol-binding domain				C
262				Protein kinase C-like, phorbol ester/diacylglycerol-binding domain				Q
263				Protein kinase C-like, phorbol ester/diacylglycerol-binding domain				T
264				Protein kinase C-like, phorbol ester/diacylglycerol-binding domain				C
265				Protein kinase C-like, phorbol ester/diacylglycerol-binding domain				G
266				Protein kinase C-like, phorbol ester/diacylglycerol-binding domain				Y
267				Protein kinase C-like, phorbol ester/diacylglycerol-binding domain				K
268				Protein kinase C-like, phorbol ester/diacylglycerol-binding domain				F
269				Protein kinase C-like, phorbol ester/diacylglycerol-binding domain				H
270				Protein kinase C-like, phorbol ester/diacylglycerol-binding domain				Q
271				Protein kinase C-like, phorbol ester/diacylglycerol-binding domain				R
272				Protein kinase C-like, phorbol ester/diacylglycerol-binding domain				C
273				Protein kinase C-like, phorbol ester/diacylglycerol-binding domain				S
274				Protein kinase C-like, phorbol ester/diacylglycerol-binding domain				T
275				Protein kinase C-like, phorbol ester/diacylglycerol-binding domain				E
276				Protein kinase C-like, phorbol ester/diacylglycerol-binding domain				V
277				Protein kinase C-like, phorbol ester/diacylglycerol-binding domain				P
278				Protein kinase C-like, phorbol ester/diacylglycerol-binding domain				L
279				Protein kinase C-like, phorbol ester/diacylglycerol-binding domain				M
280				Protein kinase C-like, phorbol ester/diacylglycerol-binding domain				C
281								V
282								N
283								Y
284								D
285								Q
286								L
287								D
288								L
289								L
290								F
291								V
292								S
293	1							K
294	1							F
295	1							F
296	1							E
297	1							H
298	1							H
299	1							P
300	1							I
301	1							P
302	1							Q
303	1							E
304	1							E
305	1							A
306	1							S
307	1							L
308	1							A
309	1							E
310	1							T
311	1							A
312	1							L
313	1							T
314	1							S
315	1							G
316	1							S
317	1							S
318	1							P
319	1							S
320	1							A
321	1							P
322	1							A
323	1							S
324	1							D
325	1							S
326	1							I
327	1							G
328	1							P
329	1							Q
330	1							I
331	1							L
332	1							T
333	1							S
334	1							P
335	1							S
336	1							P
337	1							S
338	Multiple							K
339	2							S
340	2							I
341	2							P
342	2							I
343	2							P
344	2							Q
345	2							P
346	2							F
347	2							R
348	2							P
349	2							A
350	2							D
351	2							E
352	2							D
353	2							H
354	2							R
355								N
356								Q
357								F
358								G
359								Q
360								R
361								D
362	2							R
363	2							S
364	2							S
365	2							S
366	2							A
367	2							P
368	2							N
369	2							V
370	2							H
371	2							I
372	2							N
373	2							T
374	2							I
375	2							E
376	2							P
377	2							V
378	2							N
379	2							I
380	2							D
381	2							D
382	2							L
383	2							I
384	2							R
385								D
386								Q
387								G
388								F
389	1							R
390	1							G
391	1							D
392	1							G
393	1							G
394	1							S
395	1							T
396	1							T
397	1							G
398	1							L
399	1							S
400	1							A
401	1							T
402	1							P
403	1							P
404	1							A
405	1							S
406	1							L
407	1							P
408	1							G
409	1							S
410	1							L
411	1							T
412	1							N
413	1							V
414	1							K
415								A
416								L
417								Q
418								K
419								S
420								P
421								G
422								P
423								Q
424								R
425								E
426								R
427								K
428								S
429								S
430								S
431								S
432								S
433								E
434								D
435								R
436								N
437								R
438								M
439								K
440								T
441								L
442								G
443								R
444	2							R
445	2							D
446	2							S
447	2							S
448	2							D
449	2							D
450	2							W
451	2							E
452	2							I
453	2							P
454	2							D
455	2							G
456	2							Q
457	2	Protein kinase domain						I
458	2	Protein kinase domain	Serine-threonine/tyrosine-protein kinase, catalytic domain					T
459	2	Protein kinase domain	Serine-threonine/tyrosine-protein kinase, catalytic domain					V
460	2	Protein kinase domain	Serine-threonine/tyrosine-protein kinase, catalytic domain					G
461	2	Protein kinase domain	Serine-threonine/tyrosine-protein kinase, catalytic domain					Q
462	2	Protein kinase domain	Serine-threonine/tyrosine-protein kinase, catalytic domain					R
463		Protein kinase domain	Serine-threonine/tyrosine-protein kinase, catalytic domain				Protein kinase, ATP binding site	I
464		Protein kinase domain	Serine-threonine/tyrosine-protein kinase, catalytic domain				Protein kinase, ATP binding site	G
465		Protein kinase domain	Serine-threonine/tyrosine-protein kinase, catalytic domain				Protein kinase, ATP binding site	S
466		Protein kinase domain	Serine-threonine/tyrosine-protein kinase, catalytic domain				Protein kinase, ATP binding site	G
467		Protein kinase domain	Serine-threonine/tyrosine-protein kinase, catalytic domain				Protein kinase, ATP binding site	S
468		Protein kinase domain	Serine-threonine/tyrosine-protein kinase, catalytic domain				Protein kinase, ATP binding site	F
469		Protein kinase domain	Serine-threonine/tyrosine-protein kinase, catalytic domain				Protein kinase, ATP binding site	G
470		Protein kinase domain	Serine-threonine/tyrosine-protein kinase, catalytic domain				Protein kinase, ATP binding site	T
471		Protein kinase domain	Serine-threonine/tyrosine-protein kinase, catalytic domain				Protein kinase, ATP binding site	V
472		Protein kinase domain	Serine-threonine/tyrosine-protein kinase, catalytic domain				Protein kinase, ATP binding site	Y
473		Protein kinase domain	Serine-threonine/tyrosine-protein kinase, catalytic domain				Protein kinase, ATP binding site	K
474		Protein kinase domain	Serine-threonine/tyrosine-protein kinase, catalytic domain				Protein kinase, ATP binding site	G
475		Protein kinase domain	Serine-threonine/tyrosine-protein kinase, catalytic domain				Protein kinase, ATP binding site	K
476		Protein kinase domain	Serine-threonine/tyrosine-protein kinase, catalytic domain				Protein kinase, ATP binding site	W
477		Protein kinase domain	Serine-threonine/tyrosine-protein kinase, catalytic domain				Protein kinase, ATP binding site	H
478		Protein kinase domain	Serine-threonine/tyrosine-protein kinase, catalytic domain				Protein kinase, ATP binding site	G
479		Protein kinase domain	Serine-threonine/tyrosine-protein kinase, catalytic domain				Protein kinase, ATP binding site	D
480		Protein kinase domain	Serine-threonine/tyrosine-protein kinase, catalytic domain				Protein kinase, ATP binding site	V
481		Protein kinase domain	Serine-threonine/tyrosine-protein kinase, catalytic domain				Protein kinase, ATP binding site	A
482		Protein kinase domain	Serine-threonine/tyrosine-protein kinase, catalytic domain				Protein kinase, ATP binding site	V
483	1	Protein kinase domain	Serine-threonine/tyrosine-protein kinase, catalytic domain				Protein kinase, ATP binding site	K
484	1	Protein kinase domain	Serine-threonine/tyrosine-protein kinase, catalytic domain					M
485	1	Protein kinase domain	Serine-threonine/tyrosine-protein kinase, catalytic domain					L
486	1	Protein kinase domain	Serine-threonine/tyrosine-protein kinase, catalytic domain					N
487	1	Protein kinase domain	Serine-threonine/tyrosine-protein kinase, catalytic domain					V
488	1	Protein kinase domain	Serine-threonine/tyrosine-protein kinase, catalytic domain					T
489	1	Protein kinase domain	Serine-threonine/tyrosine-protein kinase, catalytic domain					A
490	1	Protein kinase domain	Serine-threonine/tyrosine-protein kinase, catalytic domain					P
491	1	Protein kinase domain	Serine-threonine/tyrosine-protein kinase, catalytic domain					T
492	1	Protein kinase domain	Serine-threonine/tyrosine-protein kinase, catalytic domain					P
493	1	Protein kinase domain	Serine-threonine/tyrosine-protein kinase, catalytic domain					Q
494	1	Protein kinase domain	Serine-threonine/tyrosine-protein kinase, catalytic domain					Q
495	1	Protein kinase domain	Serine-threonine/tyrosine-protein kinase, catalytic domain					L
496	1	Protein kinase domain	Serine-threonine/tyrosine-protein kinase, catalytic domain					Q
497	1	Protein kinase domain	Serine-threonine/tyrosine-protein kinase, catalytic domain					A
498	1	Protein kinase domain	Serine-threonine/tyrosine-protein kinase, catalytic domain					F
499	1	Protein kinase domain	Serine-threonine/tyrosine-protein kinase, catalytic domain					K
500		Protein kinase domain	Serine-threonine/tyrosine-protein kinase, catalytic domain					N
501		Protein kinase domain	Serine-threonine/tyrosine-protein kinase, catalytic domain					E
502		Protein kinase domain	Serine-threonine/tyrosine-protein kinase, catalytic domain					V
503		Protein kinase domain	Serine-threonine/tyrosine-protein kinase, catalytic domain				Protein kinase, ATP binding site	G
504		Protein kinase domain	Serine-threonine/tyrosine-protein kinase, catalytic domain				Protein kinase, ATP binding site	V
505		Protein kinase domain	Serine-threonine/tyrosine-protein kinase, catalytic domain				Protein kinase, ATP binding site	L
506		Protein kinase domain	Serine-threonine/tyrosine-protein kinase, catalytic domain				Protein kinase, ATP binding site	R
507		Protein kinase domain	Serine-threonine/tyrosine-protein kinase, catalytic domain				Protein kinase, ATP binding site	K
508		Protein kinase domain	Serine-threonine/tyrosine-protein kinase, catalytic domain				Protein kinase, ATP binding site	T
509		Protein kinase domain	Serine-threonine/tyrosine-protein kinase, catalytic domain				Protein kinase, ATP binding site	R
510		Protein kinase domain	Serine-threonine/tyrosine-protein kinase, catalytic domain				Protein kinase, ATP binding site	H
511		Protein kinase domain	Serine-threonine/tyrosine-protein kinase, catalytic domain				Protein kinase, ATP binding site	V
512		Protein kinase domain	Serine-threonine/tyrosine-protein kinase, catalytic domain				Protein kinase, ATP binding site	N
513		Protein kinase domain	Serine-threonine/tyrosine-protein kinase, catalytic domain				Protein kinase, ATP binding site	I
514		Protein kinase domain	Serine-threonine/tyrosine-protein kinase, catalytic domain				Protein kinase, ATP binding site	L
515		Protein kinase domain	Serine-threonine/tyrosine-protein kinase, catalytic domain				Protein kinase, ATP binding site	L
516		Protein kinase domain	Serine-threonine/tyrosine-protein kinase, catalytic domain				Protein kinase, ATP binding site	F
517		Protein kinase domain	Serine-threonine/tyrosine-protein kinase, catalytic domain				Protein kinase, ATP binding site	M
518		Protein kinase domain	Serine-threonine/tyrosine-protein kinase, catalytic domain				Protein kinase, ATP binding site	G
519		Protein kinase domain	Serine-threonine/tyrosine-protein kinase, catalytic domain				Protein kinase, ATP binding site	Y
520		Protein kinase domain	Serine-threonine/tyrosine-protein kinase, catalytic domain				Protein kinase, ATP binding site	S
521		Protein kinase domain	Serine-threonine/tyrosine-protein kinase, catalytic domain				Protein kinase, ATP binding site	T
522		Protein kinase domain	Serine-threonine/tyrosine-protein kinase, catalytic domain				Protein kinase, ATP binding site	K
523		Protein kinase domain	Serine-threonine/tyrosine-protein kinase, catalytic domain				Protein kinase, ATP binding site	P
524		Protein kinase domain	Serine-threonine/tyrosine-protein kinase, catalytic domain					Q
525		Protein kinase domain	Serine-threonine/tyrosine-protein kinase, catalytic domain					L
526		Protein kinase domain	Serine-threonine/tyrosine-protein kinase, catalytic domain					A
527		Protein kinase domain	Serine-threonine/tyrosine-protein kinase, catalytic domain					I
528		Protein kinase domain	Serine-threonine/tyrosine-protein kinase, catalytic domain					V
529		Protein kinase domain	Serine-threonine/tyrosine-protein kinase, catalytic domain					T
530		Protein kinase domain	Serine-threonine/tyrosine-protein kinase, catalytic domain					Q
531		Protein kinase domain	Serine-threonine/tyrosine-protein kinase, catalytic domain					W
532		Protein kinase domain	Serine-threonine/tyrosine-protein kinase, catalytic domain					C
533		Protein kinase domain	Serine-threonine/tyrosine-protein kinase, catalytic domain					E
534		Protein kinase domain	Serine-threonine/tyrosine-protein kinase, catalytic domain					G
535		Protein kinase domain	Serine-threonine/tyrosine-protein kinase, catalytic domain					S
536		Protein kinase domain	Serine-threonine/tyrosine-protein kinase, catalytic domain					S
537		Protein kinase domain	Serine-threonine/tyrosine-protein kinase, catalytic domain					L
538		Protein kinase domain	Serine-threonine/tyrosine-protein kinase, catalytic domain					Y
539		Protein kinase domain	Serine-threonine/tyrosine-protein kinase, catalytic domain					H
540		Protein kinase domain	Serine-threonine/tyrosine-protein kinase, catalytic domain					H
541		Protein kinase domain	Serine-threonine/tyrosine-protein kinase, catalytic domain					L
542		Protein kinase domain	Serine-threonine/tyrosine-protein kinase, catalytic domain					H
543		Protein kinase domain	Serine-threonine/tyrosine-protein kinase, catalytic domain					I
544		Protein kinase domain	Serine-threonine/tyrosine-protein kinase, catalytic domain					I
545		Protein kinase domain	Serine-threonine/tyrosine-protein kinase, catalytic domain					E
546		Protein kinase domain	Serine-threonine/tyrosine-protein kinase, catalytic domain					T
547		Protein kinase domain	Serine-threonine/tyrosine-protein kinase, catalytic domain					K
548		Protein kinase domain	Serine-threonine/tyrosine-protein kinase, catalytic domain					F
549		Protein kinase domain	Serine-threonine/tyrosine-protein kinase, catalytic domain					E
550		Protein kinase domain	Serine-threonine/tyrosine-protein kinase, catalytic domain					M
551		Protein kinase domain	Serine-threonine/tyrosine-protein kinase, catalytic domain					I
552		Protein kinase domain	Serine-threonine/tyrosine-protein kinase, catalytic domain					K
553		Protein kinase domain	Serine-threonine/tyrosine-protein kinase, catalytic domain					L
554		Protein kinase domain	Serine-threonine/tyrosine-protein kinase, catalytic domain					I
555		Protein kinase domain	Serine-threonine/tyrosine-protein kinase, catalytic domain					D
556		Protein kinase domain	Serine-threonine/tyrosine-protein kinase, catalytic domain					I
557		Protein kinase domain	Serine-threonine/tyrosine-protein kinase, catalytic domain					A
558		Protein kinase domain	Serine-threonine/tyrosine-protein kinase, catalytic domain					R
559		Protein kinase domain	Serine-threonine/tyrosine-protein kinase, catalytic domain					Q
560		Protein kinase domain	Serine-threonine/tyrosine-protein kinase, catalytic domain					T
561		Protein kinase domain	Serine-threonine/tyrosine-protein kinase, catalytic domain					A
562		Protein kinase domain	Serine-threonine/tyrosine-protein kinase, catalytic domain					Q
563		Protein kinase domain	Serine-threonine/tyrosine-protein kinase, catalytic domain					G
564		Protein kinase domain	Serine-threonine/tyrosine-protein kinase, catalytic domain					M
565		Protein kinase domain	Serine-threonine/tyrosine-protein kinase, catalytic domain					D
566		Protein kinase domain	Serine-threonine/tyrosine-protein kinase, catalytic domain					Y
567		Protein kinase domain	Serine-threonine/tyrosine-protein kinase, catalytic domain					L
568		Protein kinase domain	Serine-threonine/tyrosine-protein kinase, catalytic domain					H
569		Protein kinase domain	Serine-threonine/tyrosine-protein kinase, catalytic domain					A
570		Protein kinase domain	Serine-threonine/tyrosine-protein kinase, catalytic domain					K
571		Protein kinase domain	Serine-threonine/tyrosine-protein kinase, catalytic domain					S
572		Protein kinase domain	Serine-threonine/tyrosine-protein kinase, catalytic domain			Serine/threonine-protein kinase, active site		I
573		Protein kinase domain	Serine-threonine/tyrosine-protein kinase, catalytic domain			Serine/threonine-protein kinase, active site		I
574		Protein kinase domain	Serine-threonine/tyrosine-protein kinase, catalytic domain			Serine/threonine-protein kinase, active site		H
575		Protein kinase domain	Serine-threonine/tyrosine-protein kinase, catalytic domain			Serine/threonine-protein kinase, active site		R
576		Protein kinase domain	Serine-threonine/tyrosine-protein kinase, catalytic domain			Serine/threonine-protein kinase, active site		D
577		Protein kinase domain	Serine-threonine/tyrosine-protein kinase, catalytic domain			Serine/threonine-protein kinase, active site		L
578	1	Protein kinase domain	Serine-threonine/tyrosine-protein kinase, catalytic domain			Serine/threonine-protein kinase, active site		K
579	1	Protein kinase domain	Serine-threonine/tyrosine-protein kinase, catalytic domain			Serine/threonine-protein kinase, active site		S
580	1	Protein kinase domain	Serine-threonine/tyrosine-protein kinase, catalytic domain			Serine/threonine-protein kinase, active site		N
581	1	Protein kinase domain	Serine-threonine/tyrosine-protein kinase, catalytic domain			Serine/threonine-protein kinase, active site		N
582	1	Protein kinase domain	Serine-threonine/tyrosine-protein kinase, catalytic domain			Serine/threonine-protein kinase, active site		I
583	1	Protein kinase domain	Serine-threonine/tyrosine-protein kinase, catalytic domain			Serine/threonine-protein kinase, active site		F
584	1	Protein kinase domain	Serine-threonine/tyrosine-protein kinase, catalytic domain			Serine/threonine-protein kinase, active site		L
585	1	Protein kinase domain	Serine-threonine/tyrosine-protein kinase, catalytic domain					H
586	1	Protein kinase domain	Serine-threonine/tyrosine-protein kinase, catalytic domain					E
587	1	Protein kinase domain	Serine-threonine/tyrosine-protein kinase, catalytic domain					D
588	1	Protein kinase domain	Serine-threonine/tyrosine-protein kinase, catalytic domain					L
589	1	Protein kinase domain	Serine-threonine/tyrosine-protein kinase, catalytic domain					T
590	1	Protein kinase domain	Serine-threonine/tyrosine-protein kinase, catalytic domain					V
591	1	Protein kinase domain	Serine-threonine/tyrosine-protein kinase, catalytic domain					K
592		Protein kinase domain	Serine-threonine/tyrosine-protein kinase, catalytic domain					I
593		Protein kinase domain	Serine-threonine/tyrosine-protein kinase, catalytic domain					G
594		Protein kinase domain	Serine-threonine/tyrosine-protein kinase, catalytic domain					D
595		Protein kinase domain	Serine-threonine/tyrosine-protein kinase, catalytic domain					F
596		Protein kinase domain	Serine-threonine/tyrosine-protein kinase, catalytic domain					G
597		Protein kinase domain	Serine-threonine/tyrosine-protein kinase, catalytic domain					L
598		Protein kinase domain	Serine-threonine/tyrosine-protein kinase, catalytic domain					A
599		Protein kinase domain	Serine-threonine/tyrosine-protein kinase, catalytic domain					T
600		Protein kinase domain	Serine-threonine/tyrosine-protein kinase, catalytic domain					V
601		Protein kinase domain	Serine-threonine/tyrosine-protein kinase, catalytic domain					K
602		Protein kinase domain	Serine-threonine/tyrosine-protein kinase, catalytic domain					S
603		Protein kinase domain	Serine-threonine/tyrosine-protein kinase, catalytic domain					R
604		Protein kinase domain	Serine-threonine/tyrosine-protein kinase, catalytic domain					W
605		Protein kinase domain	Serine-threonine/tyrosine-protein kinase, catalytic domain					S
606		Protein kinase domain	Serine-threonine/tyrosine-protein kinase, catalytic domain					G
607		Protein kinase domain	Serine-threonine/tyrosine-protein kinase, catalytic domain					S
608		Protein kinase domain	Serine-threonine/tyrosine-protein kinase, catalytic domain					H
609		Protein kinase domain	Serine-threonine/tyrosine-protein kinase, catalytic domain					Q
610		Protein kinase domain	Serine-threonine/tyrosine-protein kinase, catalytic domain					F
611		Protein kinase domain	Serine-threonine/tyrosine-protein kinase, catalytic domain					E
612		Protein kinase domain	Serine-threonine/tyrosine-protein kinase, catalytic domain			Serine/threonine-protein kinase, active site		Q
613		Protein kinase domain	Serine-threonine/tyrosine-protein kinase, catalytic domain			Serine/threonine-protein kinase, active site		L
614		Protein kinase domain	Serine-threonine/tyrosine-protein kinase, catalytic domain			Serine/threonine-protein kinase, active site		S
615		Protein kinase domain	Serine-threonine/tyrosine-protein kinase, catalytic domain			Serine/threonine-protein kinase, active site		G
616		Protein kinase domain	Serine-threonine/tyrosine-protein kinase, catalytic domain			Serine/threonine-protein kinase, active site		S
617		Protein kinase domain	Serine-threonine/tyrosine-protein kinase, catalytic domain			Serine/threonine-protein kinase, active site		I
618		Protein kinase domain	Serine-threonine/tyrosine-protein kinase, catalytic domain			Serine/threonine-protein kinase, active site		L
619		Protein kinase domain	Serine-threonine/tyrosine-protein kinase, catalytic domain			Serine/threonine-protein kinase, active site		W
620		Protein kinase domain	Serine-threonine/tyrosine-protein kinase, catalytic domain			Serine/threonine-protein kinase, active site		M
621		Protein kinase domain	Serine-threonine/tyrosine-protein kinase, catalytic domain			Serine/threonine-protein kinase, active site		A
622		Protein kinase domain	Serine-threonine/tyrosine-protein kinase, catalytic domain			Serine/threonine-protein kinase, active site		P
623		Protein kinase domain	Serine-threonine/tyrosine-protein kinase, catalytic domain			Serine/threonine-protein kinase, active site		E
624		Protein kinase domain	Serine-threonine/tyrosine-protein kinase, catalytic domain			Serine/threonine-protein kinase, active site		V
625		Protein kinase domain	Serine-threonine/tyrosine-protein kinase, catalytic domain					I
626		Protein kinase domain	Serine-threonine/tyrosine-protein kinase, catalytic domain					R
627		Protein kinase domain	Serine-threonine/tyrosine-protein kinase, catalytic domain					M
628		Protein kinase domain	Serine-threonine/tyrosine-protein kinase, catalytic domain					Q
629		Protein kinase domain	Serine-threonine/tyrosine-protein kinase, catalytic domain					D
630	1	Protein kinase domain	Serine-threonine/tyrosine-protein kinase, catalytic domain					K
631	1	Protein kinase domain	Serine-threonine/tyrosine-protein kinase, catalytic domain					N
632	1	Protein kinase domain	Serine-threonine/tyrosine-protein kinase, catalytic domain					P
633	1	Protein kinase domain	Serine-threonine/tyrosine-protein kinase, catalytic domain					Y
634	1	Protein kinase domain	Serine-threonine/tyrosine-protein kinase, catalytic domain					S
635	1	Protein kinase domain	Serine-threonine/tyrosine-protein kinase, catalytic domain					F
636	1	Protein kinase domain	Serine-threonine/tyrosine-protein kinase, catalytic domain					Q
637	1	Protein kinase domain	Serine-threonine/tyrosine-protein kinase, catalytic domain					S
638	1	Protein kinase domain	Serine-threonine/tyrosine-protein kinase, catalytic domain					D
639	1	Protein kinase domain	Serine-threonine/tyrosine-protein kinase, catalytic domain					V
640	1	Protein kinase domain	Serine-threonine/tyrosine-protein kinase, catalytic domain					Y
641	1	Protein kinase domain	Serine-threonine/tyrosine-protein kinase, catalytic domain					A
642	1	Protein kinase domain	Serine-threonine/tyrosine-protein kinase, catalytic domain					F
643	1	Protein kinase domain	Serine-threonine/tyrosine-protein kinase, catalytic domain					G
644	1	Protein kinase domain	Serine-threonine/tyrosine-protein kinase, catalytic domain					I
645	1	Protein kinase domain	Serine-threonine/tyrosine-protein kinase, catalytic domain					V
646	1	Protein kinase domain	Serine-threonine/tyrosine-protein kinase, catalytic domain					L
647	1	Protein kinase domain	Serine-threonine/tyrosine-protein kinase, catalytic domain					Y
648	1	Protein kinase domain	Serine-threonine/tyrosine-protein kinase, catalytic domain					E
649	1	Protein kinase domain	Serine-threonine/tyrosine-protein kinase, catalytic domain					L
650	1	Protein kinase domain	Serine-threonine/tyrosine-protein kinase, catalytic domain					M
651	1	Protein kinase domain	Serine-threonine/tyrosine-protein kinase, catalytic domain					T
652	1	Protein kinase domain	Serine-threonine/tyrosine-protein kinase, catalytic domain					G
653	1	Protein kinase domain	Serine-threonine/tyrosine-protein kinase, catalytic domain					Q
654	1	Protein kinase domain	Serine-threonine/tyrosine-protein kinase, catalytic domain					L
655	1	Protein kinase domain	Serine-threonine/tyrosine-protein kinase, catalytic domain					P
656	1	Protein kinase domain	Serine-threonine/tyrosine-protein kinase, catalytic domain					Y
657	1	Protein kinase domain	Serine-threonine/tyrosine-protein kinase, catalytic domain					S
658	1	Protein kinase domain	Serine-threonine/tyrosine-protein kinase, catalytic domain					N
659	1	Protein kinase domain	Serine-threonine/tyrosine-protein kinase, catalytic domain					I
660	1	Protein kinase domain	Serine-threonine/tyrosine-protein kinase, catalytic domain					N
661	1	Protein kinase domain	Serine-threonine/tyrosine-protein kinase, catalytic domain					N
662	1	Protein kinase domain	Serine-threonine/tyrosine-protein kinase, catalytic domain					R
663		Protein kinase domain	Serine-threonine/tyrosine-protein kinase, catalytic domain					D
664		Protein kinase domain	Serine-threonine/tyrosine-protein kinase, catalytic domain					Q
665		Protein kinase domain	Serine-threonine/tyrosine-protein kinase, catalytic domain					I
666		Protein kinase domain	Serine-threonine/tyrosine-protein kinase, catalytic domain					I
667		Protein kinase domain	Serine-threonine/tyrosine-protein kinase, catalytic domain					F
668		Protein kinase domain	Serine-threonine/tyrosine-protein kinase, catalytic domain					M
669		Protein kinase domain	Serine-threonine/tyrosine-protein kinase, catalytic domain					V
670		Protein kinase domain	Serine-threonine/tyrosine-protein kinase, catalytic domain					G
671		Protein kinase domain	Serine-threonine/tyrosine-protein kinase, catalytic domain					R
672		Protein kinase domain	Serine-threonine/tyrosine-protein kinase, catalytic domain					G
673		Protein kinase domain	Serine-threonine/tyrosine-protein kinase, catalytic domain					Y
674		Protein kinase domain	Serine-threonine/tyrosine-protein kinase, catalytic domain					L
675		Protein kinase domain	Serine-threonine/tyrosine-protein kinase, catalytic domain					S
676		Protein kinase domain	Serine-threonine/tyrosine-protein kinase, catalytic domain					P
677		Protein kinase domain	Serine-threonine/tyrosine-protein kinase, catalytic domain					D
678		Protein kinase domain	Serine-threonine/tyrosine-protein kinase, catalytic domain					L
679		Protein kinase domain	Serine-threonine/tyrosine-protein kinase, catalytic domain					S
680		Protein kinase domain	Serine-threonine/tyrosine-protein kinase, catalytic domain					K
681		Protein kinase domain	Serine-threonine/tyrosine-protein kinase, catalytic domain					V
682		Protein kinase domain	Serine-threonine/tyrosine-protein kinase, catalytic domain					R
683		Protein kinase domain	Serine-threonine/tyrosine-protein kinase, catalytic domain					S
684		Protein kinase domain	Serine-threonine/tyrosine-protein kinase, catalytic domain					N
685		Protein kinase domain	Serine-threonine/tyrosine-protein kinase, catalytic domain					C
686		Protein kinase domain	Serine-threonine/tyrosine-protein kinase, catalytic domain					P
687		Protein kinase domain	Serine-threonine/tyrosine-protein kinase, catalytic domain					K
688		Protein kinase domain	Serine-threonine/tyrosine-protein kinase, catalytic domain					A
689		Protein kinase domain	Serine-threonine/tyrosine-protein kinase, catalytic domain					M
690		Protein kinase domain	Serine-threonine/tyrosine-protein kinase, catalytic domain					K
691	1	Protein kinase domain	Serine-threonine/tyrosine-protein kinase, catalytic domain					R
692	1	Protein kinase domain	Serine-threonine/tyrosine-protein kinase, catalytic domain					L
693	1	Protein kinase domain	Serine-threonine/tyrosine-protein kinase, catalytic domain					M
694	1	Protein kinase domain	Serine-threonine/tyrosine-protein kinase, catalytic domain					A
695	1	Protein kinase domain	Serine-threonine/tyrosine-protein kinase, catalytic domain					E
696	1	Protein kinase domain	Serine-threonine/tyrosine-protein kinase, catalytic domain					C
697	1	Protein kinase domain	Serine-threonine/tyrosine-protein kinase, catalytic domain					L
698	1	Protein kinase domain	Serine-threonine/tyrosine-protein kinase, catalytic domain					K
699		Protein kinase domain	Serine-threonine/tyrosine-protein kinase, catalytic domain					K
700		Protein kinase domain	Serine-threonine/tyrosine-protein kinase, catalytic domain					K
701	1	Protein kinase domain	Serine-threonine/tyrosine-protein kinase, catalytic domain					R
702	1	Protein kinase domain	Serine-threonine/tyrosine-protein kinase, catalytic domain					D
703	1	Protein kinase domain	Serine-threonine/tyrosine-protein kinase, catalytic domain					E
704	1	Protein kinase domain	Serine-threonine/tyrosine-protein kinase, catalytic domain					R
705	1	Protein kinase domain	Serine-threonine/tyrosine-protein kinase, catalytic domain					P
706	1	Protein kinase domain	Serine-threonine/tyrosine-protein kinase, catalytic domain					L
707	1	Protein kinase domain	Serine-threonine/tyrosine-protein kinase, catalytic domain					F
708	1	Protein kinase domain	Serine-threonine/tyrosine-protein kinase, catalytic domain					P
709	1	Protein kinase domain	Serine-threonine/tyrosine-protein kinase, catalytic domain					Q
710	1	Protein kinase domain	Serine-threonine/tyrosine-protein kinase, catalytic domain					I
711	1	Protein kinase domain	Serine-threonine/tyrosine-protein kinase, catalytic domain					L
712	1	Protein kinase domain	Serine-threonine/tyrosine-protein kinase, catalytic domain					A
713	1	Protein kinase domain	Serine-threonine/tyrosine-protein kinase, catalytic domain					S
714	1	Protein kinase domain	Serine-threonine/tyrosine-protein kinase, catalytic domain					I
715	1	Protein kinase domain	Serine-threonine/tyrosine-protein kinase, catalytic domain					E
716	1	Protein kinase domain	Serine-threonine/tyrosine-protein kinase, catalytic domain					L
717	1	Protein kinase domain	Serine-threonine/tyrosine-protein kinase, catalytic domain					L
718	1	Protein kinase domain	Serine-threonine/tyrosine-protein kinase, catalytic domain					A
719	1	Protein kinase domain	Serine-threonine/tyrosine-protein kinase, catalytic domain					R
720		Protein kinase domain	Serine-threonine/tyrosine-protein kinase, catalytic domain					S
721		Protein kinase domain	Serine-threonine/tyrosine-protein kinase, catalytic domain					L
722		Protein kinase domain	Serine-threonine/tyrosine-protein kinase, catalytic domain					P
723		Protein kinase domain	Serine-threonine/tyrosine-protein kinase, catalytic domain					K
724		Protein kinase domain	Serine-threonine/tyrosine-protein kinase, catalytic domain					I
725		Protein kinase domain	Serine-threonine/tyrosine-protein kinase, catalytic domain					H
726		Protein kinase domain	Serine-threonine/tyrosine-protein kinase, catalytic domain					R
727		Protein kinase domain	Serine-threonine/tyrosine-protein kinase, catalytic domain					S
728		Protein kinase domain	Serine-threonine/tyrosine-protein kinase, catalytic domain					A
729		Protein kinase domain	Serine-threonine/tyrosine-protein kinase, catalytic domain					S
730		Protein kinase domain	Serine-threonine/tyrosine-protein kinase, catalytic domain					E
731		Protein kinase domain	Serine-threonine/tyrosine-protein kinase, catalytic domain					P
732		Protein kinase domain	Serine-threonine/tyrosine-protein kinase, catalytic domain					S
733		Protein kinase domain	Serine-threonine/tyrosine-protein kinase, catalytic domain					L
734		Protein kinase domain	Serine-threonine/tyrosine-protein kinase, catalytic domain					N
735	1	Protein kinase domain	Serine-threonine/tyrosine-protein kinase, catalytic domain					R
736	1	Protein kinase domain	Serine-threonine/tyrosine-protein kinase, catalytic domain					A
737	1	Protein kinase domain	Serine-threonine/tyrosine-protein kinase, catalytic domain					G
738	1	Protein kinase domain	Serine-threonine/tyrosine-protein kinase, catalytic domain					F
739	1	Protein kinase domain	Serine-threonine/tyrosine-protein kinase, catalytic domain					Q
740	1	Protein kinase domain	Serine-threonine/tyrosine-protein kinase, catalytic domain					T
741	1	Protein kinase domain	Serine-threonine/tyrosine-protein kinase, catalytic domain					E
742	1	Protein kinase domain	Serine-threonine/tyrosine-protein kinase, catalytic domain					D
743	1	Protein kinase domain	Serine-threonine/tyrosine-protein kinase, catalytic domain					F
744	1	Protein kinase domain	Serine-threonine/tyrosine-protein kinase, catalytic domain					S
745	1	Protein kinase domain	Serine-threonine/tyrosine-protein kinase, catalytic domain					L
746	1	Protein kinase domain	Serine-threonine/tyrosine-protein kinase, catalytic domain					Y
747	1	Protein kinase domain	Serine-threonine/tyrosine-protein kinase, catalytic domain					A
748	1	Protein kinase domain	Serine-threonine/tyrosine-protein kinase, catalytic domain					C
749	1	Protein kinase domain	Serine-threonine/tyrosine-protein kinase, catalytic domain					A
750	1	Protein kinase domain	Serine-threonine/tyrosine-protein kinase, catalytic domain					S
751	1	Protein kinase domain	Serine-threonine/tyrosine-protein kinase, catalytic domain					P
752	Multiple	Protein kinase domain	Serine-threonine/tyrosine-protein kinase, catalytic domain					K
753	2	Protein kinase domain						T
754	2	Protein kinase domain						P
755	2	Protein kinase domain						I
756	2	Protein kinase domain						Q
757	2	Protein kinase domain						A
758	2							G
759	2							G
760	2							Y
761	2							G
762	2							A
763	2							F
764	2							P
765	2							V
766	Multiple							H

## Sheet: Figure3B
BRAF_1						BRAF_1
RCH-ACV						SW13
Temperature (°C)	Ibrutinib		DMSO			Temperature (°C)	Ibrutinib		DMSO
	Rep1	Rep2	Rep1	Rep2			Rep1	Rep2	Rep1	Rep2
37	1	1	1	1		37	1	1	1	1
40	0.95962	0.898496	0.867337	0.895138		40	0.909538	0.949443	0.922524	0.916395
43	1.07458	1.03757	0.898506	0.925854		43	1.04405	0.992208	0.837294	0.820627
46	0.910258	0.89222	0.544642	0.640536		46	0.894766	0.89598	0.499727	0.467368
49	0.630491	0.618808	0.232638	0.469488		49	0.650401	0.672524	0.254735	0.236081
52	0.288296	0.312629	0.107823	0.318167		52	0.355734	0.341572	0.184794	0.141238
55	0.0792153	0.138623	0.0601611	0.240945		55	0.147785	0.121772	0.149689	0.0974062
58	0.0388839	0.0769376	0.0475974	0.15167		58	0.0936007	0.0778914	0.123728	0.0888175
61	0.0100524	0.0444898	0.0315511	0.0551551		61	0.0847042	0.0806844	0.103065	0.0540125
64	0.00809749	0.0374744	0.016676	0.0208617		64	0.0566252	0.0553136	0.0898361	0.0398639
BRAF_2						BRAF_2
RCH-ACV						SW13
Temperature (°C)	Ibrutinib		DMSO			Temperature (°C)	Ibrutinib		DMSO
	Rep1	Rep2	Rep1	Rep2			Rep1	Rep2	Rep1	Rep2
37	1	1	1	1		37	1	1	1	1
40	0.908956	0.927364	0.972789	0.972007		40	1.0043	1.01463	1.0214	1.03235
43	1.06893	1.02276	1.00109	1.02018		43	1.02559	1.06598	0.969506	1.07452
46	0.913566	0.915756	0.698499	0.832403		46	0.877659	0.926075	0.674065	0.798666
49	0.689228	0.651331	0.48915	0.609497		49	0.579642	0.681886	0.410246	0.549122
52	0.38237	0.403338	0.314568	0.413994		52	0.340499	0.362056	0.242094	0.33516
55	0.191327	0.237089	0.224643	0.303842		55	0.179715	0.196754	0.214246	0.255046
58	0.149581	0.184111	0.176476	0.239278		58	0.150863	0.137449	0.170279	0.267839
61	0.100266	0.122128	0.154286	0.149127		61	0.119869	0.113199	0.134521	0.219168
64	0.094462	0.110193	0.120738	0.121563		64	0.116011	0.10486	0.140664	0.130232

## Sheet: Figure3C
RCH-ACV							SW13
Temperature (°C)	Ibrutinib		DMSO				Temperature (°C)	Ibrutinib		DMSO
	Rep1	Rep2	Rep1	Rep2				Rep1	Rep2	Rep1	Rep2
37	1	1	1	1			37	1	1	1	1
40	0.928746	0.908668	0.92567	0.922876			40	0.953367	0.970313	0.957154	0.928354
43	1.07113	1.03155	0.95525	0.95989			43	1.03284	1.01583	0.878415	0.849885
46	0.912274	0.890637	0.629751	0.709771			46	0.894648	0.905616	0.547599	0.515595
49	0.666285	0.619735	0.374533	0.52001			49	0.629186	0.675522	0.303684	0.270361
52	0.345623	0.329929	0.222188	0.352746			52	0.358358	0.348131	0.180386	0.192775
55	0.147535	0.160205	0.151147	0.263641			55	0.171012	0.14578	0.142758	0.155281
58	0.106342	0.101061	0.118889	0.183283			58	0.127921	0.0969605	0.120437	0.131377
61	0.0650279	0.0624874	0.0994445	0.0890647			61	0.106894	0.0910949	0.0852626	0.109227
64	0.0607271	0.0545503	0.07424	0.0571997			64	0.0848661	0.0711772	0.0789903	0.0919802

## Sheet: Figure3D
HEADER TRANSFERASE 19-AUG-19 6U2G
TITLE BRAF-MEK COMPLEX WITH AMP-PCP BOUND TO BRAF
COMPND MOL_ID: 1;
COMPND 2 MOLECULE: DUAL SPECIFICITY MITOGEN-ACTIVATED PROTEIN KINASE KINASE 1;
COMPND 3 CHAIN: A;
COMPND 4 SYNONYM: MKK1,ERK ACTIVATOR KINASE 1,MAPK/ERK KINASE 1,MEK 1;
COMPND 5 EC: 2.7.12.2;
COMPND 6 ENGINEERED: YES;
COMPND 7 MOL_ID: 2;
COMPND 8 MOLECULE: SERINE/THREONINE-PROTEIN KINASE B-RAF;
COMPND 9 CHAIN: B;
COMPND 10 SYNONYM: PROTO-ONCOGENE B-RAF,P94,V-RAF MURINE SARCOMA VIRAL ONCOGENE
COMPND 11 HOMOLOG B1;
COMPND 12 EC: 2.7.11.1;
COMPND 13 ENGINEERED: YES
SOURCE MOL_ID: 1;
SOURCE 2 ORGANISM_SCIENTIFIC: HOMO SAPIENS;
SOURCE 3 ORGANISM_COMMON: HUMAN;
SOURCE 4 ORGANISM_TAXID: 9606;
SOURCE 5 GENE: MAP2K1, MEK1, PRKMK1;
SOURCE 6 EXPRESSION_SYSTEM: SPODOPTERA FRUGIPERDA;
SOURCE 7 EXPRESSION_SYSTEM_TAXID: 7108;
SOURCE 8 MOL_ID: 2;
SOURCE 9 ORGANISM_SCIENTIFIC: HOMO SAPIENS;
SOURCE 10 ORGANISM_COMMON: HUMAN;
SOURCE 11 ORGANISM_TAXID: 9606;
SOURCE 12 GENE: BRAF, BRAF1, RAFB1;
SOURCE 13 EXPRESSION_SYSTEM: SPODOPTERA FRUGIPERDA;
SOURCE 14 EXPRESSION_SYSTEM_TAXID: 7108
KEYWDS KINASE, AMP-PCP, DIMER, SIGNALING PROTEI, TRANSFERASE
EXPDTA X-RAY DIFFRACTION
AUTHOR N.P.D.LIAU,T.WENDORFF,S.HYMOWITZ,J.SUDHAMSU
REVDAT 4 11-OCT-23 6U2G 1 LINK
REVDAT 3 26-FEB-20 6U2G 1 JRNL
REVDAT 2 05-FEB-20 6U2G 1 JRNL
REVDAT 1 28-AUG-19 6U2G 0
JRNL AUTH N.P.D.LIAU,T.J.WENDORFF,J.G.QUINN,M.STEFFEK,W.PHUNG,P.LIU,
JRNL AUTH 2 J.TANG,F.J.IRUDAYANATHAN,S.IZADI,A.S.SHAW,S.MALEK,
JRNL AUTH 3 S.G.HYMOWITZ,J.SUDHAMSU
JRNL TITL NEGATIVE REGULATION OF RAF KINASE ACTIVITY BY ATP IS
JRNL TITL 2 OVERCOME BY 14-3-3-INDUCED DIMERIZATION.
JRNL REF NAT.STRUCT.MOL.BIOL. V. 27 134 2020
JRNL REFN ESSN 1545-9985
JRNL PMID 31988522
JRNL DOI 10.1038/S41594-019-0365-0
REMARK 2
REMARK 2 RESOLUTION. 2.89 ANGSTROMS.
REMARK 3
REMARK 3 REFINEMENT.
REMARK 3 PROGRAM : PHENIX 1.12-2829_FINAL
REMARK 3 AUTHORS : PAUL ADAMS,PAVEL AFONINE,VINCENT CHEN,IAN
REMARK 3 : DAVIS,KRESHNA GOPAL,RALF GROSSE-KUNSTLEVE,
REMARK 3 : LI-WEI HUNG,ROBERT IMMORMINO,TOM IOERGER,
REMARK 3 : AIRLIE MCCOY,ERIK MCKEE,NIGEL MORIARTY,
REMARK 3 : REETAL PAI,RANDY READ,JANE RICHARDSON,
REMARK 3 : DAVID RICHARDSON,TOD ROMO,JIM SACCHETTINI,
REMARK 3 : NICHOLAS SAUTER,JACOB SMITH,LAURENT
REMARK 3 : STORONI,TOM TERWILLIGER,PETER ZWART
REMARK 3
REMARK 3 REFINEMENT TARGET : ML
REMARK 3
REMARK 3 DATA USED IN REFINEMENT.
REMARK 3 RESOLUTION RANGE HIGH (ANGSTROMS) : 2.89
REMARK 3 RESOLUTION RANGE LOW (ANGSTROMS) : 80.16
REMARK 3 MIN(FOBS/SIGMA_FOBS) : 1.360
REMARK 3 COMPLETENESS FOR RANGE (%) : 99.1
REMARK 3 NUMBER OF REFLECTIONS : 23608
REMARK 3
REMARK 3 FIT TO DATA USED IN REFINEMENT.
REMARK 3 R VALUE (WORKING + TEST SET) : 0.231
REMARK 3 R VALUE (WORKING SET) : 0.229
REMARK 3 FREE R VALUE : 0.276
REMARK 3 FREE R VALUE TEST SET SIZE (%) : 5.100
REMARK 3 FREE R VALUE TEST SET COUNT : 1205
REMARK 3
REMARK 3 FIT TO DATA USED IN REFINEMENT (IN BINS).
REMARK 3 BIN RESOLUTION RANGE COMPL. NWORK NFREE RWORK RFREE
REMARK 3 1 80.1590 - 6.0028 1.00 2642 150 0.2261 0.3148
REMARK 3 2 6.0028 - 4.7648 1.00 2554 128 0.2224 0.2402
REMARK 3 3 4.7648 - 4.1625 1.00 2512 126 0.1983 0.2384
REMARK 3 4 4.1625 - 3.7819 1.00 2469 152 0.2115 0.2469
REMARK 3 5 3.7819 - 3.5109 0.92 2309 124 0.2271 0.2628
REMARK 3 6 3.5109 - 3.3039 1.00 2492 122 0.2695 0.2988
REMARK 3 7 3.3039 - 3.1384 1.00 2507 107 0.2514 0.2976
REMARK 3 8 3.1384 - 3.0018 1.00 2467 147 0.2645 0.3090
REMARK 3 9 3.0018 - 2.8860 1.00 2451 149 0.3114 0.3584
REMARK 3
REMARK 3 BULK SOLVENT MODELLING.
REMARK 3 METHOD USED : FLAT BULK SOLVENT MODEL
REMARK 3 SOLVENT RADIUS : 1.11
REMARK 3 SHRINKAGE RADIUS : 0.90
REMARK 3 K_SOL : NULL
REMARK 3 B_SOL : NULL
REMARK 3
REMARK 3 ERROR ESTIMATES.
REMARK 3 COORDINATE ERROR (MAXIMUM-LIKELIHOOD BASED) : 0.410
REMARK 3 PHASE ERROR (DEGREES, MAXIMUM-LIKELIHOOD BASED) : 27.480
REMARK 3
REMARK 3 B VALUES.
REMARK 3 FROM WILSON PLOT (A**2) : NULL
REMARK 3 MEAN B VALUE (OVERALL, A**2) : 79.04
REMARK 3 OVERALL ANISOTROPIC B VALUE.
REMARK 3 B11 (A**2) : NULL
REMARK 3 B22 (A**2) : NULL
REMARK 3 B33 (A**2) : NULL
REMARK 3 B12 (A**2) : NULL
REMARK 3 B13 (A**2) : NULL
REMARK 3 B23 (A**2) : NULL
REMARK 3
REMARK 3 TWINNING INFORMATION.
REMARK 3 FRACTION: NULL
REMARK 3 OPERATOR: NULL
REMARK 3
REMARK 3 DEVIATIONS FROM IDEAL VALUES.
REMARK 3 RMSD COUNT
REMARK 3 BOND : 0.016 4703
REMARK 3 ANGLE : 1.324 6336
REMARK 3 CHIRALITY : 0.073 699
REMARK 3 PLANARITY : 0.008 799
REMARK 3 DIHEDRAL : 25.844 1770
REMARK 3
REMARK 3 TLS DETAILS
REMARK 3 NUMBER OF TLS GROUPS : 1
REMARK 3 TLS GROUP : 1
REMARK 3 SELECTION: ALL
REMARK 3 ORIGIN FOR THE GROUP (A): 52.4199 -44.4515 -17.9216
REMARK 3 T TENSOR
REMARK 3 T11: 0.2752 T22: 0.6850
REMARK 3 T33: 0.4696 T12: -0.0022
REMARK 3 T13: -0.0436 T23: 0.1017
REMARK 3 L TENSOR
REMARK 3 L11: 0.8237 L22: 2.5004
REMARK 3 L33: 3.4860 L12: 0.1389
REMARK 3 L13: 0.1809 L23: 1.6543
REMARK 3 S TENSOR
REMARK 3 S11: 0.0735 S12: -0.2028 S13: -0.1438
REMARK 3 S21: 0.1107 S22: 0.0901 S23: -0.1602
REMARK 3 S31: -0.0446 S32: -0.1873 S33: -0.0932
REMARK 3
REMARK 3 NCS DETAILS
REMARK 3 NUMBER OF NCS GROUPS : NULL
REMARK 3
REMARK 3 OTHER REFINEMENT REMARKS: NULL
REMARK 4
REMARK 4 6U2G COMPLIES WITH FORMAT V. 3.30, 13-JUL-11
REMARK 100
REMARK 100 THIS ENTRY HAS BEEN PROCESSED BY RCSB ON 20-AUG-19.
REMARK 100 THE DEPOSITION ID IS D_1000242892.
REMARK 200
REMARK 200 EXPERIMENTAL DETAILS
REMARK 200 EXPERIMENT TYPE : X-RAY DIFFRACTION
REMARK 200 DATE OF DATA COLLECTION : 12-SEP-18
REMARK 200 TEMPERATURE (KELVIN) : 80
REMARK 200 PH : 6.5
REMARK 200 NUMBER OF CRYSTALS USED : 1
REMARK 200
REMARK 200 SYNCHROTRON (Y/N) : Y
REMARK 200 RADIATION SOURCE : ALS
REMARK 200 BEAMLINE : 5.0.2
REMARK 200 X-RAY GENERATOR MODEL : NULL
REMARK 200 MONOCHROMATIC OR LAUE (M/L) : M
REMARK 200 WAVELENGTH OR RANGE (A) : 0.99999
REMARK 200 MONOCHROMATOR : NULL
REMARK 200 OPTICS : NULL
REMARK 200
REMARK 200 DETECTOR TYPE : PIXEL
REMARK 200 DETECTOR MANUFACTURER : DECTRIS PILATUS 6M
REMARK 200 INTENSITY-INTEGRATION SOFTWARE : XDS
REMARK 200 DATA SCALING SOFTWARE : XSCALE
REMARK 200
REMARK 200 NUMBER OF UNIQUE REFLECTIONS : 23613
REMARK 200 RESOLUTION RANGE HIGH (A) : 2.886
REMARK 200 RESOLUTION RANGE LOW (A) : 80.159
REMARK 200 REJECTION CRITERIA (SIGMA(I)) : NULL
REMARK 200
REMARK 200 OVERALL.
REMARK 200 COMPLETENESS FOR RANGE (%) : 99.1
REMARK 200 DATA REDUNDANCY : 2.000
REMARK 200 R MERGE (I) : 0.02315
REMARK 200 R SYM (I) : NULL
REMARK 200 <I/SIGMA(I)> FOR THE DATA SET : 17.8500
REMARK 200
REMARK 200 IN THE HIGHEST RESOLUTION SHELL.
REMARK 200 HIGHEST RESOLUTION SHELL, RANGE HIGH (A) : 2.89
REMARK 200 HIGHEST RESOLUTION SHELL, RANGE LOW (A) : 2.99
REMARK 200 COMPLETENESS FOR SHELL (%) : 100.0
REMARK 200 DATA REDUNDANCY IN SHELL : NULL
REMARK 200 R MERGE FOR SHELL (I) : 0.31900
REMARK 200 R SYM FOR SHELL (I) : NULL
REMARK 200 <I/SIGMA(I)> FOR SHELL : 2.080
REMARK 200
REMARK 200 DIFFRACTION PROTOCOL: SINGLE WAVELENGTH
REMARK 200 METHOD USED TO DETERMINE THE STRUCTURE: MOLECULAR REPLACEMENT
REMARK 200 SOFTWARE USED: PHASER
REMARK 200 STARTING MODEL: 4MNE
REMARK 200
REMARK 200 REMARK: NULL
REMARK 280
REMARK 280 CRYSTAL
REMARK 280 SOLVENT CONTENT, VS (%): 62.65
REMARK 280 MATTHEWS COEFFICIENT, VM (ANGSTROMS**3/DA): 3.29
REMARK 280
REMARK 280 CRYSTALLIZATION CONDITIONS: AMMONIUM SULFATE, MES, PEK 8000, PH
REMARK 280 6.5, VAPOR DIFFUSION, HANGING DROP, TEMPERATURE 293K
REMARK 290
REMARK 290 CRYSTALLOGRAPHIC SYMMETRY
REMARK 290 SYMMETRY OPERATORS FOR SPACE GROUP: P 31 2 1
REMARK 290
REMARK 290 SYMOP SYMMETRY
REMARK 290 NNNMMM OPERATOR
REMARK 290 1555 X,Y,Z
REMARK 290 2555 -Y,X-Y,Z+1/3
REMARK 290 3555 -X+Y,-X,Z+2/3
REMARK 290 4555 Y,X,-Z
REMARK 290 5555 X-Y,-Y,-Z+2/3
REMARK 290 6555 -X,-X+Y,-Z+1/3
REMARK 290
REMARK 290 WHERE NNN -> OPERATOR NUMBER
REMARK 290 MMM -> TRANSLATION VECTOR
REMARK 290
REMARK 290 CRYSTALLOGRAPHIC SYMMETRY TRANSFORMATIONS
REMARK 290 THE FOLLOWING TRANSFORMATIONS OPERATE ON THE ATOM/HETATM
REMARK 290 RECORDS IN THIS ENTRY TO PRODUCE CRYSTALLOGRAPHICALLY
REMARK 290 RELATED MOLECULES.
REMARK 290 SMTRY1 1 1.000000 0.000000 0.000000 0.00000
REMARK 290 SMTRY2 1 0.000000 1.000000 0.000000 0.00000
REMARK 290 SMTRY3 1 0.000000 0.000000 1.000000 0.00000
REMARK 290 SMTRY1 2 -0.500000 -0.866025 0.000000 0.00000
REMARK 290 SMTRY2 2 0.866025 -0.500000 0.000000 0.00000
REMARK 290 SMTRY3 2 0.000000 0.000000 1.000000 43.42433
REMARK 290 SMTRY1 3 -0.500000 0.866025 0.000000 0.00000
REMARK 290 SMTRY2 3 -0.866025 -0.500000 0.000000 0.00000
REMARK 290 SMTRY3 3 0.000000 0.000000 1.000000 86.84867
REMARK 290 SMTRY1 4 -0.500000 0.866025 0.000000 0.00000
REMARK 290 SMTRY2 4 0.866025 0.500000 0.000000 0.00000
REMARK 290 SMTRY3 4 0.000000 0.000000 -1.000000 0.00000
REMARK 290 SMTRY1 5 1.000000 0.000000 0.000000 0.00000
REMARK 290 SMTRY2 5 0.000000 -1.000000 0.000000 0.00000
REMARK 290 SMTRY3 5 0.000000 0.000000 -1.000000 86.84867
REMARK 290 SMTRY1 6 -0.500000 -0.866025 0.000000 0.00000
REMARK 290 SMTRY2 6 -0.866025 0.500000 0.000000 0.00000
REMARK 290 SMTRY3 6 0.000000 0.000000 -1.000000 43.42433
REMARK 290
REMARK 290 REMARK: NULL
REMARK 300
REMARK 300 BIOMOLECULE: 1
REMARK 300 SEE REMARK 350 FOR THE AUTHOR PROVIDED AND/OR PROGRAM
REMARK 300 GENERATED ASSEMBLY INFORMATION FOR THE STRUCTURE IN
REMARK 300 THIS ENTRY. THE REMARK MAY ALSO PROVIDE INFORMATION ON
REMARK 300 BURIED SURFACE AREA.
REMARK 350
REMARK 350 COORDINATES FOR A COMPLETE MULTIMER REPRESENTING THE KNOWN
REMARK 350 BIOLOGICALLY SIGNIFICANT OLIGOMERIZATION STATE OF THE
REMARK 350 MOLECULE CAN BE GENERATED BY APPLYING BIOMT TRANSFORMATIONS
REMARK 350 GIVEN BELOW. BOTH NON-CRYSTALLOGRAPHIC AND
REMARK 350 CRYSTALLOGRAPHIC OPERATIONS ARE GIVEN.
REMARK 350
REMARK 350 BIOMOLECULE: 1
REMARK 350 AUTHOR DETERMINED BIOLOGICAL UNIT: DIMERIC
REMARK 350 SOFTWARE DETERMINED QUATERNARY STRUCTURE: DIMERIC
REMARK 350 SOFTWARE USED: PISA
REMARK 350 TOTAL BURIED SURFACE AREA: 4740 ANGSTROM**2
REMARK 350 SURFACE AREA OF THE COMPLEX: 25390 ANGSTROM**2
REMARK 350 CHANGE IN SOLVENT FREE ENERGY: -47.0 KCAL/MOL
REMARK 350 APPLY THE FOLLOWING TO CHAINS: A, B
REMARK 350 BIOMT1 1 1.000000 0.000000 0.000000 0.00000
REMARK 350 BIOMT2 1 0.000000 1.000000 0.000000 0.00000
REMARK 350 BIOMT3 1 0.000000 0.000000 1.000000 0.00000
REMARK 465
REMARK 465 MISSING RESIDUES
REMARK 465 THE FOLLOWING RESIDUES WERE NOT LOCATED IN THE
REMARK 465 EXPERIMENT. (M=MODEL NUMBER; RES=RESIDUE NAME; C=CHAIN
REMARK 465 IDENTIFIER; SSSEQ=SEQUENCE NUMBER; I=INSERTION CODE.)
REMARK 465
REMARK 465 M RES C SSSEQI
REMARK 465 GLY A 0
REMARK 465 SER A 1
REMARK 465 PRO A 2
REMARK 465 LYS A 3
REMARK 465 LYS A 4
REMARK 465 LYS A 5
REMARK 465 PRO A 6
REMARK 465 THR A 7
REMARK 465 PRO A 8
REMARK 465 ILE A 9
REMARK 465 GLN A 10
REMARK 465 LEU A 11
REMARK 465 ASN A 12
REMARK 465 PRO A 13
REMARK 465 ALA A 14
REMARK 465 PRO A 15
REMARK 465 ASP A 16
REMARK 465 GLY A 17
REMARK 465 SER A 18
REMARK 465 ALA A 19
REMARK 465 VAL A 20
REMARK 465 ASN A 21
REMARK 465 GLY A 22
REMARK 465 THR A 23
REMARK 465 SER A 24
REMARK 465 SER A 25
REMARK 465 ALA A 26
REMARK 465 GLU A 27
REMARK 465 THR A 28
REMARK 465 ASN A 29
REMARK 465 LEU A 30
REMARK 465 GLU A 31
REMARK 465 ALA A 32
REMARK 465 LEU A 33
REMARK 465 GLN A 34
REMARK 465 LYS A 35
REMARK 465 LYS A 36
REMARK 465 LEU A 37
REMARK 465 GLU A 38
REMARK 465 GLU A 39
REMARK 465 LEU A 40
REMARK 465 GLU A 41
REMARK 465 LEU A 42
REMARK 465 PHE A 275
REMARK 465 GLY A 276
REMARK 465 CYS A 277
REMARK 465 GLN A 278
REMARK 465 VAL A 279
REMARK 465 GLU A 280
REMARK 465 GLY A 281
REMARK 465 ASP A 282
REMARK 465 ALA A 283
REMARK 465 ALA A 284
REMARK 465 GLU A 285
REMARK 465 THR A 286
REMARK 465 PRO A 287
REMARK 465 PRO A 288
REMARK 465 ARG A 289
REMARK 465 PRO A 290
REMARK 465 ARG A 291
REMARK 465 THR A 292
REMARK 465 PRO A 293
REMARK 465 GLY A 294
REMARK 465 ARG A 295
REMARK 465 PRO A 296
REMARK 465 LEU A 297
REMARK 465 SER A 298
REMARK 465 SER A 299
REMARK 465 TYR A 300
REMARK 465 GLY A 301
REMARK 465 MET A 302
REMARK 465 ASP A 303
REMARK 465 SER A 304
REMARK 465 ARG A 305
REMARK 465 PRO A 306
REMARK 465 PRO A 384
REMARK 465 SER A 385
REMARK 465 THR A 386
REMARK 465 PRO A 387
REMARK 465 THR A 388
REMARK 465 HIS A 389
REMARK 465 ALA A 390
REMARK 465 ALA A 391
REMARK 465 GLY A 392
REMARK 465 VAL A 393
REMARK 465 MET B 420
REMARK 465 ASP B 421
REMARK 465 ARG B 422
REMARK 465 GLY B 423
REMARK 465 SER B 424
REMARK 465 HIS B 425
REMARK 465 HIS B 426
REMARK 465 HIS B 427
REMARK 465 HIS B 428
REMARK 465 HIS B 429
REMARK 465 HIS B 430
REMARK 465 GLY B 431
REMARK 465 SER B 432
REMARK 465 GLU B 433
REMARK 465 ASP B 434
REMARK 465 ARG B 435
REMARK 465 ASN B 436
REMARK 465 ARG B 437
REMARK 465 MET B 438
REMARK 465 LYS B 439
REMARK 465 THR B 440
REMARK 465 LEU B 441
REMARK 465 GLY B 442
REMARK 465 ARG B 443
REMARK 465 ARG B 444
REMARK 465 ASP B 445
REMARK 465 SER B 446
REMARK 465 SER B 447
REMARK 465 ASP B 448
REMARK 465 ASP B 449
REMARK 465 TRP B 450
REMARK 465 ARG B 603
REMARK 465 TRP B 604
REMARK 465 SER B 605
REMARK 465 GLY B 606
REMARK 465 SER B 607
REMARK 465 HIS B 608
REMARK 465 GLN B 609
REMARK 465 PHE B 610
REMARK 465 LYS B 723
REMARK 465 ILE B 724
REMARK 465 HIS B 725
REMARK 465 ARG B 726
REMARK 500
REMARK 500 GEOMETRY AND STEREOCHEMISTRY
REMARK 500 SUBTOPIC: TORSION ANGLES
REMARK 500
REMARK 500 TORSION ANGLES OUTSIDE THE EXPECTED RAMACHANDRAN REGIONS:
REMARK 500 (M=MODEL NUMBER; RES=RESIDUE NAME; C=CHAIN IDENTIFIER;
REMARK 500 SSEQ=SEQUENCE NUMBER; I=INSERTION CODE).
REMARK 500
REMARK 500 STANDARD TABLE:
REMARK 500 FORMAT:(10X,I3,1X,A3,1X,A1,I4,A1,4X,F7.2,3X,F7.2)
REMARK 500
REMARK 500 EXPECTED VALUES: GJ KLEYWEGT AND TA JONES (1996). PHI/PSI-
REMARK 500 CHOLOGY: RAMACHANDRAN REVISITED. STRUCTURE 4, 1395 - 1400
REMARK 500
REMARK 500 M RES CSSEQI PSI PHI
REMARK 500 ILE A 71 -63.65 -93.32
REMARK 500 ASP A 136 52.07 39.06
REMARK 500 ARG A 189 -10.26 76.37
REMARK 500 TYR A 240 40.18 -97.22
REMARK 500 SER A 241 -133.63 57.26
REMARK 500 LEU A 273 35.66 -95.72
REMARK 500 ILE A 379 -69.94 -123.98
REMARK 500 HIS B 477 -154.11 177.97
REMARK 500 ARG B 575 -9.73 76.48
REMARK 500 ASP B 576 34.21 -141.70
REMARK 500 GLU B 586 28.94 49.60
REMARK 500
REMARK 500 REMARK: NULL
REMARK 620
REMARK 620 METAL COORDINATION
REMARK 620 (M=MODEL NUMBER; RES=RESIDUE NAME; C=CHAIN IDENTIFIER;
REMARK 620 SSEQ=SEQUENCE NUMBER; I=INSERTION CODE):
REMARK 620
REMARK 620 COORDINATION ANGLES FOR: M RES CSSEQI METAL
REMARK 620 MG A 902 MG
REMARK 620 N RES CSSEQI ATOM
REMARK 620 1 ASN A 195 OD1
REMARK 620 2 ASP A 208 OD2 84.0
REMARK 620 3 ACP A 901 O2B 108.8 165.4
REMARK 620 4 ACP A 901 O1A 176.1 93.1 74.4
REMARK 620 5 HOH A1006 O 93.4 90.9 81.6 89.2
REMARK 620 6 HOH A1007 O 89.7 79.9 106.5 87.3 169.9
REMARK 620 N 1 2 3 4 5
REMARK 620
REMARK 620 COORDINATION ANGLES FOR: M RES CSSEQI METAL
REMARK 620 MG B 900 MG
REMARK 620 N RES CSSEQI ATOM
REMARK 620 1 ASN B 581 OD1
REMARK 620 2 ASP B 594 OD2 103.1
REMARK 620 3 ACP B 901 O2G 97.5 94.3
REMARK 620 4 ACP B 901 O2B 101.2 154.6 89.8
REMARK 620 5 ACP B 901 O1A 166.7 87.8 89.1 67.2
REMARK 620 6 HOH B1009 O 100.8 79.8 161.6 88.5 73.3
REMARK 620 N 1 2 3 4 5
REMARK 800
REMARK 800 SITE
REMARK 800 SITE_IDENTIFIER: AC1
REMARK 800 EVIDENCE_CODE: SOFTWARE
REMARK 800 SITE_DESCRIPTION: binding site for residue ACP A 901
REMARK 800
REMARK 800 SITE_IDENTIFIER: AC2
REMARK 800 EVIDENCE_CODE: SOFTWARE
REMARK 800 SITE_DESCRIPTION: binding site for residue MG A 902
REMARK 800
REMARK 800 SITE_IDENTIFIER: AC3
REMARK 800 EVIDENCE_CODE: SOFTWARE
REMARK 800 SITE_DESCRIPTION: binding site for residue SO4 A 903
REMARK 800
REMARK 800 SITE_IDENTIFIER: AC4
REMARK 800 EVIDENCE_CODE: SOFTWARE
REMARK 800 SITE_DESCRIPTION: binding site for residue MG B 900
REMARK 800
REMARK 800 SITE_IDENTIFIER: AC5
REMARK 800 EVIDENCE_CODE: SOFTWARE
REMARK 800 SITE_DESCRIPTION: binding site for residue ACP B 901
DBREF 6U2G A 2 393 UNP Q02750 MP2K1_HUMAN 2 393
DBREF 6U2G B 432 726 UNP P15056 BRAF_HUMAN 432 726
SEQADV 6U2G GLY A 0 UNP Q02750 EXPRESSION TAG
SEQADV 6U2G SER A 1 UNP Q02750 EXPRESSION TAG
SEQADV 6U2G MET B 420 UNP P15056 EXPRESSION TAG
SEQADV 6U2G ASP B 421 UNP P15056 EXPRESSION TAG
SEQADV 6U2G ARG B 422 UNP P15056 EXPRESSION TAG
SEQADV 6U2G GLY B 423 UNP P15056 EXPRESSION TAG
SEQADV 6U2G SER B 424 UNP P15056 EXPRESSION TAG
SEQADV 6U2G HIS B 425 UNP P15056 EXPRESSION TAG
SEQADV 6U2G HIS B 426 UNP P15056 EXPRESSION TAG
SEQADV 6U2G HIS B 427 UNP P15056 EXPRESSION TAG
SEQADV 6U2G HIS B 428 UNP P15056 EXPRESSION TAG
SEQADV 6U2G HIS B 429 UNP P15056 EXPRESSION TAG
SEQADV 6U2G HIS B 430 UNP P15056 EXPRESSION TAG
SEQADV 6U2G GLY B 431 UNP P15056 EXPRESSION TAG
SEQRES 1 A 394 GLY SER PRO LYS LYS LYS PRO THR PRO ILE GLN LEU ASN
SEQRES 2 A 394 PRO ALA PRO ASP GLY SER ALA VAL ASN GLY THR SER SER
SEQRES 3 A 394 ALA GLU THR ASN LEU GLU ALA LEU GLN LYS LYS LEU GLU
SEQRES 4 A 394 GLU LEU GLU LEU ASP GLU GLN GLN ARG LYS ARG LEU GLU
SEQRES 5 A 394 ALA PHE LEU THR GLN LYS GLN LYS VAL GLY GLU LEU LYS
SEQRES 6 A 394 ASP ASP ASP PHE GLU LYS ILE SER GLU LEU GLY ALA GLY
SEQRES 7 A 394 ASN GLY GLY VAL VAL PHE LYS VAL SER HIS LYS PRO SER
SEQRES 8 A 394 GLY LEU VAL MET ALA ARG LYS LEU ILE HIS LEU GLU ILE
SEQRES 9 A 394 LYS PRO ALA ILE ARG ASN GLN ILE ILE ARG GLU LEU GLN
SEQRES 10 A 394 VAL LEU HIS GLU CYS ASN SER PRO TYR ILE VAL GLY PHE
SEQRES 11 A 394 TYR GLY ALA PHE TYR SER ASP GLY GLU ILE SER ILE CYS
SEQRES 12 A 394 MET GLU HIS MET ASP GLY GLY SER LEU ASP GLN VAL LEU
SEQRES 13 A 394 LYS LYS ALA GLY ARG ILE PRO GLU GLN ILE LEU GLY LYS
SEQRES 14 A 394 VAL SER ILE ALA VAL ILE LYS GLY LEU THR TYR LEU ARG
SEQRES 15 A 394 GLU LYS HIS LYS ILE MET HIS ARG ASP VAL LYS PRO SER
SEQRES 16 A 394 ASN ILE LEU VAL ASN SER ARG GLY GLU ILE LYS LEU CYS
SEQRES 17 A 394 ASP PHE GLY VAL SER GLY GLN LEU ILE ASP SER MET ALA
SEQRES 18 A 394 ASN SER PHE VAL GLY THR ARG SER TYR MET SER PRO GLU
SEQRES 19 A 394 ARG LEU GLN GLY THR HIS TYR SER VAL GLN SER ASP ILE
SEQRES 20 A 394 TRP SER MET GLY LEU SER LEU VAL GLU MET ALA VAL GLY
SEQRES 21 A 394 ARG TYR PRO ILE PRO PRO PRO ASP ALA LYS GLU LEU GLU
SEQRES 22 A 394 LEU MET PHE GLY CYS GLN VAL GLU GLY ASP ALA ALA GLU
SEQRES 23 A 394 THR PRO PRO ARG PRO ARG THR PRO GLY ARG PRO LEU SER
SEQRES 24 A 394 SER TYR GLY MET ASP SER ARG PRO PRO MET ALA ILE PHE
SEQRES 25 A 394 GLU LEU LEU ASP TYR ILE VAL ASN GLU PRO PRO PRO LYS
SEQRES 26 A 394 LEU PRO SER GLY VAL PHE SER LEU GLU PHE GLN ASP PHE
SEQRES 27 A 394 VAL ASN LYS CYS LEU ILE LYS ASN PRO ALA GLU ARG ALA
SEQRES 28 A 394 ASP LEU LYS GLN LEU MET VAL HIS ALA PHE ILE LYS ARG
SEQRES 29 A 394 SER ASP ALA GLU GLU VAL ASP PHE ALA GLY TRP LEU CYS
SEQRES 30 A 394 SER THR ILE GLY LEU ASN GLN PRO SER THR PRO THR HIS
SEQRES 31 A 394 ALA ALA GLY VAL
SEQRES 1 B 307 MET ASP ARG GLY SER HIS HIS HIS HIS HIS HIS GLY SER
SEQRES 2 B 307 GLU ASP ARG ASN ARG MET LYS THR LEU GLY ARG ARG ASP
SEQRES 3 B 307 SER SER ASP ASP TRP GLU ILE PRO ASP GLY GLN ILE THR
SEQRES 4 B 307 VAL GLY GLN ARG ILE GLY SER GLY SER PHE GLY THR VAL
SEQRES 5 B 307 TYR LYS GLY LYS TRP HIS GLY ASP VAL ALA VAL LYS MET
SEQRES 6 B 307 LEU ASN VAL THR ALA PRO THR PRO GLN GLN LEU GLN ALA
SEQRES 7 B 307 PHE LYS ASN GLU VAL GLY VAL LEU ARG LYS THR ARG HIS
SEQRES 8 B 307 VAL ASN ILE LEU LEU PHE MET GLY TYR SER THR LYS PRO
SEQRES 9 B 307 GLN LEU ALA ILE VAL THR GLN TRP CYS GLU GLY SER SER
SEQRES 10 B 307 LEU TYR HIS HIS LEU HIS ILE ILE GLU THR LYS PHE GLU
SEQRES 11 B 307 MET ILE LYS LEU ILE ASP ILE ALA ARG GLN THR ALA GLN
SEQRES 12 B 307 GLY MET ASP TYR LEU HIS ALA LYS SER ILE ILE HIS ARG
SEQRES 13 B 307 ASP LEU LYS SER ASN ASN ILE PHE LEU HIS GLU ASP LEU
SEQRES 14 B 307 THR VAL LYS ILE GLY ASP PHE GLY LEU ALA THR VAL LYS
SEQRES 15 B 307 SER ARG TRP SER GLY SER HIS GLN PHE GLU GLN LEU SER
SEQRES 16 B 307 GLY SER ILE LEU TRP MET ALA PRO GLU VAL ILE ARG MET
SEQRES 17 B 307 GLN ASP LYS ASN PRO TYR SER PHE GLN SER ASP VAL TYR
SEQRES 18 B 307 ALA PHE GLY ILE VAL LEU TYR GLU LEU MET THR GLY GLN
SEQRES 19 B 307 LEU PRO TYR SER ASN ILE ASN ASN ARG ASP GLN ILE ILE
SEQRES 20 B 307 PHE MET VAL GLY ARG GLY TYR LEU SER PRO ASP LEU SER
SEQRES 21 B 307 LYS VAL ARG SER ASN CYS PRO LYS ALA MET LYS ARG LEU
SEQRES 22 B 307 MET ALA GLU CYS LEU LYS LYS LYS ARG ASP GLU ARG PRO
SEQRES 23 B 307 LEU PHE PRO GLN ILE LEU ALA SER ILE GLU LEU LEU ALA
SEQRES 24 B 307 ARG SER LEU PRO LYS ILE HIS ARG
HET ACP A 901 31
HET MG A 902 1
HET SO4 A 903 5
HET MG B 900 1
HET ACP B 901 31
HETNAM ACP PHOSPHOMETHYLPHOSPHONIC ACID ADENYLATE ESTER
HETNAM MG MAGNESIUM ION
HETNAM SO4 SULFATE ION
HETSYN ACP ADENOSINE-5'-[BETA, GAMMA-METHYLENE]TRIPHOSPHATE
FORMUL 3 ACP 2(C11 H18 N5 O12 P3)
FORMUL 4 MG 2(MG 2+)
FORMUL 5 SO4 O4 S 2-
FORMUL 8 HOH *33(H2 O)
HELIX 1 AA1 ASP A 43 LYS A 59 1 17
HELIX 2 AA2 LYS A 64 ASP A 66 5 3
HELIX 3 AA3 LYS A 104 GLN A 116 1 13
HELIX 4 AA4 VAL A 117 CYS A 121 5 5
HELIX 5 AA5 LEU A 151 GLY A 159 1 9
HELIX 6 AA6 PRO A 162 LYS A 185 1 24
HELIX 7 AA7 LYS A 192 SER A 194 5 3
HELIX 8 AA8 SER A 212 SER A 222 1 11
HELIX 9 AA9 SER A 231 GLN A 236 1 6
HELIX 10 AB1 VAL A 242 GLY A 259 1 18
HELIX 11 AB2 GLU A 270 MET A 274 5 5
HELIX 12 AB3 ALA A 309 GLU A 320 1 12
HELIX 13 AB4 SER A 331 LEU A 342 1 12
HELIX 14 AB5 ASP A 351 VAL A 357 1 7
HELIX 15 AB6 HIS A 358 GLU A 367 1 10
HELIX 16 AB7 ASP A 370 ILE A 379 1 10
HELIX 17 AB8 THR B 491 THR B 508 1 18
HELIX 18 AB9 SER B 536 ILE B 543 1 8
HELIX 19 AC1 GLU B 549 LYS B 570 1 22
HELIX 20 AC2 LYS B 578 ASN B 580 5 3
HELIX 21 AC3 GLU B 586 LEU B 588 5 3
HELIX 22 AC4 ALA B 621 MET B 627 1 7
HELIX 23 AC5 SER B 634 GLY B 652 1 19
HELIX 24 AC6 ASN B 661 ARG B 671 1 11
HELIX 25 AC7 ASP B 677 VAL B 681 5 5
HELIX 26 AC8 PRO B 686 LEU B 697 1 12
HELIX 27 AC9 LYS B 700 ARG B 704 5 5
HELIX 28 AD1 LEU B 706 SER B 720 1 15
SHEET 1 AA1 5 PHE A 68 ALA A 76 0
SHEET 2 AA1 5 GLY A 80 HIS A 87 -1 O LYS A 84 N SER A 72
SHEET 3 AA1 5 VAL A 93 ILE A 99 -1 O ARG A 96 N PHE A 83
SHEET 4 AA1 5 GLU A 138 GLU A 144 -1 O MET A 143 N ALA A 95
SHEET 5 AA1 5 PHE A 129 SER A 135 -1 N GLY A 131 O CYS A 142
SHEET 1 AA2 3 GLY A 149 SER A 150 0
SHEET 2 AA2 3 ILE A 196 VAL A 198 -1 O VAL A 198 N GLY A 149
SHEET 3 AA2 3 ILE A 204 LEU A 206 -1 O LYS A 205 N LEU A 197
SHEET 1 AA3 5 THR B 458 SER B 465 0
SHEET 2 AA3 5 GLY B 469 LYS B 475 -1 O LYS B 475 N THR B 458
SHEET 3 AA3 5 VAL B 480 LEU B 485 -1 O VAL B 482 N TYR B 472
SHEET 4 AA3 5 ALA B 526 GLN B 530 -1 O THR B 529 N ALA B 481
SHEET 5 AA3 5 PHE B 516 SER B 520 -1 N SER B 520 O ALA B 526
SHEET 1 AA4 2 ILE B 582 HIS B 585 0
SHEET 2 AA4 2 THR B 589 ILE B 592 -1 O LYS B 591 N PHE B 583
LINK OD1 ASN A 195 MG MG A 902 1555 1555 2.40
LINK OD2 ASP A 208 MG MG A 902 1555 1555 1.72
LINK O2B ACP A 901 MG MG A 902 1555 1555 2.15
LINK O1A ACP A 901 MG MG A 902 1555 1555 2.06
LINK MG MG A 902 O HOH A1006 1555 1555 2.38
LINK MG MG A 902 O HOH A1007 1555 1555 2.12
LINK OD1 ASN B 581 MG MG B 900 1555 1555 1.73
LINK OD2 ASP B 594 MG MG B 900 1555 1555 2.16
LINK MG MG B 900 O2G ACP B 901 1555 1555 1.92
LINK MG MG B 900 O2B ACP B 901 1555 1555 1.91
LINK MG MG B 900 O1A ACP B 901 1555 1555 2.44
LINK MG MG B 900 O HOH B1009 1555 1555 2.30
CISPEP 1 ILE A 263 PRO A 264 0 -8.02
SITE 1 AC1 19 LEU A 74 GLY A 77 ASN A 78 VAL A 82
SITE 2 AC1 19 ALA A 95 LYS A 97 MET A 143 GLU A 144
SITE 3 AC1 19 MET A 146 SER A 150 GLN A 153 LYS A 192
SITE 4 AC1 19 SER A 194 LEU A 197 ASP A 208 MG A 902
SITE 5 AC1 19 HOH A1006 HOH A1007 HOH A1017
SITE 1 AC2 5 ASN A 195 ASP A 208 ACP A 901 HOH A1006
SITE 2 AC2 5 HOH A1007
SITE 1 AC3 3 ARG A 189 ARG A 234 HIS A 239
SITE 1 AC4 4 ASN B 581 ASP B 594 ACP B 901 HOH B1009
SITE 1 AC5 22 GLU A 102 LEU A 381 ILE B 463 GLY B 464
SITE 2 AC5 22 GLY B 466 SER B 467 GLY B 469 VAL B 471
SITE 3 AC5 22 ALA B 481 LYS B 483 GLN B 530 TRP B 531
SITE 4 AC5 22 CYS B 532 ASP B 576 LYS B 578 ASN B 580
SITE 5 AC5 22 ASN B 581 PHE B 583 ASP B 594 MG B 900
SITE 6 AC5 22 HOH B1006 HOH B1009
CRYST1 117.420 117.420 130.273 90.00 90.00 120.00 P 31 2 1 6
ORIGX1 1.000000 0.000000 0.000000 0.00000
ORIGX2 0.000000 1.000000 0.000000 0.00000
ORIGX3 0.000000 0.000000 1.000000 0.00000
SCALE1 0.008516 0.004917 0.000000 0.00000
SCALE2 0.000000 0.009834 0.000000 0.00000
SCALE3 0.000000 0.000000 0.007676 0.00000
ATOM 1 N ASP A 43 33.257 -18.707 0.407 1.00157.02 N
ANISOU 1 N ASP A 43 18442 24269 16949 4609 511 -2040 N
ATOM 2 CA ASP A 43 33.701 -18.095 1.652 1.00156.43 C
ANISOU 2 CA ASP A 43 18588 24119 16729 4557 609 -2083 C
ATOM 3 C ASP A 43 34.528 -16.835 1.404 1.00153.75 C
ANISOU 3 C ASP A 43 18740 23352 16326 4717 461 -2054 C
ATOM 4 O ASP A 43 35.118 -16.693 0.340 1.00152.14 O
ANISOU 4 O ASP A 43 18740 22874 16191 4720 312 -1920 O
ATOM 5 CB ASP A 43 34.500 -19.104 2.481 1.00156.08 C
ANISOU 5 CB ASP A 43 18517 24124 16664 4096 749 -1895 C
ATOM 6 CG ASP A 43 35.339 -18.441 3.570 1.00159.02 C
ANISOU 6 CG ASP A 43 19217 24310 16891 4005 790 -1881 C
ATOM 7 OD1 ASP A 43 34.871 -17.447 4.189 1.00163.08 O1-
ANISOU 7 OD1 ASP A 43 19831 24841 17290 4261 820 -2082 O1-
ATOM 8 OD2 ASP A 43 36.458 -18.934 3.832 1.00158.26 O
ANISOU 8 OD2 ASP A 43 19270 24064 16797 3681 788 -1681 O
ATOM 9 N GLU A 44 34.511 -15.936 2.394 1.00153.61 N
ANISOU 9 N GLU A 44 18909 23289 16166 4843 517 -2194 N
ATOM 10 CA GLU A 44 35.398 -14.771 2.429 1.00151.07 C
ANISOU 10 CA GLU A 44 19081 22560 15758 4917 415 -2169 C
ATOM 11 C GLU A 44 36.826 -15.105 1.963 1.00145.04 C
ANISOU 11 C GLU A 44 18557 21497 15055 4568 352 -1905 C
ATOM 12 O GLU A 44 37.362 -14.466 1.041 1.00145.54 O
ANISOU 12 O GLU A 44 18934 21227 15139 4648 210 -1840 O
ATOM 13 CB GLU A 44 35.409 -14.262 3.873 1.00152.65 C
ANISOU 13 CB GLU A 44 19375 22824 15801 4908 544 -2300 C
ATOM 14 CG GLU A 44 35.829 -12.827 4.196 1.00154.33 C
ANISOU 14 CG GLU A 44 20048 22707 15883 5106 470 -2399 C
ATOM 15 CD GLU A 44 35.499 -11.816 3.112 1.00156.06 C
ANISOU 15 CD GLU A 44 20515 22668 16113 5500 285 -2481 C
ATOM 16 OE1 GLU A 44 36.415 -11.071 2.722 1.00155.28 O
ANISOU 16 OE1 GLU A 44 20857 22165 15978 5462 179 -2392 O
ATOM 17 OE2 GLU A 44 34.341 -11.747 2.655 1.00158.00 O1-
ANISOU 17 OE2 GLU A 44 20533 23107 16393 5844 240 -2642 O1-
ATOM 18 N GLN A 45 37.442 -16.131 2.557 1.00139.54 N
ANISOU 18 N GLN A 45 17717 20918 14384 4181 455 -1757 N
ATOM 19 CA GLN A 45 38.889 -16.263 2.472 1.00134.19 C
ANISOU 19 CA GLN A 45 17287 19966 13731 3865 407 -1562 C
ATOM 20 C GLN A 45 39.324 -16.894 1.145 1.00131.27 C
ANISOU 20 C GLN A 45 16876 19484 13517 3746 311 -1387 C
ATOM 21 O GLN A 45 40.413 -16.566 0.636 1.00128.78 O
ANISOU 21 O GLN A 45 16840 18861 13229 3609 231 -1276 O
ATOM 22 CB GLN A 45 39.413 -17.062 3.647 1.00131.60 C
ANISOU 22 CB GLN A 45 16857 19789 13355 3536 524 -1485 C
ATOM 23 CG GLN A 45 40.851 -16.792 3.817 1.00129.80 C
ANISOU 23 CG GLN A 45 16931 19274 13115 3298 460 -1370 C
ATOM 24 CD GLN A 45 41.639 -17.922 4.347 1.00128.18 C
ANISOU 24 CD GLN A 45 16606 19158 12938 2937 497 -1213 C
ATOM 25 OE1 GLN A 45 41.128 -18.836 5.008 1.00128.00 O
ANISOU 25 OE1 GLN A 45 16334 19414 12885 2838 602 -1199 O
ATOM 26 NE2 GLN A 45 42.929 -17.864 4.078 1.00127.53 N
ANISOU 26 NE2 GLN A 45 16716 18831 12906 2730 409 -1100 N
ATOM 27 N GLN A 46 38.474 -17.748 0.544 1.00131.17 N
ANISOU 27 N GLN A 46 16522 19714 13602 3798 322 -1379 N
ATOM 28 CA GLN A 46 38.772 -18.240 -0.790 1.00129.45 C
ANISOU 28 CA GLN A 46 16284 19383 13518 3735 223 -1238 C
ATOM 29 C GLN A 46 38.794 -17.095 -1.807 1.00134.24 C
ANISOU 29 C GLN A 46 17218 19682 14103 4010 77 -1283 C
ATOM 30 O GLN A 46 39.709 -17.005 -2.641 1.00134.11 O
ANISOU 30 O GLN A 46 17432 19389 14134 3877 2 -1149 O
ATOM 31 CB GLN A 46 37.763 -19.324 -1.134 1.00124.85 C
ANISOU 31 CB GLN A 46 15272 19136 13027 3747 266 -1250 C
ATOM 32 CG GLN A 46 37.863 -20.477 -0.122 1.00117.81 C
ANISOU 32 CG GLN A 46 14132 18496 12133 3428 418 -1181 C
ATOM 33 CD GLN A 46 36.723 -21.495 -0.143 1.00112.03 C
ANISOU 33 CD GLN A 46 12973 18138 11456 3414 512 -1236 C
ATOM 34 OE1 GLN A 46 35.648 -21.260 -0.697 1.00110.91 O
ANISOU 34 OE1 GLN A 46 12653 18145 11344 3686 479 -1385 O
ATOM 35 NE2 GLN A 46 36.984 -22.658 0.448 1.00108.87 N
ANISOU 35 NE2 GLN A 46 12416 17885 11066 3086 622 -1120 N
ATOM 36 N ARG A 47 37.828 -16.179 -1.719 1.00139.31 N
ANISOU 36 N ARG A 47 17914 20356 14662 4394 38 -1480 N
ATOM 37 CA ARG A 47 37.846 -14.995 -2.572 1.00138.01 C
ANISOU 37 CA ARG A 47 18135 19862 14439 4680 -111 -1531 C
ATOM 38 C ARG A 47 39.135 -14.204 -2.385 1.00132.69 C
ANISOU 38 C ARG A 47 17920 18804 13693 4499 -120 -1453 C
ATOM 39 O ARG A 47 39.803 -13.861 -3.370 1.00130.77 O
ANISOU 39 O ARG A 47 17975 18250 13463 4448 -207 -1351 O
ATOM 40 CB ARG A 47 36.628 -14.112 -2.296 1.00144.31 C
ANISOU 40 CB ARG A 47 18925 20762 15145 5141 -154 -1780 C
ATOM 41 CG ARG A 47 35.392 -14.414 -3.150 1.00148.11 C
ANISOU 41 CG ARG A 47 19115 21465 15694 5452 -248 -1884 C
ATOM 42 CD ARG A 47 34.578 -15.546 -2.532 1.00149.85 C
ANISOU 42 CD ARG A 47 18776 22169 15990 5345 -105 -1950 C
ATOM 43 NE ARG A 47 33.201 -15.601 -3.027 1.00154.27 N
ANISOU 43 NE ARG A 47 19021 23002 16591 5703 -178 -2145 N
ATOM 44 CZ ARG A 47 32.324 -16.545 -2.691 1.00156.49 C
ANISOU 44 CZ ARG A 47 18797 23718 16945 5640 -63 -2239 C
ATOM 45 NH1 ARG A 47 32.684 -17.517 -1.856 1.00154.89 N1+
ANISOU 45 NH1 ARG A 47 18389 23699 16765 5235 130 -2135 N1+
ATOM 46 NH2 ARG A 47 31.094 -16.523 -3.194 1.00159.73 N
ANISOU 46 NH2 ARG A 47 18916 24377 17397 5977 -145 -2442 N
ATOM 47 N LYS A 48 39.494 -13.883 -1.128 1.00131.12 N
ANISOU 47 N LYS A 48 17790 18621 13406 4392 -27 -1511 N
ATOM 48 CA LYS A 48 40.773 -13.203 -0.869 1.00129.54 C
ANISOU 48 CA LYS A 48 17989 18086 13146 4175 -29 -1450 C
ATOM 49 C LYS A 48 41.974 -13.867 -1.555 1.00127.05 C
ANISOU 49 C LYS A 48 17706 17627 12941 3801 -38 -1246 C
ATOM 50 O LYS A 48 42.630 -13.259 -2.425 1.00126.19 O
ANISOU 50 O LYS A 48 17937 17186 12823 3762 -105 -1193 O
ATOM 51 CB LYS A 48 41.093 -13.100 0.639 1.00129.61 C
ANISOU 51 CB LYS A 48 17987 18195 13065 4032 77 -1516 C
ATOM 52 CG LYS A 48 40.595 -11.872 1.447 1.00133.12 C
ANISOU 52 CG LYS A 48 18669 18565 13346 4317 84 -1723 C
ATOM 53 CD LYS A 48 40.361 -12.275 2.915 1.00134.25 C
ANISOU 53 CD LYS A 48 18583 19004 13420 4224 217 -1800 C
ATOM 54 CE LYS A 48 38.913 -12.759 3.330 1.00135.69 C
ANISOU 54 CE LYS A 48 18360 19600 13597 4460 303 -1940 C
ATOM 55 NZ LYS A 48 39.100 -13.383 4.712 1.00134.95 N1+
ANISOU 55 NZ LYS A 48 18095 19744 13435 4209 450 -1939 N1+
ATOM 56 N ARG A 49 42.269 -15.114 -1.157 1.00126.41 N
ANISOU 56 N ARG A 49 17284 17791 12955 3522 34 -1140 N
ATOM 57 CA ARG A 49 43.500 -15.768 -1.597 1.00124.87 C
ANISOU 57 CA ARG A 49 17097 17483 12864 3161 31 -972 C
ATOM 58 C ARG A 49 43.506 -15.979 -3.103 1.00125.34 C
ANISOU 58 C ARG A 49 17191 17416 13016 3191 -41 -879 C
ATOM 59 O ARG A 49 44.531 -15.772 -3.772 1.00125.34 O
ANISOU 59 O ARG A 49 17418 17157 13048 2997 -64 -797 O
ATOM 60 CB ARG A 49 43.673 -17.107 -0.888 1.00122.08 C
ANISOU 60 CB ARG A 49 16381 17421 12584 2913 103 -885 C
ATOM 61 CG ARG A 49 44.302 -17.036 0.496 1.00121.79 C
ANISOU 61 CG ARG A 49 16389 17422 12464 2736 157 -916 C
ATOM 62 CD ARG A 49 44.698 -18.418 1.010 1.00119.01 C
ANISOU 62 CD ARG A 49 15749 17289 12182 2462 196 -797 C
ATOM 63 NE ARG A 49 43.554 -19.319 1.176 1.00118.00 N
ANISOU 63 NE ARG A 49 15288 17477 12069 2547 263 -795 N
ATOM 64 CZ ARG A 49 43.405 -20.167 2.195 1.00117.23 C
ANISOU 64 CZ ARG A 49 15000 17613 11928 2410 340 -771 C
ATOM 65 NH1 ARG A 49 44.322 -20.238 3.154 1.00115.61 N1+
ANISOU 65 NH1 ARG A 49 14903 17364 11658 2210 338 -744 N1+
ATOM 66 NH2 ARG A 49 42.331 -20.947 2.258 1.00118.90 N
ANISOU 66 NH2 ARG A 49 14924 18103 12152 2465 419 -781 N
ATOM 67 N LEU A 50 42.377 -16.425 -3.647 1.00124.86 N
ANISOU 67 N LEU A 50 16894 17550 12998 3415 -72 -900 N
ATOM 68 CA LEU A 50 42.260 -16.598 -5.081 1.00123.56 C
ANISOU 68 CA LEU A 50 16771 17276 12901 3480 -155 -825 C
ATOM 69 C LEU A 50 42.617 -15.314 -5.809 1.00125.43 C
ANISOU 69 C LEU A 50 17500 17118 13039 3609 -233 -854 C
ATOM 70 O LEU A 50 43.508 -15.317 -6.675 1.00123.30 O
ANISOU 70 O LEU A 50 17429 16614 12804 3412 -247 -745 O
ATOM 71 CB LEU A 50 40.849 -17.067 -5.439 1.00123.49 C
ANISOU 71 CB LEU A 50 16449 17545 12927 3759 -194 -895 C
ATOM 72 CG LEU A 50 40.769 -18.591 -5.626 1.00120.46 C
ANISOU 72 CG LEU A 50 15651 17434 12686 3539 -146 -782 C
ATOM 73 CD1 LEU A 50 41.060 -19.327 -4.283 1.00119.29 C
ANISOU 73 CD1 LEU A 50 15275 17504 12546 3288 -19 -760 C
ATOM 74 CD2 LEU A 50 39.442 -19.006 -6.268 1.00120.10 C
ANISOU 74 CD2 LEU A 50 15324 17624 12684 3796 -202 -855 C
ATOM 75 N GLU A 51 41.965 -14.193 -5.443 1.00130.44 N
ANISOU 75 N GLU A 51 18359 17663 13540 3929 -276 -1005 N
ATOM 76 CA GLU A 51 42.292 -12.938 -6.112 1.00131.73 C
ANISOU 76 CA GLU A 51 19051 17414 13586 4054 -354 -1031 C
ATOM 77 C GLU A 51 43.796 -12.683 -6.089 1.00125.81 C
ANISOU 77 C GLU A 51 18582 16388 12833 3661 -286 -941 C
ATOM 78 O GLU A 51 44.405 -12.478 -7.146 1.00125.45 O
ANISOU 78 O GLU A 51 18805 16076 12784 3544 -311 -855 O
ATOM 79 CB GLU A 51 41.529 -11.779 -5.468 1.00140.71 C
ANISOU 79 CB GLU A 51 20403 18486 14574 4421 -398 -1217 C
ATOM 80 CG GLU A 51 41.287 -10.568 -6.392 1.00150.34 C
ANISOU 80 CG GLU A 51 22135 19328 15659 4724 -532 -1267 C
ATOM 81 CD GLU A 51 42.546 -9.785 -6.762 1.00154.50 C
ANISOU 81 CD GLU A 51 23188 19409 16105 4461 -507 -1190 C
ATOM 82 OE1 GLU A 51 43.466 -9.714 -5.903 1.00153.97 O
ANISOU 82 OE1 GLU A 51 23153 19308 16042 4148 -398 -1183 O
ATOM 83 OE2 GLU A 51 42.637 -9.273 -7.903 1.00156.73 O1-
ANISOU 83 OE2 GLU A 51 23850 19384 16317 4546 -592 -1141 O1-
ATOM 84 N ALA A 52 44.422 -12.795 -4.911 1.00121.17 N
ANISOU 84 N ALA A 52 17902 15886 12249 3433 -197 -962 N
ATOM 85 CA ALA A 52 45.863 -12.536 -4.790 1.00116.94 C
ANISOU 85 CA ALA A 52 17592 15122 11717 3057 -139 -913 C
ATOM 86 C ALA A 52 46.676 -13.373 -5.779 1.00110.16 C
ANISOU 86 C ALA A 52 16632 14233 10991 2764 -120 -765 C
ATOM 87 O ALA A 52 47.635 -12.884 -6.409 1.00110.52 O
ANISOU 87 O ALA A 52 16989 13986 11018 2551 -96 -733 O
ATOM 88 CB ALA A 52 46.327 -12.806 -3.351 1.00117.38 C
ANISOU 88 CB ALA A 52 17465 15357 11778 2867 -69 -955 C
ATOM 89 N PHE A 53 46.319 -14.655 -5.904 1.00103.12 N
ANISOU 89 N PHE A 53 15306 13644 10230 2732 -117 -683 N
ATOM 90 CA PHE A 53 46.945 -15.477 -6.936 1.00 95.05 C
ANISOU 90 CA PHE A 53 14182 12602 9333 2506 -108 -553 C
ATOM 91 C PHE A 53 46.740 -14.875 -8.325 1.00 93.29 C
ANISOU 91 C PHE A 53 14287 12108 9050 2644 -164 -528 C
ATOM 92 O PHE A 53 47.686 -14.795 -9.110 1.00 92.26 O
ANISOU 92 O PHE A 53 14352 11763 8939 2402 -128 -465 O
ATOM 93 CB PHE A 53 46.415 -16.912 -6.900 1.00 89.97 C
ANISOU 93 CB PHE A 53 13053 12310 8821 2496 -108 -477 C
ATOM 94 CG PHE A 53 46.920 -17.766 -8.030 1.00 85.97 C
ANISOU 94 CG PHE A 53 12444 11784 8437 2311 -108 -354 C
ATOM 95 CD1 PHE A 53 48.184 -18.336 -7.984 1.00 83.06 C
ANISOU 95 CD1 PHE A 53 11999 11392 8167 1958 -54 -291 C
ATOM 96 CD2 PHE A 53 46.138 -17.975 -9.155 1.00 85.00 C
ANISOU 96 CD2 PHE A 53 12304 11665 8327 2502 -171 -318 C
ATOM 97 CE1 PHE A 53 48.641 -19.108 -9.031 1.00 81.50 C
ANISOU 97 CE1 PHE A 53 11708 11179 8080 1800 -48 -194 C
ATOM 98 CE2 PHE A 53 46.595 -18.747 -10.196 1.00 83.01 C
ANISOU 98 CE2 PHE A 53 11973 11390 8176 2334 -168 -212 C
ATOM 99 CZ PHE A 53 47.847 -19.311 -10.141 1.00 81.12 C
ANISOU 99 CZ PHE A 53 11660 11128 8035 1982 -99 -149 C
ATOM 100 N LEU A 54 45.518 -14.449 -8.651 1.00 94.68 N
ANISOU 100 N LEU A 54 14533 12295 9146 3033 -255 -586 N
ATOM 101 CA LEU A 54 45.279 -13.921 -9.998 1.00 97.09 C
ANISOU 101 CA LEU A 54 15173 12340 9377 3192 -335 -556 C
ATOM 102 C LEU A 54 46.125 -12.676 -10.274 1.00101.08 C
ANISOU 102 C LEU A 54 16250 12413 9743 3079 -308 -577 C
ATOM 103 O LEU A 54 46.560 -12.447 -11.409 1.00100.38 O
ANISOU 103 O LEU A 54 16461 12067 9612 2985 -311 -508 O
ATOM 104 CB LEU A 54 43.794 -13.605 -10.233 1.00 98.82 C
ANISOU 104 CB LEU A 54 15374 12650 9524 3673 -468 -644 C
ATOM 105 CG LEU A 54 42.669 -14.640 -10.467 1.00 97.52 C
ANISOU 105 CG LEU A 54 14735 12854 9464 3870 -530 -647 C
ATOM 106 CD1 LEU A 54 43.045 -15.669 -11.526 1.00 94.23 C
ANISOU 106 CD1 LEU A 54 14161 12478 9163 3658 -525 -505 C
ATOM 107 CD2 LEU A 54 42.109 -15.291 -9.171 1.00 97.41 C
ANISOU 107 CD2 LEU A 54 14255 13234 9523 3884 -463 -719 C
ATOM 108 N THR A 55 46.371 -11.856 -9.253 1.00106.19 N
ANISOU 108 N THR A 55 17074 12967 10306 3069 -273 -675 N
ATOM 109 CA THR A 55 47.169 -10.647 -9.477 1.00112.06 C
ANISOU 109 CA THR A 55 18381 13287 10908 2937 -238 -707 C
ATOM 110 C THR A 55 48.633 -10.997 -9.742 1.00113.53 C
ANISOU 110 C THR A 55 18575 13381 11179 2437 -111 -636 C
ATOM 111 O THR A 55 49.233 -10.564 -10.751 1.00113.89 O
ANISOU 111 O THR A 55 18988 13122 11161 2275 -73 -591 O
ATOM 112 CB THR A 55 47.048 -9.678 -8.297 1.00114.00 C
ANISOU 112 CB THR A 55 18818 13458 11041 3053 -235 -844 C
ATOM 113 OG1 THR A 55 47.261 -10.370 -7.064 1.00112.32 O
ANISOU 113 OG1 THR A 55 18176 13567 10933 2903 -173 -871 O
ATOM 114 CG2 THR A 55 45.685 -9.033 -8.293 1.00116.98 C
ANISOU 114 CG2 THR A 55 19329 13821 11299 3571 -365 -940 C
ATOM 115 N GLN A 56 49.238 -11.779 -8.840 1.00115.28 N
ANISOU 115 N GLN A 56 18401 13863 11537 2184 -43 -635 N
ATOM 116 CA GLN A 56 50.632 -12.088 -9.134 1.00116.80 C
ANISOU 116 CA GLN A 56 18584 13979 11817 1735 63 -597 C
ATOM 117 C GLN A 56 50.765 -13.081 -10.296 1.00116.41 C
ANISOU 117 C GLN A 56 18339 14008 11884 1634 74 -476 C
ATOM 118 O GLN A 56 51.887 -13.339 -10.752 1.00120.31 O
ANISOU 118 O GLN A 56 18835 14428 12449 1278 168 -452 O
ATOM 119 CB GLN A 56 51.360 -12.539 -7.854 1.00117.22 C
ANISOU 119 CB GLN A 56 18324 14248 11965 1498 109 -648 C
ATOM 120 CG GLN A 56 51.280 -11.481 -6.704 1.00122.96 C
ANISOU 120 CG GLN A 56 19285 14874 12558 1583 102 -778 C
ATOM 121 CD GLN A 56 52.619 -10.808 -6.337 1.00125.44 C
ANISOU 121 CD GLN A 56 19831 14985 12847 1209 186 -865 C
ATOM 122 OE1 GLN A 56 53.488 -11.426 -5.722 1.00126.23 O
ANISOU 122 OE1 GLN A 56 19639 15262 13060 935 217 -885 O
ATOM 123 NE2 GLN A 56 52.748 -9.517 -6.649 1.00127.70 N
ANISOU 123 NE2 GLN A 56 20648 14900 12971 1211 212 -932 N
ATOM 124 N LYS A 57 49.647 -13.603 -10.817 1.00116.15 N
ANISOU 124 N LYS A 57 18144 14121 11867 1937 -17 -418 N
ATOM 125 CA LYS A 57 49.673 -14.285 -12.106 1.00114.40 C
ANISOU 125 CA LYS A 57 17868 13893 11708 1884 -21 -314 C
ATOM 126 C LYS A 57 49.637 -13.284 -13.248 1.00116.88 C
ANISOU 126 C LYS A 57 18738 13820 11852 1959 -35 -303 C
ATOM 127 O LYS A 57 50.266 -13.501 -14.286 1.00118.68 O
ANISOU 127 O LYS A 57 19087 13913 12091 1742 28 -237 O
ATOM 128 CB LYS A 57 48.501 -15.258 -12.223 1.00111.32 C
ANISOU 128 CB LYS A 57 17083 13814 11399 2160 -117 -267 C
ATOM 129 CG LYS A 57 48.468 -16.021 -13.517 1.00107.93 C
ANISOU 129 CG LYS A 57 16578 13398 11034 2117 -133 -166 C
ATOM 130 CD LYS A 57 47.224 -16.876 -13.632 1.00103.40 C
ANISOU 130 CD LYS A 57 15640 13121 10526 2399 -236 -142 C
ATOM 131 CE LYS A 57 47.156 -17.521 -15.012 1.00 98.50 C
ANISOU 131 CE LYS A 57 15004 12476 9944 2376 -266 -51 C
ATOM 132 NZ LYS A 57 45.842 -18.186 -15.203 1.00 95.83 N1+
ANISOU 132 NZ LYS A 57 14360 12402 9648 2677 -383 -53 N1+
ATOM 133 N GLN A 58 48.892 -12.187 -13.074 1.00117.02 N
ANISOU 133 N GLN A 58 19114 13649 11698 2273 -119 -372 N
ATOM 134 CA GLN A 58 48.898 -11.118 -14.070 1.00120.63 C
ANISOU 134 CA GLN A 58 20188 13687 11958 2349 -143 -365 C
ATOM 135 C GLN A 58 50.304 -10.585 -14.298 1.00124.72 C
ANISOU 135 C GLN A 58 21043 13915 12431 1897 22 -370 C
ATOM 136 O GLN A 58 50.637 -10.186 -15.422 1.00122.66 O
ANISOU 136 O GLN A 58 21193 13357 12057 1790 62 -320 O
ATOM 137 CB GLN A 58 47.962 -9.980 -13.644 1.00121.75 C
ANISOU 137 CB GLN A 58 20669 13666 11923 2761 -265 -461 C
ATOM 138 CG GLN A 58 47.543 -9.039 -14.780 1.00124.55 C
ANISOU 138 CG GLN A 58 21636 13627 12060 2997 -362 -442 C
ATOM 139 CD GLN A 58 48.483 -7.849 -14.950 1.00126.27 C
ANISOU 139 CD GLN A 58 22496 13379 12102 2741 -258 -465 C
ATOM 140 OE1 GLN A 58 49.248 -7.509 -14.045 1.00127.19 O
ANISOU 140 OE1 GLN A 58 22617 13467 12241 2477 -143 -532 O
ATOM 141 NE2 GLN A 58 48.416 -7.203 -16.112 1.00129.66 N
ANISOU 141 NE2 GLN A 58 23489 13434 12340 2815 -301 -414 N
ATOM 142 N LYS A 59 51.145 -10.585 -13.258 1.00132.15 N
ANISOU 142 N LYS A 59 21814 14943 13453 1615 122 -439 N
ATOM 143 CA LYS A 59 52.502 -10.065 -13.450 1.00141.10 C
ANISOU 143 CA LYS A 59 23233 15825 14553 1163 285 -475 C
ATOM 144 C LYS A 59 53.504 -11.099 -13.962 1.00147.43 C
ANISOU 144 C LYS A 59 23703 16785 15530 775 405 -427 C
ATOM 145 O LYS A 59 54.693 -10.774 -14.054 1.00155.41 O
ANISOU 145 O LYS A 59 24860 17647 16542 369 554 -485 O
ATOM 146 CB LYS A 59 53.066 -9.479 -12.169 1.00138.56 C
ANISOU 146 CB LYS A 59 22926 15494 14225 1009 334 -598 C
ATOM 147 CG LYS A 59 53.212 -10.523 -11.092 1.00129.84 C
ANISOU 147 CG LYS A 59 21201 14812 13320 951 319 -615 C
ATOM 148 CD LYS A 59 53.455 -9.931 -9.717 1.00122.84 C
ANISOU 148 CD LYS A 59 20329 13944 12399 913 321 -737 C
ATOM 149 CE LYS A 59 54.915 -9.603 -9.487 1.00116.81 C
ANISOU 149 CE LYS A 59 19654 13064 11665 437 455 -827 C
ATOM 150 NZ LYS A 59 55.078 -8.505 -8.473 1.00115.00 N1+
ANISOU 150 NZ LYS A 59 19711 12673 11311 421 458 -960 N1+
ATOM 151 N VAL A 60 53.079 -12.325 -14.289 1.00142.52 N
ANISOU 151 N VAL A 60 22637 16459 15055 880 348 -340 N
ATOM 152 CA VAL A 60 54.052 -13.324 -14.745 1.00142.24 C
ANISOU 152 CA VAL A 60 22284 16572 15188 529 456 -308 C
ATOM 153 C VAL A 60 54.412 -13.127 -16.225 1.00138.77 C
ANISOU 153 C VAL A 60 22196 15871 14659 374 545 -255 C
ATOM 154 O VAL A 60 55.565 -13.338 -16.614 1.00138.19 O
ANISOU 154 O VAL A 60 22091 15763 14653 -22 699 -287 O
ATOM 155 CB VAL A 60 53.560 -14.765 -14.485 1.00143.02 C
ANISOU 155 CB VAL A 60 21785 17075 15479 661 372 -240 C
ATOM 156 CG1 VAL A 60 52.468 -15.181 -15.482 1.00146.30 C
ANISOU 156 CG1 VAL A 60 22209 17518 15861 964 270 -138 C
ATOM 157 CG2 VAL A 60 54.731 -15.748 -14.546 1.00142.06 C
ANISOU 157 CG2 VAL A 60 21301 17127 15548 292 474 -247 C
ATOM 158 N GLY A 61 53.469 -12.716 -17.071 1.00143.70 N
ANISOU 158 N GLY A 61 23163 16311 15125 675 450 -186 N
ATOM 159 CA GLY A 61 53.879 -12.536 -18.451 1.00146.17 C
ANISOU 159 CA GLY A 61 23841 16365 15332 501 543 -133 C
ATOM 160 C GLY A 61 54.026 -13.849 -19.201 1.00141.09 C
ANISOU 160 C GLY A 61 22801 15958 14847 408 566 -58 C
ATOM 161 O GLY A 61 53.439 -14.868 -18.842 1.00143.72 O
ANISOU 161 O GLY A 61 22644 16625 15339 594 459 -19 O
ATOM 162 N GLU A 62 54.806 -13.824 -20.278 1.00131.92 N
ANISOU 162 N GLU A 62 21875 14614 13633 108 715 -41 N
ATOM 163 CA GLU A 62 54.950 -15.006 -21.123 1.00118.64 C
ANISOU 163 CA GLU A 62 19879 13118 12078 24 742 25 C
ATOM 164 C GLU A 62 56.121 -15.859 -20.648 1.00108.01 C
ANISOU 164 C GLU A 62 18048 12023 10966 -345 878 -46 C
ATOM 165 O GLU A 62 57.211 -15.349 -20.388 1.00105.88 O
ANISOU 165 O GLU A 62 17886 11647 10698 -697 1040 -151 O
ATOM 166 CB GLU A 62 55.149 -14.635 -22.596 1.00118.59 C
ANISOU 166 CB GLU A 62 20364 12806 11887 -96 834 75 C
ATOM 167 CG GLU A 62 55.868 -15.728 -23.394 1.00117.72 C
ANISOU 167 CG GLU A 62 19956 12855 11919 -372 960 92 C
ATOM 168 CD GLU A 62 56.272 -15.309 -24.820 1.00123.40 C
ANISOU 168 CD GLU A 62 21188 13258 12439 -576 1103 122 C
ATOM 169 OE1 GLU A 62 55.478 -14.614 -25.496 1.00128.08 O
ANISOU 169 OE1 GLU A 62 22290 13581 12795 -327 1001 196 O
ATOM 170 OE2 GLU A 62 57.381 -15.694 -25.273 1.00125.12 O1-
ANISOU 170 OE2 GLU A 62 21302 13505 12733 -980 1315 65 O1-
ATOM 171 N LEU A 63 55.898 -17.168 -20.560 1.00100.25 N
ANISOU 171 N LEU A 63 16538 11372 10181 -261 807 -1 N
ATOM 172 CA LEU A 63 56.865 -18.084 -19.973 1.00 94.23 C
ANISOU 172 CA LEU A 63 15276 10878 9650 -523 880 -67 C
ATOM 173 C LEU A 63 57.911 -18.509 -21.001 1.00 92.20 C
ANISOU 173 C LEU A 63 15007 10582 9444 -871 1059 -102 C
ATOM 174 O LEU A 63 57.569 -18.924 -22.113 1.00 92.75 O
ANISOU 174 O LEU A 63 15162 10609 9471 -810 1060 -21 O
ATOM 175 CB LEU A 63 56.143 -19.305 -19.403 1.00 90.97 C
ANISOU 175 CB LEU A 63 14345 10812 9406 -276 723 -2 C
ATOM 176 CG LEU A 63 55.129 -19.011 -18.285 1.00 90.75 C
ANISOU 176 CG LEU A 63 14255 10881 9346 46 569 11 C
ATOM 177 CD1 LEU A 63 54.512 -20.286 -17.779 1.00 88.41 C
ANISOU 177 CD1 LEU A 63 13456 10925 9211 219 452 70 C
ATOM 178 CD2 LEU A 63 55.737 -18.244 -17.114 1.00 91.09 C
ANISOU 178 CD2 LEU A 63 14352 10882 9375 -87 610 -97 C
ATOM 179 N LYS A 64 59.188 -18.391 -20.627 1.00 91.38 N
ANISOU 179 N LYS A 64 14791 10501 9430 -1238 1211 -237 N
ATOM 180 CA LYS A 64 60.308 -18.814 -21.463 1.00 91.59 C
ANISOU 180 CA LYS A 64 14734 10536 9531 -1599 1403 -314 C
ATOM 181 C LYS A 64 61.283 -19.612 -20.605 1.00 90.85 C
ANISOU 181 C LYS A 64 14094 10740 9685 -1784 1418 -439 C
ATOM 182 O LYS A 64 61.486 -19.320 -19.426 1.00 95.62 O
ANISOU 182 O LYS A 64 14569 11423 10338 -1785 1359 -511 O
ATOM 183 CB LYS A 64 61.036 -17.617 -22.135 1.00 94.47 C
ANISOU 183 CB LYS A 64 15628 10561 9707 -1932 1622 -398 C
ATOM 184 CG LYS A 64 60.165 -16.364 -22.275 1.00 98.41 C
ANISOU 184 CG LYS A 64 16738 10720 9934 -1732 1565 -319 C
ATOM 185 CD LYS A 64 60.609 -15.395 -23.373 1.00102.61 C
ANISOU 185 CD LYS A 64 17888 10871 10229 -2003 1767 -339 C
ATOM 186 CE LYS A 64 60.168 -13.951 -23.038 1.00106.09 C
ANISOU 186 CE LYS A 64 18917 10966 10427 -1906 1733 -331 C
ATOM 187 NZ LYS A 64 60.890 -12.928 -23.849 1.00109.53 N
ANISOU 187 NZ LYS A 64 19956 11022 10640 -2281 1972 -389 N
ATOM 188 N ASP A 65 61.896 -20.615 -21.225 1.00 87.49 N
ANISOU 188 N ASP A 65 13365 10472 9407 -1930 1490 -473 N
ATOM 189 CA ASP A 65 62.749 -21.554 -20.507 1.00 84.73 C
ANISOU 189 CA ASP A 65 12473 10421 9301 -2043 1465 -586 C
ATOM 190 C ASP A 65 63.932 -20.862 -19.834 1.00 86.92 C
ANISOU 190 C ASP A 65 12722 10688 9616 -2367 1581 -790 C
ATOM 191 O ASP A 65 64.305 -21.217 -18.714 1.00 88.12 O
ANISOU 191 O ASP A 65 12524 11047 9909 -2347 1476 -869 O
ATOM 192 CB ASP A 65 63.226 -22.628 -21.480 1.00 82.46 C
ANISOU 192 CB ASP A 65 11939 10255 9138 -2149 1544 -603 C
ATOM 193 CG ASP A 65 63.834 -23.812 -20.796 1.00 80.10 C
ANISOU 193 CG ASP A 65 11075 10269 9088 -2147 1455 -683 C
ATOM 194 OD1 ASP A 65 64.202 -23.717 -19.598 1.00 80.77 O
ANISOU 194 OD1 ASP A 65 10958 10476 9254 -2155 1371 -767 O
ATOM 195 OD2 ASP A 65 63.939 -24.869 -21.458 1.00 79.11 O1-
ANISOU 195 OD2 ASP A 65 10720 10267 9073 -2126 1457 -663 O1-
ATOM 196 N ASP A 66 64.547 -19.885 -20.490 1.00 87.78 N
ANISOU 196 N ASP A 66 13200 10558 9593 -2679 1797 -886 N
ATOM 197 CA ASP A 66 65.720 -19.285 -19.866 1.00 89.31 C
ANISOU 197 CA ASP A 66 13326 10769 9839 -3022 1917 -1106 C
ATOM 198 C ASP A 66 65.375 -18.460 -18.633 1.00 87.55 C
ANISOU 198 C ASP A 66 13234 10488 9545 -2908 1796 -1112 C
ATOM 199 O ASP A 66 66.283 -18.064 -17.895 1.00 88.48 O
ANISOU 199 O ASP A 66 13229 10664 9726 -3149 1844 -1298 O
ATOM 200 CB ASP A 66 66.479 -18.430 -20.882 1.00 93.84 C
ANISOU 200 CB ASP A 66 14282 11095 10277 -3430 2206 -1219 C
ATOM 201 CG ASP A 66 67.350 -19.267 -21.790 1.00 96.87 C
ANISOU 201 CG ASP A 66 14384 11627 10796 -3670 2370 -1328 C
ATOM 202 OD1 ASP A 66 67.820 -20.336 -21.330 1.00 96.16 O
ANISOU 202 OD1 ASP A 66 13736 11855 10945 -3622 2275 -1410 O
ATOM 203 OD2 ASP A 66 67.562 -18.874 -22.958 1.00101.90 O1-
ANISOU 203 OD2 ASP A 66 15367 12060 11292 -3897 2588 -1336 O1-
ATOM 204 N ASP A 67 64.097 -18.229 -18.373 1.00 83.86 N
ANISOU 204 N ASP A 67 12983 9926 8954 -2542 1635 -930 N
ATOM 205 CA ASP A 67 63.687 -17.411 -17.255 1.00 82.82 C
ANISOU 205 CA ASP A 67 13008 9725 8736 -2411 1529 -936 C
ATOM 206 C ASP A 67 63.518 -18.207 -15.968 1.00 81.11 C
ANISOU 206 C ASP A 67 12323 9817 8679 -2202 1325 -934 C
ATOM 207 O ASP A 67 63.290 -17.605 -14.911 1.00 82.20 O
ANISOU 207 O ASP A 67 12537 9937 8760 -2113 1239 -962 O
ATOM 208 CB ASP A 67 62.395 -16.685 -17.616 1.00 82.54 C
ANISOU 208 CB ASP A 67 13456 9431 8475 -2112 1463 -768 C
ATOM 209 CG ASP A 67 62.601 -15.660 -18.715 1.00 85.69 C
ANISOU 209 CG ASP A 67 14430 9462 8664 -2328 1653 -779 C
ATOM 210 OD1 ASP A 67 63.686 -15.034 -18.769 1.00 88.41 O
ANISOU 210 OD1 ASP A 67 14906 9697 8990 -2732 1842 -943 O
ATOM 211 OD2 ASP A 67 61.686 -15.491 -19.550 1.00 85.72 O1-
ANISOU 211 OD2 ASP A 67 14766 9288 8516 -2105 1614 -632 O1-
ATOM 212 N PHE A 68 63.650 -19.531 -16.022 1.00 78.08 N
ANISOU 212 N PHE A 68 11485 9702 8481 -2129 1250 -906 N
ATOM 213 CA PHE A 68 63.521 -20.387 -14.849 1.00 74.79 C
ANISOU 213 CA PHE A 68 10649 9565 8202 -1941 1058 -894 C
ATOM 214 C PHE A 68 64.893 -20.849 -14.393 1.00 73.61 C
ANISOU 214 C PHE A 68 10120 9613 8236 -2201 1077 -1094 C
ATOM 215 O PHE A 68 65.697 -21.310 -15.206 1.00 72.89 O
ANISOU 215 O PHE A 68 9873 9572 8250 -2410 1194 -1183 O
ATOM 216 CB PHE A 68 62.643 -21.603 -15.146 1.00 73.37 C
ANISOU 216 CB PHE A 68 10243 9541 8094 -1652 934 -720 C
ATOM 217 CG PHE A 68 61.213 -21.257 -15.418 1.00 74.30 C
ANISOU 217 CG PHE A 68 10649 9529 8053 -1350 872 -544 C
ATOM 218 CD1 PHE A 68 60.375 -20.868 -14.380 1.00 75.39 C
ANISOU 218 CD1 PHE A 68 10849 9686 8109 -1112 747 -494 C
ATOM 219 CD2 PHE A 68 60.715 -21.290 -16.711 1.00 73.73 C
ANISOU 219 CD2 PHE A 68 10787 9319 7907 -1300 936 -446 C
ATOM 220 CE1 PHE A 68 59.057 -20.550 -14.616 1.00 74.69 C
ANISOU 220 CE1 PHE A 68 10988 9505 7885 -818 683 -363 C
ATOM 221 CE2 PHE A 68 59.404 -20.958 -16.964 1.00 73.67 C
ANISOU 221 CE2 PHE A 68 11028 9206 7756 -1002 855 -309 C
ATOM 222 CZ PHE A 68 58.572 -20.591 -15.910 1.00 74.88 C
ANISOU 222 CZ PHE A 68 11205 9400 7846 -755 728 -274 C
ATOM 223 N GLU A 69 65.155 -20.717 -13.096 1.00 74.55 N
ANISOU 223 N GLU A 69 10090 9849 8387 -2178 958 -1178 N
ATOM 224 CA GLU A 69 66.299 -21.342 -12.447 1.00 74.13 C
ANISOU 224 CA GLU A 69 9616 10036 8516 -2324 896 -1357 C
ATOM 225 C GLU A 69 65.790 -22.503 -11.605 1.00 67.05 C
ANISOU 225 C GLU A 69 8402 9370 7705 -2021 666 -1244 C
ATOM 226 O GLU A 69 64.767 -22.385 -10.918 1.00 63.23 O
ANISOU 226 O GLU A 69 8038 8871 7116 -1769 554 -1104 O
ATOM 227 CB GLU A 69 67.090 -20.345 -11.585 1.00 80.23 C
ANISOU 227 CB GLU A 69 10458 10772 9253 -2549 919 -1560 C
ATOM 228 CG GLU A 69 68.569 -20.729 -11.432 1.00 86.83 C
ANISOU 228 CG GLU A 69 10910 11806 10275 -2826 939 -1820 C
ATOM 229 CD GLU A 69 69.481 -19.535 -11.140 1.00 94.74 C
ANISOU 229 CD GLU A 69 12058 12710 11230 -3178 1066 -2058 C
ATOM 230 OE1 GLU A 69 68.951 -18.458 -10.765 1.00 98.63 O
ANISOU 230 OE1 GLU A 69 12939 12992 11544 -3166 1090 -2012 O
ATOM 231 OE2 GLU A 69 70.728 -19.650 -11.334 1.00 97.29 O1-
ANISOU 231 OE2 GLU A 69 12113 13160 11692 -3477 1152 -2304 O1-
ATOM 232 N LYS A 70 66.487 -23.626 -11.700 1.00 64.56 N
ANISOU 232 N LYS A 70 7699 9261 7572 -2047 605 -1310 N
ATOM 233 CA LYS A 70 66.153 -24.799 -10.911 1.00 56.69 C
ANISOU 233 CA LYS A 70 6416 8469 6655 -1792 388 -1217 C
ATOM 234 C LYS A 70 66.529 -24.593 -9.438 1.00 63.10 C
ANISOU 234 C LYS A 70 7127 9392 7457 -1768 230 -1318 C
ATOM 235 O LYS A 70 67.676 -24.275 -9.102 1.00 59.47 O
ANISOU 235 O LYS A 70 6529 8996 7070 -1981 235 -1544 O
ATOM 236 CB LYS A 70 66.873 -26.007 -11.500 1.00 61.29 C
ANISOU 236 CB LYS A 70 6650 9209 7427 -1828 367 -1278 C
ATOM 237 CG LYS A 70 66.422 -27.340 -10.984 1.00 61.45 C
ANISOU 237 CG LYS A 70 6438 9394 7517 -1561 164 -1147 C
ATOM 238 CD LYS A 70 67.246 -28.491 -11.580 1.00 62.94 C
ANISOU 238 CD LYS A 70 6296 9721 7897 -1597 139 -1237 C
ATOM 239 CE LYS A 70 66.862 -28.780 -13.044 1.00 62.01 C
ANISOU 239 CE LYS A 70 6263 9508 7790 -1624 298 -1143 C
ATOM 240 NZ LYS A 70 67.311 -30.112 -13.587 1.00 60.44 N1+
ANISOU 240 NZ LYS A 70 5768 9440 7758 -1572 246 -1169 N1+
ATOM 241 N ILE A 71 65.560 -24.774 -8.554 1.00 60.39 N
ANISOU 241 N ILE A 71 6850 9080 7018 -1515 92 -1164 N
ATOM 242 CA ILE A 71 65.852 -24.771 -7.124 1.00 61.07 C
ANISOU 242 CA ILE A 71 6835 9286 7082 -1460 -79 -1239 C
ATOM 243 C ILE A 71 66.100 -26.201 -6.646 1.00 60.13 C
ANISOU 243 C ILE A 71 6389 9377 7081 -1313 -274 -1208 C
ATOM 244 O ILE A 71 67.210 -26.530 -6.222 1.00 59.42 O
ANISOU 244 O ILE A 71 6055 9419 7103 -1402 -378 -1388 O
ATOM 245 CB ILE A 71 64.725 -24.119 -6.301 1.00 59.95 C
ANISOU 245 CB ILE A 71 6963 9065 6750 -1282 -114 -1113 C
ATOM 246 CG1 ILE A 71 64.623 -22.627 -6.588 1.00 60.71 C
ANISOU 246 CG1 ILE A 71 7406 8939 6720 -1420 45 -1177 C
ATOM 247 CG2 ILE A 71 64.991 -24.319 -4.846 1.00 60.29 C
ANISOU 247 CG2 ILE A 71 6894 9250 6764 -1210 -300 -1172 C
ATOM 248 CD1 ILE A 71 63.354 -22.035 -6.084 1.00 57.60 C
ANISOU 248 CD1 ILE A 71 7288 8452 6146 -1203 34 -1042 C
ATOM 249 N SER A 72 65.087 -27.068 -6.728 1.00 59.55 N
ANISOU 249 N SER A 72 6312 9332 6981 -1089 -329 -994 N
ATOM 250 CA SER A 72 65.226 -28.422 -6.190 1.00 60.23 C
ANISOU 250 CA SER A 72 6155 9583 7146 -941 -520 -944 C
ATOM 251 C SER A 72 64.225 -29.366 -6.844 1.00 62.18 C
ANISOU 251 C SER A 72 6401 9826 7400 -780 -503 -730 C
ATOM 252 O SER A 72 63.301 -28.940 -7.537 1.00 61.79 O
ANISOU 252 O SER A 72 6535 9665 7276 -749 -369 -613 O
ATOM 253 CB SER A 72 65.014 -28.426 -4.683 1.00 61.00 C
ANISOU 253 CB SER A 72 6290 9758 7131 -818 -691 -925 C
ATOM 254 OG SER A 72 63.669 -28.113 -4.390 1.00 60.13 O
ANISOU 254 OG SER A 72 6406 9584 6858 -676 -643 -746 O
ATOM 255 N GLU A 73 64.377 -30.659 -6.565 1.00 65.62 N
ANISOU 255 N GLU A 73 6643 10378 7912 -666 -656 -681 N
ATOM 256 CA GLU A 73 63.506 -31.660 -7.172 1.00 69.85 C
ANISOU 256 CA GLU A 73 7161 10913 8463 -537 -647 -492 C
ATOM 257 C GLU A 73 62.275 -31.977 -6.320 1.00 65.96 C
ANISOU 257 C GLU A 73 6791 10448 7824 -363 -711 -306 C
ATOM 258 O GLU A 73 62.372 -32.219 -5.122 1.00 66.34 O
ANISOU 258 O GLU A 73 6835 10567 7804 -296 -853 -306 O
ATOM 259 CB GLU A 73 64.283 -32.942 -7.427 1.00 79.15 C
ANISOU 259 CB GLU A 73 8094 12180 9799 -510 -765 -536 C
ATOM 260 CG GLU A 73 63.739 -33.674 -8.617 1.00 88.61 C
ANISOU 260 CG GLU A 73 9270 13339 11060 -477 -678 -417 C
ATOM 261 CD GLU A 73 63.985 -35.164 -8.550 1.00 97.70 C
ANISOU 261 CD GLU A 73 10251 14564 12305 -364 -832 -376 C
ATOM 262 OE1 GLU A 73 64.672 -35.618 -7.576 1.00 99.80 O
ANISOU 262 OE1 GLU A 73 10419 14911 12591 -304 -1021 -451 O
ATOM 263 OE2 GLU A 73 63.507 -35.848 -9.503 1.00 99.03 O1-
ANISOU 263 OE2 GLU A 73 10405 14700 12523 -335 -770 -276 O1-
ATOM 264 N LEU A 74 61.115 -32.010 -6.946 1.00 62.38 N
ANISOU 264 N LEU A 74 6441 9945 7316 -294 -605 -156 N
ATOM 265 CA LEU A 74 59.896 -32.289 -6.200 1.00 61.73 C
ANISOU 265 CA LEU A 74 6450 9908 7098 -152 -636 -2 C
ATOM 266 C LEU A 74 59.420 -33.725 -6.343 1.00 60.56 C
ANISOU 266 C LEU A 74 6200 9822 6989 -69 -701 135 C
ATOM 267 O LEU A 74 58.490 -34.124 -5.641 1.00 61.20 O
ANISOU 267 O LEU A 74 6337 9957 6958 20 -726 253 O
ATOM 268 CB LEU A 74 58.769 -31.356 -6.644 1.00 61.94 C
ANISOU 268 CB LEU A 74 6653 9862 7021 -105 -491 58 C
ATOM 269 CG LEU A 74 58.978 -29.927 -6.190 1.00 64.19 C
ANISOU 269 CG LEU A 74 7105 10072 7212 -152 -440 -52 C
ATOM 270 CD1 LEU A 74 57.837 -29.030 -6.633 1.00 47.38 C
ANISOU 270 CD1 LEU A 74 5170 7859 4974 -64 -321 2 C
ATOM 271 CD2 LEU A 74 59.162 -29.913 -4.704 1.00 48.51 C
ANISOU 271 CD2 LEU A 74 5128 8168 5137 -120 -554 -84 C
ATOM 272 N GLY A 75 60.004 -34.500 -7.246 1.00 59.65 N
ANISOU 272 N GLY A 75 5947 9696 7021 -107 -715 116 N
ATOM 273 CA GLY A 75 59.583 -35.864 -7.470 1.00 57.71 C
ANISOU 273 CA GLY A 75 5627 9485 6816 -39 -774 240 C
ATOM 274 C GLY A 75 59.206 -36.100 -8.914 1.00 56.56 C
ANISOU 274 C GLY A 75 5450 9289 6753 -62 -660 283 C
ATOM 275 O GLY A 75 59.050 -35.182 -9.708 1.00 55.41 O
ANISOU 275 O GLY A 75 5374 9076 6601 -111 -531 246 O
ATOM 276 N ALA A 76 59.047 -37.379 -9.227 1.00 59.04 N
ANISOU 276 N ALA A 76 5682 9622 7128 -22 -719 366 N
ATOM 277 CA ALA A 76 58.768 -37.812 -10.585 1.00 57.51 C
ANISOU 277 CA ALA A 76 5446 9386 7019 -41 -635 403 C
ATOM 278 C ALA A 76 57.625 -38.830 -10.572 1.00 59.61 C
ANISOU 278 C ALA A 76 5727 9684 7238 25 -653 564 C
ATOM 279 O ALA A 76 57.342 -39.484 -9.561 1.00 59.72 O
ANISOU 279 O ALA A 76 5764 9744 7183 68 -746 638 O
ATOM 280 CB ALA A 76 60.030 -38.395 -11.242 1.00 52.45 C
ANISOU 280 CB ALA A 76 4657 8728 6543 -93 -677 287 C
ATOM 281 N GLY A 77 56.956 -38.948 -11.706 1.00 59.22 N
ANISOU 281 N GLY A 77 5679 9608 7214 21 -561 614 N
ATOM 282 CA GLY A 77 55.911 -39.938 -11.841 1.00 62.56 C
ANISOU 282 CA GLY A 77 6093 10066 7610 56 -569 743 C
ATOM 283 C GLY A 77 56.202 -40.895 -12.971 1.00 65.19 C
ANISOU 283 C GLY A 77 6349 10353 8065 30 -575 747 C
ATOM 284 O GLY A 77 57.371 -41.182 -13.239 1.00 66.62 O
ANISOU 284 O GLY A 77 6459 10497 8358 4 -622 657 O
ATOM 285 N ASN A 78 55.159 -41.405 -13.626 1.00 67.86 N
ANISOU 285 N ASN A 78 6691 10707 8388 39 -530 835 N
ATOM 286 CA ASN A 78 55.317 -42.207 -14.840 1.00 72.61 C
ANISOU 286 CA ASN A 78 7238 11258 9092 14 -520 835 C
ATOM 287 C ASN A 78 55.195 -41.251 -16.023 1.00 71.51 C
ANISOU 287 C ASN A 78 7138 11076 8955 1 -409 782 C
ATOM 288 O ASN A 78 54.118 -41.063 -16.598 1.00 71.69 O
ANISOU 288 O ASN A 78 7199 11119 8920 32 -358 834 O
ATOM 289 CB ASN A 78 54.272 -43.331 -14.922 1.00 79.34 C
ANISOU 289 CB ASN A 78 8082 12144 9920 13 -540 949 C
ATOM 290 CG ASN A 78 54.406 -44.355 -13.789 1.00 88.85 C
ANISOU 290 CG ASN A 78 9306 13355 11098 10 -647 1012 C
ATOM 291 OD1 ASN A 78 55.497 -44.889 -13.523 1.00 96.34 O
ANISOU 291 OD1 ASN A 78 10238 14249 12117 26 -747 969 O
ATOM 292 ND2 ASN A 78 53.297 -44.620 -13.106 1.00 89.78 N
ANISOU 292 ND2 ASN A 78 9466 13541 11105 -7 -628 1105 N
ATOM 293 N GLY A 79 56.316 -40.614 -16.371 1.00 69.96 N
ANISOU 293 N GLY A 79 6943 10823 8818 -48 -372 667 N
ATOM 294 CA GLY A 79 56.397 -39.760 -17.538 1.00 70.80 C
ANISOU 294 CA GLY A 79 7129 10857 8915 -88 -258 611 C
ATOM 295 C GLY A 79 56.730 -38.316 -17.227 1.00 73.10 C
ANISOU 295 C GLY A 79 7529 11107 9137 -116 -193 538 C
ATOM 296 O GLY A 79 57.358 -37.642 -18.053 1.00 78.75 O
ANISOU 296 O GLY A 79 8316 11740 9865 -199 -98 452 O
ATOM 297 N GLY A 80 56.303 -37.819 -16.067 1.00 68.29 N
ANISOU 297 N GLY A 80 6956 10548 8443 -62 -233 567 N
ATOM 298 CA GLY A 80 56.587 -36.434 -15.744 1.00 65.26 C
ANISOU 298 CA GLY A 80 6698 10112 7986 -87 -175 494 C
ATOM 299 C GLY A 80 57.700 -36.269 -14.726 1.00 62.12 C
ANISOU 299 C GLY A 80 6233 9740 7629 -150 -226 399 C
ATOM 300 O GLY A 80 57.992 -37.194 -13.964 1.00 62.11 O
ANISOU 300 O GLY A 80 6109 9813 7679 -125 -335 416 O
ATOM 301 N VAL A 81 58.353 -35.113 -14.701 1.00 59.29 N
ANISOU 301 N VAL A 81 5970 9315 7245 -233 -156 291 N
ATOM 302 CA VAL A 81 59.259 -34.789 -13.603 1.00 56.90 C
ANISOU 302 CA VAL A 81 5612 9050 6958 -284 -215 189 C
ATOM 303 C VAL A 81 58.906 -33.403 -13.098 1.00 56.72 C
ANISOU 303 C VAL A 81 5779 8971 6802 -281 -161 167 C
ATOM 304 O VAL A 81 58.547 -32.534 -13.894 1.00 57.66 O
ANISOU 304 O VAL A 81 6074 8980 6854 -300 -52 166 O
ATOM 305 CB VAL A 81 60.739 -34.867 -14.014 1.00 55.92 C
ANISOU 305 CB VAL A 81 5363 8917 6966 -430 -190 23 C
ATOM 306 CG1 VAL A 81 61.592 -34.624 -12.796 1.00 58.21 C
ANISOU 306 CG1 VAL A 81 5572 9272 7273 -461 -286 -89 C
ATOM 307 CG2 VAL A 81 61.056 -36.227 -14.588 1.00 55.19 C
ANISOU 307 CG2 VAL A 81 5096 8870 7004 -409 -243 34 C
ATOM 308 N VAL A 82 58.938 -33.194 -11.780 1.00 54.86 N
ANISOU 308 N VAL A 82 5537 8797 6511 -242 -244 154 N
ATOM 309 CA VAL A 82 58.519 -31.907 -11.242 1.00 54.04 C
ANISOU 309 CA VAL A 82 5623 8637 6271 -220 -198 132 C
ATOM 310 C VAL A 82 59.677 -31.282 -10.498 1.00 54.91 C
ANISOU 310 C VAL A 82 5722 8742 6398 -339 -222 -19 C
ATOM 311 O VAL A 82 60.371 -31.960 -9.733 1.00 56.90 O
ANISOU 311 O VAL A 82 5813 9092 6716 -350 -340 -64 O
ATOM 312 CB VAL A 82 57.285 -31.994 -10.338 1.00 43.84 C
ANISOU 312 CB VAL A 82 4373 7424 4861 -60 -248 244 C
ATOM 313 CG1 VAL A 82 56.807 -30.601 -10.115 1.00 44.58 C
ANISOU 313 CG1 VAL A 82 4681 7436 4822 -19 -181 208 C
ATOM 314 CG2 VAL A 82 56.201 -32.832 -10.963 1.00 42.80 C
ANISOU 314 CG2 VAL A 82 4189 7340 4734 39 -242 374 C
ATOM 315 N PHE A 83 59.896 -29.998 -10.747 1.00 54.75 N
ANISOU 315 N PHE A 83 5888 8601 6315 -428 -118 -105 N
ATOM 316 CA PHE A 83 60.948 -29.235 -10.098 1.00 54.72 C
ANISOU 316 CA PHE A 83 5898 8580 6315 -570 -122 -268 C
ATOM 317 C PHE A 83 60.369 -28.006 -9.415 1.00 54.36 C
ANISOU 317 C PHE A 83 6094 8455 6108 -522 -93 -272 C
ATOM 318 O PHE A 83 59.474 -27.355 -9.940 1.00 55.38 O
ANISOU 318 O PHE A 83 6433 8473 6135 -443 -13 -203 O
ATOM 319 CB PHE A 83 61.992 -28.812 -11.095 1.00 55.38 C
ANISOU 319 CB PHE A 83 5986 8576 6481 -786 2 -408 C
ATOM 320 CG PHE A 83 62.778 -29.941 -11.642 1.00 58.31 C
ANISOU 320 CG PHE A 83 6095 9040 7021 -844 -27 -456 C
ATOM 321 CD1 PHE A 83 63.916 -30.402 -10.976 1.00 61.31 C
ANISOU 321 CD1 PHE A 83 6237 9544 7516 -911 -133 -603 C
ATOM 322 CD2 PHE A 83 62.387 -30.558 -12.830 1.00 59.00 C
ANISOU 322 CD2 PHE A 83 6172 9095 7152 -817 39 -368 C
ATOM 323 CE1 PHE A 83 64.654 -31.457 -11.495 1.00 63.75 C
ANISOU 323 CE1 PHE A 83 6297 9941 7986 -937 -170 -666 C
ATOM 324 CE2 PHE A 83 63.112 -31.617 -13.357 1.00 61.11 C
ANISOU 324 CE2 PHE A 83 6202 9443 7573 -860 15 -423 C
ATOM 325 CZ PHE A 83 64.245 -32.077 -12.703 1.00 64.05 C
ANISOU 325 CZ PHE A 83 6334 9937 8066 -913 -88 -573 C
ATOM 326 N LYS A 84 60.988 -27.616 -8.302 1.00 52.73 N
ANISOU 326 N LYS A 84 5867 8290 5876 -576 -163 -379 N
ATOM 327 CA LYS A 84 60.656 -26.368 -7.619 1.00 54.33 C
ANISOU 327 CA LYS A 84 6306 8405 5931 -561 -132 -420 C
ATOM 328 C LYS A 84 61.638 -25.415 -8.289 1.00 56.78 C
ANISOU 328 C LYS A 84 6732 8572 6268 -797 -10 -577 C
ATOM 329 O LYS A 84 62.826 -25.683 -8.330 1.00 57.22 O
ANISOU 329 O LYS A 84 6609 8687 6446 -972 -23 -715 O
ATOM 330 CB LYS A 84 60.884 -26.436 -6.120 1.00 54.64 C
ANISOU 330 CB LYS A 84 6280 8559 5923 -522 -266 -467 C
ATOM 331 CG LYS A 84 61.132 -25.070 -5.514 1.00 54.87 C
ANISOU 331 CG LYS A 84 6523 8484 5840 -601 -227 -590 C
ATOM 332 CD LYS A 84 60.232 -24.783 -4.333 1.00 55.05 C
ANISOU 332 CD LYS A 84 6660 8551 5706 -428 -288 -532 C
ATOM 333 CE LYS A 84 60.889 -25.120 -3.013 1.00 58.64 C
ANISOU 333 CE LYS A 84 6992 9139 6151 -450 -437 -609 C
ATOM 334 NZ LYS A 84 60.250 -24.374 -1.897 1.00 58.69 N1+
ANISOU 334 NZ LYS A 84 7184 9136 5978 -348 -454 -615 N1+
ATOM 335 N VAL A 85 61.126 -24.318 -8.845 1.00 57.51 N
ANISOU 335 N VAL A 85 7132 8474 6244 -802 110 -564 N
ATOM 336 CA VAL A 85 61.856 -23.384 -9.699 1.00 60.62 C
ANISOU 336 CA VAL A 85 7719 8685 6629 -1036 263 -681 C
ATOM 337 C VAL A 85 61.518 -21.953 -9.303 1.00 62.20 C
ANISOU 337 C VAL A 85 8277 8699 6657 -1035 315 -723 C
ATOM 338 O VAL A 85 60.483 -21.673 -8.692 1.00 55.13 O
ANISOU 338 O VAL A 85 7503 7799 5645 -809 254 -637 O
ATOM 339 CB VAL A 85 61.553 -23.574 -11.210 1.00 53.38 C
ANISOU 339 CB VAL A 85 6896 7660 5726 -1049 377 -599 C
ATOM 340 CG1 VAL A 85 61.799 -24.986 -11.624 1.00 51.98 C
ANISOU 340 CG1 VAL A 85 6389 7652 5709 -1030 325 -554 C
ATOM 341 CG2 VAL A 85 60.129 -23.185 -11.504 1.00 52.80 C
ANISOU 341 CG2 VAL A 85 7072 7481 5508 -802 373 -446 C
ATOM 342 N SER A 86 62.414 -21.043 -9.678 1.00 64.02 N
ANISOU 342 N SER A 86 8680 8774 6871 -1302 440 -871 N
ATOM 343 CA SER A 86 62.206 -19.611 -9.526 1.00 66.90 C
ANISOU 343 CA SER A 86 9448 8906 7066 -1344 515 -922 C
ATOM 344 C SER A 86 62.006 -18.986 -10.898 1.00 69.01 C
ANISOU 344 C SER A 86 10053 8920 7248 -1419 672 -881 C
ATOM 345 O SER A 86 62.807 -19.207 -11.813 1.00 68.73 O
ANISOU 345 O SER A 86 9964 8858 7294 -1655 789 -942 O
ATOM 346 CB SER A 86 63.393 -18.956 -8.819 1.00 69.66 C
ANISOU 346 CB SER A 86 9787 9246 7433 -1622 541 -1135 C
ATOM 347 OG SER A 86 63.234 -17.542 -8.730 1.00 71.76 O
ANISOU 347 OG SER A 86 10483 9255 7528 -1688 626 -1191 O
ATOM 348 N HIS A 87 60.938 -18.214 -11.042 1.00 71.29 N
ANISOU 348 N HIS A 87 10698 9025 7366 -1209 669 -787 N
ATOM 349 CA HIS A 87 60.739 -17.434 -12.250 1.00 73.80 C
ANISOU 349 CA HIS A 87 11427 9055 7557 -1265 798 -755 C
ATOM 350 C HIS A 87 61.383 -16.065 -12.042 1.00 75.33 C
ANISOU 350 C HIS A 87 11995 8999 7627 -1505 908 -898 C
ATOM 351 O HIS A 87 60.880 -15.247 -11.266 1.00 74.24 O
ANISOU 351 O HIS A 87 12083 8761 7363 -1365 851 -912 O
ATOM 352 CB HIS A 87 59.261 -17.310 -12.602 1.00 75.52 C
ANISOU 352 CB HIS A 87 11849 9194 7650 -893 720 -593 C
ATOM 353 CG HIS A 87 59.041 -16.641 -13.921 1.00 80.19 C
ANISOU 353 CG HIS A 87 12870 9494 8106 -920 822 -547 C
ATOM 354 ND1 HIS A 87 58.632 -15.329 -14.034 1.00 82.35 N
ANISOU 354 ND1 HIS A 87 13657 9462 8172 -850 848 -560 N
ATOM 355 CD2 HIS A 87 59.255 -17.080 -15.184 1.00 79.07 C
ANISOU 355 CD2 HIS A 87 12751 9301 7991 -1027 907 -498 C
ATOM 356 CE1 HIS A 87 58.566 -15.001 -15.312 1.00 82.73 C
ANISOU 356 CE1 HIS A 87 14042 9277 8115 -901 935 -509 C
ATOM 357 NE2 HIS A 87 58.935 -16.047 -16.031 1.00 81.02 N
ANISOU 357 NE2 HIS A 87 13532 9216 8037 -1013 977 -471 N
ATOM 358 N LYS A 88 62.488 -15.815 -12.754 1.00 77.94 N
ANISOU 358 N LYS A 88 12400 9226 7989 -1878 1077 -1014 N
ATOM 359 CA LYS A 88 63.282 -14.617 -12.499 1.00 83.15 C
ANISOU 359 CA LYS A 88 13362 9677 8554 -2183 1199 -1181 C
ATOM 360 C LYS A 88 62.537 -13.321 -12.796 1.00 85.93 C
ANISOU 360 C LYS A 88 14331 9661 8657 -2074 1239 -1125 C
ATOM 361 O LYS A 88 62.490 -12.454 -11.906 1.00 87.49 O
ANISOU 361 O LYS A 88 14728 9756 8759 -2062 1205 -1201 O
ATOM 362 CB LYS A 88 64.608 -14.705 -13.263 1.00 86.11 C
ANISOU 362 CB LYS A 88 13652 10045 9021 -2627 1394 -1331 C
ATOM 363 CG LYS A 88 65.437 -15.954 -12.942 1.00 85.63 C
ANISOU 363 CG LYS A 88 12975 10347 9213 -2722 1340 -1421 C
ATOM 364 CD LYS A 88 66.633 -16.058 -13.859 1.00 87.29 C
ANISOU 364 CD LYS A 88 13100 10556 9510 -3130 1549 -1576 C
ATOM 365 CE LYS A 88 67.335 -17.406 -13.782 1.00 85.57 C
ANISOU 365 CE LYS A 88 12284 10687 9542 -3160 1486 -1650 C
ATOM 366 NZ LYS A 88 68.370 -17.524 -14.891 1.00 86.50 N1+
ANISOU 366 NZ LYS A 88 12338 10795 9732 -3533 1716 -1796 N1+
ATOM 367 N PRO A 89 61.932 -13.116 -13.973 1.00 86.40 N
ANISOU 367 N PRO A 89 14729 9504 8593 -1974 1293 -1000 N
ATOM 368 CA PRO A 89 61.323 -11.801 -14.259 1.00 89.42 C
ANISOU 368 CA PRO A 89 15753 9501 8721 -1875 1320 -966 C
ATOM 369 C PRO A 89 60.253 -11.374 -13.262 1.00 91.11 C
ANISOU 369 C PRO A 89 16058 9714 8847 -1480 1141 -921 C
ATOM 370 O PRO A 89 60.124 -10.174 -12.974 1.00 95.05 O
ANISOU 370 O PRO A 89 17016 9932 9168 -1476 1160 -976 O
ATOM 371 CB PRO A 89 60.737 -11.991 -15.661 1.00 89.65 C
ANISOU 371 CB PRO A 89 16020 9380 8661 -1753 1351 -819 C
ATOM 372 CG PRO A 89 61.541 -13.107 -16.255 1.00 88.80 C
ANISOU 372 CG PRO A 89 15490 9503 8747 -1995 1444 -841 C
ATOM 373 CD PRO A 89 61.812 -14.032 -15.117 1.00 85.93 C
ANISOU 373 CD PRO A 89 14521 9523 8607 -1950 1328 -895 C
ATOM 374 N SER A 90 59.491 -12.321 -12.717 1.00 87.68 N
ANISOU 374 N SER A 90 15206 9584 8526 -1158 978 -833 N
ATOM 375 CA SER A 90 58.478 -12.034 -11.711 1.00 84.82 C
ANISOU 375 CA SER A 90 14858 9276 8095 -792 824 -809 C
ATOM 376 C SER A 90 58.972 -12.252 -10.294 1.00 83.67 C
ANISOU 376 C SER A 90 14379 9362 8049 -876 771 -916 C
ATOM 377 O SER A 90 58.491 -11.584 -9.374 1.00 83.87 O
ANISOU 377 O SER A 90 14555 9340 7972 -703 701 -959 O
ATOM 378 CB SER A 90 57.250 -12.913 -11.937 1.00 82.11 C
ANISOU 378 CB SER A 90 14274 9130 7794 -394 687 -658 C
ATOM 379 OG SER A 90 57.611 -14.272 -11.773 1.00 79.37 O
ANISOU 379 OG SER A 90 13377 9120 7658 -474 663 -628 O
ATOM 380 N GLY A 91 59.922 -13.161 -10.092 1.00 83.63 N
ANISOU 380 N GLY A 91 13939 9604 8234 -1122 794 -970 N
ATOM 381 CA GLY A 91 60.399 -13.467 -8.758 1.00 85.53 C
ANISOU 381 CA GLY A 91 13855 10078 8565 -1180 716 -1069 C
ATOM 382 C GLY A 91 59.617 -14.551 -8.052 1.00 84.05 C
ANISOU 382 C GLY A 91 13270 10204 8463 -878 562 -965 C
ATOM 383 O GLY A 91 59.995 -14.952 -6.942 1.00 83.38 O
ANISOU 383 O GLY A 91 12906 10328 8446 -911 481 -1030 O
ATOM 384 N LEU A 92 58.557 -15.051 -8.676 1.00 82.58 N
ANISOU 384 N LEU A 92 13056 10054 8265 -598 519 -812 N
ATOM 385 CA LEU A 92 57.726 -16.077 -8.081 1.00 78.24 C
ANISOU 385 CA LEU A 92 12154 9791 7782 -330 396 -713 C
ATOM 386 C LEU A 92 58.491 -17.384 -7.974 1.00 76.39 C
ANISOU 386 C LEU A 92 11464 9817 7743 -489 367 -705 C
ATOM 387 O LEU A 92 59.419 -17.655 -8.735 1.00 76.45 O
ANISOU 387 O LEU A 92 11402 9795 7849 -741 444 -745 O
ATOM 388 CB LEU A 92 56.467 -16.278 -8.919 1.00 77.17 C
ANISOU 388 CB LEU A 92 12097 9628 7596 -28 367 -574 C
ATOM 389 CG LEU A 92 55.557 -15.051 -9.028 1.00 81.38 C
ANISOU 389 CG LEU A 92 13071 9918 7932 213 358 -582 C
ATOM 390 CD1 LEU A 92 54.128 -15.496 -9.270 1.00 82.95 C
ANISOU 390 CD1 LEU A 92 13172 10239 8108 592 268 -476 C
ATOM 391 CD2 LEU A 92 55.645 -14.167 -7.764 1.00 82.45 C
ANISOU 391 CD2 LEU A 92 13355 10006 7968 226 338 -699 C
ATOM 392 N VAL A 93 58.115 -18.180 -6.988 1.00 74.68 N
ANISOU 392 N VAL A 93 10953 9852 7572 -343 256 -666 N
ATOM 393 CA VAL A 93 58.539 -19.571 -6.897 1.00 67.69 C
ANISOU 393 CA VAL A 93 9655 9213 6853 -401 195 -622 C
ATOM 394 C VAL A 93 57.373 -20.441 -7.346 1.00 61.83 C
ANISOU 394 C VAL A 93 8777 8586 6128 -151 156 -460 C
ATOM 395 O VAL A 93 56.254 -20.302 -6.840 1.00 61.29 O
ANISOU 395 O VAL A 93 8755 8569 5962 96 114 -406 O
ATOM 396 CB VAL A 93 58.992 -19.925 -5.466 1.00 64.53 C
ANISOU 396 CB VAL A 93 9045 9000 6474 -431 90 -690 C
ATOM 397 CG1 VAL A 93 59.061 -21.427 -5.284 1.00 60.95 C
ANISOU 397 CG1 VAL A 93 8216 8791 6152 -392 -3 -607 C
ATOM 398 CG2 VAL A 93 60.353 -19.300 -5.172 1.00 64.61 C
ANISOU 398 CG2 VAL A 93 9099 8938 6513 -725 117 -873 C
ATOM 399 N MET A 94 57.611 -21.324 -8.304 1.00 59.68 N
ANISOU 399 N MET A 94 8335 8363 5979 -218 176 -397 N
ATOM 400 CA MET A 94 56.537 -22.212 -8.731 1.00 60.71 C
ANISOU 400 CA MET A 94 8320 8613 6133 -5 135 -253 C
ATOM 401 C MET A 94 57.083 -23.631 -8.900 1.00 60.16 C
ANISOU 401 C MET A 94 7904 8722 6232 -101 92 -209 C
ATOM 402 O MET A 94 58.256 -23.916 -8.627 1.00 51.31 O
ANISOU 402 O MET A 94 6643 7645 5208 -300 80 -296 O
ATOM 403 CB MET A 94 55.820 -21.658 -9.982 1.00 62.58 C
ANISOU 403 CB MET A 94 8814 8668 6295 106 195 -199 C
ATOM 404 CG MET A 94 56.704 -21.122 -11.100 1.00 66.61 C
ANISOU 404 CG MET A 94 9537 8960 6813 -119 304 -251 C
ATOM 405 SD MET A 94 55.885 -20.183 -12.440 1.00 70.62 S
ANISOU 405 SD MET A 94 10479 9189 7165 24 359 -198 S
ATOM 406 CE MET A 94 55.886 -18.507 -11.835 1.00 74.69 C
ANISOU 406 CE MET A 94 11432 9454 7494 40 389 -300 C
ATOM 407 N ALA A 95 56.181 -24.541 -9.241 1.00 49.76 N
ANISOU 407 N ALA A 95 6439 7522 4946 58 56 -86 N
ATOM 408 CA ALA A 95 56.489 -25.935 -9.524 1.00 54.63 C
ANISOU 408 CA ALA A 95 6765 8284 5706 4 13 -25 C
ATOM 409 C ALA A 95 56.314 -26.193 -11.020 1.00 54.07 C
ANISOU 409 C ALA A 95 6731 8130 5684 -5 74 30 C
ATOM 410 O ALA A 95 55.276 -25.863 -11.600 1.00 55.83 O
ANISOU 410 O ALA A 95 7093 8296 5824 157 90 92 O
ATOM 411 CB ALA A 95 55.576 -26.861 -8.723 1.00 47.52 C
ANISOU 411 CB ALA A 95 5681 7581 4795 166 -70 72 C
ATOM 412 N ARG A 96 57.315 -26.782 -11.643 1.00 51.70 N
ANISOU 412 N ARG A 96 6303 7830 5511 -183 102 -6 N
ATOM 413 CA ARG A 96 57.337 -26.970 -13.085 1.00 51.21 C
ANISOU 413 CA ARG A 96 6297 7675 5486 -231 176 26 C
ATOM 414 C ARG A 96 57.345 -28.466 -13.379 1.00 48.94 C
ANISOU 414 C ARG A 96 5721 7540 5334 -216 119 96 C
ATOM 415 O ARG A 96 58.338 -29.153 -13.110 1.00 47.94 O
ANISOU 415 O ARG A 96 5390 7497 5330 -341 90 35 O
ATOM 416 CB ARG A 96 58.555 -26.271 -13.683 1.00 54.45 C
ANISOU 416 CB ARG A 96 6838 7934 5917 -481 294 -102 C
ATOM 417 CG ARG A 96 58.605 -26.220 -15.185 1.00 57.46 C
ANISOU 417 CG ARG A 96 7361 8181 6292 -554 399 -82 C
ATOM 418 CD ARG A 96 59.912 -25.578 -15.662 1.00 62.02 C
ANISOU 418 CD ARG A 96 8045 8631 6889 -851 542 -231 C
ATOM 419 NE ARG A 96 60.034 -25.642 -17.117 1.00 63.75 N
ANISOU 419 NE ARG A 96 8396 8731 7096 -946 659 -214 N
ATOM 420 CZ ARG A 96 61.121 -25.307 -17.805 1.00 65.65 C
ANISOU 420 CZ ARG A 96 8708 8877 7361 -1226 815 -338 C
ATOM 421 NH1 ARG A 96 62.211 -24.869 -17.198 1.00 68.97 N1+
ANISOU 421 NH1 ARG A 96 9059 9314 7832 -1448 872 -501 N1+
ATOM 422 NH2 ARG A 96 61.116 -25.403 -19.116 1.00 65.78 N
ANISOU 422 NH2 ARG A 96 8866 8786 7343 -1295 922 -309 N
ATOM 423 N LYS A 97 56.235 -28.976 -13.901 1.00 47.88 N
ANISOU 423 N LYS A 97 5569 7446 5176 -56 93 211 N
ATOM 424 CA LYS A 97 56.211 -30.329 -14.426 1.00 48.11 C
ANISOU 424 CA LYS A 97 5379 7578 5322 -59 57 276 C
ATOM 425 C LYS A 97 56.729 -30.331 -15.861 1.00 52.51 C
ANISOU 425 C LYS A 97 6012 8016 5922 -175 149 249 C
ATOM 426 O LYS A 97 56.452 -29.414 -16.638 1.00 57.72 O
ANISOU 426 O LYS A 97 6928 8522 6480 -166 222 244 O
ATOM 427 CB LYS A 97 54.802 -30.900 -14.369 1.00 47.78 C
ANISOU 427 CB LYS A 97 5274 7642 5238 134 -3 393 C
ATOM 428 CG LYS A 97 54.708 -32.245 -15.020 1.00 48.28 C
ANISOU 428 CG LYS A 97 5152 7784 5409 121 -33 460 C
ATOM 429 CD LYS A 97 53.318 -32.857 -14.923 1.00 47.20 C
ANISOU 429 CD LYS A 97 4931 7769 5236 277 -85 558 C
ATOM 430 CE LYS A 97 53.168 -33.685 -13.659 1.00 46.93 C
ANISOU 430 CE LYS A 97 4726 7886 5220 285 -152 598 C
ATOM 431 NZ LYS A 97 52.174 -34.807 -13.806 1.00 45.62 N1+
ANISOU 431 NZ LYS A 97 4418 7843 5074 342 -186 688 N1+
ATOM 432 N LEU A 98 57.526 -31.336 -16.189 1.00 50.69 N
ANISOU 432 N LEU A 98 5578 7849 5831 -283 144 223 N
ATOM 433 CA LEU A 98 58.126 -31.482 -17.504 1.00 50.38 C
ANISOU 433 CA LEU A 98 5576 7723 5844 -412 243 180 C
ATOM 434 C LEU A 98 57.795 -32.872 -18.025 1.00 50.01 C
ANISOU 434 C LEU A 98 5337 7772 5892 -350 186 258 C
ATOM 435 O LEU A 98 58.177 -33.877 -17.409 1.00 48.88 O
ANISOU 435 O LEU A 98 4963 7751 5860 -348 101 255 O
ATOM 436 CB LEU A 98 59.641 -31.261 -17.453 1.00 50.28 C
ANISOU 436 CB LEU A 98 5493 7692 5921 -636 318 18 C
ATOM 437 CG LEU A 98 60.099 -29.813 -17.266 1.00 52.53 C
ANISOU 437 CG LEU A 98 6012 7841 6107 -764 417 -82 C
ATOM 438 CD1 LEU A 98 60.187 -29.431 -15.806 1.00 53.42 C
ANISOU 438 CD1 LEU A 98 6074 8023 6200 -725 328 -118 C
ATOM 439 CD2 LEU A 98 61.409 -29.528 -17.963 1.00 52.27 C
ANISOU 439 CD2 LEU A 98 5980 7744 6136 -1031 565 -242 C
ATOM 440 N ILE A 99 57.066 -32.924 -19.142 1.00 50.87 N
ANISOU 440 N ILE A 99 5565 7816 5946 -290 219 326 N
ATOM 441 CA ILE A 99 56.662 -34.176 -19.774 1.00 51.27 C
ANISOU 441 CA ILE A 99 5469 7940 6072 -239 172 397 C
ATOM 442 C ILE A 99 57.401 -34.334 -21.092 1.00 52.17 C
ANISOU 442 C ILE A 99 5631 7964 6227 -376 279 336 C
ATOM 443 O ILE A 99 57.300 -33.468 -21.969 1.00 54.53 O
ANISOU 443 O ILE A 99 6181 8121 6416 -412 372 324 O
ATOM 444 CB ILE A 99 55.147 -34.246 -20.013 1.00 51.56 C
ANISOU 444 CB ILE A 99 5569 8005 6015 -53 109 512 C
ATOM 445 CG1 ILE A 99 54.392 -34.162 -18.686 1.00 54.92 C
ANISOU 445 CG1 ILE A 99 5923 8544 6400 69 25 557 C
ATOM 446 CG2 ILE A 99 54.797 -35.561 -20.665 1.00 49.54 C
ANISOU 446 CG2 ILE A 99 5161 7821 5840 -31 65 570 C
ATOM 447 CD1 ILE A 99 53.808 -32.819 -18.396 1.00 55.24 C
ANISOU 447 CD1 ILE A 99 6176 8515 6297 169 41 545 C
ATOM 448 N HIS A 100 58.135 -35.449 -21.230 1.00 52.48 N
ANISOU 448 N HIS A 100 5450 8079 6413 -444 264 293 N
ATOM 449 CA HIS A 100 58.859 -35.793 -22.453 1.00 56.68 C
ANISOU 449 CA HIS A 100 5981 8555 7000 -571 370 220 C
ATOM 450 C HIS A 100 58.085 -36.857 -23.235 1.00 57.60 C
ANISOU 450 C HIS A 100 6050 8700 7135 -476 314 315 C
ATOM 451 O HIS A 100 58.077 -38.033 -22.849 1.00 57.47 O
ANISOU 451 O HIS A 100 5823 8784 7227 -424 217 342 O
ATOM 452 CB HIS A 100 60.270 -36.283 -22.146 1.00 57.36 C
ANISOU 452 CB HIS A 100 5844 8709 7243 -703 393 72 C
ATOM 453 CG HIS A 100 61.102 -36.484 -23.372 1.00 59.69 C
ANISOU 453 CG HIS A 100 6135 8956 7588 -854 534 -39 C
ATOM 454 ND1 HIS A 100 60.953 -37.576 -24.203 1.00 59.81 N
ANISOU 454 ND1 HIS A 100 6068 8993 7665 -815 519 -11 N
ATOM 455 CD2 HIS A 100 62.072 -35.718 -23.925 1.00 62.03 C
ANISOU 455 CD2 HIS A 100 6513 9182 7871 -1060 709 -186 C
ATOM 456 CE1 HIS A 100 61.806 -37.479 -25.208 1.00 61.43 C
ANISOU 456 CE1 HIS A 100 6297 9151 7894 -978 677 -137 C
ATOM 457 NE2 HIS A 100 62.498 -36.363 -25.062 1.00 62.00 N
ANISOU 457 NE2 HIS A 100 6466 9171 7921 -1138 802 -247 N
ATOM 458 N LEU A 101 57.473 -36.454 -24.353 1.00 58.43 N
ANISOU 458 N LEU A 101 6370 8705 7127 -457 371 358 N
ATOM 459 CA LEU A 101 56.684 -37.358 -25.183 1.00 58.01 C
ANISOU 459 CA LEU A 101 6294 8674 7074 -372 317 436 C
ATOM 460 C LEU A 101 57.269 -37.435 -26.586 1.00 56.14 C
ANISOU 460 C LEU A 101 6168 8339 6823 -493 441 372 C
ATOM 461 O LEU A 101 57.817 -36.462 -27.089 1.00 59.18 O
ANISOU 461 O LEU A 101 6759 8604 7123 -612 574 305 O
ATOM 462 CB LEU A 101 55.232 -36.912 -25.251 1.00 59.38 C
ANISOU 462 CB LEU A 101 6608 8841 7112 -201 236 544 C
ATOM 463 CG LEU A 101 54.411 -36.985 -23.960 1.00 61.83 C
ANISOU 463 CG LEU A 101 6793 9274 7424 -69 120 609 C
ATOM 464 CD1 LEU A 101 53.020 -36.383 -24.202 1.00 62.74 C
ANISOU 464 CD1 LEU A 101 7051 9387 7400 104 58 674 C
ATOM 465 CD2 LEU A 101 54.305 -38.407 -23.405 1.00 62.32 C
ANISOU 465 CD2 LEU A 101 6593 9472 7615 -59 33 649 C
ATOM 466 N GLU A 102 57.186 -38.597 -27.196 1.00 54.96 N
ANISOU 466 N GLU A 102 5898 8235 6751 -480 409 385 N
ATOM 467 CA GLU A 102 57.577 -38.782 -28.594 1.00 57.68 C
ANISOU 467 CA GLU A 102 6354 8495 7066 -577 520 331 C
ATOM 468 C GLU A 102 56.278 -38.906 -29.380 1.00 51.76 C
ANISOU 468 C GLU A 102 5754 7715 6197 -444 440 440 C
ATOM 469 O GLU A 102 55.615 -39.953 -29.377 1.00 48.01 O
ANISOU 469 O GLU A 102 5131 7327 5783 -354 327 499 O
ATOM 470 CB GLU A 102 58.501 -39.986 -28.764 1.00 64.24 C
ANISOU 470 CB GLU A 102 6946 9394 8069 -651 542 240 C
ATOM 471 CG GLU A 102 59.871 -39.758 -28.110 1.00 70.51 C
ANISOU 471 CG GLU A 102 7588 10226 8976 -780 621 93 C
ATOM 472 CD GLU A 102 60.897 -40.848 -28.426 1.00 74.60 C
ANISOU 472 CD GLU A 102 7878 10807 9659 -841 652 -37 C
ATOM 473 OE1 GLU A 102 60.486 -41.945 -28.916 1.00 73.08 O
ANISOU 473 OE1 GLU A 102 7626 10632 9510 -762 581 10 O
ATOM 474 OE2 GLU A 102 62.124 -40.573 -28.224 1.00 76.58 O1-
ANISOU 474 OE2 GLU A 102 8012 11090 9994 -971 751 -204 O1-
ATOM 475 N ILE A 103 55.885 -37.799 -30.002 1.00 50.07 N
ANISOU 475 N ILE A 103 5845 7374 5804 -428 487 461 N
ATOM 476 CA ILE A 103 54.569 -37.650 -30.596 1.00 49.93 C
ANISOU 476 CA ILE A 103 5988 7332 5650 -261 377 553 C
ATOM 477 C ILE A 103 54.691 -36.711 -31.794 1.00 51.48 C
ANISOU 477 C ILE A 103 6567 7338 5655 -313 478 534 C
ATOM 478 O ILE A 103 55.609 -35.893 -31.859 1.00 51.85 O
ANISOU 478 O ILE A 103 6777 7271 5654 -469 631 468 O
ATOM 479 CB ILE A 103 53.553 -37.103 -29.565 1.00 46.25 C
ANISOU 479 CB ILE A 103 5498 6934 5142 -83 248 622 C
ATOM 480 CG1 ILE A 103 54.149 -35.922 -28.843 1.00 45.21 C
ANISOU 480 CG1 ILE A 103 5490 6724 4965 -142 327 583 C
ATOM 481 CG2 ILE A 103 53.210 -38.126 -28.535 1.00 42.72 C
ANISOU 481 CG2 ILE A 103 4720 6667 4844 -32 146 656 C
ATOM 482 CD1 ILE A 103 53.128 -35.091 -28.233 1.00 46.52 C
ANISOU 482 CD1 ILE A 103 5753 6895 5025 44 226 636 C
ATOM 483 N LYS A 104 53.734 -36.810 -32.736 1.00 51.45 N
ANISOU 483 N LYS A 104 6723 7298 5529 -185 388 589 N
ATOM 484 CA LYS A 104 53.669 -35.869 -33.854 1.00 52.36 C
ANISOU 484 CA LYS A 104 7261 7214 5420 -194 448 591 C
ATOM 485 C LYS A 104 53.650 -34.437 -33.332 1.00 51.42 C
ANISOU 485 C LYS A 104 7398 6968 5171 -160 471 600 C
ATOM 486 O LYS A 104 52.965 -34.142 -32.348 1.00 50.25 O
ANISOU 486 O LYS A 104 7142 6902 5047 0 350 638 O
ATOM 487 CB LYS A 104 52.411 -36.054 -34.708 1.00 55.03 C
ANISOU 487 CB LYS A 104 7729 7549 5630 9 281 653 C
ATOM 488 CG LYS A 104 52.079 -37.422 -35.234 1.00 58.40 C
ANISOU 488 CG LYS A 104 7933 8101 6157 22 210 655 C
ATOM 489 CD LYS A 104 50.678 -37.404 -35.886 1.00 63.42 C
ANISOU 489 CD LYS A 104 8684 8755 6658 252 10 703 C
ATOM 490 CE LYS A 104 50.132 -38.832 -36.130 1.00 65.90 C
ANISOU 490 CE LYS A 104 8709 9234 7097 277 -93 704 C
ATOM 491 NZ LYS A 104 49.678 -39.574 -34.876 1.00 68.51 N1+
ANISOU 491 NZ LYS A 104 8640 9772 7618 319 -177 722 N1+
ATOM 492 N PRO A 105 54.371 -33.526 -33.978 1.00 51.37 N
ANISOU 492 N PRO A 105 7749 6756 5015 -316 633 561 N
ATOM 493 CA PRO A 105 54.282 -32.099 -33.606 1.00 51.55 C
ANISOU 493 CA PRO A 105 8094 6614 4879 -280 650 573 C
ATOM 494 C PRO A 105 52.885 -31.501 -33.673 1.00 53.07 C
ANISOU 494 C PRO A 105 8494 6760 4912 34 439 654 C
ATOM 495 O PRO A 105 52.564 -30.610 -32.877 1.00 54.48 O
ANISOU 495 O PRO A 105 8765 6897 5039 146 385 665 O
ATOM 496 CB PRO A 105 55.241 -31.444 -34.605 1.00 52.36 C
ANISOU 496 CB PRO A 105 8582 6489 4824 -531 872 518 C
ATOM 497 CG PRO A 105 56.302 -32.497 -34.772 1.00 52.16 C
ANISOU 497 CG PRO A 105 8239 6590 4989 -764 1023 427 C
ATOM 498 CD PRO A 105 55.592 -33.830 -34.736 1.00 50.79 C
ANISOU 498 CD PRO A 105 7713 6621 4965 -593 851 472 C
ATOM 499 N ALA A 106 52.051 -31.942 -34.620 1.00 53.69 N
ANISOU 499 N ALA A 106 8651 6846 4904 189 311 695 N
ATOM 500 CA ALA A 106 50.647 -31.529 -34.644 1.00 55.13 C
ANISOU 500 CA ALA A 106 8942 7039 4964 521 76 745 C
ATOM 501 C ALA A 106 49.956 -31.871 -33.334 1.00 56.33 C
ANISOU 501 C ALA A 106 8687 7430 5287 677 -52 749 C
ATOM 502 O ALA A 106 49.208 -31.056 -32.779 1.00 61.59 O
ANISOU 502 O ALA A 106 9444 8085 5874 892 -168 756 O
ATOM 503 CB ALA A 106 49.920 -32.207 -35.799 1.00 51.17 C
ANISOU 503 CB ALA A 106 8484 6567 4391 641 -51 766 C
ATOM 504 N ILE A 107 50.189 -33.078 -32.826 1.00 50.39 N
ANISOU 504 N ILE A 107 7500 6888 4757 574 -30 740 N
ATOM 505 CA ILE A 107 49.483 -33.509 -31.637 1.00 49.05 C
ANISOU 505 CA ILE A 107 6963 6945 4730 701 -141 748 C
ATOM 506 C ILE A 107 50.033 -32.792 -30.397 1.00 49.84 C
ANISOU 506 C ILE A 107 7034 7029 4873 641 -62 731 C
ATOM 507 O ILE A 107 49.292 -32.456 -29.469 1.00 49.51 O
ANISOU 507 O ILE A 107 6884 7088 4838 809 -159 734 O
ATOM 508 CB ILE A 107 49.566 -35.045 -31.572 1.00 44.68 C
ANISOU 508 CB ILE A 107 6024 6582 4371 600 -145 751 C
ATOM 509 CG1 ILE A 107 48.501 -35.633 -32.463 1.00 45.11 C
ANISOU 509 CG1 ILE A 107 6056 6708 4375 749 -294 763 C
ATOM 510 CG2 ILE A 107 49.458 -35.582 -30.146 1.00 45.54 C
ANISOU 510 CG2 ILE A 107 5764 6887 4651 594 -167 756 C
ATOM 511 CD1 ILE A 107 48.783 -37.026 -32.855 1.00 44.07 C
ANISOU 511 CD1 ILE A 107 5692 6671 4382 611 -268 760 C
ATOM 512 N ARG A 108 51.335 -32.517 -30.376 1.00 49.88 N
ANISOU 512 N ARG A 108 7137 6915 4902 399 117 696 N
ATOM 513 CA ARG A 108 51.914 -31.744 -29.287 1.00 46.07 C
ANISOU 513 CA ARG A 108 6665 6399 4442 328 191 665 C
ATOM 514 C ARG A 108 51.371 -30.317 -29.265 1.00 50.95 C
ANISOU 514 C ARG A 108 7658 6845 4857 490 143 672 C
ATOM 515 O ARG A 108 51.030 -29.793 -28.193 1.00 50.74 O
ANISOU 515 O ARG A 108 7572 6869 4839 599 91 665 O
ATOM 516 CB ARG A 108 53.434 -31.763 -29.417 1.00 46.15 C
ANISOU 516 CB ARG A 108 6691 6326 4516 20 394 598 C
ATOM 517 CG ARG A 108 54.167 -30.758 -28.572 1.00 46.79 C
ANISOU 517 CG ARG A 108 6879 6320 4580 -95 492 544 C
ATOM 518 CD ARG A 108 54.960 -29.858 -29.441 1.00 50.21 C
ANISOU 518 CD ARG A 108 7707 6509 4864 -288 662 496 C
ATOM 519 NE ARG A 108 56.119 -30.553 -29.956 1.00 52.59 N
ANISOU 519 NE ARG A 108 7868 6839 5275 -555 825 420 N
ATOM 520 CZ ARG A 108 56.760 -30.213 -31.074 1.00 59.64 C
ANISOU 520 CZ ARG A 108 9050 7560 6051 -748 992 376 C
ATOM 521 NH1 ARG A 108 57.808 -30.921 -31.495 1.00 61.55 N1+
ANISOU 521 NH1 ARG A 108 9111 7863 6411 -983 1145 283 N1+
ATOM 522 NH2 ARG A 108 56.348 -29.175 -31.794 1.00 60.90 N
ANISOU 522 NH2 ARG A 108 9695 7480 5963 -703 1007 418 N
ATOM 523 N ASN A 109 51.265 -29.673 -30.431 1.00 50.56 N
ANISOU 523 N ASN A 109 8021 6579 4610 520 153 685 N
ATOM 524 CA ASN A 109 50.659 -28.347 -30.449 1.00 52.42 C
ANISOU 524 CA ASN A 109 8650 6630 4636 717 75 695 C
ATOM 525 C ASN A 109 49.180 -28.409 -30.075 1.00 51.25 C
ANISOU 525 C ASN A 109 8355 6640 4479 1073 -156 712 C
ATOM 526 O ASN A 109 48.642 -27.462 -29.482 1.00 54.03 O
ANISOU 526 O ASN A 109 8852 6937 4739 1266 -235 697 O
ATOM 527 CB ASN A 109 50.856 -27.689 -31.811 1.00 53.88 C
ANISOU 527 CB ASN A 109 9352 6532 4589 676 125 711 C
ATOM 528 CG ASN A 109 52.322 -27.535 -32.176 1.00 54.18 C
ANISOU 528 CG ASN A 109 9544 6419 4623 296 386 670 C
ATOM 529 OD1 ASN A 109 53.180 -27.360 -31.304 1.00 53.62 O
ANISOU 529 OD1 ASN A 109 9331 6378 4665 101 516 617 O
ATOM 530 ND2 ASN A 109 52.616 -27.602 -33.475 1.00 54.82 N
ANISOU 530 ND2 ASN A 109 9912 6347 4571 185 465 680 N
ATOM 531 N GLN A 110 48.503 -29.514 -30.382 1.00 52.65 N
ANISOU 531 N GLN A 110 8230 7023 4753 1160 -262 727 N
ATOM 532 CA GLN A 110 47.136 -29.648 -29.898 1.00 55.59 C
ANISOU 532 CA GLN A 110 8385 7593 5145 1460 -459 714 C
ATOM 533 C GLN A 110 47.094 -29.696 -28.379 1.00 53.79 C
ANISOU 533 C GLN A 110 7845 7539 5053 1456 -436 693 C
ATOM 534 O GLN A 110 46.284 -29.002 -27.753 1.00 54.09 O
ANISOU 534 O GLN A 110 7902 7619 5031 1689 -536 660 O
ATOM 535 CB GLN A 110 46.456 -30.875 -30.487 1.00 59.68 C
ANISOU 535 CB GLN A 110 8622 8307 5748 1509 -560 721 C
ATOM 536 CG GLN A 110 44.962 -30.640 -30.658 1.00 67.94 C
ANISOU 536 CG GLN A 110 9642 9462 6708 1858 -786 683 C
ATOM 537 CD GLN A 110 44.170 -31.918 -30.690 1.00 74.51 C
ANISOU 537 CD GLN A 110 10053 10578 7682 1887 -879 665 C
ATOM 538 OE1 GLN A 110 43.585 -32.325 -29.688 1.00 81.11 O
ANISOU 538 OE1 GLN A 110 10531 11648 8638 1934 -908 634 O
ATOM 539 NE2 GLN A 110 44.181 -32.588 -31.834 1.00 74.17 N
ANISOU 539 NE2 GLN A 110 10055 10509 7617 1833 -910 680 N
ATOM 540 N ILE A 111 47.963 -30.515 -27.778 1.00 50.76 N
ANISOU 540 N ILE A 111 7183 7258 4846 1204 -310 703 N
ATOM 541 CA ILE A 111 48.039 -30.613 -26.329 1.00 48.58 C
ANISOU 541 CA ILE A 111 6638 7133 4685 1176 -285 688 C
ATOM 542 C ILE A 111 48.280 -29.237 -25.710 1.00 50.33 C
ANISOU 542 C ILE A 111 7131 7197 4794 1226 -249 656 C
ATOM 543 O ILE A 111 47.595 -28.852 -24.765 1.00 48.04 O
ANISOU 543 O ILE A 111 6747 7010 4495 1393 -316 630 O
ATOM 544 CB ILE A 111 49.125 -31.639 -25.936 1.00 47.96 C
ANISOU 544 CB ILE A 111 6299 7135 4788 897 -166 699 C
ATOM 545 CG1 ILE A 111 48.664 -33.056 -26.289 1.00 47.71 C
ANISOU 545 CG1 ILE A 111 5969 7284 4873 887 -225 728 C
ATOM 546 CG2 ILE A 111 49.528 -31.534 -24.440 1.00 44.21 C
ANISOU 546 CG2 ILE A 111 5645 6753 4400 832 -123 681 C
ATOM 547 CD1 ILE A 111 49.729 -34.173 -26.126 1.00 42.42 C
ANISOU 547 CD1 ILE A 111 5079 6667 4373 642 -131 736 C
ATOM 548 N ILE A 112 49.249 -28.474 -26.230 1.00 52.72 N
ANISOU 548 N ILE A 112 7781 7247 5004 1070 -134 649 N
ATOM 549 CA ILE A 112 49.533 -27.151 -25.662 1.00 54.63 C
ANISOU 549 CA ILE A 112 8313 7312 5130 1088 -92 614 C
ATOM 550 C ILE A 112 48.296 -26.272 -25.732 1.00 58.49 C
ANISOU 550 C ILE A 112 9021 7747 5457 1436 -251 603 C
ATOM 551 O ILE A 112 47.904 -25.627 -24.744 1.00 52.03 O
ANISOU 551 O ILE A 112 8193 6962 4615 1577 -292 565 O
ATOM 552 CB ILE A 112 50.718 -26.473 -26.374 1.00 50.87 C
ANISOU 552 CB ILE A 112 8213 6557 4557 838 71 600 C
ATOM 553 CG1 ILE A 112 51.996 -27.321 -26.313 1.00 49.51 C
ANISOU 553 CG1 ILE A 112 7796 6459 4556 503 229 576 C
ATOM 554 CG2 ILE A 112 50.970 -25.117 -25.737 1.00 52.34 C
ANISOU 554 CG2 ILE A 112 8709 6555 4622 845 113 559 C
ATOM 555 CD1 ILE A 112 52.679 -27.287 -24.959 1.00 48.74 C
ANISOU 555 CD1 ILE A 112 7470 6462 4585 373 289 526 C
ATOM 556 N ARG A 113 47.655 -26.236 -26.906 1.00 61.17 N
ANISOU 556 N ARG A 113 9559 8005 5677 1598 -355 625 N
ATOM 557 CA ARG A 113 46.412 -25.485 -26.998 1.00 63.52 C
ANISOU 557 CA ARG A 113 10026 8278 5829 1974 -542 594 C
ATOM 558 C ARG A 113 45.393 -25.945 -25.948 1.00 61.37 C
ANISOU 558 C ARG A 113 9314 8325 5679 2171 -647 548 C
ATOM 559 O ARG A 113 44.789 -25.113 -25.266 1.00 63.25 O
ANISOU 559 O ARG A 113 9624 8562 5846 2397 -720 492 O
ATOM 560 CB ARG A 113 45.858 -25.574 -28.414 1.00 66.00 C
ANISOU 560 CB ARG A 113 10564 8499 6013 2123 -664 617 C
ATOM 561 CG ARG A 113 46.739 -24.814 -29.397 1.00 70.08 C
ANISOU 561 CG ARG A 113 11628 8656 6345 1964 -559 655 C
ATOM 562 CD ARG A 113 46.040 -24.516 -30.707 1.00 72.17 C
ANISOU 562 CD ARG A 113 12253 8765 6404 2195 -720 672 C
ATOM 563 NE ARG A 113 45.478 -25.753 -31.242 1.00 69.91 N
ANISOU 563 NE ARG A 113 11610 8723 6230 2237 -812 678 N
ATOM 564 CZ ARG A 113 46.131 -26.607 -32.022 1.00 67.08 C
ANISOU 564 CZ ARG A 113 11198 8366 5925 1985 -705 718 C
ATOM 565 NH1 ARG A 113 47.379 -26.363 -32.378 1.00 66.68 N1+
ANISOU 565 NH1 ARG A 113 11407 8101 5828 1670 -492 746 N1+
ATOM 566 NH2 ARG A 113 45.533 -27.709 -32.444 1.00 66.09 N
ANISOU 566 NH2 ARG A 113 10751 8461 5899 2042 -804 715 N
ATOM 567 N GLU A 114 45.227 -27.252 -25.745 1.00 57.55 N
ANISOU 567 N GLU A 114 8383 8109 5373 2071 -639 563 N
ATOM 568 CA GLU A 114 44.184 -27.678 -24.810 1.00 56.97 C
ANISOU 568 CA GLU A 114 7919 8336 5391 2240 -722 511 C
ATOM 569 C GLU A 114 44.543 -27.422 -23.349 1.00 56.64 C
ANISOU 569 C GLU A 114 7742 8366 5413 2157 -628 490 C
ATOM 570 O GLU A 114 43.642 -27.167 -22.541 1.00 57.63 O
ANISOU 570 O GLU A 114 7711 8653 5531 2361 -694 424 O
ATOM 571 CB GLU A 114 43.829 -29.147 -24.993 1.00 56.15 C
ANISOU 571 CB GLU A 114 7408 8485 5440 2147 -739 531 C
ATOM 572 CG GLU A 114 43.746 -29.619 -26.372 1.00 59.60 C
ANISOU 572 CG GLU A 114 7943 8860 5843 2143 -799 560 C
ATOM 573 CD GLU A 114 43.311 -31.073 -26.458 1.00 63.07 C
ANISOU 573 CD GLU A 114 7974 9556 6436 2054 -821 567 C
ATOM 574 OE1 GLU A 114 42.237 -31.349 -27.052 1.00 65.47 O
ANISOU 574 OE1 GLU A 114 8176 9987 6711 2244 -968 519 O
ATOM 575 OE2 GLU A 114 44.039 -31.940 -25.917 1.00 62.65 O1-
ANISOU 575 OE2 GLU A 114 7704 9574 6525 1798 -700 612 O1-
ATOM 576 N LEU A 115 45.827 -27.515 -22.985 1.00 54.59 N
ANISOU 576 N LEU A 115 7519 8006 5216 1864 -478 531 N
ATOM 577 CA LEU A 115 46.244 -27.132 -21.641 1.00 53.24 C
ANISOU 577 CA LEU A 115 7282 7869 5079 1792 -403 505 C
ATOM 578 C LEU A 115 45.972 -25.652 -21.396 1.00 54.84 C
ANISOU 578 C LEU A 115 7831 7891 5115 1992 -440 447 C
ATOM 579 O LEU A 115 45.774 -25.233 -20.258 1.00 51.83 O
ANISOU 579 O LEU A 115 7377 7585 4731 2059 -432 399 O
ATOM 580 CB LEU A 115 47.732 -27.442 -21.420 1.00 52.44 C
ANISOU 580 CB LEU A 115 7174 7682 5068 1452 -255 537 C
ATOM 581 CG LEU A 115 48.279 -28.887 -21.460 1.00 51.29 C
ANISOU 581 CG LEU A 115 6702 7690 5098 1232 -206 583 C
ATOM 582 CD1 LEU A 115 49.752 -28.930 -21.227 1.00 45.72 C
ANISOU 582 CD1 LEU A 115 6024 6884 4461 948 -80 577 C
ATOM 583 CD2 LEU A 115 47.579 -29.776 -20.488 1.00 52.35 C
ANISOU 583 CD2 LEU A 115 6461 8099 5330 1282 -251 590 C
ATOM 584 N GLN A 116 45.920 -24.841 -22.451 1.00 57.64 N
ANISOU 584 N GLN A 116 8591 7996 5316 2101 -489 449 N
ATOM 585 CA GLN A 116 45.624 -23.422 -22.224 1.00 59.65 C
ANISOU 585 CA GLN A 116 9217 8050 5398 2313 -539 394 C
ATOM 586 C GLN A 116 44.306 -23.199 -21.491 1.00 56.29 C
ANISOU 586 C GLN A 116 8603 7827 4956 2656 -671 310 C
ATOM 587 O GLN A 116 44.119 -22.139 -20.893 1.00 57.79 O
ANISOU 587 O GLN A 116 9007 7909 5042 2815 -693 248 O
ATOM 588 CB GLN A 116 45.636 -22.658 -23.550 1.00 57.13 C
ANISOU 588 CB GLN A 116 9395 7421 4890 2409 -595 416 C
ATOM 589 CG GLN A 116 46.977 -22.741 -24.246 1.00 58.91 C
ANISOU 589 CG GLN A 116 9838 7434 5109 2048 -431 476 C
ATOM 590 CD GLN A 116 48.101 -22.207 -23.379 1.00 60.81 C
ANISOU 590 CD GLN A 116 10165 7566 5375 1783 -267 452 C
ATOM 591 OE1 GLN A 116 49.119 -22.882 -23.162 1.00 57.92 O
ANISOU 591 OE1 GLN A 116 9586 7272 5151 1463 -128 465 O
ATOM 592 NE2 GLN A 116 47.914 -20.994 -22.857 1.00 65.12 N
ANISOU 592 NE2 GLN A 116 11015 7941 5784 1926 -295 402 N
ATOM 593 N VAL A 117 43.414 -24.190 -21.480 1.00 59.87 N
ANISOU 593 N VAL A 117 8650 8582 5515 2755 -745 295 N
ATOM 594 CA VAL A 117 42.148 -24.085 -20.774 1.00 61.35 C
ANISOU 594 CA VAL A 117 8595 9012 5705 3050 -846 191 C
ATOM 595 C VAL A 117 42.353 -23.951 -19.279 1.00 63.35 C
ANISOU 595 C VAL A 117 8680 9382 6009 2967 -743 154 C
ATOM 596 O VAL A 117 41.480 -23.417 -18.581 1.00 65.73 O
ANISOU 596 O VAL A 117 8913 9800 6262 3221 -800 49 O
ATOM 597 CB VAL A 117 41.281 -25.316 -21.108 1.00 61.35 C
ANISOU 597 CB VAL A 117 8170 9320 5820 3086 -912 178 C
ATOM 598 CG1 VAL A 117 39.946 -25.261 -20.425 1.00 61.61 C
ANISOU 598 CG1 VAL A 117 7911 9637 5861 3366 -998 45 C
ATOM 599 CG2 VAL A 117 41.107 -25.452 -22.606 1.00 61.65 C
ANISOU 599 CG2 VAL A 117 8389 9238 5796 3165 -1024 210 C
ATOM 600 N LEU A 118 43.502 -24.412 -18.762 1.00 62.13 N
ANISOU 600 N LEU A 118 8460 9200 5945 2626 -597 228 N
ATOM 601 CA LEU A 118 43.778 -24.319 -17.328 1.00 61.21 C
ANISOU 601 CA LEU A 118 8205 9187 5865 2534 -509 198 C
ATOM 602 C LEU A 118 43.791 -22.888 -16.826 1.00 66.45 C
ANISOU 602 C LEU A 118 9203 9660 6386 2694 -520 123 C
ATOM 603 O LEU A 118 43.558 -22.660 -15.639 1.00 70.19 O
ANISOU 603 O LEU A 118 9557 10257 6856 2740 -487 60 O
ATOM 604 CB LEU A 118 45.108 -24.971 -17.011 1.00 56.93 C
ANISOU 604 CB LEU A 118 7589 8611 5430 2163 -383 279 C
ATOM 605 CG LEU A 118 45.055 -26.466 -17.251 1.00 55.11 C
ANISOU 605 CG LEU A 118 7003 8589 5346 2014 -371 345 C
ATOM 606 CD1 LEU A 118 46.422 -27.043 -17.081 1.00 53.86 C
ANISOU 606 CD1 LEU A 118 6809 8368 5286 1688 -272 410 C
ATOM 607 CD2 LEU A 118 44.071 -27.114 -16.309 1.00 53.76 C
ANISOU 607 CD2 LEU A 118 6473 8730 5225 2098 -383 307 C
ATOM 608 N HIS A 119 44.040 -21.918 -17.704 1.00 68.01 N
ANISOU 608 N HIS A 119 9840 9548 6451 2779 -563 125 N
ATOM 609 CA HIS A 119 44.024 -20.522 -17.300 1.00 68.25 C
ANISOU 609 CA HIS A 119 10243 9359 6329 2943 -583 52 C
ATOM 610 C HIS A 119 42.684 -20.119 -16.715 1.00 73.46 C
ANISOU 610 C HIS A 119 10780 10195 6938 3325 -693 -69 C
ATOM 611 O HIS A 119 42.629 -19.167 -15.927 1.00 76.52 O
ANISOU 611 O HIS A 119 11345 10493 7235 3443 -686 -148 O
ATOM 612 CB HIS A 119 44.361 -19.620 -18.489 1.00 65.85 C
ANISOU 612 CB HIS A 119 10469 8682 5870 2991 -626 81 C
ATOM 613 CG HIS A 119 45.821 -19.563 -18.818 1.00 62.81 C
ANISOU 613 CG HIS A 119 10305 8067 5494 2602 -477 155 C
ATOM 614 ND1 HIS A 119 46.742 -18.934 -18.010 1.00 62.75 N
ANISOU 614 ND1 HIS A 119 10451 7924 5467 2396 -362 127 N
ATOM 615 CD2 HIS A 119 46.516 -20.043 -19.876 1.00 61.43 C
ANISOU 615 CD2 HIS A 119 10213 7785 5343 2377 -420 235 C
ATOM 616 CE1 HIS A 119 47.941 -19.025 -18.555 1.00 59.23 C
ANISOU 616 CE1 HIS A 119 10154 7309 5040 2057 -238 177 C
ATOM 617 NE2 HIS A 119 47.832 -19.696 -19.687 1.00 61.62 N
ANISOU 617 NE2 HIS A 119 10419 7625 5368 2040 -264 244 N
ATOM 618 N GLU A 120 41.604 -20.822 -17.052 1.00 77.04 N
ANISOU 618 N GLU A 120 10916 10908 7448 3515 -789 -104 N
ATOM 619 CA GLU A 120 40.293 -20.447 -16.536 1.00 84.52 C
ANISOU 619 CA GLU A 120 11706 12054 8353 3885 -890 -253 C
ATOM 620 C GLU A 120 39.768 -21.380 -15.446 1.00 84.25 C
ANISOU 620 C GLU A 120 11145 12417 8447 3809 -808 -301 C
ATOM 621 O GLU A 120 38.683 -21.127 -14.908 1.00 84.40 O
ANISOU 621 O GLU A 120 10981 12646 8442 4085 -859 -446 O
ATOM 622 CB GLU A 120 39.269 -20.316 -17.682 1.00 89.88 C
ANISOU 622 CB GLU A 120 12440 12742 8971 4228 -1084 -311 C
ATOM 623 CG GLU A 120 38.854 -21.572 -18.422 1.00 92.52 C
ANISOU 623 CG GLU A 120 12422 13307 9424 4154 -1122 -271 C
ATOM 624 CD GLU A 120 37.991 -21.244 -19.676 1.00 98.94 C
ANISOU 624 CD GLU A 120 13395 14056 10141 4504 -1342 -330 C
ATOM 625 OE1 GLU A 120 37.849 -20.031 -19.988 1.00102.59 O
ANISOU 625 OE1 GLU A 120 14291 14253 10435 4785 -1459 -380 O
ATOM 626 OE2 GLU A 120 37.470 -22.185 -20.350 1.00 99.64 O1-
ANISOU 626 OE2 GLU A 120 13201 14345 10311 4501 -1408 -329 O1-
ATOM 627 N CYS A 121 40.534 -22.400 -15.057 1.00 83.95 N
ANISOU 627 N CYS A 121 10885 12478 8532 3443 -677 -194 N
ATOM 628 CA CYS A 121 40.135 -23.319 -13.988 1.00 84.90 C
ANISOU 628 CA CYS A 121 10568 12939 8751 3329 -585 -221 C
ATOM 629 C CYS A 121 40.742 -22.867 -12.664 1.00 83.96 C
ANISOU 629 C CYS A 121 10520 12785 8595 3208 -476 -235 C
ATOM 630 O CYS A 121 41.659 -23.486 -12.130 1.00 83.37 O
ANISOU 630 O CYS A 121 10372 12716 8588 2899 -376 -142 O
ATOM 631 CB CYS A 121 40.575 -24.737 -14.322 1.00 84.40 C
ANISOU 631 CB CYS A 121 10251 12991 8827 3024 -528 -98 C
ATOM 632 SG CYS A 121 40.043 -25.229 -15.937 1.00 88.40 S
ANISOU 632 SG CYS A 121 10728 13494 9365 3131 -656 -74 S
ATOM 633 N ASN A 122 40.216 -21.768 -12.138 1.00 84.00 N
ANISOU 633 N ASN A 122 10677 12752 8486 3474 -509 -362 N
ATOM 634 CA ASN A 122 40.763 -21.168 -10.932 1.00 84.20 C
ANISOU 634 CA ASN A 122 10825 12714 8452 3391 -420 -392 C
ATOM 635 C ASN A 122 39.774 -21.338 -9.792 1.00 82.54 C
ANISOU 635 C ASN A 122 10305 12826 8230 3517 -367 -519 C
ATOM 636 O ASN A 122 38.605 -20.953 -9.903 1.00 83.85 O
ANISOU 636 O ASN A 122 10378 13127 8354 3843 -438 -662 O
ATOM 637 CB ASN A 122 41.111 -19.705 -11.150 1.00 87.99 C
ANISOU 637 CB ASN A 122 11787 12851 8793 3554 -477 -440 C
ATOM 638 CG ASN A 122 41.657 -19.471 -12.495 1.00 91.22 C
ANISOU 638 CG ASN A 122 12502 12973 9183 3517 -543 -351 C
ATOM 639 OD1 ASN A 122 40.926 -19.518 -13.479 1.00 93.09 O
ANISOU 639 OD1 ASN A 122 12744 13221 9407 3734 -657 -368 O
ATOM 640 ND2 ASN A 122 42.969 -19.286 -12.579 1.00 91.64 N
ANISOU 640 ND2 ASN A 122 12799 12783 9236 3223 -468 -261 N
ATOM 641 N SER A 123 40.251 -21.931 -8.706 1.00 77.35 N
ANISOU 641 N SER A 123 9489 12296 7606 3259 -245 -475 N
ATOM 642 CA SER A 123 39.392 -22.384 -7.630 1.00 74.44 C
ANISOU 642 CA SER A 123 8795 12259 7230 3289 -159 -569 C
ATOM 643 C SER A 123 40.269 -22.719 -6.446 1.00 74.98 C
ANISOU 643 C SER A 123 8866 12336 7286 3000 -46 -500 C
ATOM 644 O SER A 123 41.423 -23.124 -6.633 1.00 76.74 O
ANISOU 644 O SER A 123 9189 12403 7566 2738 -42 -363 O
ATOM 645 CB SER A 123 38.583 -23.607 -8.064 1.00 70.95 C
ANISOU 645 CB SER A 123 7963 12103 6891 3244 -149 -558 C
ATOM 646 OG SER A 123 38.083 -24.296 -6.937 1.00 70.17 O
ANISOU 646 OG SER A 123 7570 12302 6790 3127 -19 -603 O
ATOM 647 N PRO A 124 39.765 -22.571 -5.222 1.00 73.37 N
ANISOU 647 N PRO A 124 8554 12318 7004 3044 41 -603 N
ATOM 648 CA PRO A 124 40.591 -22.891 -4.051 1.00 71.75 C
ANISOU 648 CA PRO A 124 8377 12120 6766 2780 132 -539 C
ATOM 649 C PRO A 124 40.853 -24.385 -3.872 1.00 67.16 C
ANISOU 649 C PRO A 124 7549 11699 6271 2483 190 -407 C
ATOM 650 O PRO A 124 41.706 -24.755 -3.056 1.00 67.28 O
ANISOU 650 O PRO A 124 7616 11682 6265 2255 230 -329 O
ATOM 651 CB PRO A 124 39.780 -22.298 -2.884 1.00 74.77 C
ANISOU 651 CB PRO A 124 8714 12673 7021 2948 212 -706 C
ATOM 652 CG PRO A 124 38.392 -22.301 -3.366 1.00 76.33 C
ANISOU 652 CG PRO A 124 8678 13088 7237 3213 200 -839 C
ATOM 653 CD PRO A 124 38.447 -22.047 -4.839 1.00 76.06 C
ANISOU 653 CD PRO A 124 8759 12866 7274 3350 57 -798 C
ATOM 654 N TYR A 125 40.155 -25.240 -4.612 1.00 64.43 N
ANISOU 654 N TYR A 125 6954 11513 6014 2486 184 -384 N
ATOM 655 CA TYR A 125 40.354 -26.678 -4.600 1.00 64.03 C
ANISOU 655 CA TYR A 125 6698 11585 6047 2215 230 -257 C
ATOM 656 C TYR A 125 41.105 -27.164 -5.828 1.00 63.07 C
ANISOU 656 C TYR A 125 6631 11285 6048 2108 140 -126 C
ATOM 657 O TYR A 125 41.219 -28.376 -6.042 1.00 64.00 O
ANISOU 657 O TYR A 125 6585 11485 6248 1913 158 -25 O
ATOM 658 CB TYR A 125 38.997 -27.362 -4.496 1.00 68.87 C
ANISOU 658 CB TYR A 125 6979 12522 6667 2258 308 -343 C
ATOM 659 CG TYR A 125 38.171 -26.765 -3.388 1.00 76.18 C
ANISOU 659 CG TYR A 125 7840 13636 7467 2395 408 -508 C
ATOM 660 CD1 TYR A 125 38.522 -26.986 -2.067 1.00 77.63 C
ANISOU 660 CD1 TYR A 125 8069 13875 7553 2217 516 -483 C
ATOM 661 CD2 TYR A 125 37.066 -25.957 -3.656 1.00 79.43 C
ANISOU 661 CD2 TYR A 125 8162 14167 7851 2715 387 -699 C
ATOM 662 CE1 TYR A 125 37.803 -26.444 -1.055 1.00 80.56 C
ANISOU 662 CE1 TYR A 125 8394 14415 7799 2330 621 -638 C
ATOM 663 CE2 TYR A 125 36.341 -25.407 -2.645 1.00 81.39 C
ANISOU 663 CE2 TYR A 125 8345 14593 7988 2846 487 -867 C
ATOM 664 CZ TYR A 125 36.715 -25.657 -1.329 1.00 83.65 C
ANISOU 664 CZ TYR A 125 8676 14934 8174 2640 616 -834 C
ATOM 665 OH TYR A 125 36.024 -25.138 -0.235 1.00 87.74 O
ANISOU 665 OH TYR A 125 9139 15635 8562 2746 737 -1005 O
ATOM 666 N ILE A 126 41.599 -26.240 -6.649 1.00 60.86 N
ANISOU 666 N ILE A 126 6596 10756 5771 2228 51 -131 N
ATOM 667 CA ILE A 126 42.328 -26.540 -7.872 1.00 59.01 C
ANISOU 667 CA ILE A 126 6449 10336 5634 2137 -20 -25 C
ATOM 668 C ILE A 126 43.690 -25.883 -7.764 1.00 58.72 C
ANISOU 668 C ILE A 126 6703 10028 5581 2018 -35 17 C
ATOM 669 O ILE A 126 43.776 -24.699 -7.415 1.00 62.80 O
ANISOU 669 O ILE A 126 7445 10417 6001 2145 -41 -65 O
ATOM 670 CB ILE A 126 41.582 -26.028 -9.125 1.00 57.68 C
ANISOU 670 CB ILE A 126 6329 10118 5470 2387 -109 -83 C
ATOM 671 CG1 ILE A 126 40.215 -26.710 -9.273 1.00 56.04 C
ANISOU 671 CG1 ILE A 126 5790 10208 5293 2499 -104 -153 C
ATOM 672 CG2 ILE A 126 42.425 -26.241 -10.356 1.00 56.13 C
ANISOU 672 CG2 ILE A 126 6274 9704 5347 2277 -167 24 C
ATOM 673 CD1 ILE A 126 40.268 -28.191 -9.512 1.00 54.09 C
ANISOU 673 CD1 ILE A 126 5298 10098 5155 2258 -69 -49 C
ATOM 674 N VAL A 127 44.749 -26.646 -8.070 1.00 53.35 N
ANISOU 674 N VAL A 127 6011 9264 4996 1774 -40 130 N
ATOM 675 CA VAL A 127 46.102 -26.110 -7.947 1.00 52.59 C
ANISOU 675 CA VAL A 127 6139 8942 4898 1628 -46 147 C
ATOM 676 C VAL A 127 46.273 -24.910 -8.866 1.00 54.83 C
ANISOU 676 C VAL A 127 6719 8978 5136 1749 -79 101 C
ATOM 677 O VAL A 127 45.864 -24.930 -10.036 1.00 57.81 O
ANISOU 677 O VAL A 127 7126 9303 5537 1847 -118 119 O
ATOM 678 CB VAL A 127 47.150 -27.201 -8.214 1.00 49.97 C
ANISOU 678 CB VAL A 127 5706 8590 4690 1371 -53 252 C
ATOM 679 CG1 VAL A 127 47.224 -27.527 -9.668 1.00 48.22 C
ANISOU 679 CG1 VAL A 127 5487 8279 4554 1362 -81 302 C
ATOM 680 CG2 VAL A 127 48.509 -26.729 -7.752 1.00 50.58 C
ANISOU 680 CG2 VAL A 127 5944 8508 4767 1209 -55 234 C
[truncated: 7,988 more rows]

## Sheet: Figure3E
YES1_1							YES1_1
RCH-ACV							SW13
Temperature (°C)	Ibrutinib		DMSO				Temperature (°C)	Ibrutinib		DMSO
	Rep1	Rep2	Rep1	Rep2				Rep1	Rep2	Rep1	Rep2
37	1	1	1	1			37	1	1	1	1
40	0.943049	0.94786	1.08939	0.942934			40	0.829322	0.886633	0.964599	1.01888
43	0.805623	1.03697	0.997133	0.779628			43	0.713658	0.809707	0.770159	0.93556
46	0.634302	0.948122	0.939119	0.465445			46	0.632504	0.731006	0.404987	0.631143
49	0.535171	0.80923	0.636085	0.221712			49	0.377619	0.450916	0.197197	0.364993
52	0.465411	0.710124	0.399989	0.080584			52	0.28023	0.295315	0.107665	0.231799
55	0.234299	0.382172	0.264032	0.0360284			55	0.099798	0.156155	0.0738353	0.164084
58	0.0864561	0.121991	0.26714	0.0256616			58	0.0367581	0.0714508	0.0554213	0.143159
61	0.0524959	0.0823634	0.229963	0.0163292			61	0.0166033	0.0466617	0.0253175	0.110386
64	0.0404855	0.0589185	0.20454	0.0150057			64	0.0128098	0.0219244	0.0199453	0.0838683
YES1_2							YES1_2
RCH-ACV							SW13
Temperature (°C)	Ibrutinib		DMSO				Temperature (°C)	Ibrutinib		DMSO
	Rep1	Rep2	Rep1	Rep2				Rep1	Rep2	Rep1	Rep2
37	1	1	1	1			37	1	1	1	1
40	0.990488	0.948325	0.905606	0.937233			40	0.996008	1.05476	0.937243	0.866748
43	1.15175	1.09538	0.903933	0.956629			43	1.05638	1.13589	0.924514	0.914302
46	1.00641	1.02677	0.694062	0.799917			46	0.954628	1.15192	0.686325	0.684976
49	0.970619	0.919907	0.429238	0.401472			49	0.71638	0.837531	0.496132	0.493766
52	0.883442	0.854474	0.158833	0.12483			52	0.544103	0.567702	0.400231	0.420592
55	0.486834	0.448644	0.08831	0.0596798			55	0.237758	0.306011	0.293732	0.314161
58	0.0962439	0.111565	0.0424915	0.0405466			58	0.152058	0.131019	0.157193	0.166327
61	0.058923	0.0649359	0.0226032	0.021192			61	0.0885076	0.0852795	0.0532182	0.0544875
64	0.00272516	0.0365872	0.0221795	0.018285			64	0.0734123	0.0455263	0.0524972	0.0385403

[truncated: 13 more sheets: Figure3F, Figure3G, Figure4A, Figure4B, Figure4C, Figure4D, Figure5A, Figure5B, Figure5C, Figure6A, Figure6B, Figure6C, Figure6D]
