# Supplementary material for: Functional proteoform group deconvolution reveals a broader spectrum of ibrutinib off-targets
Source: Nat Commun. 2025 Feb 25;16:1948. doi: 10.1038/s41467-024-54654-8 (PMC11862126; doi:10.1038/s41467-024-54654-8)
Supplement: Supplementary file 13 — Source Data - Supplementary Figs. [file 41467_2024_54654_MOESM13_ESM.xlsx]

## Sheet: FigureS1A
id	fStat	pVal	pAdj	delta AUMC	GCL	GSL	GTL	GYL	Has G*L	Shift Direction
MAP2K7_1	45.2021	9.83274e-10	4.91031e-06	-7.27432	FALSE	FALSE	FALSE	TRUE	TRUE	Stabilized
MAP2K5_2	44.6748	1.10869e-09	4.91031e-06	-3.83026	FALSE	TRUE	FALSE	FALSE	TRUE	Stabilized
MAP2K5_1	43.1233	1.5891e-09	4.91031e-06	-3.39821	FALSE	TRUE	FALSE	FALSE	TRUE	Stabilized
CSK_2	37.1591	7.04137e-09	1.63184e-05	-3.29475	FALSE	TRUE	FALSE	FALSE	TRUE	Stabilized
ACADM_1	30.3625	4.91748e-08	9.117e-05	-2.57327	FALSE	FALSE	FALSE	FALSE	FALSE	Stabilized
BRAF_1	28.0237	1.03571e-07	0.000160017	-3.01898	FALSE	TRUE	FALSE	TRUE	TRUE	Stabilized
DCUN1D5_1	27.119	1.39858e-07	0.000185212	2.3814	FALSE	FALSE	FALSE	FALSE	FALSE	Destabilized
MSRB2_2	26.4495	1.75501e-07	0.000203362	4.36263	FALSE	TRUE	FALSE	FALSE	TRUE	Destabilized
ALDH7A1_2	25.4194	2.50908e-07	0.000258435	-4.10022	FALSE	TRUE	FALSE	FALSE	TRUE	Stabilized
ALDH7A1_1	24.6134	3.34293e-07	0.00030989	-3.94544	FALSE	TRUE	FALSE	FALSE	TRUE	Stabilized
CCNT1_2	22.8257	6.4729e-07	0.000545489	3.66626	FALSE	FALSE	FALSE	FALSE	FALSE	Destabilized
YES1_2	21.3389	1.15291e-06	0.000890624	-4.63012	FALSE	TRUE	FALSE	FALSE	TRUE	Stabilized
LTN1_2	20.7168	1.47974e-06	0.00105517	2.47546	TRUE	FALSE	TRUE	TRUE	TRUE	Destabilized
TBC1D5_2	19.9188	2.05327e-06	0.00135956	1.94534	FALSE	TRUE	FALSE	FALSE	TRUE	Destabilized
ARHGAP35_2	18.9878	3.0426e-06	0.00188033	1.57899	TRUE	FALSE	FALSE	FALSE	TRUE	Destabilized
ATG2A_1	18.0353	4.60941e-06	0.00254705	2.05251	FALSE	TRUE	TRUE	TRUE	TRUE	Destabilized
CPOX_1	17.9796	4.72486e-06	0.00254705	-3.49507	FALSE	FALSE	FALSE	FALSE	FALSE	Stabilized
CLPP_1	17.8769	4.94572e-06	0.00254705	-2.35978	FALSE	TRUE	FALSE	FALSE	TRUE	Stabilized
ABL2_2	17.42	6.07337e-06	0.00296316	-2.88541	FALSE	FALSE	FALSE	FALSE	FALSE	Stabilized
UBE4A_1	16.8249	7.97677e-06	0.00369723	2.6939	FALSE	TRUE	TRUE	FALSE	TRUE	Destabilized
CSK_1	16.3686	9.87141e-06	0.00435752	-3.99678	FALSE	TRUE	FALSE	FALSE	TRUE	Stabilized
CACUL1_1	16.2334	1.05218e-05	0.00443351	1.52156	FALSE	FALSE	FALSE	FALSE	FALSE	Destabilized
BZW2_1	15.6129	1.41627e-05	0.00564458	1.65483	FALSE	FALSE	TRUE	FALSE	TRUE	Destabilized
ELMO1_1	15.5483	1.46138e-05	0.00564458	2.24174	FALSE	FALSE	FALSE	FALSE	FALSE	Destabilized
CPSF2_3	15.3296	1.6259e-05	0.00579005	2.24001	TRUE	FALSE	TRUE	FALSE	TRUE	Destabilized
ARID1A_1	15.2897	1.65806e-05	0.00579005	1.53369	FALSE	FALSE	TRUE	FALSE	TRUE	Destabilized
USP24_1	15.2551	1.68642e-05	0.00579005	1.64126	FALSE	TRUE	FALSE	FALSE	TRUE	Destabilized
CAND2_2	14.9321	1.97848e-05	0.0063678	1.77908	FALSE	TRUE	FALSE	FALSE	TRUE	Destabilized
FASTKD5_1	14.9183	1.99209e-05	0.0063678	2.05655	FALSE	FALSE	TRUE	FALSE	TRUE	Destabilized
SELENOH_1	14.7167	2.20331e-05	0.00662963	3.8451	FALSE	FALSE	FALSE	FALSE	FALSE	Destabilized
BZW1_1	14.7043	2.21703e-05	0.00662963	1.9369	FALSE	FALSE	TRUE	FALSE	TRUE	Destabilized
VPS8_1	14.3155	2.69902e-05	0.00759454	3.3972	TRUE	FALSE	FALSE	FALSE	TRUE	Destabilized
STARD10_1	14.3122	2.70356e-05	0.00759454	4.21149	FALSE	TRUE	FALSE	TRUE	TRUE	Destabilized
MAP3K20_1	14.2181	2.83669e-05	0.00773414	-1.8873	FALSE	TRUE	FALSE	FALSE	TRUE	Stabilized
WNK1_1	13.9328	3.2857e-05	0.0087024	-1.75971	FALSE	TRUE	TRUE	FALSE	TRUE	Stabilized
XPOT_1	13.5414	4.03046e-05	0.0103784	1.38109	FALSE	FALSE	FALSE	FALSE	FALSE	Destabilized
ATG2B_3	13.3717	4.40844e-05	0.0110449	3.19042	FALSE	TRUE	TRUE	FALSE	TRUE	Destabilized
DNAAF5_1	13.2295	4.75476e-05	0.0114235	1.44278	FALSE	FALSE	FALSE	FALSE	FALSE	Destabilized
USP3_1	13.2094	4.80602e-05	0.0114235	1.32709	FALSE	FALSE	FALSE	FALSE	FALSE	Destabilized
AGO2_1	13.1359	4.99837e-05	0.0115837	5.02995	FALSE	FALSE	FALSE	FALSE	FALSE	Destabilized
VPS11_2	12.949	5.52655e-05	0.012484	2.60045	FALSE	FALSE	FALSE	FALSE	FALSE	Destabilized
ATG2B_1	12.9061	5.65617e-05	0.012484	2.14836	FALSE	TRUE	TRUE	FALSE	TRUE	Destabilized
COG6_2	12.7764	6.06821e-05	0.012954	2.20485	FALSE	TRUE	FALSE	FALSE	TRUE	Destabilized
VPS16_2	12.7522	6.14859e-05	0.012954	2.04793	FALSE	FALSE	FALSE	TRUE	TRUE	Destabilized
MAP2K1_1	12.6354	6.55321e-05	0.0134996	-1.71211	FALSE	TRUE	FALSE	FALSE	TRUE	Stabilized
ITGB1BP1_1	12.4153	7.39573e-05	0.014904	1.99329	FALSE	FALSE	FALSE	FALSE	FALSE	Destabilized
FYN_1	12.3667	7.59669e-05	0.0149833	-4.35396	FALSE	TRUE	TRUE	FALSE	TRUE	Stabilized
VPS16_1	12.2593	8.0631e-05	0.0153572	3.33878	FALSE	FALSE	FALSE	TRUE	TRUE	Destabilized
ABL1_2	12.2287	8.20157e-05	0.0153572	-2.22517	FALSE	FALSE	FALSE	FALSE	FALSE	Stabilized
FOCAD_1	12.2109	8.2833e-05	0.0153572	2.44933	FALSE	FALSE	FALSE	FALSE	FALSE	Destabilized
ILF3_1	12.0948	8.83814e-05	0.0160646	4.26159	FALSE	FALSE	FALSE	FALSE	FALSE	Destabilized
TTC27_3	11.9469	9.60389e-05	0.0171208	1.94845	FALSE	FALSE	FALSE	FALSE	FALSE	Destabilized
XPO1_1	11.8741	0.000100068	0.0174275	1.42462	FALSE	FALSE	FALSE	FALSE	FALSE	Destabilized
FAM160B1_1	11.8486	0.000101519	0.0174275	2.25218	FALSE	FALSE	FALSE	FALSE	FALSE	Destabilized
EPN1_1	11.6326	0.000114789	0.0192645	2.4677	FALSE	TRUE	FALSE	FALSE	TRUE	Destabilized
WAPL_1	11.6086	0.000116377	0.0192645	1.23735	TRUE	FALSE	FALSE	FALSE	TRUE	Destabilized
USP38_2	11.4668	0.000126246	0.0195551	1.86966	FALSE	FALSE	FALSE	FALSE	FALSE	Destabilized
RASSF2_2	11.4558	0.000127052	0.0195551	4.41669	FALSE	FALSE	FALSE	FALSE	FALSE	Destabilized
MAD2L1_1	11.454	0.000127181	0.0195551	1.79323	FALSE	FALSE	FALSE	FALSE	FALSE	Destabilized
WASHC4_1	11.4452	0.000127828	0.0195551	1.74483	FALSE	FALSE	FALSE	FALSE	FALSE	Destabilized
UNC119B_1	11.4337	0.00012868	0.0195551	-3.07795	FALSE	FALSE	FALSE	FALSE	FALSE	Stabilized
COIL_1	11.3977	0.000131382	0.0196437	2.03073	FALSE	FALSE	FALSE	FALSE	FALSE	Destabilized
TRAPPC5_1	11.3186	0.000137531	0.0200303	1.54549	FALSE	FALSE	FALSE	FALSE	FALSE	Destabilized
COMMD9_1	11.2732	0.000141201	0.0200303	1.76737	FALSE	FALSE	FALSE	FALSE	FALSE	Destabilized
HMGN4_0	11.2592	0.000142358	0.0200303	-4.3415	FALSE	FALSE	FALSE	FALSE	FALSE	Stabilized
CTNNBL1_2	11.2562	0.00014261	0.0200303	1.48661	FALSE	FALSE	FALSE	FALSE	FALSE	Destabilized
MAP2K2_1	11.1691	0.000150026	0.0207574	-1.45714	FALSE	TRUE	FALSE	FALSE	TRUE	Stabilized
ARHGEF11_2	10.9716	0.000168454	0.0229643	1.07093	FALSE	TRUE	FALSE	FALSE	TRUE	Destabilized
ZNF414_1	10.8797	0.000177845	0.0236978	2.88846	FALSE	FALSE	FALSE	FALSE	FALSE	Destabilized
COG4_1	10.8692	0.000178948	0.0236978	2.05532	FALSE	FALSE	FALSE	FALSE	FALSE	Destabilized
XPO5_1	10.7502	0.000192038	0.0250731	2.26301	FALSE	TRUE	TRUE	FALSE	TRUE	Destabilized
MINK1_1	10.722	0.000195292	0.0251087	2.89511	FALSE	TRUE	FALSE	FALSE	TRUE	Destabilized
STX5_2	10.7012	0.000197727	0.0251087	3.42027	FALSE	FALSE	FALSE	FALSE	FALSE	Destabilized
RNF213_1	10.6415	0.000204913	0.0256696	1.39995	FALSE	TRUE	TRUE	FALSE	TRUE	Destabilized
SRRD_1	10.5777	0.000212899	0.0263143	1.35477	FALSE	FALSE	TRUE	FALSE	TRUE	Destabilized
UBE3B_1	10.502	0.0002228	0.0265524	1.59544	FALSE	TRUE	TRUE	FALSE	TRUE	Destabilized
VPS18_2	10.5006	0.000222989	0.0265524	1.6517	FALSE	FALSE	FALSE	FALSE	FALSE	Destabilized
TGFBRAP1_2	10.4962	0.000223579	0.0265524	1.84768	FALSE	FALSE	FALSE	FALSE	FALSE	Destabilized
GPATCH8_3	10.4342	0.000232096	0.0265524	-2.58939	FALSE	TRUE	FALSE	FALSE	TRUE	Stabilized
EVI5L_1	10.4189	0.000234255	0.0265524	1.82255	FALSE	FALSE	FALSE	FALSE	FALSE	Destabilized
CIP2A_1	10.4168	0.00023456	0.0265524	1.99583	FALSE	FALSE	TRUE	FALSE	TRUE	Destabilized
POLR1D_1	10.4145	0.000234876	0.0265524	3.75014	FALSE	FALSE	FALSE	FALSE	FALSE	Destabilized
POLR1D_1	10.4145	0.000234876	0.0265524	3.75014	FALSE	FALSE	TRUE	FALSE	TRUE	Destabilized
FLOT1_1	10.3921	0.000238088	0.0265913	-5.23201	FALSE	FALSE	FALSE	FALSE	FALSE	Stabilized
ARHGEF1_2	10.2786	0.000255059	0.027976	1.31139	FALSE	TRUE	FALSE	TRUE	TRUE	Destabilized
ATP5IF1_1	10.2692	0.000256522	0.027976	-2.92015	FALSE	FALSE	FALSE	FALSE	FALSE	Stabilized
TBC1D22B_2	10.1699	0.00027256	0.0293794	2.7177	FALSE	FALSE	FALSE	TRUE	TRUE	Destabilized
ATG4B_2	10.123	0.000280497	0.0298874	2.81958	FALSE	FALSE	FALSE	FALSE	FALSE	Destabilized
TMEM263_1	10.0994	0.000284582	0.0299781	-3.5362	FALSE	FALSE	FALSE	FALSE	FALSE	Stabilized
COG1_1	10.0336	0.000296328	0.0308647	2.04886	FALSE	TRUE	FALSE	FALSE	TRUE	Destabilized
PUS3_1	10.008	0.000301046	0.0310077	2.44799	FALSE	FALSE	FALSE	FALSE	FALSE	Destabilized
RALGAPB_3	9.95673	0.000310723	0.0313736	2.96731	FALSE	FALSE	TRUE	TRUE	TRUE	Destabilized
ATG4A_1	9.94082	0.000313795	0.0313736	1.65779	FALSE	FALSE	FALSE	FALSE	FALSE	Destabilized
COG8_1	9.9359	0.000314752	0.0313736	1.60953	FALSE	FALSE	TRUE	TRUE	TRUE	Destabilized
COA7_1	9.90788	0.000320258	0.0315829	3.74502	FALSE	FALSE	FALSE	FALSE	FALSE	Destabilized
CARM1_1	9.83423	0.000335235	0.0317523	1.55894	FALSE	FALSE	FALSE	TRUE	TRUE	Destabilized
NFX1_1	9.82303	0.000337578	0.0317523	3.02677	FALSE	TRUE	FALSE	FALSE	TRUE	Destabilized
INPPL1_2	9.80172	0.000342085	0.0317523	1.72005	FALSE	FALSE	TRUE	FALSE	TRUE	Destabilized
COG1_2	9.7992	0.000342623	0.0317523	1.8893	FALSE	TRUE	FALSE	FALSE	TRUE	Destabilized
PLAA_2	9.78986	0.000344623	0.0317523	0.926074	FALSE	FALSE	TRUE	FALSE	TRUE	Destabilized
ATG7_1	9.76859	0.000349222	0.0317523	1.14812	FALSE	FALSE	TRUE	FALSE	TRUE	Destabilized
IPO13_1	9.75408	0.000352397	0.0317523	1.46347	FALSE	FALSE	FALSE	FALSE	FALSE	Destabilized
C3orf38_1	9.7045	0.000363487	0.0317523	1.323	FALSE	FALSE	TRUE	FALSE	TRUE	Destabilized
UNC45A_1	9.69353	0.000365991	0.0317523	1.30623	FALSE	TRUE	FALSE	FALSE	TRUE	Destabilized
STAT3_1	9.69126	0.00036651	0.0317523	2.08715	FALSE	TRUE	FALSE	FALSE	TRUE	Destabilized
MAD1L1_1	9.67757	0.000369667	0.0317523	2.18318	FALSE	TRUE	FALSE	FALSE	TRUE	Destabilized
USO1_1	9.67713	0.000369769	0.0317523	1.55791	FALSE	FALSE	FALSE	FALSE	FALSE	Destabilized
TBC1D15_1	9.66902	0.000371651	0.0317523	2.13745	FALSE	FALSE	FALSE	TRUE	TRUE	Destabilized
PREPL_1	9.6654	0.000372497	0.0317523	1.04622	FALSE	FALSE	FALSE	FALSE	FALSE	Destabilized
SMARCA5_1	9.65392	0.000375187	0.0317523	1.80396	FALSE	FALSE	FALSE	FALSE	FALSE	Destabilized
RIC8A_2	9.6392	0.00037867	0.0317523	3.66476	FALSE	FALSE	TRUE	FALSE	TRUE	Destabilized
STAT6_1	9.62537	0.000381971	0.0317523	1.23263	FALSE	TRUE	FALSE	FALSE	TRUE	Destabilized
PLIN2_2	9.61847	0.00038363	0.0317523	3.66486	FALSE	TRUE	FALSE	FALSE	TRUE	Destabilized
SNX1_2	9.59297	0.000389829	0.0319798	2.31786	FALSE	FALSE	FALSE	FALSE	FALSE	Destabilized
PLAA_1	9.57874	0.000393338	0.0319846	1.01055	FALSE	FALSE	TRUE	FALSE	TRUE	Destabilized
C5orf51_1	9.54906	0.00040076	0.0323047	2.06601	FALSE	FALSE	FALSE	FALSE	FALSE	Destabilized
MAPK11_1	9.43332	0.000431186	0.034295	-1.90235	FALSE	TRUE	FALSE	FALSE	TRUE	Stabilized
USP24_2	9.4196	0.000434955	0.034295	1.21809	FALSE	TRUE	FALSE	FALSE	TRUE	Destabilized
MON2_1	9.41383	0.000436548	0.034295	1.76651	FALSE	TRUE	TRUE	FALSE	TRUE	Destabilized
COG3_2	9.38747	0.00044392	0.034581	1.6667	FALSE	FALSE	TRUE	FALSE	TRUE	Destabilized
PPP2R5D_2	9.34061	0.000457353	0.0353122	0.945153	FALSE	FALSE	FALSE	FALSE	FALSE	Destabilized
EVI5_2	9.31709	0.000464262	0.0353122	2.08915	FALSE	FALSE	FALSE	FALSE	FALSE	Destabilized
RNMT_1	9.3155	0.000464734	0.0353122	1.2974	FALSE	FALSE	TRUE	FALSE	TRUE	Destabilized
RUFY1_3	9.24936	0.000484789	0.0363532	3.56119	FALSE	FALSE	FALSE	FALSE	FALSE	Destabilized
NBEAL2_1	9.2385	0.00048817	0.0363532	1.46508	TRUE	TRUE	TRUE	TRUE	TRUE	Destabilized
RNMT_2	9.23202	0.0004902	0.0363532	2.67419	FALSE	FALSE	TRUE	FALSE	TRUE	Destabilized
DYM_1	9.21234	0.000496422	0.0365225	1.26562	FALSE	TRUE	FALSE	FALSE	TRUE	Destabilized
AP2A2_3	9.163	0.000512395	0.0372186	3.33878	TRUE	FALSE	FALSE	TRUE	TRUE	Destabilized
TTPA_1	9.15839	0.000513913	0.0372186	1.94613	FALSE	FALSE	FALSE	FALSE	FALSE	Destabilized
ADK_1	9.1326	0.000522512	0.0375047	-1.92224	FALSE	FALSE	FALSE	FALSE	FALSE	Stabilized
MTMR14_2	9.12239	0.000525956	0.0375047	2.44478	FALSE	FALSE	FALSE	FALSE	FALSE	Destabilized
GGA2_1	9.08542	0.000538642	0.0379212	1.31912	FALSE	FALSE	FALSE	FALSE	FALSE	Destabilized
HMMR_1	9.07782	0.000541289	0.0379212	1.42495	FALSE	FALSE	FALSE	FALSE	FALSE	Destabilized
SCYL1_1	9.05912	0.000547863	0.0379212	1.41712	TRUE	TRUE	FALSE	FALSE	TRUE	Destabilized
MTOR_3	9.05829	0.00054816	0.0379212	1.97813	FALSE	FALSE	FALSE	FALSE	FALSE	Destabilized
SMCHD1_1	9.03767	0.000555512	0.038014	0.844482	FALSE	FALSE	FALSE	FALSE	FALSE	Destabilized
CDC45_2	9.02207	0.000561148	0.038014	1.34564	FALSE	FALSE	FALSE	FALSE	FALSE	Destabilized
ATXN3_2	9.01573	0.000563458	0.038014	0.996751	FALSE	TRUE	FALSE	FALSE	TRUE	Destabilized
ARHGEF12_2	8.99144	0.000572391	0.038014	1.59752	FALSE	FALSE	TRUE	TRUE	TRUE	Destabilized
USP34_1	8.97485	0.000578586	0.038014	1.59527	TRUE	FALSE	FALSE	FALSE	TRUE	Destabilized
WASHC5_1	8.96092	0.000583838	0.038014	1.92931	FALSE	FALSE	FALSE	TRUE	TRUE	Destabilized
TNPO2_1	8.95843	0.000584783	0.038014	1.65447	FALSE	FALSE	TRUE	FALSE	TRUE	Destabilized
APBB1_1	8.95546	0.000585913	0.038014	1.72778	FALSE	TRUE	TRUE	FALSE	TRUE	Destabilized
TFAM_1	8.94429	0.00059018	0.038014	2.17157	FALSE	FALSE	FALSE	FALSE	FALSE	Destabilized
CDKN2AIPNL_2	8.94343	0.000590509	0.038014	-6.7358	FALSE	FALSE	FALSE	FALSE	FALSE	Stabilized
UNC119_2	8.91854	0.000600144	0.0383678	-1.80165	FALSE	FALSE	FALSE	FALSE	FALSE	Stabilized
MORF4L2_1	8.90323	0.000606154	0.0384866	1.78573	FALSE	FALSE	FALSE	TRUE	TRUE	Destabilized
BUD13_1	8.87917	0.00061573	0.0388287	-4.30292	FALSE	FALSE	FALSE	FALSE	FALSE	Stabilized
USP9X_2	8.84219	0.000630772	0.0395085	1.62921	FALSE	TRUE	TRUE	FALSE	TRUE	Destabilized
SEC24A_1	8.7995	0.000648627	0.0400865	1.60776	FALSE	FALSE	FALSE	TRUE	TRUE	Destabilized
CPOX_2	8.79945	0.000648649	0.0400865	-2.16565	FALSE	FALSE	FALSE	FALSE	FALSE	Stabilized
EDC4_1	8.76429	0.000663764	0.0407489	1.10102	FALSE	TRUE	FALSE	FALSE	TRUE	Destabilized
PAOX_1	8.73756	0.000675507	0.041197	-2.27014	FALSE	FALSE	FALSE	FALSE	FALSE	Stabilized
RAB3GAP1_1	8.71753	0.000684458	0.0414701	1.33092	FALSE	FALSE	FALSE	FALSE	FALSE	Destabilized
DOHH_1	8.6991	0.000692804	0.0417032	-2.0325	FALSE	FALSE	FALSE	FALSE	FALSE	Stabilized
HERC1_1	8.68106	0.000701077	0.0417863	2.58795	TRUE	TRUE	FALSE	FALSE	TRUE	Destabilized
SMARCD1_1	8.67647	0.0007032	0.0417863	1.48796	FALSE	FALSE	FALSE	FALSE	FALSE	Destabilized
AAGAB_1	8.66298	0.000709479	0.0418909	1.8849	FALSE	FALSE	FALSE	FALSE	FALSE	Destabilized
VPS37A_1	8.64286	0.000718956	0.04197	1.42255	FALSE	FALSE	FALSE	FALSE	FALSE	Destabilized
ITCH_1	8.63833	0.000721112	0.04197	1.915	FALSE	TRUE	FALSE	FALSE	TRUE	Destabilized
GORAB_2	8.63143	0.000724402	0.04197	2.40169	FALSE	FALSE	FALSE	FALSE	FALSE	Destabilized
UBE4A_2	8.60588	0.000736732	0.0424193	3.00955	FALSE	TRUE	TRUE	FALSE	TRUE	Destabilized
WASHC5_2	8.592	0.000743528	0.0425463	1.49713	FALSE	FALSE	FALSE	TRUE	TRUE	Destabilized
FLNA_2	8.57358	0.000752651	0.0426479	0.995842	FALSE	FALSE	TRUE	FALSE	TRUE	Destabilized
PCID2_1	8.56986	0.000754504	0.0426479	1.58111	FALSE	FALSE	FALSE	FALSE	FALSE	Destabilized
HACE1_1	8.55711	0.000760908	0.0427492	2.64466	FALSE	FALSE	FALSE	FALSE	FALSE	Destabilized
SMG6_1	8.52697	0.000776272	0.0431701	-3.89311	FALSE	TRUE	TRUE	FALSE	TRUE	Stabilized
COG2_1	8.52417	0.000777714	0.0431701	1.8938	FALSE	TRUE	TRUE	FALSE	TRUE	Destabilized
CAND2_1	8.46742	0.000807619	0.0445633	1.02094	FALSE	TRUE	FALSE	FALSE	TRUE	Destabilized
PPP1R13L_2	8.45816	0.000812616	0.0445737	-3.88742	FALSE	TRUE	TRUE	FALSE	TRUE	Stabilized
EHBP1L1_2	8.43953	0.000822771	0.0448652	1.39628	FALSE	TRUE	FALSE	FALSE	TRUE	Destabilized
CLTA_1	8.34585	0.000875942	0.0470058	-3.31415	FALSE	FALSE	FALSE	FALSE	FALSE	Stabilized
COG2_2	8.34509	0.000876384	0.0470058	1.61266	FALSE	TRUE	TRUE	FALSE	TRUE	Destabilized
VPS18_1	8.34254	0.000877888	0.0470058	1.89545	FALSE	FALSE	FALSE	FALSE	FALSE	Destabilized
NAA20_2	8.33054	0.000884974	0.0470058	2.47062	FALSE	FALSE	FALSE	FALSE	FALSE	Destabilized
COG8_2	8.3265	0.00088738	0.0470058	1.7786	FALSE	FALSE	TRUE	TRUE	TRUE	Destabilized
RFX3_1	8.28321	0.00091355	0.0479139	1.5306	FALSE	FALSE	FALSE	FALSE	FALSE	Destabilized
CPSF3_1	8.28108	0.000914861	0.0479139	1.90918	FALSE	FALSE	TRUE	FALSE	TRUE	Destabilized
METTL13_2	8.23478	0.000943826	0.0490747	1.45161	FALSE	TRUE	TRUE	FALSE	TRUE	Destabilized
SNTA1_1	8.22884	0.000947613	0.0490747	1.71226	FALSE	FALSE	FALSE	FALSE	FALSE	Destabilized
BZW2_2	8.1982	0.000967408	0.0497631	1.7846	FALSE	FALSE	TRUE	FALSE	TRUE	Destabilized
XRCC6_2	8.19173	0.000971642	0.0497631	1.29424	FALSE	TRUE	TRUE	FALSE	TRUE	Destabilized
TBCA_1	8.16419	0.000989898	0.0504195	-2.71942	FALSE	FALSE	FALSE	FALSE	FALSE	Stabilized
COG4_2	8.12599	0.00101584	0.0514582	1.7451	FALSE	FALSE	FALSE	FALSE	FALSE	Destabilized
CSE1L_1	8.09856	0.00103492	0.052108	1.14532	FALSE	FALSE	FALSE	TRUE	TRUE	Destabilized
DENND1B_2	8.07382	0.00105246	0.052108	3.67879	FALSE	FALSE	FALSE	FALSE	FALSE	Destabilized
USP3_2	8.07102	0.00105446	0.052108	2.73435	FALSE	FALSE	FALSE	FALSE	FALSE	Destabilized
GSPT1_1	8.06992	0.00105526	0.052108	2.00216	FALSE	TRUE	FALSE	FALSE	TRUE	Destabilized
AKAP1_3	8.06438	0.00105923	0.052108	-1.9527	FALSE	FALSE	FALSE	FALSE	FALSE	Stabilized
COG5_3	8.05151	0.00106855	0.052108	1.708	FALSE	TRUE	TRUE	FALSE	TRUE	Destabilized
CPSF2_1	8.04551	0.00107292	0.052108	1.58725	TRUE	FALSE	TRUE	FALSE	TRUE	Destabilized
TBC1D9B_2	8.04453	0.00107364	0.052108	2.30936	FALSE	TRUE	TRUE	FALSE	TRUE	Destabilized
TANGO6_2	7.97935	0.00112243	0.0533283	1.95565	FALSE	TRUE	FALSE	FALSE	TRUE	Destabilized
VPS53_1	7.97314	0.00112721	0.0533283	1.57307	FALSE	TRUE	TRUE	FALSE	TRUE	Destabilized
ARFIP1_2	7.97133	0.0011286	0.0533283	1.20109	FALSE	FALSE	FALSE	FALSE	FALSE	Destabilized
FANCI_2	7.97077	0.00112903	0.0533283	2.04045	FALSE	TRUE	TRUE	FALSE	TRUE	Destabilized
CIP2A_2	7.96961	0.00112993	0.0533283	2.33059	FALSE	FALSE	TRUE	FALSE	TRUE	Destabilized
ERO1B_2	7.96526	0.0011333	0.0533283	1.20903	FALSE	FALSE	FALSE	FALSE	FALSE	Destabilized
USP48_1	7.93274	0.0011588	0.0542527	1.27102	FALSE	FALSE	TRUE	FALSE	TRUE	Destabilized
MAPK1_2	7.91227	0.00117517	0.0547426	3.17696	FALSE	FALSE	FALSE	FALSE	FALSE	Destabilized
EPG5_1	7.902	0.00118347	0.0548537	1.40308	FALSE	FALSE	TRUE	TRUE	TRUE	Destabilized
MOB4_0	7.89274	0.00119101	0.0549288	3.52024	FALSE	FALSE	FALSE	FALSE	FALSE	Destabilized
VTI1B_1	7.88548	0.00119696	0.05493	3.81328	FALSE	FALSE	FALSE	FALSE	FALSE	Destabilized
NCDN_1	7.86965	0.00121004	0.0552567	1.22064	FALSE	FALSE	FALSE	FALSE	FALSE	Destabilized
OSBPL2_1	7.861	0.00121726	0.0553138	2.1189	FALSE	FALSE	FALSE	FALSE	FALSE	Destabilized
AAR2_1	7.8341	0.00124	0.0559811	2.28124	FALSE	FALSE	FALSE	FALSE	FALSE	Destabilized
UBR3_1	7.82939	0.00124402	0.0559811	1.31163	FALSE	TRUE	TRUE	FALSE	TRUE	Destabilized
HPCAL1_1	7.81839	0.00125348	0.0561342	-3.16056	FALSE	FALSE	FALSE	FALSE	FALSE	Stabilized
NOP58_1	7.80191	0.0012678	0.056183	1.47769	FALSE	TRUE	FALSE	FALSE	TRUE	Destabilized
PML_1	7.80047	0.00126906	0.056183	1.54968	TRUE	FALSE	FALSE	FALSE	TRUE	Destabilized
FAM160B2_1	7.79626	0.00127275	0.056183	1.5905	FALSE	FALSE	FALSE	FALSE	FALSE	Destabilized
TTC27_1	7.78125	0.00128601	0.0564757	2.2101	FALSE	FALSE	FALSE	FALSE	FALSE	Destabilized
SASS6_1	7.775	0.00129157	0.0564757	1.86871	TRUE	FALSE	TRUE	FALSE	TRUE	Destabilized
SERPINH1_2	7.76192	0.00130329	0.0567206	1.61433	FALSE	TRUE	FALSE	FALSE	TRUE	Destabilized
BTF3_2	7.75146	0.00131275	0.0568654	2.5712	FALSE	FALSE	FALSE	FALSE	FALSE	Destabilized
GC_1	7.74011	0.0013231	0.0570469	-2.44322	FALSE	FALSE	FALSE	FALSE	FALSE	Stabilized
GCHFR_1	7.70953	0.00135141	0.057998	3.86911	FALSE	FALSE	FALSE	FALSE	FALSE	Destabilized
MRTO4_1	7.70057	0.00135983	0.0580905	1.78132	FALSE	FALSE	FALSE	FALSE	FALSE	Destabilized
NUP93_3	7.68606	0.00137359	0.0584091	3.32631	FALSE	FALSE	FALSE	FALSE	FALSE	Destabilized
RALGAPB_1	7.65787	0.00140075	0.0592918	2.45723	FALSE	FALSE	TRUE	TRUE	TRUE	Destabilized
COG3_1	7.63387	0.00142432	0.0600156	2.92195	FALSE	FALSE	TRUE	FALSE	TRUE	Destabilized
CDK9_1	7.61181	0.00144636	0.0606687	1.90835	FALSE	FALSE	FALSE	FALSE	FALSE	Destabilized
RAP1GDS1_1	7.58856	0.00146999	0.0613774	1.12768	TRUE	FALSE	TRUE	FALSE	TRUE	Destabilized
PSPC1_1	7.58223	0.0014765	0.0613774	1.1775	FALSE	FALSE	FALSE	FALSE	FALSE	Destabilized
RPP30_2	7.56797	0.00149127	0.0617145	3.80683	FALSE	FALSE	FALSE	FALSE	FALSE	Destabilized
EIF4G2_2	7.50022	0.00156365	0.0644226	1.50541	FALSE	FALSE	FALSE	FALSE	FALSE	Destabilized
ARFGEF2_2	7.48085	0.00158504	0.0650147	2.77506	FALSE	TRUE	FALSE	FALSE	TRUE	Destabilized
SECISBP2L_2	7.46991	0.00159726	0.0652273	-2.92361	FALSE	TRUE	FALSE	FALSE	TRUE	Stabilized
LTN1_3	7.46151	0.00160671	0.0653255	2.89776	TRUE	FALSE	TRUE	TRUE	TRUE	Destabilized
MTAP_1	7.45285	0.00161651	0.0654368	3.95102	FALSE	TRUE	FALSE	FALSE	TRUE	Destabilized
RNF220_1	7.43813	0.00163333	0.0658303	1.58979	FALSE	TRUE	FALSE	FALSE	TRUE	Destabilized
PGPEP1_1	7.4186	0.00165592	0.066452	1.48473	FALSE	FALSE	FALSE	FALSE	FALSE	Destabilized
SENP6_1	7.379	0.00170279	0.0680381	1.3647	FALSE	FALSE	TRUE	FALSE	TRUE	Destabilized
PPP4R1_1	7.35249	0.00173496	0.068956	0.651389	FALSE	FALSE	FALSE	FALSE	FALSE	Destabilized
RIPOR1_2	7.34787	0.00174064	0.068956	0.923166	TRUE	FALSE	FALSE	FALSE	TRUE	Destabilized
BCL9_1	7.32886	0.00176419	0.0695918	-2.55739	FALSE	TRUE	FALSE	FALSE	TRUE	Stabilized
FLNA_3	7.30767	0.00179086	0.0703444	0.795734	FALSE	FALSE	TRUE	FALSE	TRUE	Destabilized
RIF1_2	7.28893	0.00181479	0.0709836	1.64684	FALSE	TRUE	FALSE	FALSE	TRUE	Destabilized
BTAF1_1	7.27955	0.0018269	0.0711231	1.36885	FALSE	FALSE	TRUE	FALSE	TRUE	Destabilized
TTC37_3	7.27432	0.0018337	0.0711231	1.29638	FALSE	FALSE	FALSE	FALSE	FALSE	Destabilized
FKBP15_1	7.24583	0.00187117	0.072274	0.866866	FALSE	TRUE	FALSE	FALSE	TRUE	Destabilized
NUF2_1	7.22155	0.00190376	0.0729716	1.59213	FALSE	FALSE	FALSE	FALSE	FALSE	Destabilized
EFCAB7_0	7.22066	0.00190498	0.0729716	2.11157	FALSE	FALSE	FALSE	FALSE	FALSE	Destabilized
SCFD1_2	7.20881	0.00192111	0.0732867	1.59328	FALSE	FALSE	FALSE	FALSE	FALSE	Destabilized
ARFGEF1_1	7.19207	0.00194416	0.0738622	2.42264	FALSE	TRUE	FALSE	FALSE	TRUE	Destabilized
USP9X_1	7.1804	0.0019604	0.0741753	1.95067	FALSE	TRUE	TRUE	FALSE	TRUE	Destabilized
ARHGAP4_1	7.15083	0.00200222	0.0751957	1.18687	FALSE	TRUE	FALSE	FALSE	TRUE	Destabilized
INTS7_2	7.14987	0.0020036	0.0751957	2.42722	FALSE	TRUE	FALSE	FALSE	TRUE	Destabilized
HOOK3_1	7.13871	0.00201965	0.0754925	1.24735	FALSE	FALSE	FALSE	FALSE	FALSE	Destabilized
NMRAL1_1	7.11745	0.0020506	0.0763415	-1.89624	FALSE	FALSE	FALSE	FALSE	FALSE	Stabilized
ARFGAP2_1	7.11081	0.00206036	0.0763981	1.45001	FALSE	FALSE	FALSE	FALSE	FALSE	Destabilized
COPS4_2	7.08523	0.00209847	0.0772831	2.10412	FALSE	FALSE	FALSE	FALSE	FALSE	Destabilized
THADA_3	7.08362	0.0021009	0.0772831	1.70437	TRUE	FALSE	TRUE	FALSE	TRUE	Destabilized
GLA_2	7.07554	0.0021131	0.0774248	2.43701	FALSE	FALSE	FALSE	FALSE	FALSE	Destabilized
MON2_2	7.06776	0.00212493	0.0775339	1.25902	FALSE	TRUE	TRUE	FALSE	TRUE	Destabilized
QRICH1_2	7.06261	0.00213281	0.0775339	1.439	FALSE	TRUE	FALSE	FALSE	TRUE	Destabilized
CASP9_1	7.00805	0.00221814	0.0803208	1.76381	FALSE	FALSE	FALSE	FALSE	FALSE	Destabilized
RIPOR1_1	6.97275	0.0022753	0.0817177	1.98485	TRUE	FALSE	FALSE	FALSE	TRUE	Destabilized
PXN_3	6.97205	0.00227644	0.0817177	-3.74493	FALSE	TRUE	FALSE	FALSE	TRUE	Stabilized
ACADS_2	6.95983	0.0022966	0.0817177	2.12266	FALSE	FALSE	FALSE	FALSE	FALSE	Destabilized
SNX8_1	6.95645	0.00230222	0.0817177	1.80772	FALSE	TRUE	FALSE	FALSE	TRUE	Destabilized
STIM1_2	6.95297	0.00230802	0.0817177	-4.83687	FALSE	TRUE	FALSE	FALSE	TRUE	Stabilized
PEG10_1	6.95202	0.0023096	0.0817177	2.16645	FALSE	FALSE	FALSE	FALSE	FALSE	Destabilized
CSTF2_2	6.92977	0.00234704	0.0827266	3.1612	FALSE	TRUE	TRUE	TRUE	TRUE	Destabilized
CCDC88C_1	6.90903	0.00238253	0.0833068	1.24606	FALSE	TRUE	TRUE	FALSE	TRUE	Destabilized
VPS33A_1	6.9065	0.0023869	0.0833068	1.61649	FALSE	TRUE	FALSE	FALSE	TRUE	Destabilized
EMD_1	6.90444	0.00239046	0.0833068	-2.35126	FALSE	FALSE	FALSE	FALSE	FALSE	Stabilized
ZNF316_2	6.88503	0.00242432	0.0841701	1.84362	FALSE	FALSE	FALSE	FALSE	FALSE	Destabilized
PPP3CA_1	6.84909	0.00248839	0.0860722	1.74814	FALSE	FALSE	FALSE	FALSE	FALSE	Destabilized
RNF213_2	6.8372	0.00250998	0.0864964	1.69543	FALSE	TRUE	TRUE	FALSE	TRUE	Destabilized
NELFB_1	6.81149	0.00255737	0.087803	1.67693	FALSE	FALSE	FALSE	FALSE	FALSE	Destabilized
WASHC4_3	6.80334	0.00257259	0.0879997	1.35638	FALSE	FALSE	FALSE	FALSE	FALSE	Destabilized
EIF5_1	6.78	0.00261673	0.0891803	0.657719	FALSE	FALSE	FALSE	FALSE	FALSE	Destabilized
TBC1D9B_1	6.74379	0.00268681	0.0911141	1.65234	FALSE	TRUE	TRUE	FALSE	TRUE	Destabilized
ACTR6_1	6.74058	0.00269312	0.0911141	1.50021	FALSE	FALSE	FALSE	TRUE	TRUE	Destabilized
DOCK11_3	6.72776	0.0027185	0.0913645	0.812688	FALSE	TRUE	FALSE	TRUE	TRUE	Destabilized
PDXDC1_2	6.72688	0.00272024	0.0913645	1.90702	FALSE	TRUE	FALSE	FALSE	TRUE	Destabilized
PDE6D_1	6.6965	0.00278141	0.0930819	-1.59578	FALSE	FALSE	FALSE	FALSE	FALSE	Stabilized
FPGT_1	6.66887	0.00283835	0.094628	2.13156	FALSE	FALSE	TRUE	FALSE	TRUE	Destabilized
FOXP1_1	6.66423	0.00284803	0.094628	2.52976	FALSE	FALSE	FALSE	FALSE	FALSE	Destabilized
ARID1B_1	6.65743	0.00286228	0.094762	1.19043	FALSE	TRUE	FALSE	FALSE	TRUE	Destabilized
TTK_3	6.64945	0.00287912	0.0949802	-1.03272	FALSE	TRUE	FALSE	FALSE	TRUE	Stabilized
RUFY3_2	6.62925	0.00292218	0.0960588	0.665619	FALSE	FALSE	FALSE	FALSE	FALSE	Destabilized
DARS_1	6.59829	0.00298956	0.09768	1.42886	FALSE	FALSE	FALSE	FALSE	FALSE	Destabilized
CLASP1_2	6.59692	0.00299257	0.09768	1.347	FALSE	TRUE	FALSE	FALSE	TRUE	Destabilized
TAB2_1	6.58425	0.00302065	0.0977834	-3.25248	FALSE	FALSE	FALSE	FALSE	FALSE	Stabilized
ZNFX1_1	6.58029	0.00302947	0.0977834	2.39977	FALSE	TRUE	TRUE	FALSE	TRUE	Destabilized
NIT2_1	6.57936	0.00303155	0.0977834	-1.40653	FALSE	FALSE	TRUE	FALSE	TRUE	Stabilized
RAB3GAP2_2	6.57651	0.00303793	0.0977834	1.30292	FALSE	TRUE	FALSE	FALSE	TRUE	Destabilized
NDC80_2	6.53576	0.00313075	0.100333	1.79806	FALSE	FALSE	FALSE	FALSE	FALSE	Destabilized
XPO4_1	6.5289	0.00314668	0.100333	1.55299	FALSE	TRUE	FALSE	TRUE	TRUE	Destabilized
NOSIP_2	6.52682	0.00315152	0.100333	1.60686	FALSE	FALSE	FALSE	TRUE	TRUE	Destabilized
DNTTIP2_2	6.523	0.00316044	0.100333	1.75226	FALSE	TRUE	FALSE	FALSE	TRUE	Destabilized
RALGAPA1_3	6.4991	0.00321688	0.101432	1.79466	FALSE	TRUE	TRUE	FALSE	TRUE	Destabilized
SMG9_2	6.49302	0.00323139	0.101432	2.04925	FALSE	FALSE	TRUE	FALSE	TRUE	Destabilized
EIF4G3_1	6.48871	0.00324174	0.101432	1.57916	FALSE	FALSE	FALSE	FALSE	FALSE	Destabilized
UEVLD_1	6.48313	0.00325517	0.101432	1.43414	FALSE	FALSE	FALSE	FALSE	FALSE	Destabilized
LRRC42_2	6.47998	0.0032628	0.101432	2.23709	FALSE	TRUE	FALSE	TRUE	TRUE	Destabilized
DPCD_1	6.47508	0.00327468	0.101432	1.28743	FALSE	FALSE	FALSE	FALSE	FALSE	Destabilized
LSR_2	6.47362	0.00327822	0.101432	-3.97163	FALSE	FALSE	FALSE	FALSE	FALSE	Stabilized
ARHGAP27_2	6.47093	0.00328478	0.101432	1.96686	FALSE	FALSE	FALSE	FALSE	FALSE	Destabilized
RRN3_1	6.46543	0.0032982	0.101432	1.9706	FALSE	FALSE	FALSE	FALSE	FALSE	Destabilized
KIAA1468_1	6.46288	0.00330446	0.101432	1.66343	FALSE	FALSE	FALSE	FALSE	FALSE	Destabilized
LEMD3_1	6.44987	0.00333655	0.102078	-2.49664	FALSE	TRUE	FALSE	FALSE	TRUE	Stabilized
FAM122B_1	6.43952	0.00336231	0.102528	-4.58325	FALSE	FALSE	FALSE	FALSE	FALSE	Stabilized
HNRNPA0_1	6.42334	0.00340302	0.103429	2.14925	FALSE	FALSE	TRUE	FALSE	TRUE	Destabilized
SMAP2_1	6.41152	0.00343309	0.104002	-3.90508	FALSE	FALSE	FALSE	FALSE	FALSE	Stabilized
LMNB2_1	6.40664	0.00344559	0.104041	2.17111	FALSE	TRUE	FALSE	FALSE	TRUE	Destabilized
MLX_1	6.3674	0.0035479	0.10631	1.90059	FALSE	FALSE	FALSE	FALSE	FALSE	Destabilized
PLS1_1	6.35957	0.0035687	0.10631	1.03894	FALSE	FALSE	FALSE	FALSE	FALSE	Destabilized
CCDC93_2	6.35542	0.0035798	0.10631	1.24194	FALSE	FALSE	TRUE	FALSE	TRUE	Destabilized
IMMT_1	6.35308	0.00358605	0.10631	-3.91738	FALSE	FALSE	FALSE	FALSE	FALSE	Stabilized
AP1G1_2	6.35295	0.00358641	0.10631	1.2015	FALSE	FALSE	FALSE	TRUE	TRUE	Destabilized
LETM1_1	6.34936	0.00359604	0.10631	5.98235	FALSE	FALSE	FALSE	FALSE	FALSE	Destabilized
MMADHC_1	6.3475	0.00360102	0.10631	1.23723	FALSE	FALSE	FALSE	FALSE	FALSE	Destabilized
HIKESHI_1	6.33182	0.00364351	0.107223	1.47702	TRUE	FALSE	FALSE	FALSE	TRUE	Destabilized
NSMAF_1	6.32456	0.00366334	0.107466	0.856894	TRUE	TRUE	FALSE	FALSE	TRUE	Destabilized
KLHL25_2	6.31578	0.00368751	0.107834	1.29103	FALSE	FALSE	FALSE	FALSE	FALSE	Destabilized
SH3GLB2_1	6.30484	0.00371783	0.10792	1.07961	FALSE	FALSE	FALSE	FALSE	FALSE	Destabilized
COMMD2_1	6.30276	0.00372365	0.10792	1.15837	FALSE	FALSE	FALSE	FALSE	FALSE	Destabilized
AHCTF1_2	6.30213	0.0037254	0.10792	-2.86979	FALSE	FALSE	TRUE	TRUE	TRUE	Stabilized
POLA1_1	6.28869	0.00376312	0.108593	0.998151	TRUE	FALSE	FALSE	FALSE	TRUE	Destabilized
SART3_2	6.28553	0.00377206	0.108593	1.16569	FALSE	TRUE	FALSE	FALSE	TRUE	Destabilized
FUCA1_2	6.27621	0.00379852	0.109016	-3.08782	FALSE	FALSE	FALSE	FALSE	FALSE	Stabilized
CREBBP_2	6.25564	0.00385763	0.109984	1.41771	FALSE	TRUE	TRUE	TRUE	TRUE	Destabilized
GBF1_2	6.25225	0.00386749	0.109984	1.40864	FALSE	FALSE	FALSE	FALSE	FALSE	Destabilized
ELMO2_1	6.25191	0.00386848	0.109984	1.16632	FALSE	FALSE	FALSE	FALSE	FALSE	Destabilized
RABEP2_1	6.24451	0.00389004	0.109984	1.1198	FALSE	FALSE	TRUE	FALSE	TRUE	Destabilized
CCDC22_2	6.24011	0.00390293	0.109984	1.60417	FALSE	FALSE	FALSE	FALSE	FALSE	Destabilized
RRN3_2	6.23995	0.00390341	0.109984	2.28957	FALSE	FALSE	FALSE	FALSE	FALSE	Destabilized
USP19_1	6.23095	0.00392993	0.110225	1.07214	TRUE	TRUE	FALSE	FALSE	TRUE	Destabilized
PDIA3_1	6.22898	0.00393576	0.110225	0.616755	FALSE	FALSE	FALSE	FALSE	FALSE	Destabilized
CCM2_2	6.2232	0.00395291	0.110372	1.86864	FALSE	TRUE	FALSE	TRUE	TRUE	Destabilized
BCAS2_1	6.21834	0.00396741	0.110444	1.35335	FALSE	FALSE	FALSE	FALSE	FALSE	Destabilized
AARS_1	6.21298	0.00398345	0.110559	0.853146	FALSE	FALSE	FALSE	FALSE	FALSE	Destabilized
USP28_1	6.18875	0.00405684	0.112259	1.59858	FALSE	FALSE	FALSE	FALSE	FALSE	Destabilized
KIAA0391_2	6.17456	0.00410053	0.112914	2.48411	FALSE	FALSE	FALSE	FALSE	FALSE	Destabilized
ANAPC1_1	6.17316	0.00410486	0.112914	1.90886	FALSE	TRUE	FALSE	FALSE	TRUE	Destabilized
DLG1_2	6.16309	0.00413618	0.113439	2.01152	FALSE	TRUE	FALSE	FALSE	TRUE	Destabilized
PCCB_1	6.15041	0.004176	0.114027	2.30857	TRUE	TRUE	FALSE	FALSE	TRUE	Destabilized
ARID3A_1	6.14679	0.00418745	0.114027	2.27591	FALSE	TRUE	FALSE	FALSE	TRUE	Destabilized
RRAGC_1	6.14456	0.0041945	0.114027	3.81292	FALSE	FALSE	FALSE	FALSE	FALSE	Destabilized
PRMT7_2	6.13182	0.00423514	0.114477	3.09772	FALSE	TRUE	FALSE	FALSE	TRUE	Destabilized
STK26_1	6.13162	0.00423579	0.114477	1.05878	FALSE	FALSE	FALSE	FALSE	FALSE	Destabilized
PRPF39_1	6.12272	0.00426442	0.114916	1.01918	FALSE	TRUE	FALSE	FALSE	TRUE	Destabilized
SLC7A6OS_1	6.11259	0.00429725	0.115221	2.17203	FALSE	FALSE	FALSE	FALSE	FALSE	Destabilized
KAT8_1	6.10955	0.00430715	0.115221	-1.33647	FALSE	FALSE	TRUE	FALSE	TRUE	Stabilized
BRD4_1	6.10698	0.00431554	0.115221	1.17935	FALSE	FALSE	FALSE	FALSE	FALSE	Destabilized
PPP2R5C_2	6.10396	0.00432545	0.115221	1.21014	FALSE	FALSE	FALSE	FALSE	FALSE	Destabilized
C14orf119_1	6.09364	0.00435941	0.11555	1.79844	FALSE	FALSE	FALSE	FALSE	FALSE	Destabilized
NCOA7_2	6.09194	0.00436503	0.11555	1.03614	FALSE	FALSE	FALSE	FALSE	FALSE	Destabilized
VPS45_1	6.08653	0.00438299	0.11555	1.02503	FALSE	FALSE	FALSE	FALSE	FALSE	Destabilized
TTC1_1	6.08513	0.00438766	0.11555	1.83863	FALSE	FALSE	FALSE	FALSE	FALSE	Destabilized
DDX3X_2	6.07241	0.0044302	0.116293	-4.09009	FALSE	FALSE	FALSE	FALSE	FALSE	Stabilized
TTI1_1	6.06879	0.00444239	0.116293	1.80662	FALSE	TRUE	FALSE	TRUE	TRUE	Destabilized
RPS20_1	6.06458	0.00445663	0.116293	3.40233	FALSE	FALSE	FALSE	FALSE	FALSE	Destabilized
POFUT1_2	6.0618	0.00446606	0.116293	1.99488	FALSE	TRUE	FALSE	TRUE	TRUE	Destabilized
RRAGD_1	6.03867	0.0045453	0.118025	-2.48302	FALSE	FALSE	FALSE	FALSE	FALSE	Stabilized
TNFRSF10B_1	6.01966	0.00461152	0.118992	-3.43869	FALSE	FALSE	FALSE	FALSE	FALSE	Stabilized
FCHSD2_3	6.01052	0.00464377	0.118992	1.07278	FALSE	TRUE	TRUE	FALSE	TRUE	Destabilized
STK38_2	6.00877	0.00464997	0.118992	-1.57549	FALSE	FALSE	FALSE	FALSE	FALSE	Stabilized
TANGO6_1	6.00747	0.00465457	0.118992	1.6365	FALSE	TRUE	FALSE	FALSE	TRUE	Destabilized
RAPGEF2_1	6.00592	0.00466006	0.118992	0.851236	FALSE	TRUE	TRUE	FALSE	TRUE	Destabilized
MRPS35_1	6.00489	0.00466373	0.118992	1.57292	FALSE	FALSE	FALSE	FALSE	FALSE	Destabilized
MEA1_1	6.00245	0.00467241	0.118992	-2.82007	FALSE	FALSE	FALSE	FALSE	FALSE	Stabilized
GBE1_1	5.98663	0.00472912	0.119628	1.37196	FALSE	FALSE	FALSE	TRUE	TRUE	Destabilized
KPNA2_2	5.98291	0.00474258	0.119628	1.14776	FALSE	FALSE	FALSE	TRUE	TRUE	Destabilized
TRIO_3	5.98208	0.0047456	0.119628	0.846027	TRUE	TRUE	TRUE	FALSE	TRUE	Destabilized
KLHL36_1	5.98114	0.00474899	0.119628	2.12814	FALSE	FALSE	TRUE	FALSE	TRUE	Destabilized
N4BP1_1	5.96748	0.0047988	0.11983	1.11738	FALSE	FALSE	FALSE	FALSE	FALSE	Destabilized
KNTC1_1	5.96433	0.00481036	0.11983	1.09334	TRUE	FALSE	FALSE	TRUE	TRUE	Destabilized
SAMD4A_1	5.95997	0.00482641	0.11983	3.05893	FALSE	TRUE	FALSE	FALSE	TRUE	Destabilized
OCIAD1_1	5.95927	0.004829	0.11983	-2.79417	FALSE	FALSE	FALSE	FALSE	FALSE	Stabilized
APBB2_1	5.95135	0.00485833	0.11983	2.23183	FALSE	TRUE	FALSE	FALSE	TRUE	Destabilized
OSBP_1	5.94992	0.00486364	0.11983	1.28422	FALSE	FALSE	FALSE	FALSE	FALSE	Destabilized
DDX46_2	5.94749	0.00487268	0.11983	1.31922	FALSE	FALSE	FALSE	FALSE	FALSE	Destabilized
USP28_3	5.94686	0.00487501	0.11983	1.55014	FALSE	FALSE	FALSE	FALSE	FALSE	Destabilized
SCYL3_1	5.94294	0.00488968	0.11983	1.71814	FALSE	FALSE	TRUE	FALSE	TRUE	Destabilized
MKLN1_2	5.9409	0.00489731	0.11983	2.85257	FALSE	FALSE	FALSE	FALSE	FALSE	Destabilized
SMARCC1_2	5.94039	0.00489921	0.11983	0.947343	FALSE	FALSE	FALSE	FALSE	FALSE	Destabilized
ARID3A_2	5.93152	0.00493258	0.120329	1.46109	FALSE	TRUE	FALSE	FALSE	TRUE	Destabilized
MAP2K2_2	5.92741	0.00494814	0.120392	-1.93415	FALSE	TRUE	FALSE	FALSE	TRUE	Stabilized
AFMID_1	5.91833	0.00498266	0.120914	1.83918	FALSE	FALSE	TRUE	FALSE	TRUE	Destabilized
ASMTL_1	5.91476	0.0049963	0.120929	0.999487	FALSE	FALSE	FALSE	FALSE	FALSE	Destabilized
VPS28_1	5.90455	0.00503556	0.121562	1.42755	FALSE	FALSE	FALSE	FALSE	FALSE	Destabilized
CUL2_1	5.89981	0.0050539	0.12163	2.55075	FALSE	FALSE	FALSE	FALSE	FALSE	Destabilized
MED23_1	5.89704	0.00506464	0.12163	1.14526	FALSE	TRUE	FALSE	FALSE	TRUE	Destabilized
LRBA_1	5.88456	0.00511337	0.121904	0.68612	TRUE	FALSE	TRUE	FALSE	TRUE	Destabilized
RAP1GDS1_2	5.88207	0.00512318	0.121904	1.25277	TRUE	FALSE	TRUE	FALSE	TRUE	Destabilized
G6PD_1	5.88078	0.00512824	0.121904	0.897808	FALSE	FALSE	FALSE	TRUE	TRUE	Destabilized
BRAF_2	5.88068	0.00512863	0.121904	-0.639572	FALSE	TRUE	FALSE	TRUE	TRUE	Stabilized
PIAS2_1	5.86267	0.00520007	0.123173	1.69458	FALSE	FALSE	FALSE	FALSE	FALSE	Destabilized
ZC3H18_1	5.86014	0.00521021	0.123173	-3.05887	FALSE	FALSE	FALSE	FALSE	FALSE	Stabilized
SVBP_1	5.85722	0.00522191	0.123173	-3.21397	FALSE	FALSE	FALSE	FALSE	FALSE	Stabilized
PUS7L_1	5.84849	0.00525708	0.123688	1.02682	FALSE	FALSE	TRUE	FALSE	TRUE	Destabilized
XPO1_2	5.84105	0.0052873	0.124084	1.35763	FALSE	FALSE	FALSE	FALSE	FALSE	Destabilized
SEC31A_1	5.82176	0.00536639	0.125622	0.723996	FALSE	FALSE	TRUE	FALSE	TRUE	Destabilized
MAGED1_2	5.80844	0.0054218	0.126146	-4.46909	FALSE	FALSE	FALSE	FALSE	FALSE	Stabilized
DENR_1	5.80686	0.00542839	0.126146	-2.23001	FALSE	FALSE	FALSE	FALSE	FALSE	Stabilized
PLA2G15_1	5.80658	0.00542957	0.126146	2.45035	FALSE	FALSE	FALSE	FALSE	FALSE	Destabilized
XPO5_2	5.79327	0.0054856	0.127129	1.27075	FALSE	TRUE	TRUE	FALSE	TRUE	Destabilized
NCOA2_2	5.78801	0.00550793	0.127257	1.69843	FALSE	TRUE	TRUE	FALSE	TRUE	Destabilized
BPTF_3	5.77962	0.0055437	0.127257	1.11352	TRUE	FALSE	TRUE	FALSE	TRUE	Destabilized
CDK5_1	5.77878	0.00554731	0.127257	-1.53875	FALSE	FALSE	FALSE	FALSE	FALSE	Stabilized
USP25_2	5.77629	0.00555799	0.127257	1.80882	FALSE	FALSE	FALSE	FALSE	FALSE	Destabilized
RAB3GAP2_1	5.77588	0.00555976	0.127257	1.35493	FALSE	TRUE	FALSE	FALSE	TRUE	Destabilized
CDC37L1_1	5.76579	0.00560329	0.127897	1.21863	FALSE	TRUE	FALSE	FALSE	TRUE	Destabilized
ZC2HC1A_2	5.76301	0.00561531	0.127897	3.62073	FALSE	FALSE	FALSE	FALSE	FALSE	Destabilized
ZWILCH_1	5.75583	0.00564657	0.128293	1.33086	FALSE	TRUE	FALSE	FALSE	TRUE	Destabilized
SKP1_1	5.75049	0.00566998	0.12851	-2.95196	FALSE	FALSE	TRUE	FALSE	TRUE	Stabilized
TRAPPC9_2	5.74101	0.00571171	0.12857	1.07625	FALSE	FALSE	FALSE	FALSE	FALSE	Destabilized
EPG5_2	5.73348	0.0057451	0.12857	1.17235	FALSE	FALSE	TRUE	TRUE	TRUE	Destabilized
BCKDHA_2	5.73232	0.00575027	0.12857	1.83934	FALSE	FALSE	FALSE	FALSE	FALSE	Destabilized
LATS1_1	5.72263	0.0057936	0.12857	-2.40475	FALSE	FALSE	FALSE	FALSE	FALSE	Stabilized
LRRC14_1	5.71941	0.00580809	0.12857	1.91285	TRUE	FALSE	FALSE	FALSE	TRUE	Destabilized
HERC4_1	5.7194	0.00580814	0.12857	1.48185	TRUE	FALSE	FALSE	FALSE	TRUE	Destabilized
NUP93_1	5.71066	0.00584763	0.12857	1.31433	FALSE	FALSE	FALSE	FALSE	FALSE	Destabilized
CSE1L_2	5.70994	0.00585088	0.12857	1.36903	FALSE	FALSE	FALSE	TRUE	TRUE	Destabilized
MEN1_1	5.70938	0.00585343	0.12857	1.20081	FALSE	FALSE	FALSE	FALSE	FALSE	Destabilized
TMEM109_0	5.7085	0.00585742	0.12857	-3.34647	FALSE	FALSE	TRUE	FALSE	TRUE	Stabilized
GBE1_2	5.70673	0.00586547	0.12857	1.93749	FALSE	FALSE	FALSE	TRUE	TRUE	Destabilized
XRCC6_1	5.70411	0.0058774	0.12857	1.17493	FALSE	TRUE	TRUE	FALSE	TRUE	Destabilized
KDM3A_2	5.70195	0.00588726	0.12857	0.932834	FALSE	FALSE	TRUE	FALSE	TRUE	Destabilized
LARS_3	5.70154	0.00588914	0.12857	1.80505	FALSE	FALSE	FALSE	FALSE	FALSE	Destabilized
CTH_2	5.70136	0.00588997	0.12857	-6.49491	FALSE	FALSE	TRUE	FALSE	TRUE	Stabilized
GTF2E1_1	5.70036	0.00589454	0.12857	1.38953	FALSE	FALSE	FALSE	FALSE	FALSE	Destabilized
TAF11_1	5.69252	0.0059305	0.129051	1.52825	FALSE	FALSE	FALSE	FALSE	FALSE	Destabilized
KDM5C_2	5.66097	0.0060777	0.131944	1.15688	FALSE	TRUE	TRUE	FALSE	TRUE	Destabilized
SCYL1_2	5.65462	0.00610781	0.132288	0.755565	TRUE	TRUE	FALSE	FALSE	TRUE	Destabilized
ATXN10_1	5.64875	0.00613576	0.132569	1.07616	FALSE	FALSE	FALSE	TRUE	TRUE	Destabilized
THADA_1	5.6459	0.00614938	0.132569	0.986805	TRUE	FALSE	TRUE	FALSE	TRUE	Destabilized
MAD2L2_1	5.63521	0.00620078	0.133367	3.16816	FALSE	FALSE	FALSE	FALSE	FALSE	Destabilized
USP24_3	5.63211	0.00621576	0.13338	1.35048	FALSE	TRUE	FALSE	FALSE	TRUE	Destabilized
EVI5L_2	5.62511	0.00624979	0.133637	1.77132	FALSE	FALSE	FALSE	FALSE	FALSE	Destabilized
TOM1L2_1	5.62371	0.0062566	0.133637	1.08515	FALSE	TRUE	TRUE	FALSE	TRUE	Destabilized
KLHL9_2	5.61984	0.00627551	0.133733	2.02998	FALSE	FALSE	FALSE	FALSE	FALSE	Destabilized
STAT1_2	5.60708	0.00633828	0.134534	1.37531	FALSE	TRUE	FALSE	FALSE	TRUE	Destabilized
INTS2_1	5.60523	0.00634744	0.134534	1.76188	FALSE	FALSE	TRUE	TRUE	TRUE	Destabilized
COQ8A_1	5.60284	0.00635928	0.134534	2.18727	FALSE	FALSE	FALSE	FALSE	FALSE	Destabilized
CWC15_2	5.60045	0.00637113	0.134534	-2.23082	FALSE	FALSE	FALSE	FALSE	FALSE	Stabilized
TRIM33_2	5.59639	0.00639139	0.134655	1.16974	FALSE	FALSE	FALSE	FALSE	FALSE	Destabilized
ZNF592_2	5.57934	0.00647705	0.13615	2.87263	FALSE	FALSE	FALSE	FALSE	FALSE	Destabilized
TMF1_2	5.56818	0.00653383	0.136525	1.95127	FALSE	FALSE	FALSE	FALSE	FALSE	Destabilized
RBM6_1	5.56732	0.0065382	0.136525	3.15783	FALSE	FALSE	TRUE	FALSE	TRUE	Destabilized
UPF2_1	5.56716	0.00653904	0.136525	1.30108	FALSE	FALSE	FALSE	FALSE	FALSE	Destabilized
CHCHD1_0	5.55858	0.00658305	0.137134	1.86721	FALSE	TRUE	FALSE	FALSE	TRUE	Destabilized
CST3_1	5.53036	0.00673016	0.139885	2.0521	FALSE	FALSE	FALSE	FALSE	FALSE	Destabilized
RTN4_3	5.52215	0.00677363	0.140473	3.14105	FALSE	TRUE	TRUE	FALSE	TRUE	Destabilized
DCUN1D4_1	5.51305	0.00682218	0.141164	1.95977	FALSE	TRUE	FALSE	FALSE	TRUE	Destabilized
GOLGB1_3	5.4984	0.00690108	0.142479	1.4568	FALSE	FALSE	TRUE	FALSE	TRUE	Destabilized
NUP205_1	5.48929	0.00695059	0.143182	1.82614	FALSE	TRUE	FALSE	TRUE	TRUE	Destabilized
BPTF_1	5.47689	0.0070187	0.144265	1.01927	TRUE	FALSE	TRUE	FALSE	TRUE	Destabilized
RANBP3_2	5.46867	0.0070642	0.144853	2.62083	FALSE	TRUE	TRUE	FALSE	TRUE	Destabilized
VPS51_1	5.46354	0.00709276	0.144853	1.51311	TRUE	FALSE	FALSE	FALSE	TRUE	Destabilized
NDRG3_1	5.46329	0.00709419	0.144853	0.886854	FALSE	FALSE	FALSE	FALSE	FALSE	Destabilized
DNAJC7_2	5.45405	0.00714597	0.145589	0.711907	FALSE	FALSE	FALSE	FALSE	FALSE	Destabilized
CEP350_2	5.44919	0.00717335	0.145827	1.93154	FALSE	TRUE	TRUE	FALSE	TRUE	Destabilized
GRSF1_2	5.4376	0.00723919	0.146843	1.56465	FALSE	FALSE	FALSE	FALSE	FALSE	Destabilized
TBC1D17_1	5.43295	0.00726574	0.14706	1.72494	FALSE	TRUE	FALSE	TRUE	TRUE	Destabilized
XRCC5_2	5.41793	0.00735232	0.148488	2.18634	FALSE	FALSE	FALSE	FALSE	FALSE	Destabilized
CHMP7_2	5.40906	0.007404	0.149207	1.12367	FALSE	FALSE	FALSE	FALSE	FALSE	Destabilized
VPS11_1	5.40191	0.00744592	0.149682	2.78659	FALSE	FALSE	FALSE	FALSE	FALSE	Destabilized
SPEN_1	5.39882	0.00746412	0.149682	-2.81547	FALSE	FALSE	FALSE	FALSE	FALSE	Stabilized
GIGYF1_2	5.3963	0.00747895	0.149682	-2.83121	FALSE	TRUE	FALSE	FALSE	TRUE	Stabilized
FECH_1	5.39235	0.00750234	0.149682	-1.49189	FALSE	FALSE	FALSE	FALSE	FALSE	Stabilized
BIN1_1	5.38741	0.00753167	0.149682	1.23282	FALSE	TRUE	FALSE	FALSE	TRUE	Destabilized
C19orf57_2	5.38598	0.00754023	0.149682	-3.25514	FALSE	FALSE	FALSE	FALSE	FALSE	Stabilized
USP34_3	5.38591	0.00754064	0.149682	1.11498	TRUE	FALSE	FALSE	FALSE	TRUE	Destabilized
ARID4B_1	5.37921	0.00758067	0.150058	1.12657	FALSE	FALSE	FALSE	FALSE	FALSE	Destabilized
USP38_1	5.37734	0.00759192	0.150058	1.15416	FALSE	FALSE	FALSE	FALSE	FALSE	Destabilized
FAHD1_1	5.36049	0.0076938	0.151748	-2.02419	FALSE	FALSE	FALSE	FALSE	FALSE	Stabilized
ZW10_1	5.34637	0.00778034	0.153129	1.52766	FALSE	FALSE	TRUE	FALSE	TRUE	Destabilized
OTUD6B_1	5.32873	0.00788991	0.154449	1.22529	FALSE	FALSE	FALSE	FALSE	FALSE	Destabilized
N4BP1_3	5.32831	0.00789257	0.154449	0.914364	FALSE	FALSE	FALSE	FALSE	FALSE	Destabilized
STXBP5_2	5.32754	0.00789739	0.154449	1.87227	TRUE	FALSE	TRUE	FALSE	TRUE	Destabilized
CELF1_1	5.3173	0.00796178	0.155381	0.845364	FALSE	TRUE	TRUE	FALSE	TRUE	Destabilized
NAGK_3	5.31416	0.00798169	0.155442	3.32467	FALSE	FALSE	FALSE	FALSE	FALSE	Destabilized
ATP5S_2	5.30765	0.00802304	0.155725	-2.09827	FALSE	FALSE	FALSE	FALSE	FALSE	Stabilized
PPP2R3C_2	5.30659	0.00802982	0.155725	2.0904	FALSE	FALSE	FALSE	TRUE	TRUE	Destabilized
MTA1_1	5.30321	0.00805138	0.155817	1.12503	FALSE	TRUE	FALSE	FALSE	TRUE	Destabilized
COG7_1	5.2969	0.00809189	0.156275	1.0969	FALSE	FALSE	FALSE	FALSE	FALSE	Destabilized
GAPVD1_2	5.28977	0.00813787	0.156836	1.2638	FALSE	TRUE	FALSE	TRUE	TRUE	Destabilized
TTF2_2	5.27877	0.00820941	0.157886	-3.30225	FALSE	TRUE	TRUE	FALSE	TRUE	Stabilized
EEF1B2_1	5.27583	0.00822859	0.157928	0.904138	FALSE	FALSE	FALSE	FALSE	FALSE	Destabilized
POLR3A_1	5.26132	0.00832424	0.159433	1.45723	FALSE	FALSE	TRUE	FALSE	TRUE	Destabilized
ATG4C_1	5.23341	0.00851145	0.162683	0.968708	FALSE	FALSE	FALSE	FALSE	FALSE	Destabilized
HPF1_1	5.22701	0.00855505	0.16318	1.02804	FALSE	FALSE	FALSE	FALSE	FALSE	Destabilized
RTF2_1	5.21962	0.00860567	0.16354	1.70798	FALSE	FALSE	FALSE	FALSE	FALSE	Destabilized
ALDH5A1_2	5.2191	0.00860922	0.16354	0.919401	FALSE	FALSE	FALSE	FALSE	FALSE	Destabilized
BCCIP_1	5.20814	0.00868494	0.164641	0.926197	FALSE	FALSE	FALSE	FALSE	FALSE	Destabilized
KCTD3_2	5.17198	0.00893984	0.168356	-3.46298	FALSE	FALSE	FALSE	TRUE	TRUE	Stabilized
RARS_1	5.17045	0.00895076	0.168356	1.01791	FALSE	FALSE	FALSE	FALSE	FALSE	Destabilized
DNAJB11_2	5.16703	0.00897533	0.168356	1.98176	FALSE	TRUE	FALSE	FALSE	TRUE	Destabilized
ATRX_1	5.16693	0.00897606	0.168356	-2.43325	FALSE	TRUE	FALSE	FALSE	TRUE	Stabilized
RALGAPA1_2	5.16553	0.00898613	0.168356	2.15213	FALSE	TRUE	TRUE	FALSE	TRUE	Destabilized
AAR2_2	5.165	0.0089899	0.168356	5.33919	FALSE	FALSE	FALSE	FALSE	FALSE	Destabilized
PPP1R21_1	5.15204	0.0090838	0.169512	0.816634	FALSE	FALSE	TRUE	FALSE	TRUE	Destabilized
ZNF618_3	5.15144	0.00908816	0.169512	-4.17679	FALSE	TRUE	FALSE	FALSE	TRUE	Stabilized
R3HCC1L_1	5.14469	0.00913744	0.170089	1.62184	FALSE	FALSE	FALSE	FALSE	FALSE	Destabilized
ZBED1_1	5.12671	0.00927029	0.172216	1.28205	FALSE	FALSE	FALSE	FALSE	FALSE	Destabilized
DHX34_1	5.12188	0.00930629	0.172539	3.03879	FALSE	TRUE	FALSE	FALSE	TRUE	Destabilized
CCT5_2	5.11935	0.0093252	0.172544	0.605621	FALSE	FALSE	TRUE	FALSE	TRUE	Destabilized
OTULIN_1	5.11505	0.00935751	0.172797	1.47533	FALSE	FALSE	FALSE	FALSE	FALSE	Destabilized
NUP93_2	5.10382	0.00944235	0.173714	1.15425	FALSE	FALSE	FALSE	FALSE	FALSE	Destabilized
CEP41_1	5.10229	0.009454	0.173714	1.38086	FALSE	TRUE	FALSE	FALSE	TRUE	Destabilized
KANK2_2	5.09996	0.0094717	0.173714	3.08641	FALSE	TRUE	FALSE	FALSE	TRUE	Destabilized
UCHL1_2	5.0971	0.00949355	0.173714	2.9348	FALSE	FALSE	FALSE	FALSE	FALSE	Destabilized
CCDC28A_2	5.09547	0.00950599	0.173714	-2.81191	FALSE	FALSE	FALSE	FALSE	FALSE	Stabilized
NELFCD_1	5.0921	0.00953177	0.173714	1.64986	FALSE	FALSE	FALSE	FALSE	FALSE	Destabilized
MED18_1	5.09124	0.00953836	0.173714	1.49307	FALSE	FALSE	FALSE	FALSE	FALSE	Destabilized
PSME4_1	5.08697	0.00957121	0.173952	0.620728	FALSE	TRUE	FALSE	FALSE	TRUE	Destabilized
NUBP2_2	5.08378	0.00959582	0.173952	1.31173	FALSE	FALSE	FALSE	FALSE	FALSE	Destabilized
CDC5L_2	5.08224	0.00960771	0.173952	0.962078	FALSE	FALSE	FALSE	FALSE	FALSE	Destabilized
DDX17_2	5.07928	0.00963066	0.174028	1.31525	FALSE	FALSE	FALSE	FALSE	FALSE	Destabilized
FMNL2_2	5.07619	0.00965464	0.174087	1.4336	FALSE	FALSE	TRUE	TRUE	TRUE	Destabilized
RSF1_3	5.07403	0.00967148	0.174087	0.947538	FALSE	FALSE	FALSE	TRUE	TRUE	Destabilized
USP34_2	5.06788	0.00971948	0.174531	1.20784	TRUE	FALSE	FALSE	FALSE	TRUE	Destabilized
OPTN_2	5.06408	0.00974928	0.174531	1.3782	FALSE	FALSE	FALSE	FALSE	FALSE	Destabilized
GTF2B_1	5.06326	0.00975571	0.174531	0.806829	FALSE	FALSE	FALSE	FALSE	FALSE	Destabilized
KNTC1_3	5.0584	0.00979403	0.174531	1.11713	TRUE	FALSE	FALSE	TRUE	TRUE	Destabilized
SRC_1	5.058	0.00979717	0.174531	-2.19591	FALSE	TRUE	FALSE	FALSE	TRUE	Stabilized
ZZEF1_1	5.05649	0.00980911	0.174531	0.794239	FALSE	TRUE	FALSE	TRUE	TRUE	Destabilized
RAB28_2	5.04434	0.00990571	0.175912	1.51153	FALSE	FALSE	FALSE	FALSE	FALSE	Destabilized
UQCRC1_1	5.03123	0.0100111	0.177392	1.05364	FALSE	FALSE	FALSE	FALSE	FALSE	Destabilized
VARS2_1	5.02922	0.0100274	0.177392	1.65507	FALSE	TRUE	TRUE	FALSE	TRUE	Destabilized
TPM1_1	5.02381	0.0100713	0.177544	1.89174	FALSE	FALSE	FALSE	FALSE	FALSE	Destabilized
EIF3M_1	5.02345	0.0100742	0.177544	1.33613	FALSE	FALSE	FALSE	FALSE	FALSE	Destabilized
TUBGCP4_2	5.01341	0.0101563	0.178113	1.60852	FALSE	FALSE	TRUE	FALSE	TRUE	Destabilized
DNAAF5_2	5.01319	0.0101581	0.178113	1.61268	FALSE	FALSE	FALSE	FALSE	FALSE	Destabilized
EIF2D_2	5.00934	0.0101898	0.178113	2.98929	FALSE	FALSE	FALSE	FALSE	FALSE	Destabilized
MED29_1	5.00806	0.0102003	0.178113	2.55509	FALSE	FALSE	TRUE	FALSE	TRUE	Destabilized
RPRD2_2	5.00779	0.0102026	0.178113	1.02007	FALSE	FALSE	TRUE	FALSE	TRUE	Destabilized
LRRC59_1	5.00328	0.0102399	0.178428	2.39791	FALSE	FALSE	FALSE	FALSE	FALSE	Destabilized
ATP6V1C1_1	4.99651	0.0102961	0.178582	0.956117	FALSE	TRUE	TRUE	FALSE	TRUE	Destabilized
PICALM_2	4.9942	0.0103154	0.178582	2.21113	FALSE	FALSE	FALSE	FALSE	FALSE	Destabilized
ARAP1_1	4.99414	0.0103158	0.178582	3.02919	FALSE	TRUE	FALSE	FALSE	TRUE	Destabilized
ULK3_1	4.99108	0.0103415	0.178582	2.1747	FALSE	FALSE	FALSE	FALSE	FALSE	Destabilized
NAP1L5_1	4.98888	0.0103599	0.178582	-2.86978	FALSE	FALSE	FALSE	FALSE	FALSE	Stabilized
RAD51AP1_1	4.98835	0.0103643	0.178582	1.90176	FALSE	FALSE	FALSE	FALSE	FALSE	Destabilized
TOMM70_2	4.98329	0.0104069	0.178874	0.934638	FALSE	FALSE	FALSE	TRUE	TRUE	Destabilized
CHMP7_1	4.97642	0.010465	0.178874	0.462896	FALSE	FALSE	FALSE	FALSE	FALSE	Destabilized
NAA30_1	4.97624	0.0104665	0.178874	1.83743	FALSE	FALSE	FALSE	FALSE	FALSE	Destabilized
CASTOR1_1	4.97594	0.0104691	0.178874	1.49217	FALSE	FALSE	FALSE	FALSE	FALSE	Destabilized
ZNF507_1	4.96921	0.0105263	0.178874	-4.9506	FALSE	FALSE	FALSE	FALSE	FALSE	Stabilized
SERPINH1_1	4.96745	0.0105413	0.178874	0.846438	FALSE	TRUE	FALSE	FALSE	TRUE	Destabilized
LIMK1_1	4.96569	0.0105563	0.178874	-1.59736	FALSE	TRUE	TRUE	FALSE	TRUE	Stabilized
USP4_1	4.96221	0.0105862	0.178874	1.18166	FALSE	FALSE	FALSE	FALSE	FALSE	Destabilized
RCC2_2	4.96104	0.0105963	0.178874	0.701121	TRUE	FALSE	FALSE	FALSE	TRUE	Destabilized
RMDN1_1	4.95998	0.0106054	0.178874	1.17285	FALSE	FALSE	FALSE	FALSE	FALSE	Destabilized
ERICH1_1	4.95947	0.0106098	0.178874	0.866982	FALSE	FALSE	FALSE	FALSE	FALSE	Destabilized
USP39_2	4.95911	0.0106128	0.178874	1.11471	FALSE	FALSE	FALSE	FALSE	FALSE	Destabilized
NUCB1_2	4.95489	0.0106492	0.179162	-3.44935	FALSE	FALSE	TRUE	FALSE	TRUE	Stabilized
ANKRD40_1	4.95056	0.0106867	0.179467	1.61931	FALSE	FALSE	FALSE	FALSE	FALSE	Destabilized
ACSS2_1	4.94176	0.0107633	0.180427	1.80478	FALSE	FALSE	FALSE	TRUE	TRUE	Destabilized
NEDD4_2	4.93754	0.0108002	0.180719	1.48207	FALSE	TRUE	FALSE	TRUE	TRUE	Destabilized
SHPK_1	4.9328	0.0108419	0.181089	0.60401	FALSE	FALSE	FALSE	FALSE	FALSE	Destabilized
RAB3GAP1_2	4.92447	0.0109156	0.181992	1.57924	FALSE	FALSE	FALSE	FALSE	FALSE	Destabilized
NSUN2_1	4.91222	0.0110248	0.183483	0.915457	FALSE	FALSE	FALSE	FALSE	FALSE	Destabilized
MICAL1_1	4.90668	0.0110747	0.183982	1.00544	FALSE	FALSE	TRUE	FALSE	TRUE	Destabilized
MRPL34_0	4.89851	0.0111485	0.18484	1.56733	FALSE	TRUE	FALSE	FALSE	TRUE	Destabilized
CEP85_2	4.89565	0.0111745	0.18484	-2.02032	FALSE	FALSE	FALSE	FALSE	FALSE	Stabilized
HERC1_2	4.89438	0.0111861	0.18484	1.93577	TRUE	TRUE	FALSE	FALSE	TRUE	Destabilized
MINDY1_1	4.89167	0.0112108	0.18487	1.25439	FALSE	FALSE	TRUE	FALSE	TRUE	Destabilized
TXNDC16_2	4.88981	0.0112278	0.18487	0.821821	FALSE	FALSE	FALSE	FALSE	FALSE	Destabilized
ETF1_1	4.87099	0.0114013	0.186933	0.999548	FALSE	FALSE	TRUE	FALSE	TRUE	Destabilized
SPAG7_1	4.86805	0.0114287	0.186933	2.16892	FALSE	FALSE	FALSE	FALSE	FALSE	Destabilized
CTDP1_2	4.86735	0.0114352	0.186933	0.986332	FALSE	FALSE	FALSE	FALSE	FALSE	Destabilized
PTGES2_1	4.86568	0.0114508	0.186933	0.807905	FALSE	FALSE	FALSE	FALSE	FALSE	Destabilized
UBE4B_1	4.86535	0.0114539	0.186933	1.15431	FALSE	TRUE	FALSE	FALSE	TRUE	Destabilized
STK39_2	4.85712	0.0115311	0.187861	-1.8998	FALSE	FALSE	FALSE	FALSE	FALSE	Stabilized
APPL1_2	4.85324	0.0115676	0.187898	1.17287	FALSE	TRUE	FALSE	TRUE	TRUE	Destabilized
SRRT_2	4.85007	0.0115976	0.187898	1.2324	FALSE	FALSE	FALSE	FALSE	FALSE	Destabilized
MALT1_2	4.84905	0.0116073	0.187898	2.61216	FALSE	FALSE	FALSE	FALSE	FALSE	Destabilized
IRF3_1	4.8483	0.0116144	0.187898	1.18832	FALSE	FALSE	FALSE	FALSE	FALSE	Destabilized
ARHGEF11_1	4.8355	0.0117364	0.189541	0.689881	FALSE	TRUE	FALSE	FALSE	TRUE	Destabilized
LTN1_1	4.83194	0.0117707	0.189764	1.38415	TRUE	FALSE	TRUE	TRUE	TRUE	Destabilized
KCTD9_1	4.82876	0.0118013	0.189928	-1.7969	FALSE	FALSE	TRUE	FALSE	TRUE	Stabilized
THAP12_2	4.82397	0.0118476	0.190342	1.13862	FALSE	TRUE	FALSE	FALSE	TRUE	Destabilized
COMMD3_0	4.81744	0.0119111	0.191031	1.10364	FALSE	FALSE	FALSE	FALSE	FALSE	Destabilized
XPO6_1	4.8068	0.0120152	0.191737	1.1857	FALSE	FALSE	FALSE	FALSE	FALSE	Destabilized
BAG6_2	4.80676	0.0120156	0.191737	1.29348	FALSE	TRUE	TRUE	FALSE	TRUE	Destabilized
RUFY2_1	4.8066	0.0120172	0.191737	1.84984	FALSE	FALSE	FALSE	FALSE	FALSE	Destabilized
ATG2B_2	4.80429	0.01204	0.191771	1.63014	FALSE	TRUE	TRUE	FALSE	TRUE	Destabilized
CEP44_2	4.79668	0.0121152	0.192639	6.40118	FALSE	FALSE	FALSE	FALSE	FALSE	Destabilized
STAT3_3	4.78458	0.0122359	0.194225	1.56724	FALSE	TRUE	FALSE	FALSE	TRUE	Destabilized
BSDC1_1	4.77212	0.0123616	0.195883	1.48037	FALSE	FALSE	FALSE	FALSE	FALSE	Destabilized
TNPO3_2	4.76491	0.012435	0.19671	1.06341	FALSE	FALSE	FALSE	TRUE	TRUE	Destabilized
SLC9A3R2_1	4.75921	0.0124933	0.197296	-1.95833	FALSE	FALSE	FALSE	FALSE	FALSE	Stabilized
TRAPPC9_1	4.75561	0.0125302	0.197411	1.7001	FALSE	FALSE	FALSE	FALSE	FALSE	Destabilized
HDGFL2_2	4.75314	0.0125556	0.197411	5.0975	FALSE	FALSE	TRUE	FALSE	TRUE	Destabilized
OTULIN_2	4.74987	0.0125895	0.197411	1.12827	FALSE	FALSE	FALSE	FALSE	FALSE	Destabilized
AHSA1_1	4.7482	0.0126068	0.197411	0.947877	FALSE	FALSE	FALSE	FALSE	FALSE	Destabilized
STK3_2	4.74817	0.012607	0.197411	-0.908546	FALSE	FALSE	FALSE	FALSE	FALSE	Stabilized
SPC24_1	4.7436	0.0126545	0.19782	1.25529	FALSE	FALSE	FALSE	FALSE	FALSE	Destabilized
QARS_1	4.73465	0.012748	0.198946	1.2292	FALSE	FALSE	FALSE	FALSE	FALSE	Destabilized
ARF1_1	4.72418	0.0128582	0.199838	-3.063	FALSE	FALSE	FALSE	FALSE	FALSE	Stabilized
MRGBP_2	4.72309	0.0128697	0.199838	1.68669	FALSE	TRUE	FALSE	FALSE	TRUE	Destabilized
HECTD1_2	4.72243	0.0128767	0.199838	1.35394	FALSE	FALSE	FALSE	FALSE	FALSE	Destabilized
KIAA0391_1	4.71911	0.0129119	0.199838	2.51218	FALSE	FALSE	FALSE	FALSE	FALSE	Destabilized
THOC5_1	4.71902	0.0129129	0.199838	2.23476	FALSE	FALSE	FALSE	FALSE	FALSE	Destabilized
EOGT_2	4.71492	0.0129566	0.200179	1.51322	FALSE	FALSE	FALSE	FALSE	FALSE	Destabilized
NBEAL2_3	4.71233	0.0129842	0.200272	1.1683	TRUE	TRUE	TRUE	TRUE	TRUE	Destabilized
NUF2_2	4.7081	0.0130296	0.200638	1.94174	FALSE	FALSE	FALSE	FALSE	FALSE	Destabilized
SRP68_1	4.69476	0.0131735	0.202448	1.25473	FALSE	FALSE	FALSE	FALSE	FALSE	Destabilized
FKBP5_1	4.69317	0.0131908	0.202448	1.22465	FALSE	TRUE	FALSE	FALSE	TRUE	Destabilized
VPS13A_1	4.68949	0.0132309	0.202659	2.13636	FALSE	FALSE	FALSE	FALSE	FALSE	Destabilized
CPSF1_2	4.68789	0.0132483	0.202659	1.44905	FALSE	TRUE	FALSE	TRUE	TRUE	Destabilized
NCOA7_1	4.68483	0.0132818	0.202837	0.93241	FALSE	FALSE	FALSE	FALSE	FALSE	Destabilized
ROCK1_1	4.68107	0.0133231	0.202858	0.755635	FALSE	FALSE	FALSE	FALSE	FALSE	Destabilized
NDC80_1	4.68005	0.0133343	0.202858	0.927656	FALSE	FALSE	FALSE	FALSE	FALSE	Destabilized
RALGAPA2_1	4.67873	0.0133488	0.202858	1.91261	TRUE	TRUE	FALSE	FALSE	TRUE	Destabilized
PRPF40A_1	4.67451	0.0133954	0.203233	2.24994	FALSE	TRUE	FALSE	FALSE	TRUE	Destabilized
VPS50_1	4.6709	0.0134353	0.203506	1.53193	FALSE	FALSE	FALSE	FALSE	FALSE	Destabilized
KLHL42_1	4.65737	0.0135862	0.205453	1.44998	TRUE	FALSE	FALSE	FALSE	TRUE	Destabilized
DIAPH2_1	4.64962	0.0136735	0.205453	1.02812	FALSE	FALSE	FALSE	FALSE	FALSE	Destabilized
PRKAA1_1	4.64839	0.0136875	0.205453	1.22428	FALSE	FALSE	TRUE	FALSE	TRUE	Destabilized
COMMD5_2	4.64675	0.013706	0.205453	2.76743	FALSE	FALSE	FALSE	FALSE	FALSE	Destabilized
FANCD2_2	4.64558	0.0137193	0.205453	1.57239	FALSE	TRUE	FALSE	FALSE	TRUE	Destabilized
POU2F1_1	4.64531	0.0137224	0.205453	1.70316	FALSE	TRUE	TRUE	FALSE	TRUE	Destabilized
RAB8A_1	4.64523	0.0137233	0.205453	1.52505	FALSE	FALSE	FALSE	FALSE	FALSE	Destabilized
EFL1_1	4.64167	0.0137638	0.205453	1.02082	FALSE	FALSE	TRUE	FALSE	TRUE	Destabilized
AP3B1_2	4.64155	0.0137651	0.205453	1.81663	FALSE	TRUE	TRUE	TRUE	TRUE	Destabilized
SRP68_2	4.63868	0.0137979	0.205453	1.24306	FALSE	FALSE	FALSE	FALSE	FALSE	Destabilized
RPTOR_1	4.63781	0.0138077	0.205453	1.25216	FALSE	TRUE	FALSE	FALSE	TRUE	Destabilized
CIAPIN1_1	4.63564	0.0138326	0.205493	0.938172	TRUE	FALSE	FALSE	FALSE	TRUE	Destabilized
KIN_2	4.62589	0.0139447	0.206827	1.60406	FALSE	FALSE	TRUE	FALSE	TRUE	Destabilized
TYSND1_0	4.62065	0.0140052	0.207393	3.47952	FALSE	FALSE	FALSE	FALSE	FALSE	Destabilized
CENPF_4	4.61615	0.0140575	0.207606	-1.62452	FALSE	FALSE	TRUE	FALSE	TRUE	Stabilized
EPB41L2_2	4.61385	0.0140843	0.207606	1.41793	FALSE	FALSE	TRUE	FALSE	TRUE	Destabilized
PCNT_1	4.61364	0.0140868	0.207606	1.87306	FALSE	TRUE	TRUE	FALSE	TRUE	Destabilized
RALGPS2_2	4.60711	0.0141632	0.208401	1.84434	FALSE	FALSE	FALSE	FALSE	FALSE	Destabilized
CUL2_2	4.59601	0.0142941	0.209995	1.69937	FALSE	FALSE	FALSE	FALSE	FALSE	Destabilized
TNPO1_1	4.5924	0.0143369	0.210154	0.80015	FALSE	FALSE	TRUE	FALSE	TRUE	Destabilized
ATG4B_1	4.58958	0.0143705	0.210154	1.70691	FALSE	FALSE	FALSE	FALSE	FALSE	Destabilized
REL_3	4.5883	0.0143859	0.210154	1.30768	FALSE	FALSE	FALSE	FALSE	FALSE	Destabilized
AFDN_1	4.58616	0.0144113	0.210154	0.790102	FALSE	FALSE	TRUE	FALSE	TRUE	Destabilized
HEATR3_2	4.58558	0.0144183	0.210154	2.1863	TRUE	FALSE	TRUE	FALSE	TRUE	Destabilized
PNPLA2_2	4.57867	0.0145013	0.211031	-2.73095	FALSE	FALSE	FALSE	FALSE	FALSE	Stabilized
TSG101_1	4.57233	0.0145777	0.211192	0.756217	FALSE	FALSE	FALSE	FALSE	FALSE	Destabilized
AP1S1_1	4.57224	0.0145789	0.211192	1.03804	FALSE	FALSE	FALSE	FALSE	FALSE	Destabilized
ARHGAP5_1	4.57209	0.0145806	0.211192	1.09556	FALSE	FALSE	FALSE	FALSE	FALSE	Destabilized
RPS6KA1_1	4.56572	0.0146581	0.211948	1.57795	FALSE	TRUE	FALSE	FALSE	TRUE	Destabilized
TRIO_2	4.56403	0.0146786	0.211948	1.38615	TRUE	TRUE	TRUE	FALSE	TRUE	Destabilized
RNF213_3	4.55986	0.0147296	0.212045	2.04357	FALSE	TRUE	TRUE	FALSE	TRUE	Destabilized
ACADM_2	4.55974	0.014731	0.212045	-3.22248	FALSE	FALSE	FALSE	FALSE	FALSE	Stabilized
NUB1_1	4.55142	0.0148333	0.212675	1.1416	FALSE	TRUE	FALSE	FALSE	TRUE	Destabilized
CCDC88A_3	4.54793	0.0148764	0.212675	-2.38763	FALSE	FALSE	TRUE	FALSE	TRUE	Stabilized
MMAB_1	4.5471	0.0148867	0.212675	1.90591	FALSE	FALSE	FALSE	FALSE	FALSE	Destabilized
SMCHD1_2	4.54696	0.0148885	0.212675	0.856298	FALSE	FALSE	FALSE	FALSE	FALSE	Destabilized
NOVA2_1	4.54687	0.0148895	0.212675	2.08659	FALSE	FALSE	FALSE	TRUE	TRUE	Destabilized
MICU2_1	4.54328	0.0149341	0.212983	0.488019	FALSE	FALSE	FALSE	FALSE	FALSE	Destabilized
SART3_1	4.53674	0.0150156	0.213816	0.765474	FALSE	TRUE	FALSE	FALSE	TRUE	Destabilized
RFX1_1	4.53035	0.0150957	0.214434	1.1653	FALSE	FALSE	FALSE	FALSE	FALSE	Destabilized
KDM5C_3	4.52959	0.0151052	0.214434	1.04613	FALSE	TRUE	TRUE	FALSE	TRUE	Destabilized
KANSL3_1	4.52631	0.0151464	0.21469	3.14938	FALSE	FALSE	FALSE	FALSE	FALSE	Destabilized
AIF1L_2	4.5237	0.0151795	0.21483	3.39664	FALSE	FALSE	FALSE	FALSE	FALSE	Destabilized
ADD3_1	4.51903	0.0152386	0.215064	1.62009	FALSE	TRUE	FALSE	FALSE	TRUE	Destabilized
NHLRC3_2	4.51873	0.0152424	0.215064	-2.52101	FALSE	FALSE	FALSE	FALSE	FALSE	Stabilized
TFCP2_2	4.50184	0.0154586	0.217783	1.15978	FALSE	FALSE	FALSE	FALSE	FALSE	Destabilized
UBLCP1_1	4.49653	0.0155272	0.218417	1.00578	FALSE	FALSE	FALSE	FALSE	FALSE	Destabilized
MTRF1L_1	4.49356	0.0155658	0.218628	2.72418	FALSE	FALSE	FALSE	FALSE	FALSE	Destabilized
AKAP13_2	4.48983	0.0156143	0.218978	1.31641	FALSE	TRUE	TRUE	FALSE	TRUE	Destabilized
CDK1_1	4.4839	0.0156917	0.219731	1.35297	FALSE	TRUE	FALSE	FALSE	TRUE	Destabilized
TOR1AIP2_2	4.47978	0.0157458	0.219907	2.56837	TRUE	FALSE	FALSE	FALSE	TRUE	Destabilized
TOR1AIP2_2	4.47978	0.0157458	0.219907	2.56837	FALSE	FALSE	FALSE	FALSE	FALSE	Destabilized
LRPPRC_2	4.47933	0.0157517	0.219907	1.21439	TRUE	TRUE	FALSE	FALSE	TRUE	Destabilized
GTPBP6_0	4.47673	0.015786	0.220055	1.69582	FALSE	FALSE	TRUE	FALSE	TRUE	Destabilized
DNAJC7_1	4.47266	0.0158398	0.220203	0.979129	FALSE	FALSE	FALSE	FALSE	FALSE	Destabilized
CLPB_2	4.47233	0.0158441	0.220203	3.41645	FALSE	TRUE	FALSE	FALSE	TRUE	Destabilized
MAPRE1_1	4.45877	0.0160247	0.222378	0.725586	FALSE	FALSE	FALSE	FALSE	FALSE	Destabilized
MTOR_2	4.45182	0.0161182	0.223342	1.27158	FALSE	FALSE	FALSE	FALSE	FALSE	Destabilized
PDHX_1	4.44681	0.0161858	0.223944	1.52479	FALSE	TRUE	TRUE	FALSE	TRUE	Destabilized
DUS1L_2	4.4341	0.0163591	0.226004	2.90521	FALSE	FALSE	FALSE	FALSE	FALSE	Destabilized
FKBP7_2	4.42743	0.0164507	0.226864	4.70343	FALSE	FALSE	FALSE	TRUE	TRUE	Destabilized
PPP2R5C_1	4.42398	0.0164983	0.226864	1.68274	FALSE	FALSE	FALSE	FALSE	FALSE	Destabilized
HELZ_2	4.4218	0.0165286	0.226864	1.76933	FALSE	FALSE	FALSE	FALSE	FALSE	Destabilized
MAGI3_1	4.42094	0.0165404	0.226864	2.46538	FALSE	TRUE	FALSE	FALSE	TRUE	Destabilized
AP4B1_1	4.418	0.0165813	0.226864	1.26225	TRUE	FALSE	FALSE	FALSE	TRUE	Destabilized
GEMIN5_1	4.41771	0.0165852	0.226864	1.51557	TRUE	TRUE	FALSE	FALSE	TRUE	Destabilized
C1orf50_1	4.41718	0.0165927	0.226864	1.6766	FALSE	FALSE	FALSE	FALSE	FALSE	Destabilized
AGFG1_2	4.41413	0.0166351	0.227109	1.57688	FALSE	TRUE	FALSE	FALSE	TRUE	Destabilized
ARHGAP35_1	4.4114	0.0166733	0.227296	0.501722	TRUE	FALSE	FALSE	FALSE	TRUE	Destabilized
MTOR_1	4.40714	0.016733	0.227775	1.23898	FALSE	FALSE	FALSE	FALSE	FALSE	Destabilized
PRMT9_2	4.40181	0.016808	0.228263	1.59393	FALSE	FALSE	TRUE	TRUE	TRUE	Destabilized
PDXDC1_1	4.40072	0.0168234	0.228263	1.25269	FALSE	TRUE	FALSE	FALSE	TRUE	Destabilized
ARFGEF1_2	4.39935	0.0168427	0.228263	2.258	FALSE	TRUE	FALSE	FALSE	TRUE	Destabilized
TBC1D10B_1	4.39572	0.0168941	0.228459	1.593	FALSE	TRUE	TRUE	FALSE	TRUE	Destabilized
CPSF3_2	4.39485	0.0169065	0.228459	1.27025	FALSE	FALSE	TRUE	FALSE	TRUE	Destabilized
TEPSIN_1	4.3885	0.0169968	0.229345	2.09638	FALSE	FALSE	FALSE	TRUE	TRUE	Destabilized
SSBP1_1	4.37859	0.0171389	0.230927	-1.24244	FALSE	FALSE	FALSE	FALSE	FALSE	Stabilized
POLA2_1	4.37633	0.0171716	0.231031	1.40396	FALSE	FALSE	FALSE	FALSE	FALSE	Destabilized
DCUN1D1_1	4.37123	0.0172453	0.231686	0.853367	FALSE	TRUE	FALSE	FALSE	TRUE	Destabilized
BCCIP_2	4.36594	0.0173222	0.232384	1.36097	FALSE	FALSE	FALSE	FALSE	FALSE	Destabilized
TMED8_2	4.36297	0.0173655	0.232627	2.76834	FALSE	FALSE	FALSE	FALSE	FALSE	Destabilized
FANCI_1	4.36081	0.017397	0.232713	0.939749	FALSE	TRUE	TRUE	FALSE	TRUE	Destabilized
PPP1R7_2	4.35487	0.0174842	0.233543	1.84837	FALSE	FALSE	FALSE	FALSE	FALSE	Destabilized
RMND5A_1	4.3479	0.0175871	0.234579	1.29489	FALSE	TRUE	TRUE	FALSE	TRUE	Destabilized
MAD1L1_2	4.34584	0.0176177	0.234649	1.24511	FALSE	TRUE	FALSE	FALSE	TRUE	Destabilized
FBXO7_1	4.34343	0.0176534	0.234788	1.46643	FALSE	FALSE	FALSE	FALSE	FALSE	Destabilized
FOCAD_3	4.33999	0.0177047	0.235133	3.34629	FALSE	FALSE	FALSE	FALSE	FALSE	Destabilized
USP14_1	4.33476	0.0177828	0.235832	0.807967	FALSE	FALSE	TRUE	FALSE	TRUE	Destabilized
ACSS2_2	4.33274	0.0178131	0.235853	1.05815	FALSE	FALSE	FALSE	TRUE	TRUE	Destabilized
SH3BP1_1	4.33127	0.0178353	0.235853	1.27721	FALSE	TRUE	FALSE	FALSE	TRUE	Destabilized
NUB1_2	4.32444	0.0179383	0.236665	1.09448	FALSE	TRUE	FALSE	FALSE	TRUE	Destabilized
AURKA_2	4.32277	0.0179636	0.236665	-2.37585	FALSE	FALSE	TRUE	FALSE	TRUE	Stabilized
RRP9_2	4.32213	0.0179732	0.236665	-1.64415	FALSE	FALSE	FALSE	FALSE	FALSE	Stabilized
ETNK1_1	4.31287	0.0181142	0.238182	0.957739	FALSE	FALSE	FALSE	FALSE	FALSE	Destabilized
POLR3D_2	4.30975	0.018162	0.238316	0.714056	FALSE	FALSE	FALSE	FALSE	FALSE	Destabilized
ZNF644_2	4.30885	0.0181758	0.238316	-2.78574	FALSE	FALSE	TRUE	FALSE	TRUE	Stabilized
SEMA4C_1	4.30604	0.0182189	0.238449	2.58286	FALSE	TRUE	FALSE	TRUE	TRUE	Destabilized
FOXJ2_1	4.30484	0.0182373	0.238449	1.84811	FALSE	FALSE	FALSE	FALSE	FALSE	Destabilized
PRMT3_1	4.29986	0.0183142	0.239116	1.93254	FALSE	FALSE	FALSE	FALSE	FALSE	Destabilized
PAICS_2	4.29578	0.0183775	0.239605	2.21794	FALSE	FALSE	FALSE	FALSE	FALSE	Destabilized
RAD21_1	4.29161	0.0184423	0.239781	0.0249403	FALSE	FALSE	FALSE	FALSE	FALSE	Destabilized
CCDC6_2	4.29027	0.0184633	0.239781	1.55187	FALSE	FALSE	FALSE	FALSE	FALSE	Destabilized
MAP4K5_1	4.28993	0.0184685	0.239781	2.08197	FALSE	TRUE	FALSE	FALSE	TRUE	Destabilized
RPS6KA3_1	4.28507	0.0185446	0.240431	1.49303	FALSE	FALSE	TRUE	FALSE	TRUE	Destabilized
GIGYF2_2	4.27979	0.0186274	0.240649	4.09052	FALSE	FALSE	FALSE	FALSE	FALSE	Destabilized
ANAPC5_1	4.27949	0.0186321	0.240649	0.971523	FALSE	FALSE	FALSE	FALSE	FALSE	Destabilized
ATP5S_1	4.27904	0.0186393	0.240649	2.74708	FALSE	FALSE	FALSE	FALSE	FALSE	Destabilized
ARNT_1	4.27519	0.0187001	0.240917	1.68714	FALSE	FALSE	FALSE	FALSE	FALSE	Destabilized
TBCEL_1	4.27444	0.018712	0.240917	1.29935	FALSE	FALSE	FALSE	FALSE	FALSE	Destabilized
MARS2_1	4.27071	0.0187711	0.241235	1.35002	FALSE	TRUE	TRUE	FALSE	TRUE	Destabilized
HUWE1_1	4.26881	0.0188013	0.241235	0.89961	FALSE	TRUE	TRUE	FALSE	TRUE	Destabilized
DAGLB_2	4.26796	0.0188148	0.241235	4.5088	FALSE	FALSE	FALSE	FALSE	FALSE	Destabilized
UBR2_1	4.26425	0.018874	0.241379	1.40573	FALSE	TRUE	FALSE	FALSE	TRUE	Destabilized
G6PD_2	4.26399	0.0188781	0.241379	1.58221	FALSE	FALSE	FALSE	TRUE	TRUE	Destabilized
ELAC1_1	4.2527	0.0190594	0.243362	-1.29748	FALSE	FALSE	FALSE	FALSE	FALSE	Stabilized
C8orf59_1	4.2503	0.0190982	0.243522	2.13103	FALSE	FALSE	FALSE	FALSE	FALSE	Destabilized
TOP2B_2	4.23373	0.0193683	0.246627	-2.66553	TRUE	FALSE	FALSE	FALSE	TRUE	Stabilized
CUX1_2	4.2277	0.0194676	0.246998	1.45612	FALSE	FALSE	FALSE	FALSE	FALSE	Destabilized
CUX1_2	4.2277	0.0194676	0.246998	1.45612	FALSE	TRUE	FALSE	FALSE	TRUE	Destabilized
MGEA5_1	4.22686	0.0194816	0.246998	1.00909	FALSE	FALSE	FALSE	FALSE	FALSE	Destabilized
LSM6_1	4.22373	0.0195332	0.246998	-2.00918	FALSE	FALSE	FALSE	FALSE	FALSE	Stabilized
ZNFX1_2	4.22373	0.0195333	0.246998	-2.2822	FALSE	TRUE	TRUE	FALSE	TRUE	Stabilized
MMS19_1	4.22366	0.0195345	0.246998	1.41543	FALSE	FALSE	TRUE	FALSE	TRUE	Destabilized
SARM1_2	4.22228	0.0195573	0.246998	1.03222	FALSE	TRUE	TRUE	FALSE	TRUE	Destabilized
PRUNE1_2	4.21963	0.0196014	0.247218	3.13966	FALSE	FALSE	FALSE	FALSE	FALSE	Destabilized
PPCS_1	4.21155	0.0197362	0.24759	1.53718	FALSE	FALSE	FALSE	FALSE	FALSE	Destabilized
RPGR_1	4.20842	0.0197889	0.24759	2.1412	FALSE	FALSE	TRUE	FALSE	TRUE	Destabilized
PTPN11_2	4.20805	0.0197951	0.24759	1.57741	TRUE	FALSE	FALSE	FALSE	TRUE	Destabilized
HADHA_2	4.20756	0.0198033	0.24759	-1.17034	FALSE	FALSE	FALSE	TRUE	TRUE	Stabilized
GCC2_2	4.20515	0.0198438	0.24759	4.37796	FALSE	FALSE	FALSE	FALSE	FALSE	Destabilized
PDLIM2_1	4.20503	0.0198459	0.24759	-2.75645	FALSE	TRUE	FALSE	FALSE	TRUE	Stabilized
USP13_1	4.20397	0.0198638	0.24759	1.31114	FALSE	FALSE	FALSE	FALSE	FALSE	Destabilized
GLB1_1	4.20306	0.0198791	0.24759	1.7961	FALSE	FALSE	FALSE	FALSE	FALSE	Destabilized
GRSF1_1	4.20259	0.019887	0.24759	1.1258	FALSE	FALSE	FALSE	FALSE	FALSE	Destabilized
CD2BP2_2	4.20182	0.0199001	0.24759	1.65569	FALSE	FALSE	FALSE	FALSE	FALSE	Destabilized
CKAP4_1	4.20036	0.0199248	0.24759	2.77065	FALSE	FALSE	FALSE	FALSE	FALSE	Destabilized
BCAS3_1	4.1965	0.0199902	0.248072	1.5571	FALSE	FALSE	TRUE	FALSE	TRUE	Destabilized
DCAF11_2	4.19006	0.0201001	0.248425	-1.1033	TRUE	FALSE	FALSE	FALSE	TRUE	Stabilized
NCAPH_1	4.18969	0.0201063	0.248425	1.76717	FALSE	TRUE	TRUE	FALSE	TRUE	Destabilized
VTA1_1	4.18857	0.0201255	0.248425	1.15043	FALSE	FALSE	FALSE	FALSE	FALSE	Destabilized
SEC14L1_2	4.18855	0.0201259	0.248425	1.1795	FALSE	FALSE	FALSE	FALSE	FALSE	Destabilized
CRY1_1	4.18403	0.0202033	0.248571	1.31667	TRUE	FALSE	FALSE	FALSE	TRUE	Destabilized
MEF2A_1	4.18382	0.0202069	0.248571	-1.78122	FALSE	FALSE	FALSE	FALSE	FALSE	Stabilized
KIFC1_3	4.17954	0.0202806	0.248571	-4.15396	FALSE	FALSE	TRUE	FALSE	TRUE	Stabilized
TNPO2_2	4.17639	0.0203351	0.248571	1.31337	FALSE	FALSE	TRUE	FALSE	TRUE	Destabilized
STK38_3	4.17592	0.0203433	0.248571	-0.964731	FALSE	FALSE	FALSE	FALSE	FALSE	Stabilized
SEC24C_2	4.17471	0.0203641	0.248571	1.60321	FALSE	FALSE	FALSE	FALSE	FALSE	Destabilized
EIF4G1_2	4.17461	0.020366	0.248571	0.71176	FALSE	FALSE	TRUE	FALSE	TRUE	Destabilized
NCSTN_2	4.17457	0.0203666	0.248571	-2.51823	FALSE	FALSE	TRUE	FALSE	TRUE	Stabilized
PPP1R10_2	4.17385	0.020379	0.248571	0.890535	FALSE	FALSE	FALSE	FALSE	FALSE	Destabilized
TFB2M_1	4.16302	0.0205679	0.250544	1.53389	FALSE	FALSE	FALSE	FALSE	FALSE	Destabilized
RRP12_1	4.16054	0.0206113	0.250744	1.93041	FALSE	TRUE	FALSE	FALSE	TRUE	Destabilized
FAM45A_1	4.15146	0.0207715	0.251806	1.41727	FALSE	FALSE	FALSE	FALSE	FALSE	Destabilized
ADO_2	4.1514	0.0207725	0.251806	-1.53196	FALSE	FALSE	FALSE	FALSE	FALSE	Stabilized
RIC8A_1	4.14863	0.0208216	0.251806	1.5411	FALSE	FALSE	TRUE	FALSE	TRUE	Destabilized
DDX39A_2	4.14839	0.0208259	0.251806	2.0904	FALSE	FALSE	FALSE	FALSE	FALSE	Destabilized
TOMM34_1	4.14671	0.0208556	0.251806	0.971499	FALSE	FALSE	FALSE	FALSE	FALSE	Destabilized
KANK1_1	4.14638	0.0208616	0.251806	1.23022	FALSE	TRUE	TRUE	FALSE	TRUE	Destabilized
FAM50A_1	4.13854	0.0210016	0.252855	0.967428	FALSE	FALSE	FALSE	FALSE	FALSE	Destabilized
MED9_1	4.13759	0.0210185	0.252855	2.64425	FALSE	FALSE	FALSE	FALSE	FALSE	Destabilized
UBE2K_1	4.13693	0.0210303	0.252855	1.15641	FALSE	FALSE	FALSE	FALSE	FALSE	Destabilized
IST1_1	4.1347	0.0210704	0.252863	0.853556	FALSE	FALSE	FALSE	FALSE	FALSE	Destabilized
KPNA6_1	4.13386	0.0210856	0.252863	1.56333	FALSE	FALSE	FALSE	FALSE	FALSE	Destabilized
FRG1_1	4.13155	0.0211272	0.252985	0.82251	FALSE	FALSE	FALSE	FALSE	FALSE	Destabilized
HIP1R_2	4.12929	0.0211679	0.252985	1.27033	FALSE	FALSE	FALSE	FALSE	FALSE	Destabilized
COG6_1	4.12876	0.0211776	0.252985	1.19639	FALSE	TRUE	FALSE	FALSE	TRUE	Destabilized
RGL2_1	4.12688	0.0212116	0.253065	3.03513	FALSE	FALSE	TRUE	FALSE	TRUE	Destabilized
NSFL1C_2	4.11609	0.0214079	0.25461	1.32192	FALSE	FALSE	FALSE	FALSE	FALSE	Destabilized
SGTB_1	4.11356	0.0214542	0.25461	1.32401	FALSE	FALSE	FALSE	FALSE	FALSE	Destabilized
XRN1_2	4.11248	0.021474	0.25461	1.28843	FALSE	TRUE	FALSE	TRUE	TRUE	Destabilized
RPA1_2	4.11091	0.0215029	0.25461	1.05298	FALSE	FALSE	TRUE	FALSE	TRUE	Destabilized
CTPS2_2	4.11024	0.0215152	0.25461	1.84829	FALSE	FALSE	TRUE	FALSE	TRUE	Destabilized
PSMG4_1	4.10948	0.021529	0.25461	2.71556	FALSE	FALSE	FALSE	FALSE	FALSE	Destabilized
PDPR_2	4.10725	0.0215701	0.25461	-1.09307	FALSE	FALSE	FALSE	FALSE	FALSE	Stabilized
STAT6_2	4.10724	0.0215704	0.25461	1.78259	FALSE	TRUE	FALSE	FALSE	TRUE	Destabilized
HAUS1_1	4.10602	0.0215929	0.25461	1.02942	FALSE	FALSE	FALSE	FALSE	FALSE	Destabilized
OTUD4_2	4.10478	0.0216158	0.25461	1.07663	FALSE	FALSE	FALSE	FALSE	FALSE	Destabilized
CHCHD5_1	4.10121	0.0216819	0.255065	-1.95513	FALSE	FALSE	FALSE	FALSE	FALSE	Stabilized
MVB12B_1	4.09773	0.0217465	0.2555	2.16268	FALSE	FALSE	FALSE	FALSE	FALSE	Destabilized
TACO1_1	4.09447	0.0218071	0.255702	2.13379	FALSE	FALSE	FALSE	FALSE	FALSE	Destabilized
VPS33A_2	4.09385	0.0218188	0.255702	1.97221	FALSE	TRUE	FALSE	FALSE	TRUE	Destabilized
RPS6KB1_1	4.09221	0.0218493	0.255737	1.53414	FALSE	FALSE	FALSE	FALSE	FALSE	Destabilized
NPTN_1	4.09029	0.0218853	0.255835	-1.83436	FALSE	TRUE	FALSE	FALSE	TRUE	Stabilized
WDR37_1	4.0808	0.0220638	0.257596	0.971089	FALSE	FALSE	FALSE	FALSE	FALSE	Destabilized
FCHSD2_1	4.07822	0.0221126	0.257841	2.08191	FALSE	TRUE	TRUE	FALSE	TRUE	Destabilized
MLXIP_1	4.07091	0.0222513	0.259133	1.1365	FALSE	FALSE	FALSE	FALSE	FALSE	Destabilized
COG5_1	4.06749	0.0223167	0.259568	1.5342	FALSE	TRUE	TRUE	FALSE	TRUE	Destabilized
SNX2_2	4.06264	0.0224095	0.26019	1.22724	FALSE	FALSE	FALSE	FALSE	FALSE	Destabilized
ERCC6_2	4.05909	0.022478	0.26019	-3.16991	FALSE	FALSE	TRUE	FALSE	TRUE	Stabilized
ERCC6_2	4.05909	0.022478	0.26019	-3.16991	FALSE	TRUE	FALSE	FALSE	TRUE	Stabilized
DCTN3_1	4.059	0.0224797	0.26019	1.52944	FALSE	FALSE	FALSE	FALSE	FALSE	Destabilized
UBR3_2	4.05742	0.0225102	0.26019	1.18395	FALSE	TRUE	TRUE	FALSE	TRUE	Destabilized
KIF2C_2	4.0574	0.0225105	0.26019	1.11596	FALSE	FALSE	FALSE	FALSE	FALSE	Destabilized
RPA1_1	4.0541	0.0225742	0.260601	0.868136	FALSE	FALSE	TRUE	FALSE	TRUE	Destabilized
PACS1_1	4.05216	0.0226119	0.260711	1.2966	FALSE	TRUE	FALSE	FALSE	TRUE	Destabilized
DICER1_2	4.04536	0.0227442	0.261372	1.27107	TRUE	FALSE	FALSE	TRUE	TRUE	Destabilized
EXOC1_2	4.0451	0.0227492	0.261372	2.63011	FALSE	FALSE	TRUE	FALSE	TRUE	Destabilized
CNOT1_1	4.04478	0.0227554	0.261372	0.715383	FALSE	TRUE	TRUE	FALSE	TRUE	Destabilized
SUPT7L_1	4.04343	0.0227819	0.261372	2.05663	FALSE	FALSE	FALSE	FALSE	FALSE	Destabilized
CPT2_2	4.04102	0.022829	0.261468	-1.69579	FALSE	FALSE	FALSE	FALSE	FALSE	Stabilized
MAP1S_2	4.04011	0.0228467	0.261468	2.70564	FALSE	FALSE	FALSE	FALSE	FALSE	Destabilized
C5orf22_2	4.0344	0.0229591	0.26221	2.70858	FALSE	FALSE	FALSE	FALSE	FALSE	Destabilized
GNE_1	4.03394	0.0229681	0.26221	1.01234	FALSE	FALSE	FALSE	FALSE	FALSE	Destabilized
POLR3C_2	4.03189	0.0230085	0.262348	1.03215	FALSE	FALSE	FALSE	FALSE	FALSE	Destabilized
NUP85_1	4.02944	0.0230571	0.26258	2.12063	FALSE	TRUE	FALSE	FALSE	TRUE	Destabilized
GCC2_3	4.02539	0.0231373	0.263169	1.03819	FALSE	FALSE	FALSE	FALSE	FALSE	Destabilized
CORO1B_2	4.02233	0.0231984	0.263307	0.790947	FALSE	TRUE	TRUE	FALSE	TRUE	Destabilized
LDB1_1	4.02193	0.0232062	0.263307	2.22186	FALSE	FALSE	FALSE	FALSE	FALSE	Destabilized
MAP4K2_1	4.02013	0.0232422	0.263393	0.74573	TRUE	TRUE	TRUE	FALSE	TRUE	Destabilized
LDLRAP1_1	4.01809	0.023283	0.263495	1.04153	FALSE	FALSE	FALSE	FALSE	FALSE	Destabilized
GRWD1_1	4.01683	0.0233081	0.263495	1.07048	FALSE	FALSE	FALSE	FALSE	FALSE	Destabilized
PPP2R5A_1	4.01	0.0234455	0.264726	1.0179	FALSE	FALSE	FALSE	FALSE	FALSE	Destabilized
PMF1_0	4.00665	0.0235131	0.265166	1.56466	FALSE	FALSE	FALSE	FALSE	FALSE	Destabilized
ZMIZ1_2	3.99958	0.0236566	0.265455	0.724923	TRUE	TRUE	FALSE	FALSE	TRUE	Destabilized
CNOT8_1	3.99955	0.0236571	0.265455	1.19519	FALSE	FALSE	FALSE	FALSE	FALSE	Destabilized
SNX6_1	3.99822	0.0236843	0.265455	1.05679	FALSE	FALSE	FALSE	FALSE	FALSE	Destabilized
SOS2_2	3.99743	0.0237003	0.265455	-2.45738	FALSE	TRUE	TRUE	FALSE	TRUE	Stabilized
TDRD7_1	3.99554	0.0237389	0.265455	0.817566	FALSE	FALSE	TRUE	FALSE	TRUE	Destabilized
ESF1_1	3.99519	0.023746	0.265455	1.07023	FALSE	FALSE	FALSE	FALSE	FALSE	Destabilized
LIN37_1	3.99514	0.0237471	0.265455	1.07995	FALSE	FALSE	FALSE	FALSE	FALSE	Destabilized
PAF1_2	3.99413	0.0237678	0.265455	1.92441	FALSE	FALSE	FALSE	FALSE	FALSE	Destabilized
ANAPC7_1	3.99114	0.023829	0.265819	1.17963	FALSE	TRUE	FALSE	TRUE	TRUE	Destabilized
GLMN_1	3.98433	0.0239691	0.266486	1.26932	FALSE	FALSE	FALSE	FALSE	FALSE	Destabilized
THOC5_2	3.98433	0.0239692	0.266486	1.2112	FALSE	FALSE	FALSE	FALSE	FALSE	Destabilized
NUP133_1	3.98404	0.0239751	0.266486	1.73903	FALSE	TRUE	FALSE	FALSE	TRUE	Destabilized
ZNF598_2	3.98231	0.0240108	0.266542	0.965126	FALSE	FALSE	FALSE	FALSE	FALSE	Destabilized
FASTKD2_2	3.98101	0.0240377	0.266542	1.0071	FALSE	FALSE	FALSE	TRUE	TRUE	Destabilized
TRIM28_2	3.97643	0.0241328	0.267278	1.90643	FALSE	TRUE	TRUE	FALSE	TRUE	Destabilized
CNOT9_1	3.97325	0.024199	0.267443	1.43353	FALSE	FALSE	FALSE	FALSE	FALSE	Destabilized
TAF4_1	3.97206	0.0242238	0.267443	1.15099	FALSE	TRUE	TRUE	FALSE	TRUE	Destabilized
KBTBD2_1	3.97156	0.0242343	0.267443	1.45151	FALSE	FALSE	FALSE	FALSE	FALSE	Destabilized
BANP_1	3.95848	0.0245092	0.269995	1.18023	FALSE	FALSE	FALSE	FALSE	FALSE	Destabilized
VPS35L_2	3.95779	0.0245238	0.269995	1.21763	FALSE	FALSE	FALSE	FALSE	FALSE	Destabilized
ZNF618_2	3.94546	0.0247861	0.271779	-1.91576	FALSE	TRUE	FALSE	FALSE	TRUE	Stabilized
CALCOCO1_2	3.94502	0.0247954	0.271779	0.905407	FALSE	FALSE	TRUE	FALSE	TRUE	Destabilized
EIF2S1_1	3.94464	0.0248036	0.271779	1.14514	FALSE	FALSE	FALSE	FALSE	FALSE	Destabilized
SKIV2L_1	3.94393	0.0248187	0.271779	0.956935	FALSE	FALSE	FALSE	FALSE	FALSE	Destabilized
GOLGA5_1	3.94329	0.0248325	0.271779	-1.23646	FALSE	FALSE	FALSE	FALSE	FALSE	Stabilized
CC2D1A_1	3.931	0.0250975	0.274308	1.62557	FALSE	FALSE	FALSE	FALSE	FALSE	Destabilized
RARS2_2	3.92984	0.0251227	0.274308	1.37393	FALSE	FALSE	FALSE	TRUE	TRUE	Destabilized
RABGAP1L_1	3.92708	0.0251827	0.274639	0.866071	FALSE	FALSE	FALSE	FALSE	FALSE	Destabilized
RABGAP1L_1	3.92708	0.0251827	0.274639	0.866071	FALSE	FALSE	FALSE	FALSE	FALSE	Destabilized
RNF123_1	3.91735	0.0253954	0.276634	2.00498	FALSE	TRUE	TRUE	FALSE	TRUE	Destabilized
SF3A1_1	3.91221	0.0255085	0.277539	1.24722	FALSE	FALSE	FALSE	FALSE	FALSE	Destabilized
TBC1D4_1	3.90692	0.0256257	0.278488	1.09215	FALSE	FALSE	FALSE	FALSE	FALSE	Destabilized
TTYH3_1	3.90483	0.025672	0.278664	2.63463	FALSE	FALSE	FALSE	TRUE	TRUE	Destabilized
RBM14_1	3.90239	0.0257263	0.278928	-4.14983	FALSE	FALSE	FALSE	FALSE	FALSE	Stabilized
WASHC3_1	3.89835	0.0258164	0.279384	0.854085	FALSE	FALSE	FALSE	FALSE	FALSE	Destabilized
TNPO1_2	3.8978	0.0258287	0.279384	1.07427	FALSE	FALSE	TRUE	FALSE	TRUE	Destabilized
SIX5_2	3.89271	0.0259429	0.279646	-2.15492	FALSE	FALSE	TRUE	FALSE	TRUE	Stabilized
SGK3_1	3.89268	0.0259434	0.279646	2.15949	FALSE	FALSE	FALSE	TRUE	TRUE	Destabilized
EPG5_3	3.89268	0.0259434	0.279646	2.06907	FALSE	FALSE	TRUE	TRUE	TRUE	Destabilized
SMARCB1_1	3.88639	0.0260851	0.280774	0.959932	FALSE	TRUE	FALSE	FALSE	TRUE	Destabilized
CHMP4B_2	3.88498	0.0261171	0.280774	-2.47617	FALSE	FALSE	TRUE	FALSE	TRUE	Stabilized
TUBGCP3_1	3.88361	0.0261481	0.280774	1.37155	FALSE	FALSE	FALSE	FALSE	FALSE	Destabilized
SEH1L_1	3.88234	0.0261769	0.280774	-1.5678	FALSE	FALSE	FALSE	FALSE	FALSE	Stabilized
DNLZ_1	3.88135	0.0261995	0.280774	2.94954	FALSE	FALSE	FALSE	FALSE	FALSE	Destabilized
TTC37_1	3.87904	0.0262519	0.280937	0.918073	FALSE	FALSE	FALSE	FALSE	FALSE	Destabilized
CAPN15_1	3.87801	0.0262753	0.280937	1.86022	TRUE	TRUE	FALSE	FALSE	TRUE	Destabilized
BUB1B_2	3.87167	0.0264202	0.282161	1.51163	FALSE	FALSE	FALSE	FALSE	FALSE	Destabilized
HSP90AA1_2	3.86921	0.0264765	0.282171	1.5922	FALSE	FALSE	FALSE	FALSE	FALSE	Destabilized
MMAA_1	3.86817	0.0265005	0.282171	1.60706	FALSE	TRUE	TRUE	FALSE	TRUE	Destabilized
LRRC41_1	3.86678	0.0265326	0.282171	1.28344	FALSE	TRUE	FALSE	FALSE	TRUE	Destabilized
PTBP2_2	3.86633	0.0265429	0.282171	-4.98742	FALSE	FALSE	FALSE	FALSE	FALSE	Stabilized
LRBA_2	3.85377	0.0268337	0.284935	1.20235	TRUE	FALSE	TRUE	FALSE	TRUE	Destabilized
TRIM11_2	3.84845	0.026958	0.285919	2.09621	FALSE	TRUE	TRUE	FALSE	TRUE	Destabilized
EDRF1_2	3.84717	0.026988	0.285919	2.03161	FALSE	TRUE	FALSE	FALSE	TRUE	Destabilized
RNF113A_2	3.84363	0.027071	0.286471	3.21281	FALSE	FALSE	FALSE	FALSE	FALSE	Destabilized
FOXO3_1	3.83899	0.0271806	0.286975	1.77597	FALSE	TRUE	TRUE	FALSE	TRUE	Destabilized
JMJD1C_2	3.83898	0.0271806	0.286975	1.6176	FALSE	FALSE	FALSE	FALSE	FALSE	Destabilized
IST1_2	3.83403	0.0272978	0.287885	1.47033	FALSE	FALSE	FALSE	FALSE	FALSE	Destabilized
PHYKPL_1	3.83209	0.027344	0.288045	-1.68861	FALSE	FALSE	FALSE	FALSE	FALSE	Stabilized
VARS2_2	3.82862	0.0274267	0.288481	1.44344	FALSE	TRUE	TRUE	FALSE	TRUE	Destabilized
RAB39B_1	3.82712	0.0274625	0.288481	2.60091	FALSE	FALSE	FALSE	FALSE	FALSE	Destabilized
POLR3A_2	3.82289	0.0275636	0.288481	0.881925	FALSE	FALSE	TRUE	FALSE	TRUE	Destabilized
LARS_1	3.82282	0.0275652	0.288481	0.91391	FALSE	FALSE	FALSE	FALSE	FALSE	Destabilized
MRPS23_1	3.82113	0.0276058	0.288481	0.995182	FALSE	FALSE	FALSE	FALSE	FALSE	Destabilized
CCDC93_1	3.81929	0.0276502	0.288481	2.0385	FALSE	FALSE	TRUE	FALSE	TRUE	Destabilized
ARL14EP_1	3.81608	0.0277274	0.288481	1.79767	FALSE	FALSE	FALSE	FALSE	FALSE	Destabilized
GTF2B_2	3.81404	0.0277768	0.288481	2.08314	FALSE	FALSE	FALSE	FALSE	FALSE	Destabilized
SNRNP200_3	3.81378	0.027783	0.288481	0.755618	FALSE	FALSE	FALSE	TRUE	TRUE	Destabilized
PPP6R1_2	3.81342	0.0277918	0.288481	2.46343	FALSE	TRUE	FALSE	FALSE	TRUE	Destabilized
MACF1_3	3.81285	0.0278055	0.288481	0.821	FALSE	TRUE	TRUE	FALSE	TRUE	Destabilized
ELMO2_2	3.81107	0.0278485	0.288481	1.41159	FALSE	FALSE	FALSE	FALSE	FALSE	Destabilized
MECP2_2	3.81051	0.0278622	0.288481	2.26436	FALSE	TRUE	FALSE	FALSE	TRUE	Destabilized
MTMR14_1	3.80839	0.0279137	0.288481	1.64237	FALSE	FALSE	FALSE	FALSE	FALSE	Destabilized
POLR3F_1	3.80816	0.0279194	0.288481	1.11394	FALSE	FALSE	FALSE	FALSE	FALSE	Destabilized
ATR_1	3.80677	0.0279531	0.288481	0.887099	TRUE	TRUE	TRUE	TRUE	TRUE	Destabilized
CPSF2_2	3.80666	0.0279557	0.288481	1.45924	TRUE	FALSE	TRUE	FALSE	TRUE	Destabilized
ABI2_1	3.80593	0.0279735	0.288481	1.67801	FALSE	TRUE	TRUE	FALSE	TRUE	Destabilized
VPS51_2	3.8058	0.0279768	0.288481	0.980777	TRUE	FALSE	FALSE	FALSE	TRUE	Destabilized
PPP1R3E_0	3.80345	0.028034	0.288681	-2.33838	FALSE	FALSE	FALSE	FALSE	FALSE	Stabilized
HEATR5B_2	3.80177	0.0280751	0.288681	2.56331	TRUE	TRUE	FALSE	FALSE	TRUE	Destabilized
PPP1R37_1	3.80113	0.0280908	0.288681	1.32179	FALSE	FALSE	FALSE	FALSE	FALSE	Destabilized
CADM4_1	3.79826	0.0281612	0.288681	-2.14411	FALSE	FALSE	FALSE	FALSE	FALSE	Stabilized
POLB_1	3.79797	0.0281683	0.288681	1.1998	FALSE	FALSE	FALSE	FALSE	FALSE	Destabilized
TXN_1	3.79737	0.028183	0.288681	-1.7011	FALSE	FALSE	FALSE	FALSE	FALSE	Stabilized
UBQLN4_1	3.78981	0.0283692	0.290268	1.56147	FALSE	TRUE	FALSE	FALSE	TRUE	Destabilized
PDE4A_2	3.78851	0.0284013	0.290275	1.66187	FALSE	FALSE	FALSE	FALSE	FALSE	Destabilized
POLD1_2	3.78577	0.0284693	0.290637	1.99924	FALSE	TRUE	FALSE	FALSE	TRUE	Destabilized
BAIAP2L1_1	3.78456	0.0284993	0.290637	1.24123	FALSE	FALSE	FALSE	FALSE	FALSE	Destabilized
STXBP1_2	3.78215	0.0285594	0.290929	3.26929	FALSE	FALSE	FALSE	FALSE	FALSE	Destabilized
PNPLA2_1	3.77471	0.0287452	0.29222	1.60127	FALSE	FALSE	FALSE	FALSE	FALSE	Destabilized
RASA2_1	3.77455	0.0287492	0.29222	1.61471	FALSE	TRUE	FALSE	FALSE	TRUE	Destabilized
SYMPK_3	3.77006	0.0288621	0.293047	1.23992	FALSE	TRUE	FALSE	FALSE	TRUE	Destabilized
SNX8_2	3.76258	0.0290512	0.294121	2.18133	FALSE	TRUE	FALSE	FALSE	TRUE	Destabilized
NAP1L4_1	3.76107	0.0290895	0.294121	2.32146	FALSE	FALSE	FALSE	FALSE	FALSE	Destabilized
CCDC9_1	3.75992	0.0291189	0.294121	-1.78182	FALSE	FALSE	FALSE	FALSE	FALSE	Stabilized
NDE1_1	3.75952	0.0291289	0.294121	2.64405	FALSE	FALSE	FALSE	FALSE	FALSE	Destabilized
AARS_2	3.75944	0.0291311	0.294121	0.606885	FALSE	FALSE	FALSE	FALSE	FALSE	Destabilized
BNIP1_1	3.75837	0.0291582	0.294121	-2.95871	FALSE	FALSE	FALSE	FALSE	FALSE	Stabilized
CRYL1_1	3.75425	0.0292633	0.294823	0.929479	FALSE	TRUE	FALSE	FALSE	TRUE	Destabilized
UBAP2L_2	3.75315	0.0292915	0.294823	-3.01782	FALSE	TRUE	FALSE	FALSE	TRUE	Stabilized
AHSA1_2	3.74861	0.0294079	0.295674	2.10991	FALSE	FALSE	FALSE	FALSE	FALSE	Destabilized
RIOX2_2	3.74372	0.0295339	0.296619	2.91522	FALSE	TRUE	FALSE	FALSE	TRUE	Destabilized
ANKRD50_2	3.74033	0.0296216	0.296858	1.22619	FALSE	TRUE	TRUE	FALSE	TRUE	Destabilized
RNF123_2	3.73872	0.0296632	0.296858	1.51787	FALSE	TRUE	TRUE	FALSE	TRUE	Destabilized
DENND4A_1	3.73799	0.0296823	0.296858	2.51686	FALSE	TRUE	FALSE	FALSE	TRUE	Destabilized
ARHGAP17_2	3.73658	0.0297188	0.296858	0.728879	FALSE	FALSE	TRUE	FALSE	TRUE	Destabilized
TBC1D5_1	3.73639	0.0297238	0.296858	1.54877	FALSE	TRUE	FALSE	FALSE	TRUE	Destabilized
PPP6R1_1	3.73539	0.0297499	0.296858	1.42092	FALSE	TRUE	FALSE	FALSE	TRUE	Destabilized
TANC1_2	3.73346	0.0298001	0.297039	2.40393	FALSE	FALSE	TRUE	FALSE	TRUE	Destabilized
VPS26A_2	3.73198	0.0298388	0.297106	2.41862	FALSE	FALSE	FALSE	FALSE	FALSE	Destabilized
NDUFV3_1	3.72352	0.0300603	0.298967	1.48443	FALSE	FALSE	FALSE	FALSE	FALSE	Destabilized
CASP4_2	3.72151	0.0301132	0.298967	0.952219	FALSE	FALSE	FALSE	FALSE	FALSE	Destabilized
SEC24C_1	3.72116	0.0301225	0.298967	0.722256	FALSE	FALSE	FALSE	FALSE	FALSE	Destabilized
COQ8B_1	3.71922	0.0301738	0.299093	-1.70727	FALSE	TRUE	FALSE	FALSE	TRUE	Stabilized
TIMELESS_2	3.71742	0.0302212	0.299093	0.890711	FALSE	TRUE	FALSE	TRUE	TRUE	Destabilized
CAMKMT_1	3.71702	0.030232	0.299093	1.22898	FALSE	TRUE	FALSE	FALSE	TRUE	Destabilized
OPA1_2	3.71438	0.0303019	0.29931	1.70366	FALSE	TRUE	FALSE	FALSE	TRUE	Destabilized
PPIL3_1	3.71376	0.0303184	0.29931	0.960443	FALSE	FALSE	FALSE	FALSE	FALSE	Destabilized
PASK_1	3.71071	0.0303994	0.29979	1.27551	TRUE	TRUE	FALSE	TRUE	TRUE	Destabilized
SCRIB_2	3.70845	0.0304596	0.299902	0.996523	FALSE	TRUE	TRUE	FALSE	TRUE	Destabilized
NMT2_1	3.70749	0.0304854	0.299902	2.28955	FALSE	FALSE	FALSE	TRUE	TRUE	Destabilized
DIS3_1	3.70662	0.0305086	0.299902	0.818504	FALSE	FALSE	FALSE	FALSE	FALSE	Destabilized
CELF1_2	3.70524	0.0305455	0.299902	0.638252	FALSE	TRUE	TRUE	FALSE	TRUE	Destabilized
CXorf38_2	3.7039	0.0305815	0.299902	0.670484	FALSE	FALSE	FALSE	FALSE	FALSE	Destabilized
INPPL1_1	3.70288	0.0306088	0.299902	0.58352	FALSE	FALSE	TRUE	FALSE	TRUE	Destabilized
CMIP_1	3.70108	0.0306572	0.299902	0.915088	FALSE	FALSE	FALSE	FALSE	FALSE	Destabilized
CNOT1_2	3.69938	0.0307028	0.299902	0.899683	FALSE	TRUE	TRUE	FALSE	TRUE	Destabilized
BORCS6_1	3.69919	0.0307078	0.299902	1.60319	FALSE	FALSE	TRUE	FALSE	TRUE	Destabilized
GGA2_2	3.69821	0.0307343	0.299902	1.06456	FALSE	FALSE	FALSE	FALSE	FALSE	Destabilized
TCF20_3	3.6938	0.0308533	0.300449	5.07593	FALSE	TRUE	FALSE	FALSE	TRUE	Destabilized
STRIP1_3	3.69373	0.0308552	0.300449	2.6763	FALSE	FALSE	FALSE	FALSE	FALSE	Destabilized
FLNA_1	3.69247	0.0308893	0.300466	0.400768	FALSE	FALSE	TRUE	FALSE	TRUE	Destabilized
CAMSAP1_2	3.68958	0.0309676	0.300912	1.59799	FALSE	FALSE	TRUE	FALSE	TRUE	Destabilized
PLEKHO2_1	3.68534	0.0310832	0.301436	3.62012	FALSE	FALSE	FALSE	FALSE	FALSE	Destabilized
ZC3H13_2	3.68521	0.0310866	0.301436	1.21635	FALSE	FALSE	FALSE	FALSE	FALSE	Destabilized
VAV2_2	3.68391	0.0311223	0.301467	0.881828	FALSE	FALSE	FALSE	FALSE	FALSE	Destabilized
WASHC1_2	3.68093	0.0312036	0.301939	1.95111	FALSE	FALSE	FALSE	FALSE	FALSE	Destabilized
SNX18_1	3.67516	0.0313621	0.303129	1.70278	FALSE	FALSE	FALSE	FALSE	FALSE	Destabilized
UBR1_1	3.67408	0.031392	0.303129	1.85325	FALSE	FALSE	FALSE	FALSE	FALSE	Destabilized
RAPGEF6_2	3.66764	0.0315699	0.304529	0.892624	FALSE	TRUE	TRUE	TRUE	TRUE	Destabilized
AZI2_1	3.65461	0.0319334	0.307507	-3.23771	FALSE	FALSE	FALSE	FALSE	FALSE	Stabilized
HNRNPM_1	3.6542	0.0319449	0.307507	1.15118	FALSE	FALSE	FALSE	FALSE	FALSE	Destabilized
LZTR1_1	3.65256	0.0319912	0.307633	1.74449	FALSE	FALSE	FALSE	FALSE	FALSE	Destabilized
BRF1_1	3.64716	0.0321432	0.308673	1.66658	FALSE	TRUE	FALSE	FALSE	TRUE	Destabilized
PARD3_2	3.64636	0.032166	0.308673	1.25841	FALSE	FALSE	FALSE	TRUE	TRUE	Destabilized
FIBP_1	3.64487	0.0322082	0.308759	1.53158	TRUE	TRUE	TRUE	FALSE	TRUE	Destabilized
OSBPL1A_1	3.64243	0.0322773	0.308851	1.51556	FALSE	FALSE	FALSE	FALSE	FALSE	Destabilized
ANK2_1	3.64127	0.0323104	0.308851	1.91058	FALSE	TRUE	FALSE	FALSE	TRUE	Destabilized
METTL18_2	3.64101	0.0323177	0.308851	-4.09624	FALSE	FALSE	FALSE	FALSE	FALSE	Stabilized
CTSD_2	3.63202	0.0325745	0.310165	-2.5786	FALSE	TRUE	FALSE	TRUE	TRUE	Stabilized
C11orf58_1	3.63173	0.0325828	0.310165	1.75455	FALSE	FALSE	FALSE	FALSE	FALSE	Destabilized
OVCA2_1	3.63107	0.0326016	0.310165	2.32867	FALSE	FALSE	FALSE	FALSE	FALSE	Destabilized
FBXO38_2	3.62886	0.0326652	0.310165	1.10509	FALSE	FALSE	FALSE	TRUE	TRUE	Destabilized
STAM_2	3.62829	0.0326816	0.310165	1.08486	FALSE	FALSE	FALSE	FALSE	FALSE	Destabilized
LRRC47_3	3.62713	0.0327151	0.310165	1.18642	FALSE	TRUE	FALSE	FALSE	TRUE	Destabilized
C16orf72_1	3.62692	0.0327211	0.310165	1.24362	FALSE	FALSE	FALSE	FALSE	FALSE	Destabilized
GIT1_2	3.62493	0.0327783	0.310165	1.93835	FALSE	FALSE	FALSE	FALSE	FALSE	Destabilized
BASP1_2	3.62392	0.0328076	0.310165	1.99748	FALSE	FALSE	FALSE	FALSE	FALSE	Destabilized
EPS8_1	3.62283	0.0328391	0.310165	-0.596469	FALSE	FALSE	FALSE	FALSE	FALSE	Stabilized
COX17_1	3.62146	0.0328789	0.310165	-1.5461	FALSE	FALSE	FALSE	FALSE	FALSE	Stabilized
MAD1L1_3	3.62143	0.0328795	0.310165	1.49227	FALSE	TRUE	FALSE	FALSE	TRUE	Destabilized
STRN3_2	3.62106	0.0328902	0.310165	1.27712	FALSE	FALSE	TRUE	FALSE	TRUE	Destabilized
FAM135A_3	3.61413	0.0330918	0.311749	1.30795	TRUE	TRUE	TRUE	FALSE	TRUE	Destabilized
ZMYND8_1	3.61186	0.0331579	0.312055	1.48419	FALSE	TRUE	FALSE	FALSE	TRUE	Destabilized
LDLR_1	3.60957	0.0332251	0.31237	1.38499	FALSE	FALSE	FALSE	FALSE	FALSE	Destabilized
RACGAP1_2	3.60682	0.0333056	0.312517	2.60234	FALSE	FALSE	TRUE	FALSE	TRUE	Destabilized
SLC7A6OS_2	3.60575	0.0333373	0.312517	-3.53556	FALSE	FALSE	FALSE	FALSE	FALSE	Stabilized
CGGBP1_1	3.60559	0.0333419	0.312517	2.13268	FALSE	FALSE	FALSE	FALSE	FALSE	Destabilized
KPNA1_1	3.59952	0.0335209	0.313878	0.929192	FALSE	FALSE	FALSE	FALSE	FALSE	Destabilized
API5_2	3.59645	0.0336118	0.314411	1.70369	FALSE	FALSE	TRUE	FALSE	TRUE	Destabilized
SRP72_1	3.59161	0.0337557	0.315199	1.45735	FALSE	FALSE	FALSE	FALSE	FALSE	Destabilized
NUDT1_2	3.59056	0.0337868	0.315199	-2.81005	FALSE	FALSE	FALSE	FALSE	FALSE	Stabilized
RPAP1_2	3.59019	0.033798	0.315199	1.52354	FALSE	TRUE	TRUE	TRUE	TRUE	Destabilized
NHLRC3_1	3.58784	0.0338681	0.315312	-1.88461	FALSE	FALSE	FALSE	FALSE	FALSE	Stabilized
M6PR_2	3.5875	0.0338781	0.315312	-2.76209	FALSE	FALSE	FALSE	FALSE	FALSE	Stabilized
BPTF_2	3.5856	0.033935	0.315524	0.752526	TRUE	FALSE	TRUE	FALSE	TRUE	Destabilized
RNF114_1	3.57679	0.0342001	0.31767	-1.69902	FALSE	FALSE	FALSE	FALSE	FALSE	Stabilized
SUFU_2	3.5751	0.0342512	0.317784	0.850961	FALSE	FALSE	FALSE	FALSE	FALSE	Destabilized
MND1_1	3.57412	0.0342809	0.317784	1.56457	FALSE	FALSE	FALSE	FALSE	FALSE	Destabilized
BCL7B_0	3.56354	0.034603	0.320068	-3.05686	FALSE	FALSE	FALSE	FALSE	FALSE	Stabilized
SNX1_1	3.56274	0.0346274	0.320068	1.06319	FALSE	FALSE	FALSE	FALSE	FALSE	Destabilized
FASTKD2_1	3.56263	0.0346308	0.320068	1.01828	FALSE	FALSE	FALSE	TRUE	TRUE	Destabilized
DNAJB4_1	3.55136	0.0349777	0.322952	1.54766	FALSE	FALSE	FALSE	FALSE	FALSE	Destabilized
UBAC1_1	3.54747	0.0350984	0.32358	1.76711	FALSE	TRUE	FALSE	FALSE	TRUE	Destabilized
SOS1_2	3.54427	0.035198	0.32358	0.563212	FALSE	FALSE	TRUE	FALSE	TRUE	Destabilized
NRBP2_1	3.54377	0.0352135	0.32358	1.34673	FALSE	TRUE	FALSE	FALSE	TRUE	Destabilized
CNOT2_1	3.54372	0.0352152	0.32358	1.07227	FALSE	FALSE	FALSE	FALSE	FALSE	Destabilized
EIF4A1_1	3.54355	0.0352203	0.32358	1.86577	FALSE	FALSE	FALSE	FALSE	FALSE	Destabilized
DYNC2LI1_2	3.54138	0.0352882	0.323883	-1.63117	FALSE	FALSE	FALSE	FALSE	FALSE	Stabilized
MYO5A_1	3.53792	0.0353962	0.324553	1.6352	FALSE	FALSE	FALSE	FALSE	FALSE	Destabilized
NAA10_3	3.53299	0.0355513	0.325653	-2.73761	FALSE	FALSE	FALSE	FALSE	FALSE	Stabilized
METAP2_1	3.5285	0.0356929	0.326627	-1.49367	FALSE	FALSE	TRUE	FALSE	TRUE	Stabilized
WDFY3_3	3.52388	0.0358394	0.327276	1.31633	TRUE	FALSE	TRUE	TRUE	TRUE	Destabilized
CKAP5_2	3.51975	0.0359707	0.327276	1.36528	TRUE	FALSE	FALSE	FALSE	TRUE	Destabilized
VPS35_3	3.51937	0.0359829	0.327276	0.541302	FALSE	FALSE	FALSE	FALSE	FALSE	Destabilized
UTRN_1	3.51914	0.0359903	0.327276	1.68344	FALSE	TRUE	TRUE	TRUE	TRUE	Destabilized
GLS_2	3.51798	0.0360271	0.327276	2.2036	FALSE	FALSE	FALSE	FALSE	FALSE	Destabilized
CDK1_2	3.51718	0.0360529	0.327276	4.83858	FALSE	TRUE	FALSE	FALSE	TRUE	Destabilized
RBM34_1	3.51655	0.0360728	0.327276	-5.09134	FALSE	FALSE	TRUE	FALSE	TRUE	Stabilized
BCAS3_2	3.5155	0.0361067	0.327276	1.18702	FALSE	FALSE	TRUE	FALSE	TRUE	Destabilized
NEK1_1	3.51465	0.0361337	0.327276	1.55487	FALSE	TRUE	FALSE	FALSE	TRUE	Destabilized
FASTKD5_2	3.5146	0.0361353	0.327276	1.17269	FALSE	FALSE	TRUE	FALSE	TRUE	Destabilized
LIMD1_3	3.51407	0.0361522	0.327276	2.41201	FALSE	TRUE	FALSE	FALSE	TRUE	Destabilized
HLCS_3	3.50469	0.0364544	0.32969	0.692156	FALSE	FALSE	FALSE	FALSE	FALSE	Destabilized
USP15_2	3.50355	0.0364912	0.329701	1.31655	FALSE	TRUE	FALSE	FALSE	TRUE	Destabilized
CC2D1B_2	3.50208	0.036539	0.329812	1.77367	FALSE	FALSE	FALSE	FALSE	FALSE	Destabilized
ALS2_2	3.49924	0.0366312	0.330322	1.02014	FALSE	FALSE	TRUE	FALSE	TRUE	Destabilized
PLD3_1	3.49766	0.0366828	0.330466	1.37291	FALSE	FALSE	FALSE	FALSE	FALSE	Destabilized
XPO6_2	3.49173	0.0368764	0.331831	1.62048	FALSE	FALSE	FALSE	FALSE	FALSE	Destabilized
FBXO28_1	3.49039	0.0369201	0.331831	2.37069	FALSE	FALSE	FALSE	FALSE	FALSE	Destabilized
LIPA_1	3.48973	0.0369417	0.331831	1.6999	FALSE	FALSE	FALSE	FALSE	FALSE	Destabilized
LRPPRC_1	3.48693	0.0370338	0.332034	0.917701	TRUE	TRUE	FALSE	FALSE	TRUE	Destabilized
HSCB_2	3.48686	0.037036	0.332034	0.989995	FALSE	FALSE	FALSE	FALSE	FALSE	Destabilized
NFAT5_3	3.48332	0.0371529	0.33276	1.37829	FALSE	TRUE	TRUE	FALSE	TRUE	Destabilized
CCDC134_1	3.4795	0.0372791	0.333294	0.583273	FALSE	FALSE	TRUE	FALSE	TRUE	Destabilized
DDX49_2	3.47934	0.0372844	0.333294	3.16825	FALSE	FALSE	FALSE	FALSE	FALSE	Destabilized
EDC3_1	3.47719	0.0373556	0.333438	3.14601	FALSE	FALSE	FALSE	FALSE	FALSE	Destabilized
DIDO1_3	3.47669	0.0373724	0.333438	1.78394	FALSE	FALSE	FALSE	FALSE	FALSE	Destabilized
NQO2_1	3.47526	0.03742	0.333542	-1.00814	FALSE	TRUE	TRUE	FALSE	TRUE	Stabilized
NAA38_1	3.4737	0.0374718	0.333682	1.13902	FALSE	FALSE	FALSE	FALSE	FALSE	Destabilized
EXOC2_2	3.46588	0.0377332	0.335688	1.89759	FALSE	TRUE	FALSE	FALSE	TRUE	Destabilized
IGFBP2_1	3.46423	0.0377886	0.335858	4.20037	FALSE	FALSE	FALSE	FALSE	FALSE	Destabilized
CARS_1	3.45845	0.0379834	0.337267	0.607778	FALSE	FALSE	FALSE	FALSE	FALSE	Destabilized
MYEF2_1	3.45477	0.0381082	0.337888	1.09569	FALSE	FALSE	FALSE	FALSE	FALSE	Destabilized
MAPK9_1	3.45359	0.0381482	0.337888	1.51411	FALSE	FALSE	FALSE	FALSE	FALSE	Destabilized
SGTA_1	3.45165	0.0382142	0.337888	1.42021	FALSE	FALSE	FALSE	FALSE	FALSE	Destabilized
TMEM79_0	3.45106	0.0382342	0.337888	-3.06253	FALSE	FALSE	FALSE	FALSE	FALSE	Stabilized
CNOT10_2	3.4489	0.0383078	0.337888	1.35562	FALSE	TRUE	FALSE	FALSE	TRUE	Destabilized
UQCRC1_2	3.44828	0.0383289	0.337888	1.07718	FALSE	FALSE	FALSE	FALSE	FALSE	Destabilized
NUP214_1	3.44798	0.0383393	0.337888	0.740179	FALSE	TRUE	TRUE	TRUE	TRUE	Destabilized
PDPR_1	3.44781	0.0383449	0.337888	-0.931637	FALSE	FALSE	FALSE	FALSE	FALSE	Stabilized
LYRM2_1	3.44121	0.0385712	0.339354	1.77155	FALSE	FALSE	FALSE	FALSE	FALSE	Destabilized
ILKAP_1	3.44082	0.0385846	0.339354	0.84411	FALSE	TRUE	FALSE	FALSE	TRUE	Destabilized
KIFAP3_1	3.43708	0.0387131	0.340162	2.143	FALSE	TRUE	TRUE	FALSE	TRUE	Destabilized
SCAMP1_2	3.43454	0.0388009	0.34061	1.80406	TRUE	FALSE	FALSE	FALSE	TRUE	Destabilized
BIN1_2	3.43146	0.0389075	0.341223	1.18816	FALSE	TRUE	FALSE	FALSE	TRUE	Destabilized
EDC4_2	3.42543	0.0391173	0.342567	0.23706	FALSE	TRUE	FALSE	FALSE	TRUE	Destabilized
WTAP_1	3.42493	0.0391347	0.342567	1.21986	FALSE	FALSE	FALSE	FALSE	FALSE	Destabilized
HNRNPH2_2	3.4154	0.0394689	0.345127	1.87278	FALSE	FALSE	FALSE	FALSE	FALSE	Destabilized
PRKAB1_1	3.41447	0.0395015	0.345127	3.1351	FALSE	FALSE	FALSE	FALSE	FALSE	Destabilized
RPP40_2	3.4087	0.0397056	0.346582	2.34899	FALSE	FALSE	FALSE	FALSE	FALSE	Destabilized
BRCA2_1	3.40598	0.0398023	0.3471	0.898445	FALSE	TRUE	FALSE	TRUE	TRUE	Destabilized
SERPINB8_2	3.40486	0.039842	0.34712	2.12265	FALSE	FALSE	FALSE	FALSE	FALSE	Destabilized
CEP68_1	3.40252	0.0399255	0.347521	3.10499	FALSE	TRUE	FALSE	FALSE	TRUE	Destabilized
UBE2M_1	3.39763	0.0401001	0.348197	1.20108	FALSE	FALSE	FALSE	FALSE	FALSE	Destabilized
BRAP_2	3.39749	0.0401051	0.348197	1.26095	FALSE	FALSE	FALSE	FALSE	FALSE	Destabilized
DOCK11_2	3.39642	0.0401435	0.348197	0.686042	FALSE	TRUE	FALSE	TRUE	TRUE	Destabilized
NAA35_1	3.39511	0.0401904	0.348197	1.33993	FALSE	FALSE	FALSE	FALSE	FALSE	Destabilized
DENND1B_1	3.39396	0.0402317	0.348197	1.33942	FALSE	FALSE	FALSE	FALSE	FALSE	Destabilized
LIMD2_1	3.39386	0.0402355	0.348197	2.50553	FALSE	FALSE	FALSE	FALSE	FALSE	Destabilized
PSMA6_3	3.393	0.0402662	0.348197	4.28457	FALSE	FALSE	FALSE	FALSE	FALSE	Destabilized
BIRC2_2	3.39134	0.0403261	0.348309	1.77349	FALSE	FALSE	FALSE	FALSE	FALSE	Destabilized
CNOT7_1	3.39056	0.0403543	0.348309	2.00056	FALSE	FALSE	FALSE	TRUE	TRUE	Destabilized
TTC5_2	3.38843	0.0404311	0.348648	0.900377	FALSE	TRUE	FALSE	FALSE	TRUE	Destabilized
ASAP2_1	3.3855	0.0405372	0.349238	0.860146	FALSE	TRUE	FALSE	FALSE	TRUE	Destabilized
ATG2A_3	3.38387	0.0405962	0.349421	2.58991	FALSE	TRUE	TRUE	TRUE	TRUE	Destabilized
PARD3_1	3.38145	0.040684	0.349682	2.78889	FALSE	FALSE	FALSE	TRUE	TRUE	Destabilized
UROD_1	3.38	0.0407371	0.349682	-2.51798	FALSE	FALSE	FALSE	FALSE	FALSE	Stabilized
NCDN_2	3.37993	0.0407396	0.349682	1.61789	FALSE	FALSE	FALSE	FALSE	FALSE	Destabilized
SMAD4_1	3.37268	0.0410045	0.35163	1.06805	FALSE	FALSE	FALSE	FALSE	FALSE	Destabilized
CKAP5_1	3.3671	0.0412098	0.352995	1.10231	TRUE	FALSE	FALSE	FALSE	TRUE	Destabilized
ZNF330_1	3.36629	0.0412399	0.352995	2.69224	FALSE	FALSE	FALSE	FALSE	FALSE	Destabilized
CHD1L_1	3.36392	0.0413271	0.353369	0.959691	FALSE	FALSE	FALSE	FALSE	FALSE	Destabilized
HERC1_3	3.36304	0.0413598	0.353369	1.97769	TRUE	TRUE	FALSE	FALSE	TRUE	Destabilized
SIRT5_1	3.3581	0.0415431	0.35389	1.99193	FALSE	TRUE	FALSE	FALSE	TRUE	Destabilized
STXBP2_1	3.35801	0.0415464	0.35389	0.809377	FALSE	FALSE	FALSE	FALSE	FALSE	Destabilized
TLDC1_1	3.35729	0.0415733	0.35389	1.38057	FALSE	FALSE	FALSE	FALSE	FALSE	Destabilized
KTN1_1	3.35691	0.0415875	0.35389	1.11282	FALSE	FALSE	TRUE	FALSE	TRUE	Destabilized
NOVA2_2	3.35626	0.0416117	0.35389	1.21575	FALSE	FALSE	FALSE	TRUE	TRUE	Destabilized
NCL_2	3.35331	0.0417219	0.354107	1.04006	FALSE	FALSE	FALSE	FALSE	FALSE	Destabilized
PFKFB3_2	3.35321	0.0417257	0.354107	1.30004	FALSE	FALSE	FALSE	FALSE	FALSE	Destabilized
QKI_2	3.35251	0.0417517	0.354107	0.940353	FALSE	FALSE	FALSE	FALSE	FALSE	Destabilized
RUFY1_1	3.34561	0.0420107	0.35562	1.68744	FALSE	FALSE	FALSE	FALSE	FALSE	Destabilized
CCDC97_1	3.34526	0.0420239	0.35562	1.1586	FALSE	FALSE	FALSE	FALSE	FALSE	Destabilized
RANGAP1_2	3.34469	0.0420453	0.35562	1.75405	FALSE	FALSE	TRUE	FALSE	TRUE	Destabilized
UBAP1_1	3.34264	0.0421227	0.355752	1.04628	FALSE	FALSE	FALSE	FALSE	FALSE	Destabilized
UGP2_1	3.34192	0.0421499	0.355752	1.03447	FALSE	TRUE	TRUE	FALSE	TRUE	Destabilized
WDTC1_1	3.34011	0.0422184	0.355752	1.0059	FALSE	FALSE	FALSE	FALSE	FALSE	Destabilized
SUMO3_0	3.33995	0.0422242	0.355752	-2.03507	FALSE	FALSE	FALSE	FALSE	FALSE	Stabilized
SNUPN_1	3.3392	0.0422527	0.355752	1.13564	TRUE	FALSE	FALSE	FALSE	TRUE	Destabilized
DDX27_2	3.33627	0.0423639	0.356127	-2.29032	FALSE	FALSE	FALSE	FALSE	FALSE	Stabilized
SRGAP3_2	3.336	0.0423742	0.356127	1.16103	FALSE	FALSE	FALSE	FALSE	FALSE	Destabilized
SMC2_1	3.33055	0.0425818	0.357548	1.09382	FALSE	FALSE	TRUE	FALSE	TRUE	Destabilized
SMU1_1	3.32218	0.0429025	0.359915	0.830406	FALSE	FALSE	FALSE	FALSE	FALSE	Destabilized
WASHC2C_1	3.32038	0.0429721	0.360173	1.61741	FALSE	TRUE	TRUE	FALSE	TRUE	Destabilized
LAMTOR2_1	3.31777	0.0430728	0.360403	2.56159	FALSE	TRUE	FALSE	FALSE	TRUE	Destabilized
SRGAP3_1	3.31766	0.0430773	0.360403	1.8506	FALSE	FALSE	FALSE	FALSE	FALSE	Destabilized
RNF181_1	3.31397	0.04322	0.361271	-2.33251	FALSE	FALSE	FALSE	FALSE	FALSE	Stabilized
SPTBN2_2	3.31158	0.0433129	0.361577	1.08667	FALSE	TRUE	TRUE	FALSE	TRUE	Destabilized
NCK1_1	3.31102	0.0433346	0.361577	0.928222	FALSE	TRUE	FALSE	FALSE	TRUE	Destabilized
PDRG1_1	3.30791	0.0434558	0.362262	1.38539	FALSE	FALSE	FALSE	FALSE	FALSE	Destabilized
GTF2E2_2	3.30646	0.0435124	0.362285	1.42904	FALSE	FALSE	FALSE	FALSE	FALSE	Destabilized
MON1B_1	3.30584	0.0435368	0.362285	1.49055	FALSE	FALSE	FALSE	FALSE	FALSE	Destabilized
SURF6_1	3.30387	0.0436139	0.362601	1.56139	FALSE	FALSE	FALSE	FALSE	FALSE	Destabilized
THOC1_1	3.30275	0.0436577	0.36264	1.66163	FALSE	FALSE	FALSE	FALSE	FALSE	Destabilized
AP3D1_1	3.30076	0.043736	0.36266	1.30921	FALSE	TRUE	TRUE	TRUE	TRUE	Destabilized
CCDC58_1	3.29886	0.0438108	0.36266	1.78813	FALSE	FALSE	FALSE	FALSE	FALSE	Destabilized
SIRT5_2	3.29796	0.0438461	0.36266	0.602465	FALSE	TRUE	FALSE	FALSE	TRUE	Destabilized
NCAPD2_1	3.29699	0.0438844	0.36266	1.34636	FALSE	FALSE	FALSE	FALSE	FALSE	Destabilized
PDPR_3	3.29698	0.043885	0.36266	-0.929155	FALSE	FALSE	FALSE	FALSE	FALSE	Stabilized
AGFG2_1	3.29673	0.0438947	0.36266	1.40366	FALSE	TRUE	FALSE	FALSE	TRUE	Destabilized
NISCH_2	3.29494	0.0439652	0.362919	1.45855	FALSE	TRUE	FALSE	FALSE	TRUE	Destabilized
WDR11_1	3.29341	0.0440261	0.363097	3.38478	FALSE	FALSE	FALSE	FALSE	FALSE	Destabilized
GSTCD_1	3.29153	0.0441003	0.363331	0.607073	FALSE	FALSE	FALSE	FALSE	FALSE	Destabilized
CNOT6L_1	3.29071	0.0441328	0.363331	0.994261	FALSE	FALSE	FALSE	FALSE	FALSE	Destabilized
SUPV3L1_2	3.28268	0.0444527	0.365595	1.35118	FALSE	TRUE	TRUE	FALSE	TRUE	Destabilized
SLK_1	3.28184	0.0444866	0.365595	0.955036	FALSE	TRUE	FALSE	FALSE	TRUE	Destabilized
GOT2_2	3.27904	0.0445987	0.366191	2.70121	FALSE	FALSE	FALSE	TRUE	TRUE	Destabilized
ABR_1	3.27646	0.0447025	0.366564	1.07129	FALSE	FALSE	TRUE	FALSE	TRUE	Destabilized
TRAPPC10_1	3.27564	0.0447352	0.366564	1.35227	FALSE	TRUE	FALSE	TRUE	TRUE	Destabilized
HACD3_1	3.27463	0.044776	0.366564	-2.34442	TRUE	FALSE	FALSE	TRUE	TRUE	Stabilized
COPG1_2	3.27398	0.0448022	0.366564	1.46789	FALSE	FALSE	FALSE	FALSE	FALSE	Destabilized
GOLGA4_1	3.2722	0.0448741	0.366828	1.0159	FALSE	FALSE	FALSE	FALSE	FALSE	Destabilized
FAM114A2_2	3.27	0.0449632	0.367233	0.944023	FALSE	FALSE	FALSE	FALSE	FALSE	Destabilized
POLR3E_1	3.265	0.0451661	0.368503	0.656536	FALSE	FALSE	FALSE	FALSE	FALSE	Destabilized
ANLN_2	3.26421	0.0451982	0.368503	0.291218	FALSE	TRUE	FALSE	FALSE	TRUE	Destabilized
NUP155_1	3.26179	0.0452969	0.368983	1.49245	TRUE	TRUE	FALSE	TRUE	TRUE	Destabilized
HP1BP3_1	3.25842	0.0454345	0.369457	1.32414	FALSE	TRUE	FALSE	TRUE	TRUE	Destabilized
CCDC92_1	3.25841	0.0454348	0.369457	3.0921	FALSE	FALSE	FALSE	FALSE	FALSE	Destabilized
DARS_2	3.25428	0.0456044	0.370511	0.928176	FALSE	FALSE	FALSE	FALSE	FALSE	Destabilized
AHCTF1_1	3.24804	0.0458618	0.37209	0.660773	FALSE	FALSE	TRUE	TRUE	TRUE	Destabilized
STXBP3_2	3.24762	0.0458791	0.37209	1.07993	FALSE	FALSE	FALSE	FALSE	FALSE	Destabilized
ADCY9_1	3.24595	0.0459481	0.372324	2.51886	FALSE	FALSE	FALSE	FALSE	FALSE	Destabilized
SMARCB1_2	3.24397	0.0460302	0.372618	2.12088	FALSE	TRUE	FALSE	FALSE	TRUE	Destabilized
METTL16_1	3.24314	0.0460648	0.372618	1.25333	FALSE	FALSE	FALSE	FALSE	FALSE	Destabilized
SLC9A1_1	3.24082	0.046161	0.373071	2.65237	FALSE	FALSE	TRUE	TRUE	TRUE	Destabilized
RPRD1B_1	3.23961	0.0462114	0.373153	0.278082	FALSE	FALSE	FALSE	FALSE	FALSE	Destabilized
USP15_1	3.2385	0.0462579	0.373203	0.95922	FALSE	TRUE	FALSE	FALSE	TRUE	Destabilized
TXN2_1	3.23691	0.0463242	0.373414	-3.76522	FALSE	FALSE	FALSE	FALSE	FALSE	Stabilized
MALT1_1	3.23352	0.0464662	0.374232	0.771744	FALSE	FALSE	FALSE	FALSE	FALSE	Destabilized
FAM126A_2	3.23094	0.0465746	0.374649	2.4698	FALSE	FALSE	FALSE	FALSE	FALSE	Destabilized
SNAPIN_1	3.22751	0.0467189	0.374649	1.16598	FALSE	FALSE	FALSE	FALSE	FALSE	Destabilized
PARG_1	3.22749	0.0467196	0.374649	1.35508	FALSE	FALSE	FALSE	FALSE	FALSE	Destabilized
ACBD6_1	3.22673	0.0467519	0.374649	1.04055	TRUE	FALSE	FALSE	FALSE	TRUE	Destabilized
SHTN1_2	3.22522	0.0468156	0.374649	2.15833	FALSE	FALSE	TRUE	FALSE	TRUE	Destabilized
SCAF4_1	3.22435	0.0468523	0.374649	1.17834	FALSE	FALSE	FALSE	FALSE	FALSE	Destabilized
ARMC9_1	3.22291	0.0469134	0.374649	1.908	FALSE	FALSE	FALSE	FALSE	FALSE	Destabilized
SAMD4B_1	3.22276	0.0469196	0.374649	0.924362	FALSE	FALSE	FALSE	FALSE	FALSE	Destabilized
CBX5_1	3.22257	0.046928	0.374649	0.98156	FALSE	FALSE	FALSE	FALSE	FALSE	Destabilized
CASP2_1	3.22202	0.0469513	0.374649	0.775047	FALSE	FALSE	FALSE	FALSE	FALSE	Destabilized
CEP131_1	3.22175	0.0469625	0.374649	-3.33441	FALSE	FALSE	TRUE	FALSE	TRUE	Stabilized
SBNO1_1	3.21536	0.0472345	0.37635	1.10303	FALSE	FALSE	FALSE	FALSE	FALSE	Destabilized
IARS_1	3.21414	0.0472865	0.37635	0.821335	FALSE	FALSE	FALSE	FALSE	FALSE	Destabilized
C6orf203_0	3.21388	0.0472975	0.37635	1.03211	FALSE	FALSE	FALSE	FALSE	FALSE	Destabilized
XPO4_2	3.21125	0.0474102	0.376754	1.42357	FALSE	TRUE	FALSE	TRUE	TRUE	Destabilized
MED1_2	3.21041	0.0474463	0.376754	1.16138	FALSE	TRUE	TRUE	TRUE	TRUE	Destabilized
ASAP2_2	3.20964	0.047479	0.376754	1.76526	FALSE	TRUE	FALSE	FALSE	TRUE	Destabilized
COPB2_1	3.20822	0.0475402	0.376754	0.503621	FALSE	FALSE	FALSE	FALSE	FALSE	Destabilized
HS1BP3_1	3.20796	0.0475515	0.376754	0.733368	FALSE	FALSE	FALSE	FALSE	FALSE	Destabilized
COPS2_1	3.20494	0.0476813	0.377168	0.751837	FALSE	FALSE	FALSE	FALSE	FALSE	Destabilized
SMARCA5_2	3.20485	0.0476851	0.377168	0.52714	FALSE	FALSE	FALSE	FALSE	FALSE	Destabilized
OSBPL2_2	3.20262	0.0477815	0.377609	1.03186	FALSE	FALSE	FALSE	FALSE	FALSE	Destabilized
BRAP_1	3.2005	0.0478731	0.377911	0.807736	FALSE	FALSE	FALSE	FALSE	FALSE	Destabilized
MORF4L1_1	3.1993	0.0479252	0.377911	1.10273	FALSE	FALSE	FALSE	FALSE	FALSE	Destabilized
RREB1_3	3.19891	0.0479422	0.377911	3.5094	FALSE	TRUE	TRUE	FALSE	TRUE	Destabilized
TCEAL1_1	3.19771	0.047994	0.377932	-2.6471	FALSE	FALSE	FALSE	FALSE	FALSE	Stabilized
GPKOW_2	3.19633	0.0480539	0.377932	0.970567	FALSE	FALSE	FALSE	FALSE	FALSE	Destabilized
AIMP1_1	3.19603	0.0480671	0.377932	0.366013	FALSE	FALSE	FALSE	FALSE	FALSE	Destabilized
GSPT2_1	3.18743	0.0484423	0.38056	1.85082	FALSE	FALSE	FALSE	FALSE	FALSE	Destabilized
NARS2_1	3.1843	0.04858	0.381318	1.05296	FALSE	FALSE	FALSE	FALSE	FALSE	Destabilized
VPS35L_1	3.1814	0.0487075	0.38175	0.590004	FALSE	FALSE	FALSE	FALSE	FALSE	Destabilized
STIM2_2	3.18118	0.0487173	0.38175	-1.09497	FALSE	TRUE	TRUE	FALSE	TRUE	Stabilized
KATNA1_2	3.17785	0.0488643	0.382315	5.64534	FALSE	FALSE	FALSE	FALSE	FALSE	Destabilized
LIN9_1	3.17768	0.048872	0.382315	-1.48058	FALSE	TRUE	FALSE	FALSE	TRUE	Stabilized
BSG_1	3.17653	0.0489227	0.382389	-2.15078	FALSE	FALSE	FALSE	FALSE	FALSE	Stabilized
NCKIPSD_1	3.17559	0.0489648	0.382395	1.81805	FALSE	FALSE	TRUE	FALSE	TRUE	Destabilized
CAMKMT_2	3.16954	0.0492335	0.38417	0.771063	FALSE	TRUE	FALSE	FALSE	TRUE	Destabilized
NAA25_2	3.16753	0.0493234	0.384235	1.43425	FALSE	FALSE	FALSE	TRUE	TRUE	Destabilized
ARFGAP1_1	3.1675	0.0493247	0.384235	-2.15815	FALSE	FALSE	FALSE	FALSE	FALSE	Stabilized
MRTO4_2	3.16654	0.0493676	0.384246	0.678398	FALSE	FALSE	FALSE	FALSE	FALSE	Destabilized
COPS6_1	3.16388	0.0494869	0.384852	1.39362	FALSE	FALSE	FALSE	FALSE	FALSE	Destabilized
NMT1_1	3.15716	0.0497892	0.386664	0.708853	FALSE	FALSE	FALSE	FALSE	FALSE	Destabilized
PAN2_2	3.15685	0.0498033	0.386664	0.889375	FALSE	TRUE	FALSE	FALSE	TRUE	Destabilized
NAA25_1	3.15519	0.0498783	0.386909	0.802705	FALSE	FALSE	FALSE	TRUE	TRUE	Destabilized
RALGAPB_2	3.1543	0.0499183	0.386909	1.07362	FALSE	FALSE	TRUE	TRUE	TRUE	Destabilized
VAV2_3	3.1531	0.0499729	0.387008	0.624635	FALSE	FALSE	FALSE	FALSE	FALSE	Destabilized

## Sheet: FigureS1B
Ibrutinib data:
Temperature	BTK_1, rep1	BTK_1, rep2	BTK_2, rep1	BTK_2, rep2
37	1	1	1	1
40	0.83684	0.781177	0.879913	0.820445
43	0.671216	0.670456	0.771539	0.700311
46	0.288219	0.290596	0.450663	0.374237
49	0.0962749	0.123766	0.269773	0.195097
52	0.0542922	0.0708315	0.183394	0.139607
55	0.0286268	0.0418747	0.126365	0.0917312
58	0.0251012	0.0323339	0.0985925	0.0792974
61	0.0179846	0.0202218	0.0681516	0.0580485
64	0.0134251	0.0175293	0.0541237	0.0480358
DMSO data:
Temperature	BTK_1, rep1	BTK_1, rep2	BTK_2, rep1	BTK_2, rep2
37	1	1	1	1
40	0.769467	0.777825	0.814792	0.845472
43	0.464042	0.422736	0.524263	0.612506
46	0.144619	0.126004	0.24323	0.338282
49	0.0827962	0.0547349	0.163786	0.191093
52	0.0441648	0.0265037	0.103344	0.120307
55	0.0296537	0.0162641	0.0573062	0.0652522
58	0.0284437	0.0119315	0.0352287	0.0431994
61	0.0194522	0.00679398	0.021144	0.0241145
64	0.0157876	0.00610644	0.0122785	0.0164992

## Sheet: FigureS1C
Label	Count
RCH-ACV TPP hits only	339
SW13 TPP hits only	170
Kinobeads hits only	4
RCH-ACV TPP, SW13 TPP hits	38
RCH-ACV TPP, Kinobeads hits	9
SW13 TPP, Kinobeads hits	1
RCH-ACV TPP, SW13 TPP, Kinobeads hits	4

## Sheet: FigureS1D
Amino acid residue	Membership	Protein kinase domain	SH2 domain	Serine-threonine/tyrosine-protein kinase, catalytic domain	SH3 domain	Zinc finger, Btk motif	Pleckstrin homology domain	Tyrosine-protein kinase, active site	Protein kinase, ATP binding site	Sequence
1		Protein kinase domain	SH2 domain							M
2		Protein kinase domain	SH2 domain							A
3		Protein kinase domain	SH2 domain				Pleckstrin homology domain			A
4		Protein kinase domain	SH2 domain				Pleckstrin homology domain			V
5		Protein kinase domain	SH2 domain				Pleckstrin homology domain			I
6		Protein kinase domain	SH2 domain				Pleckstrin homology domain			L
7		Protein kinase domain	SH2 domain				Pleckstrin homology domain			E
8		Protein kinase domain	SH2 domain				Pleckstrin homology domain			S
9		Protein kinase domain	SH2 domain				Pleckstrin homology domain			I
10		Protein kinase domain	SH2 domain				Pleckstrin homology domain			F
11		Protein kinase domain	SH2 domain				Pleckstrin homology domain			L
12		Protein kinase domain	SH2 domain				Pleckstrin homology domain			K
13		Protein kinase domain	SH2 domain				Pleckstrin homology domain			R
14		Protein kinase domain	SH2 domain				Pleckstrin homology domain			S
15		Protein kinase domain	SH2 domain				Pleckstrin homology domain			Q
16		Protein kinase domain	SH2 domain				Pleckstrin homology domain			Q
17		Protein kinase domain	SH2 domain				Pleckstrin homology domain			K
18		Protein kinase domain	SH2 domain				Pleckstrin homology domain			K
19	2	Protein kinase domain	SH2 domain				Pleckstrin homology domain			K
20	2	Protein kinase domain	SH2 domain				Pleckstrin homology domain			T
21	2	Protein kinase domain	SH2 domain				Pleckstrin homology domain			S
22	2	Protein kinase domain	SH2 domain				Pleckstrin homology domain			P
23	2	Protein kinase domain	SH2 domain				Pleckstrin homology domain			L
24	2	Protein kinase domain	SH2 domain				Pleckstrin homology domain			N
25	2	Protein kinase domain	SH2 domain				Pleckstrin homology domain			F
26	2	Protein kinase domain	SH2 domain				Pleckstrin homology domain			K
27		Protein kinase domain	SH2 domain				Pleckstrin homology domain			K
28		Protein kinase domain	SH2 domain				Pleckstrin homology domain			R
29		Protein kinase domain	SH2 domain				Pleckstrin homology domain			L
30		Protein kinase domain	SH2 domain				Pleckstrin homology domain			F
31		Protein kinase domain	SH2 domain				Pleckstrin homology domain			L
32		Protein kinase domain	SH2 domain				Pleckstrin homology domain			L
33		Protein kinase domain	SH2 domain				Pleckstrin homology domain			T
34		Protein kinase domain	SH2 domain				Pleckstrin homology domain			V
35		Protein kinase domain	SH2 domain				Pleckstrin homology domain			H
36	2	Protein kinase domain	SH2 domain				Pleckstrin homology domain			K
37	2	Protein kinase domain	SH2 domain				Pleckstrin homology domain			L
38	2	Protein kinase domain	SH2 domain				Pleckstrin homology domain			S
39	2	Protein kinase domain	SH2 domain				Pleckstrin homology domain			Y
40	2	Protein kinase domain	SH2 domain				Pleckstrin homology domain			Y
41	2	Protein kinase domain	SH2 domain				Pleckstrin homology domain			E
42	2	Protein kinase domain	SH2 domain				Pleckstrin homology domain			Y
43	2	Protein kinase domain	SH2 domain				Pleckstrin homology domain			D
44	2	Protein kinase domain	SH2 domain				Pleckstrin homology domain			F
45	2	Protein kinase domain	SH2 domain				Pleckstrin homology domain			E
46	2	Protein kinase domain	SH2 domain				Pleckstrin homology domain			R
47		Protein kinase domain	SH2 domain				Pleckstrin homology domain			G
48		Protein kinase domain	SH2 domain				Pleckstrin homology domain			R
49		Protein kinase domain	SH2 domain				Pleckstrin homology domain			R
50		Protein kinase domain	SH2 domain				Pleckstrin homology domain			G
51		Protein kinase domain					Pleckstrin homology domain			S
52		Protein kinase domain		Serine-threonine/tyrosine-protein kinase, catalytic domain			Pleckstrin homology domain			K
53	1	Protein kinase domain		Serine-threonine/tyrosine-protein kinase, catalytic domain			Pleckstrin homology domain			K
54	1	Protein kinase domain		Serine-threonine/tyrosine-protein kinase, catalytic domain			Pleckstrin homology domain			G
55	1	Protein kinase domain		Serine-threonine/tyrosine-protein kinase, catalytic domain			Pleckstrin homology domain			S
56	1	Protein kinase domain		Serine-threonine/tyrosine-protein kinase, catalytic domain			Pleckstrin homology domain			I
57	1	Protein kinase domain		Serine-threonine/tyrosine-protein kinase, catalytic domain			Pleckstrin homology domain			D
58	1	Protein kinase domain		Serine-threonine/tyrosine-protein kinase, catalytic domain			Pleckstrin homology domain		Protein kinase, ATP binding site	V
59	1	Protein kinase domain		Serine-threonine/tyrosine-protein kinase, catalytic domain			Pleckstrin homology domain		Protein kinase, ATP binding site	E
60	1	Protein kinase domain		Serine-threonine/tyrosine-protein kinase, catalytic domain			Pleckstrin homology domain		Protein kinase, ATP binding site	K
61	1	Protein kinase domain		Serine-threonine/tyrosine-protein kinase, catalytic domain			Pleckstrin homology domain		Protein kinase, ATP binding site	I
62	1	Protein kinase domain		Serine-threonine/tyrosine-protein kinase, catalytic domain			Pleckstrin homology domain		Protein kinase, ATP binding site	T
63	1	Protein kinase domain		Serine-threonine/tyrosine-protein kinase, catalytic domain			Pleckstrin homology domain		Protein kinase, ATP binding site	C
64	1	Protein kinase domain		Serine-threonine/tyrosine-protein kinase, catalytic domain			Pleckstrin homology domain		Protein kinase, ATP binding site	V
65	1	Protein kinase domain		Serine-threonine/tyrosine-protein kinase, catalytic domain			Pleckstrin homology domain		Protein kinase, ATP binding site	E
66	1	Protein kinase domain		Serine-threonine/tyrosine-protein kinase, catalytic domain			Pleckstrin homology domain		Protein kinase, ATP binding site	T
67	1	Protein kinase domain		Serine-threonine/tyrosine-protein kinase, catalytic domain			Pleckstrin homology domain		Protein kinase, ATP binding site	V
68	1	Protein kinase domain		Serine-threonine/tyrosine-protein kinase, catalytic domain			Pleckstrin homology domain		Protein kinase, ATP binding site	V
69	1	Protein kinase domain		Serine-threonine/tyrosine-protein kinase, catalytic domain			Pleckstrin homology domain		Protein kinase, ATP binding site	P
70	1	Protein kinase domain		Serine-threonine/tyrosine-protein kinase, catalytic domain			Pleckstrin homology domain		Protein kinase, ATP binding site	E
71	1	Protein kinase domain		Serine-threonine/tyrosine-protein kinase, catalytic domain			Pleckstrin homology domain		Protein kinase, ATP binding site	K
72		Protein kinase domain		Serine-threonine/tyrosine-protein kinase, catalytic domain			Pleckstrin homology domain		Protein kinase, ATP binding site	N
73		Protein kinase domain		Serine-threonine/tyrosine-protein kinase, catalytic domain			Pleckstrin homology domain		Protein kinase, ATP binding site	P
74		Protein kinase domain		Serine-threonine/tyrosine-protein kinase, catalytic domain			Pleckstrin homology domain		Protein kinase, ATP binding site	P
75		Protein kinase domain		Serine-threonine/tyrosine-protein kinase, catalytic domain			Pleckstrin homology domain		Protein kinase, ATP binding site	P
76		Protein kinase domain		Serine-threonine/tyrosine-protein kinase, catalytic domain			Pleckstrin homology domain		Protein kinase, ATP binding site	E
77		Protein kinase domain		Serine-threonine/tyrosine-protein kinase, catalytic domain			Pleckstrin homology domain		Protein kinase, ATP binding site	R
78		Protein kinase domain		Serine-threonine/tyrosine-protein kinase, catalytic domain			Pleckstrin homology domain		Protein kinase, ATP binding site	Q
79		Protein kinase domain		Serine-threonine/tyrosine-protein kinase, catalytic domain			Pleckstrin homology domain		Protein kinase, ATP binding site	I
80		Protein kinase domain		Serine-threonine/tyrosine-protein kinase, catalytic domain			Pleckstrin homology domain		Protein kinase, ATP binding site	P
81	2	Protein kinase domain		Serine-threonine/tyrosine-protein kinase, catalytic domain			Pleckstrin homology domain		Protein kinase, ATP binding site	R
82	Multiple	Protein kinase domain		Serine-threonine/tyrosine-protein kinase, catalytic domain			Pleckstrin homology domain		Protein kinase, ATP binding site	R
83	Multiple	Protein kinase domain		Serine-threonine/tyrosine-protein kinase, catalytic domain			Pleckstrin homology domain		Protein kinase, ATP binding site	G
84	Multiple	Protein kinase domain		Serine-threonine/tyrosine-protein kinase, catalytic domain			Pleckstrin homology domain		Protein kinase, ATP binding site	E
85	Multiple	Protein kinase domain		Serine-threonine/tyrosine-protein kinase, catalytic domain			Pleckstrin homology domain		Protein kinase, ATP binding site	E
86	Multiple	Protein kinase domain		Serine-threonine/tyrosine-protein kinase, catalytic domain			Pleckstrin homology domain		Protein kinase, ATP binding site	S
87	Multiple	Protein kinase domain		Serine-threonine/tyrosine-protein kinase, catalytic domain			Pleckstrin homology domain		Protein kinase, ATP binding site	S
88	Multiple	Protein kinase domain		Serine-threonine/tyrosine-protein kinase, catalytic domain			Pleckstrin homology domain		Protein kinase, ATP binding site	E
89	Multiple	Protein kinase domain		Serine-threonine/tyrosine-protein kinase, catalytic domain			Pleckstrin homology domain		Protein kinase, ATP binding site	M
90	Multiple	Protein kinase domain		Serine-threonine/tyrosine-protein kinase, catalytic domain			Pleckstrin homology domain		Protein kinase, ATP binding site	E
91	Multiple	Protein kinase domain		Serine-threonine/tyrosine-protein kinase, catalytic domain			Pleckstrin homology domain		Protein kinase, ATP binding site	Q
92	Multiple	Protein kinase domain		Serine-threonine/tyrosine-protein kinase, catalytic domain			Pleckstrin homology domain		Protein kinase, ATP binding site	I
93	Multiple	Protein kinase domain		Serine-threonine/tyrosine-protein kinase, catalytic domain			Pleckstrin homology domain		Protein kinase, ATP binding site	S
94	Multiple	Protein kinase domain		Serine-threonine/tyrosine-protein kinase, catalytic domain			Pleckstrin homology domain		Protein kinase, ATP binding site	I
95	Multiple	Protein kinase domain		Serine-threonine/tyrosine-protein kinase, catalytic domain			Pleckstrin homology domain		Protein kinase, ATP binding site	I
96	Multiple	Protein kinase domain		Serine-threonine/tyrosine-protein kinase, catalytic domain			Pleckstrin homology domain		Protein kinase, ATP binding site	E
97	Multiple	Protein kinase domain		Serine-threonine/tyrosine-protein kinase, catalytic domain			Pleckstrin homology domain		Protein kinase, ATP binding site	R
98		Protein kinase domain		Serine-threonine/tyrosine-protein kinase, catalytic domain			Pleckstrin homology domain		Protein kinase, ATP binding site	F
99		Protein kinase domain		Serine-threonine/tyrosine-protein kinase, catalytic domain			Pleckstrin homology domain		Protein kinase, ATP binding site	P
100		Protein kinase domain		Serine-threonine/tyrosine-protein kinase, catalytic domain			Pleckstrin homology domain		Protein kinase, ATP binding site	Y
101		Protein kinase domain		Serine-threonine/tyrosine-protein kinase, catalytic domain			Pleckstrin homology domain			P
102		Protein kinase domain		Serine-threonine/tyrosine-protein kinase, catalytic domain			Pleckstrin homology domain			F
103		Protein kinase domain		Serine-threonine/tyrosine-protein kinase, catalytic domain			Pleckstrin homology domain			Q
104		Protein kinase domain		Serine-threonine/tyrosine-protein kinase, catalytic domain			Pleckstrin homology domain			V
105		Protein kinase domain		Serine-threonine/tyrosine-protein kinase, catalytic domain			Pleckstrin homology domain			V
106		Protein kinase domain		Serine-threonine/tyrosine-protein kinase, catalytic domain			Pleckstrin homology domain			Y
107		Protein kinase domain		Serine-threonine/tyrosine-protein kinase, catalytic domain			Pleckstrin homology domain			D
108		Protein kinase domain		Serine-threonine/tyrosine-protein kinase, catalytic domain			Pleckstrin homology domain			E
109		Protein kinase domain		Serine-threonine/tyrosine-protein kinase, catalytic domain			Pleckstrin homology domain			G
110		Protein kinase domain		Serine-threonine/tyrosine-protein kinase, catalytic domain			Pleckstrin homology domain			P
111		Protein kinase domain		Serine-threonine/tyrosine-protein kinase, catalytic domain			Pleckstrin homology domain			L
112		Protein kinase domain		Serine-threonine/tyrosine-protein kinase, catalytic domain			Pleckstrin homology domain			Y
113		Protein kinase domain		Serine-threonine/tyrosine-protein kinase, catalytic domain			Pleckstrin homology domain			V
114		Protein kinase domain		Serine-threonine/tyrosine-protein kinase, catalytic domain			Pleckstrin homology domain			F
115		Protein kinase domain		Serine-threonine/tyrosine-protein kinase, catalytic domain			Pleckstrin homology domain			S
116		Protein kinase domain		Serine-threonine/tyrosine-protein kinase, catalytic domain			Pleckstrin homology domain			P
117		Protein kinase domain		Serine-threonine/tyrosine-protein kinase, catalytic domain			Pleckstrin homology domain			T
118		Protein kinase domain		Serine-threonine/tyrosine-protein kinase, catalytic domain			Pleckstrin homology domain			E
119		Protein kinase domain		Serine-threonine/tyrosine-protein kinase, catalytic domain			Pleckstrin homology domain			E
120		Protein kinase domain		Serine-threonine/tyrosine-protein kinase, catalytic domain			Pleckstrin homology domain			L
121		Protein kinase domain		Serine-threonine/tyrosine-protein kinase, catalytic domain			Pleckstrin homology domain			R
122		Protein kinase domain		Serine-threonine/tyrosine-protein kinase, catalytic domain			Pleckstrin homology domain			K
123		Protein kinase domain		Serine-threonine/tyrosine-protein kinase, catalytic domain			Pleckstrin homology domain			R
124		Protein kinase domain		Serine-threonine/tyrosine-protein kinase, catalytic domain			Pleckstrin homology domain			W
125		Protein kinase domain		Serine-threonine/tyrosine-protein kinase, catalytic domain			Pleckstrin homology domain			I
126		Protein kinase domain		Serine-threonine/tyrosine-protein kinase, catalytic domain			Pleckstrin homology domain			H
127		Protein kinase domain		Serine-threonine/tyrosine-protein kinase, catalytic domain			Pleckstrin homology domain			Q
128		Protein kinase domain		Serine-threonine/tyrosine-protein kinase, catalytic domain			Pleckstrin homology domain			L
129		Protein kinase domain		Serine-threonine/tyrosine-protein kinase, catalytic domain			Pleckstrin homology domain			K
130		Protein kinase domain		Serine-threonine/tyrosine-protein kinase, catalytic domain			Pleckstrin homology domain			N
131		Protein kinase domain		Serine-threonine/tyrosine-protein kinase, catalytic domain			Pleckstrin homology domain			V
132		Protein kinase domain		Serine-threonine/tyrosine-protein kinase, catalytic domain			Pleckstrin homology domain			I
133	1	Protein kinase domain		Serine-threonine/tyrosine-protein kinase, catalytic domain			Pleckstrin homology domain			R
134	1	Protein kinase domain		Serine-threonine/tyrosine-protein kinase, catalytic domain		Zinc finger, Btk motif	Pleckstrin homology domain			Y
135	1	Protein kinase domain		Serine-threonine/tyrosine-protein kinase, catalytic domain		Zinc finger, Btk motif	Pleckstrin homology domain			N
136	1	Protein kinase domain		Serine-threonine/tyrosine-protein kinase, catalytic domain		Zinc finger, Btk motif	Pleckstrin homology domain			S
137	1	Protein kinase domain		Serine-threonine/tyrosine-protein kinase, catalytic domain		Zinc finger, Btk motif	Pleckstrin homology domain			D
138	1	Protein kinase domain		Serine-threonine/tyrosine-protein kinase, catalytic domain		Zinc finger, Btk motif	Pleckstrin homology domain			L
139	1	Protein kinase domain		Serine-threonine/tyrosine-protein kinase, catalytic domain		Zinc finger, Btk motif	Pleckstrin homology domain			V
140	1	Protein kinase domain		Serine-threonine/tyrosine-protein kinase, catalytic domain		Zinc finger, Btk motif	Pleckstrin homology domain			Q
141	Multiple	Protein kinase domain		Serine-threonine/tyrosine-protein kinase, catalytic domain		Zinc finger, Btk motif	Pleckstrin homology domain			K
142	2	Protein kinase domain		Serine-threonine/tyrosine-protein kinase, catalytic domain		Zinc finger, Btk motif	Pleckstrin homology domain			Y
143	2	Protein kinase domain		Serine-threonine/tyrosine-protein kinase, catalytic domain		Zinc finger, Btk motif	Pleckstrin homology domain			H
144	2	Protein kinase domain		Serine-threonine/tyrosine-protein kinase, catalytic domain		Zinc finger, Btk motif	Pleckstrin homology domain			P
145	2	Protein kinase domain		Serine-threonine/tyrosine-protein kinase, catalytic domain		Zinc finger, Btk motif	Pleckstrin homology domain			C
146	2	Protein kinase domain		Serine-threonine/tyrosine-protein kinase, catalytic domain		Zinc finger, Btk motif	Pleckstrin homology domain			F
147	2	Protein kinase domain		Serine-threonine/tyrosine-protein kinase, catalytic domain		Zinc finger, Btk motif	Pleckstrin homology domain			W
148	2	Protein kinase domain		Serine-threonine/tyrosine-protein kinase, catalytic domain		Zinc finger, Btk motif	Pleckstrin homology domain			I
149	2	Protein kinase domain		Serine-threonine/tyrosine-protein kinase, catalytic domain		Zinc finger, Btk motif	Pleckstrin homology domain			D
150	2	Protein kinase domain		Serine-threonine/tyrosine-protein kinase, catalytic domain		Zinc finger, Btk motif	Pleckstrin homology domain			G
151	2	Protein kinase domain		Serine-threonine/tyrosine-protein kinase, catalytic domain		Zinc finger, Btk motif	Pleckstrin homology domain			Q
152	2	Protein kinase domain		Serine-threonine/tyrosine-protein kinase, catalytic domain		Zinc finger, Btk motif	Pleckstrin homology domain			Y
153	2	Protein kinase domain		Serine-threonine/tyrosine-protein kinase, catalytic domain		Zinc finger, Btk motif	Pleckstrin homology domain			L
154	2	Protein kinase domain		Serine-threonine/tyrosine-protein kinase, catalytic domain		Zinc finger, Btk motif	Pleckstrin homology domain			C
155	2	Protein kinase domain		Serine-threonine/tyrosine-protein kinase, catalytic domain		Zinc finger, Btk motif	Pleckstrin homology domain			C
156	2	Protein kinase domain		Serine-threonine/tyrosine-protein kinase, catalytic domain		Zinc finger, Btk motif	Pleckstrin homology domain			S
157	2	Protein kinase domain		Serine-threonine/tyrosine-protein kinase, catalytic domain		Zinc finger, Btk motif	Pleckstrin homology domain			Q
158	2	Protein kinase domain		Serine-threonine/tyrosine-protein kinase, catalytic domain		Zinc finger, Btk motif	Pleckstrin homology domain			T
159	2	Protein kinase domain		Serine-threonine/tyrosine-protein kinase, catalytic domain		Zinc finger, Btk motif	Pleckstrin homology domain			A
160	Multiple	Protein kinase domain		Serine-threonine/tyrosine-protein kinase, catalytic domain		Zinc finger, Btk motif	Pleckstrin homology domain			K
161	Multiple	Protein kinase domain		Serine-threonine/tyrosine-protein kinase, catalytic domain		Zinc finger, Btk motif	Pleckstrin homology domain			N
162	Multiple	Protein kinase domain		Serine-threonine/tyrosine-protein kinase, catalytic domain		Zinc finger, Btk motif	Pleckstrin homology domain			A
163	Multiple	Protein kinase domain		Serine-threonine/tyrosine-protein kinase, catalytic domain		Zinc finger, Btk motif	Pleckstrin homology domain			M
164	Multiple	Protein kinase domain		Serine-threonine/tyrosine-protein kinase, catalytic domain		Zinc finger, Btk motif	Pleckstrin homology domain			G
165	Multiple	Protein kinase domain		Serine-threonine/tyrosine-protein kinase, catalytic domain		Zinc finger, Btk motif	Pleckstrin homology domain			C
166	Multiple	Protein kinase domain		Serine-threonine/tyrosine-protein kinase, catalytic domain		Zinc finger, Btk motif	Pleckstrin homology domain			Q
167	Multiple	Protein kinase domain		Serine-threonine/tyrosine-protein kinase, catalytic domain		Zinc finger, Btk motif	Pleckstrin homology domain			I
168	Multiple	Protein kinase domain		Serine-threonine/tyrosine-protein kinase, catalytic domain		Zinc finger, Btk motif				L
169	Multiple	Protein kinase domain		Serine-threonine/tyrosine-protein kinase, catalytic domain		Zinc finger, Btk motif				E
170	Multiple	Protein kinase domain		Serine-threonine/tyrosine-protein kinase, catalytic domain		Zinc finger, Btk motif				N
171	Multiple	Protein kinase domain		Serine-threonine/tyrosine-protein kinase, catalytic domain		Zinc finger, Btk motif				R
172		Protein kinase domain		Serine-threonine/tyrosine-protein kinase, catalytic domain		Zinc finger, Btk motif				N
173		Protein kinase domain		Serine-threonine/tyrosine-protein kinase, catalytic domain		Zinc finger, Btk motif				G
174		Protein kinase domain		Serine-threonine/tyrosine-protein kinase, catalytic domain		Zinc finger, Btk motif				S
175		Protein kinase domain		Serine-threonine/tyrosine-protein kinase, catalytic domain		Zinc finger, Btk motif				L
176		Protein kinase domain		Serine-threonine/tyrosine-protein kinase, catalytic domain		Zinc finger, Btk motif				K
177		Protein kinase domain		Serine-threonine/tyrosine-protein kinase, catalytic domain		Zinc finger, Btk motif				P
178		Protein kinase domain		Serine-threonine/tyrosine-protein kinase, catalytic domain		Zinc finger, Btk motif				G
179		Protein kinase domain		Serine-threonine/tyrosine-protein kinase, catalytic domain		Zinc finger, Btk motif				S
180		Protein kinase domain		Serine-threonine/tyrosine-protein kinase, catalytic domain		Zinc finger, Btk motif				S
181		Protein kinase domain		Serine-threonine/tyrosine-protein kinase, catalytic domain		Zinc finger, Btk motif				H
182		Protein kinase domain		Serine-threonine/tyrosine-protein kinase, catalytic domain		Zinc finger, Btk motif				R
183		Protein kinase domain		Serine-threonine/tyrosine-protein kinase, catalytic domain		Zinc finger, Btk motif				K
184		Protein kinase domain		Serine-threonine/tyrosine-protein kinase, catalytic domain		Zinc finger, Btk motif				T
185	1	Protein kinase domain		Serine-threonine/tyrosine-protein kinase, catalytic domain		Zinc finger, Btk motif				K
186	1	Protein kinase domain		Serine-threonine/tyrosine-protein kinase, catalytic domain		Zinc finger, Btk motif				K
187	1	Protein kinase domain		Serine-threonine/tyrosine-protein kinase, catalytic domain		Zinc finger, Btk motif				P
188	1	Protein kinase domain		Serine-threonine/tyrosine-protein kinase, catalytic domain		Zinc finger, Btk motif				L
189	1	Protein kinase domain		Serine-threonine/tyrosine-protein kinase, catalytic domain		Zinc finger, Btk motif				P
190	1	Protein kinase domain		Serine-threonine/tyrosine-protein kinase, catalytic domain		Zinc finger, Btk motif				P
191	1	Protein kinase domain		Serine-threonine/tyrosine-protein kinase, catalytic domain		Zinc finger, Btk motif				T
192	1	Protein kinase domain		Serine-threonine/tyrosine-protein kinase, catalytic domain		Zinc finger, Btk motif				P
193	1	Protein kinase domain		Serine-threonine/tyrosine-protein kinase, catalytic domain		Zinc finger, Btk motif				E
194	1	Protein kinase domain		Serine-threonine/tyrosine-protein kinase, catalytic domain		Zinc finger, Btk motif				E
195	1	Protein kinase domain		Serine-threonine/tyrosine-protein kinase, catalytic domain		Zinc finger, Btk motif				D
196	1	Protein kinase domain		Serine-threonine/tyrosine-protein kinase, catalytic domain		Zinc finger, Btk motif				Q
197	1	Protein kinase domain		Serine-threonine/tyrosine-protein kinase, catalytic domain		Zinc finger, Btk motif				I
198	1	Protein kinase domain		Serine-threonine/tyrosine-protein kinase, catalytic domain		Zinc finger, Btk motif				L
199	1	Protein kinase domain		Serine-threonine/tyrosine-protein kinase, catalytic domain		Zinc finger, Btk motif				K
200	1	Protein kinase domain		Serine-threonine/tyrosine-protein kinase, catalytic domain		Zinc finger, Btk motif				K
201	1	Protein kinase domain		Serine-threonine/tyrosine-protein kinase, catalytic domain		Zinc finger, Btk motif				P
202	1	Protein kinase domain		Serine-threonine/tyrosine-protein kinase, catalytic domain		Zinc finger, Btk motif				L
203	1	Protein kinase domain		Serine-threonine/tyrosine-protein kinase, catalytic domain		Zinc finger, Btk motif				P
204	1	Protein kinase domain		Serine-threonine/tyrosine-protein kinase, catalytic domain		Zinc finger, Btk motif				P
205	1	Protein kinase domain		Serine-threonine/tyrosine-protein kinase, catalytic domain		Zinc finger, Btk motif				E
206	1	Protein kinase domain		Serine-threonine/tyrosine-protein kinase, catalytic domain						P
207	1	Protein kinase domain		Serine-threonine/tyrosine-protein kinase, catalytic domain						A
208	1	Protein kinase domain		Serine-threonine/tyrosine-protein kinase, catalytic domain						A
209	1	Protein kinase domain		Serine-threonine/tyrosine-protein kinase, catalytic domain						A
210	1	Protein kinase domain		Serine-threonine/tyrosine-protein kinase, catalytic domain						P
211	1	Protein kinase domain		Serine-threonine/tyrosine-protein kinase, catalytic domain						V
212	1	Protein kinase domain		Serine-threonine/tyrosine-protein kinase, catalytic domain						S
213	1	Protein kinase domain		Serine-threonine/tyrosine-protein kinase, catalytic domain	SH3 domain					T
214	1	Protein kinase domain		Serine-threonine/tyrosine-protein kinase, catalytic domain	SH3 domain					S
215	1	Protein kinase domain		Serine-threonine/tyrosine-protein kinase, catalytic domain	SH3 domain					E
216	1	Protein kinase domain		Serine-threonine/tyrosine-protein kinase, catalytic domain	SH3 domain					L
217	1	Protein kinase domain		Serine-threonine/tyrosine-protein kinase, catalytic domain	SH3 domain					K
218	2	Protein kinase domain		Serine-threonine/tyrosine-protein kinase, catalytic domain	SH3 domain					K
219	2	Protein kinase domain		Serine-threonine/tyrosine-protein kinase, catalytic domain	SH3 domain					V
220	2	Protein kinase domain		Serine-threonine/tyrosine-protein kinase, catalytic domain	SH3 domain					V
221	2	Protein kinase domain		Serine-threonine/tyrosine-protein kinase, catalytic domain	SH3 domain					A
222	2	Protein kinase domain		Serine-threonine/tyrosine-protein kinase, catalytic domain	SH3 domain					L
223	2	Protein kinase domain		Serine-threonine/tyrosine-protein kinase, catalytic domain	SH3 domain					Y
224	2	Protein kinase domain		Serine-threonine/tyrosine-protein kinase, catalytic domain	SH3 domain					D
225	2	Protein kinase domain		Serine-threonine/tyrosine-protein kinase, catalytic domain	SH3 domain					Y
226	2	Protein kinase domain		Serine-threonine/tyrosine-protein kinase, catalytic domain	SH3 domain					M
227	2	Protein kinase domain			SH3 domain					P
228	2	Protein kinase domain			SH3 domain					M
229	2	Protein kinase domain			SH3 domain					N
230	2	Protein kinase domain			SH3 domain					A
231	2	Protein kinase domain			SH3 domain					N
232	2	Protein kinase domain			SH3 domain					D
233	2	Protein kinase domain			SH3 domain					L
234	2	Protein kinase domain			SH3 domain					Q
235	2	Protein kinase domain			SH3 domain					L
236	2	Protein kinase domain			SH3 domain					R
237	1	Protein kinase domain			SH3 domain					K
238	1	Protein kinase domain			SH3 domain					G
239	1	Protein kinase domain			SH3 domain					D
240	1	Protein kinase domain			SH3 domain					E
241	1	Protein kinase domain			SH3 domain					Y
242	1	Protein kinase domain			SH3 domain					F
243	1	Protein kinase domain			SH3 domain					I
244	1	Protein kinase domain			SH3 domain					L
245	1	Protein kinase domain			SH3 domain					E
246	1	Protein kinase domain			SH3 domain					E
247	1	Protein kinase domain			SH3 domain					S
248	1	Protein kinase domain			SH3 domain					N
249	1	Protein kinase domain			SH3 domain					L
250	1	Protein kinase domain			SH3 domain					P
251	1	Protein kinase domain			SH3 domain					W
252	1	Protein kinase domain			SH3 domain					W
253	1	Protein kinase domain			SH3 domain					R
254		Protein kinase domain			SH3 domain					A
255		Protein kinase domain			SH3 domain					R
256		Protein kinase domain			SH3 domain					D
257		Protein kinase domain			SH3 domain					K
258		Protein kinase domain			SH3 domain					N
259		Protein kinase domain			SH3 domain					G
260		Protein kinase domain	SH2 domain		SH3 domain					Q
261		Protein kinase domain	SH2 domain		SH3 domain					E
262		Protein kinase domain	SH2 domain		SH3 domain					G
263		Protein kinase domain	SH2 domain		SH3 domain					Y
264		Protein kinase domain	SH2 domain		SH3 domain					I
265		Protein kinase domain	SH2 domain		SH3 domain					P
266		Protein kinase domain	SH2 domain		SH3 domain					S
267		Protein kinase domain	SH2 domain		SH3 domain					N
268		Protein kinase domain	SH2 domain		SH3 domain					Y
269		Protein kinase domain	SH2 domain		SH3 domain					V
270		Protein kinase domain	SH2 domain		SH3 domain					T
271		Protein kinase domain	SH2 domain		SH3 domain					E
272		Protein kinase domain	SH2 domain		SH3 domain					A
273		Protein kinase domain	SH2 domain		SH3 domain					E
274		Protein kinase domain	SH2 domain		SH3 domain					D
275		Protein kinase domain	SH2 domain		SH3 domain					S
276		Protein kinase domain	SH2 domain		SH3 domain					I
277		Protein kinase domain	SH2 domain		SH3 domain					E
278		Protein kinase domain	SH2 domain		SH3 domain					M
279		Protein kinase domain	SH2 domain		SH3 domain					Y
280		Protein kinase domain	SH2 domain		SH3 domain					E
281		Protein kinase domain	SH2 domain		SH3 domain					W
282		Protein kinase domain	SH2 domain		SH3 domain					Y
283		Protein kinase domain	SH2 domain		SH3 domain					S
284		Protein kinase domain	SH2 domain		SH3 domain					K
285		Protein kinase domain	SH2 domain		SH3 domain					H
286		Protein kinase domain	SH2 domain		SH3 domain					M
287		Protein kinase domain	SH2 domain		SH3 domain					T
288	2	Protein kinase domain	SH2 domain		SH3 domain					R
289	2	Protein kinase domain	SH2 domain		SH3 domain					S
290	2	Protein kinase domain	SH2 domain		SH3 domain					Q
291	2	Protein kinase domain	SH2 domain		SH3 domain					A
292	2	Protein kinase domain	SH2 domain		SH3 domain					E
293	2	Protein kinase domain	SH2 domain		SH3 domain					Q
294	2	Protein kinase domain	SH2 domain		SH3 domain					L
295	2	Protein kinase domain	SH2 domain		SH3 domain					L
296	2	Protein kinase domain	SH2 domain		SH3 domain					K
297		Protein kinase domain	SH2 domain		SH3 domain					Q
298		Protein kinase domain	SH2 domain		SH3 domain					E
299		Protein kinase domain	SH2 domain		SH3 domain					G
300		Protein kinase domain	SH2 domain		SH3 domain					K
301		Protein kinase domain	SH2 domain		SH3 domain					E
302		Protein kinase domain	SH2 domain		SH3 domain					G
303		Protein kinase domain	SH2 domain		SH3 domain					G
304		Protein kinase domain	SH2 domain		SH3 domain					F
305		Protein kinase domain	SH2 domain		SH3 domain					I
306		Protein kinase domain	SH2 domain		SH3 domain					V
307		Protein kinase domain	SH2 domain		SH3 domain					R
308		Protein kinase domain	SH2 domain		SH3 domain					D
309		Protein kinase domain	SH2 domain							S
310		Protein kinase domain	SH2 domain							S
311		Protein kinase domain	SH2 domain							K
312		Protein kinase domain	SH2 domain							A
313		Protein kinase domain	SH2 domain							G
314	2	Protein kinase domain	SH2 domain							K
315	2	Protein kinase domain	SH2 domain							Y
316	2	Protein kinase domain	SH2 domain							T
317	2	Protein kinase domain	SH2 domain							V
318	2	Protein kinase domain	SH2 domain							S
319	2	Protein kinase domain	SH2 domain							V
320	2	Protein kinase domain	SH2 domain							F
321	2	Protein kinase domain	SH2 domain							A
322	2	Protein kinase domain	SH2 domain							K
323	2	Protein kinase domain	SH2 domain							S
324	2	Protein kinase domain	SH2 domain							T
325	2	Protein kinase domain	SH2 domain							G
326	2	Protein kinase domain	SH2 domain							D
327	2	Protein kinase domain	SH2 domain							P
328	2	Protein kinase domain	SH2 domain							Q
329	2	Protein kinase domain	SH2 domain							G
330	2	Protein kinase domain	SH2 domain							V
331	2	Protein kinase domain	SH2 domain							I
332	2	Protein kinase domain	SH2 domain							R
333	2	Protein kinase domain	SH2 domain							H
334	2	Protein kinase domain	SH2 domain							Y
335	2	Protein kinase domain	SH2 domain							V
336	2	Protein kinase domain	SH2 domain							V
337	2	Protein kinase domain	SH2 domain							C
338	2	Protein kinase domain	SH2 domain							S
339	2	Protein kinase domain	SH2 domain							T
340	2	Protein kinase domain	SH2 domain							P
341	2	Protein kinase domain	SH2 domain							Q
342	2	Protein kinase domain	SH2 domain							S
343	2	Protein kinase domain	SH2 domain							Q
344	2	Protein kinase domain	SH2 domain							Y
345	2	Protein kinase domain	SH2 domain							Y
346	2	Protein kinase domain	SH2 domain	Serine-threonine/tyrosine-protein kinase, catalytic domain						L
347	2	Protein kinase domain	SH2 domain	Serine-threonine/tyrosine-protein kinase, catalytic domain						A
348	2	Protein kinase domain	SH2 domain	Serine-threonine/tyrosine-protein kinase, catalytic domain						E
349	2	Protein kinase domain	SH2 domain	Serine-threonine/tyrosine-protein kinase, catalytic domain						K
350		Protein kinase domain	SH2 domain	Serine-threonine/tyrosine-protein kinase, catalytic domain						H
351		Protein kinase domain	SH2 domain	Serine-threonine/tyrosine-protein kinase, catalytic domain						L
352		Protein kinase domain	SH2 domain	Serine-threonine/tyrosine-protein kinase, catalytic domain						F
353		Protein kinase domain	SH2 domain	Serine-threonine/tyrosine-protein kinase, catalytic domain						S
354		Protein kinase domain	SH2 domain	Serine-threonine/tyrosine-protein kinase, catalytic domain						T
355		Protein kinase domain	SH2 domain	Serine-threonine/tyrosine-protein kinase, catalytic domain						I
356		Protein kinase domain	SH2 domain	Serine-threonine/tyrosine-protein kinase, catalytic domain						P
357		Protein kinase domain	SH2 domain	Serine-threonine/tyrosine-protein kinase, catalytic domain						E
358		Protein kinase domain	SH2 domain	Serine-threonine/tyrosine-protein kinase, catalytic domain						L
359		Protein kinase domain	SH2 domain	Serine-threonine/tyrosine-protein kinase, catalytic domain						I
360		Protein kinase domain	SH2 domain	Serine-threonine/tyrosine-protein kinase, catalytic domain						N
361		Protein kinase domain	SH2 domain	Serine-threonine/tyrosine-protein kinase, catalytic domain						Y
362		Protein kinase domain	SH2 domain	Serine-threonine/tyrosine-protein kinase, catalytic domain						H
363		Protein kinase domain	SH2 domain	Serine-threonine/tyrosine-protein kinase, catalytic domain						Q
364		Protein kinase domain	SH2 domain	Serine-threonine/tyrosine-protein kinase, catalytic domain						H
365		Protein kinase domain	SH2 domain	Serine-threonine/tyrosine-protein kinase, catalytic domain						N
366		Protein kinase domain	SH2 domain	Serine-threonine/tyrosine-protein kinase, catalytic domain						S
367		Protein kinase domain	SH2 domain	Serine-threonine/tyrosine-protein kinase, catalytic domain						A
368		Protein kinase domain	SH2 domain	Serine-threonine/tyrosine-protein kinase, catalytic domain						G
369		Protein kinase domain	SH2 domain	Serine-threonine/tyrosine-protein kinase, catalytic domain						L
370		Protein kinase domain	SH2 domain	Serine-threonine/tyrosine-protein kinase, catalytic domain						I
371		Protein kinase domain	SH2 domain	Serine-threonine/tyrosine-protein kinase, catalytic domain						S
372		Protein kinase domain	SH2 domain	Serine-threonine/tyrosine-protein kinase, catalytic domain						R
373		Protein kinase domain	SH2 domain	Serine-threonine/tyrosine-protein kinase, catalytic domain						L
374	1	Protein kinase domain	SH2 domain	Serine-threonine/tyrosine-protein kinase, catalytic domain						K
375	1	Protein kinase domain	SH2 domain	Serine-threonine/tyrosine-protein kinase, catalytic domain						Y
376	1	Protein kinase domain	SH2 domain	Serine-threonine/tyrosine-protein kinase, catalytic domain						P
377	1	Protein kinase domain	SH2 domain	Serine-threonine/tyrosine-protein kinase, catalytic domain						V
378	1	Protein kinase domain	SH2 domain	Serine-threonine/tyrosine-protein kinase, catalytic domain						S
379	1	Protein kinase domain	SH2 domain	Serine-threonine/tyrosine-protein kinase, catalytic domain						Q
380	1	Protein kinase domain	SH2 domain	Serine-threonine/tyrosine-protein kinase, catalytic domain						Q
381	1	Protein kinase domain	SH2 domain	Serine-threonine/tyrosine-protein kinase, catalytic domain						N
382	1	Protein kinase domain	SH2 domain	Serine-threonine/tyrosine-protein kinase, catalytic domain						K
383	1	Protein kinase domain	SH2 domain	Serine-threonine/tyrosine-protein kinase, catalytic domain						N
384	1	Protein kinase domain	SH2 domain	Serine-threonine/tyrosine-protein kinase, catalytic domain						A
385	1	Protein kinase domain	SH2 domain	Serine-threonine/tyrosine-protein kinase, catalytic domain						P
386	1	Protein kinase domain	SH2 domain	Serine-threonine/tyrosine-protein kinase, catalytic domain						S
387	1	Protein kinase domain	SH2 domain	Serine-threonine/tyrosine-protein kinase, catalytic domain					Protein kinase, ATP binding site	T
388	1	Protein kinase domain	SH2 domain	Serine-threonine/tyrosine-protein kinase, catalytic domain					Protein kinase, ATP binding site	A
389	1	Protein kinase domain	SH2 domain	Serine-threonine/tyrosine-protein kinase, catalytic domain					Protein kinase, ATP binding site	G
390	1	Protein kinase domain	SH2 domain	Serine-threonine/tyrosine-protein kinase, catalytic domain					Protein kinase, ATP binding site	L
391	1	Protein kinase domain	SH2 domain	Serine-threonine/tyrosine-protein kinase, catalytic domain					Protein kinase, ATP binding site	G
392	1	Protein kinase domain	SH2 domain	Serine-threonine/tyrosine-protein kinase, catalytic domain					Protein kinase, ATP binding site	Y
393	1	Protein kinase domain	SH2 domain	Serine-threonine/tyrosine-protein kinase, catalytic domain					Protein kinase, ATP binding site	G
394	1	Protein kinase domain	SH2 domain	Serine-threonine/tyrosine-protein kinase, catalytic domain					Protein kinase, ATP binding site	S
395	1	Protein kinase domain	SH2 domain	Serine-threonine/tyrosine-protein kinase, catalytic domain					Protein kinase, ATP binding site	W
396	1	Protein kinase domain	SH2 domain	Serine-threonine/tyrosine-protein kinase, catalytic domain					Protein kinase, ATP binding site	E
397	1	Protein kinase domain	SH2 domain	Serine-threonine/tyrosine-protein kinase, catalytic domain					Protein kinase, ATP binding site	I
398	1	Protein kinase domain	SH2 domain	Serine-threonine/tyrosine-protein kinase, catalytic domain					Protein kinase, ATP binding site	D
399	1	Protein kinase domain	SH2 domain	Serine-threonine/tyrosine-protein kinase, catalytic domain					Protein kinase, ATP binding site	P
400	1	Protein kinase domain	SH2 domain	Serine-threonine/tyrosine-protein kinase, catalytic domain					Protein kinase, ATP binding site	K
401		Protein kinase domain	SH2 domain	Serine-threonine/tyrosine-protein kinase, catalytic domain					Protein kinase, ATP binding site	D
402		Protein kinase domain	SH2 domain	Serine-threonine/tyrosine-protein kinase, catalytic domain					Protein kinase, ATP binding site	L
403		Protein kinase domain	SH2 domain	Serine-threonine/tyrosine-protein kinase, catalytic domain					Protein kinase, ATP binding site	T
404		Protein kinase domain	SH2 domain	Serine-threonine/tyrosine-protein kinase, catalytic domain					Protein kinase, ATP binding site	F
405		Protein kinase domain	SH2 domain	Serine-threonine/tyrosine-protein kinase, catalytic domain					Protein kinase, ATP binding site	L
406	1	Protein kinase domain	SH2 domain	Serine-threonine/tyrosine-protein kinase, catalytic domain					Protein kinase, ATP binding site	K
407	1	Protein kinase domain	SH2 domain	Serine-threonine/tyrosine-protein kinase, catalytic domain					Protein kinase, ATP binding site	E
408	1	Protein kinase domain	SH2 domain	Serine-threonine/tyrosine-protein kinase, catalytic domain					Protein kinase, ATP binding site	L
409	1	Protein kinase domain	SH2 domain	Serine-threonine/tyrosine-protein kinase, catalytic domain					Protein kinase, ATP binding site	G
410	1	Protein kinase domain	SH2 domain	Serine-threonine/tyrosine-protein kinase, catalytic domain					Protein kinase, ATP binding site	T
411	1	Protein kinase domain	SH2 domain	Serine-threonine/tyrosine-protein kinase, catalytic domain					Protein kinase, ATP binding site	G
412	1	Protein kinase domain		Serine-threonine/tyrosine-protein kinase, catalytic domain					Protein kinase, ATP binding site	Q
413	1	Protein kinase domain		Serine-threonine/tyrosine-protein kinase, catalytic domain					Protein kinase, ATP binding site	F
414	1	Protein kinase domain		Serine-threonine/tyrosine-protein kinase, catalytic domain					Protein kinase, ATP binding site	G
415	1	Protein kinase domain		Serine-threonine/tyrosine-protein kinase, catalytic domain					Protein kinase, ATP binding site	V
416	1	Protein kinase domain		Serine-threonine/tyrosine-protein kinase, catalytic domain					Protein kinase, ATP binding site	V
417	1	Protein kinase domain		Serine-threonine/tyrosine-protein kinase, catalytic domain					Protein kinase, ATP binding site	K
418		Protein kinase domain		Serine-threonine/tyrosine-protein kinase, catalytic domain					Protein kinase, ATP binding site	Y
419		Protein kinase domain		Serine-threonine/tyrosine-protein kinase, catalytic domain					Protein kinase, ATP binding site	G
420		Protein kinase domain		Serine-threonine/tyrosine-protein kinase, catalytic domain					Protein kinase, ATP binding site	K
421		Protein kinase domain		Serine-threonine/tyrosine-protein kinase, catalytic domain					Protein kinase, ATP binding site	W
422	1	Protein kinase domain		Serine-threonine/tyrosine-protein kinase, catalytic domain					Protein kinase, ATP binding site	R
423	1	Protein kinase domain		Serine-threonine/tyrosine-protein kinase, catalytic domain					Protein kinase, ATP binding site	G
424	1	Protein kinase domain		Serine-threonine/tyrosine-protein kinase, catalytic domain					Protein kinase, ATP binding site	Q
425	1	Protein kinase domain		Serine-threonine/tyrosine-protein kinase, catalytic domain					Protein kinase, ATP binding site	Y
426	1	Protein kinase domain		Serine-threonine/tyrosine-protein kinase, catalytic domain					Protein kinase, ATP binding site	D
427	1	Protein kinase domain		Serine-threonine/tyrosine-protein kinase, catalytic domain					Protein kinase, ATP binding site	V
428	1	Protein kinase domain		Serine-threonine/tyrosine-protein kinase, catalytic domain					Protein kinase, ATP binding site	A
429	1	Protein kinase domain		Serine-threonine/tyrosine-protein kinase, catalytic domain					Protein kinase, ATP binding site	I
430	1	Protein kinase domain		Serine-threonine/tyrosine-protein kinase, catalytic domain					Protein kinase, ATP binding site	K
431		Protein kinase domain		Serine-threonine/tyrosine-protein kinase, catalytic domain						M
432		Protein kinase domain		Serine-threonine/tyrosine-protein kinase, catalytic domain						I
433	1	Protein kinase domain		Serine-threonine/tyrosine-protein kinase, catalytic domain						K
434	1	Protein kinase domain		Serine-threonine/tyrosine-protein kinase, catalytic domain						E
435	1	Protein kinase domain		Serine-threonine/tyrosine-protein kinase, catalytic domain						G
436	1	Protein kinase domain		Serine-threonine/tyrosine-protein kinase, catalytic domain						S
437	1	Protein kinase domain		Serine-threonine/tyrosine-protein kinase, catalytic domain						M
438	1	Protein kinase domain		Serine-threonine/tyrosine-protein kinase, catalytic domain						S
439	1	Protein kinase domain		Serine-threonine/tyrosine-protein kinase, catalytic domain						E
440	1	Protein kinase domain		Serine-threonine/tyrosine-protein kinase, catalytic domain						D
441	1	Protein kinase domain		Serine-threonine/tyrosine-protein kinase, catalytic domain						E
442	1	Protein kinase domain		Serine-threonine/tyrosine-protein kinase, catalytic domain					Protein kinase, ATP binding site	F
443	1	Protein kinase domain		Serine-threonine/tyrosine-protein kinase, catalytic domain					Protein kinase, ATP binding site	I
444	1	Protein kinase domain		Serine-threonine/tyrosine-protein kinase, catalytic domain					Protein kinase, ATP binding site	E
445	1	Protein kinase domain		Serine-threonine/tyrosine-protein kinase, catalytic domain					Protein kinase, ATP binding site	E
446	1	Protein kinase domain		Serine-threonine/tyrosine-protein kinase, catalytic domain					Protein kinase, ATP binding site	A
447	Multiple	Protein kinase domain		Serine-threonine/tyrosine-protein kinase, catalytic domain					Protein kinase, ATP binding site	K
448	Multiple	Protein kinase domain		Serine-threonine/tyrosine-protein kinase, catalytic domain					Protein kinase, ATP binding site	V
449	Multiple	Protein kinase domain		Serine-threonine/tyrosine-protein kinase, catalytic domain					Protein kinase, ATP binding site	M
450	Multiple	Protein kinase domain		Serine-threonine/tyrosine-protein kinase, catalytic domain					Protein kinase, ATP binding site	M
451	Multiple	Protein kinase domain		Serine-threonine/tyrosine-protein kinase, catalytic domain					Protein kinase, ATP binding site	N
452	Multiple	Protein kinase domain		Serine-threonine/tyrosine-protein kinase, catalytic domain					Protein kinase, ATP binding site	L
453	Multiple	Protein kinase domain		Serine-threonine/tyrosine-protein kinase, catalytic domain					Protein kinase, ATP binding site	S
454	Multiple	Protein kinase domain		Serine-threonine/tyrosine-protein kinase, catalytic domain					Protein kinase, ATP binding site	H
455	Multiple	Protein kinase domain		Serine-threonine/tyrosine-protein kinase, catalytic domain					Protein kinase, ATP binding site	E
456	Multiple	Protein kinase domain		Serine-threonine/tyrosine-protein kinase, catalytic domain					Protein kinase, ATP binding site	K
457	1	Protein kinase domain		Serine-threonine/tyrosine-protein kinase, catalytic domain					Protein kinase, ATP binding site	L
458	1	Protein kinase domain		Serine-threonine/tyrosine-protein kinase, catalytic domain					Protein kinase, ATP binding site	V
459	1	Protein kinase domain		Serine-threonine/tyrosine-protein kinase, catalytic domain					Protein kinase, ATP binding site	Q
460	1	Protein kinase domain		Serine-threonine/tyrosine-protein kinase, catalytic domain					Protein kinase, ATP binding site	L
461	1	Protein kinase domain		Serine-threonine/tyrosine-protein kinase, catalytic domain					Protein kinase, ATP binding site	Y
462	1	Protein kinase domain		Serine-threonine/tyrosine-protein kinase, catalytic domain					Protein kinase, ATP binding site	G
463	1	Protein kinase domain		Serine-threonine/tyrosine-protein kinase, catalytic domain					Protein kinase, ATP binding site	V
464	1	Protein kinase domain		Serine-threonine/tyrosine-protein kinase, catalytic domain					Protein kinase, ATP binding site	C
465	1	Protein kinase domain		Serine-threonine/tyrosine-protein kinase, catalytic domain						T
466	1	Protein kinase domain		Serine-threonine/tyrosine-protein kinase, catalytic domain						K
467		Protein kinase domain		Serine-threonine/tyrosine-protein kinase, catalytic domain						Q
468		Protein kinase domain		Serine-threonine/tyrosine-protein kinase, catalytic domain						R
469		Protein kinase domain		Serine-threonine/tyrosine-protein kinase, catalytic domain						P
470		Protein kinase domain		Serine-threonine/tyrosine-protein kinase, catalytic domain						I
471		Protein kinase domain		Serine-threonine/tyrosine-protein kinase, catalytic domain						F
472		Protein kinase domain		Serine-threonine/tyrosine-protein kinase, catalytic domain						I
473		Protein kinase domain		Serine-threonine/tyrosine-protein kinase, catalytic domain						I
474		Protein kinase domain		Serine-threonine/tyrosine-protein kinase, catalytic domain						T
475		Protein kinase domain		Serine-threonine/tyrosine-protein kinase, catalytic domain						E
476		Protein kinase domain		Serine-threonine/tyrosine-protein kinase, catalytic domain						Y
477		Protein kinase domain		Serine-threonine/tyrosine-protein kinase, catalytic domain						M
478		Protein kinase domain		Serine-threonine/tyrosine-protein kinase, catalytic domain						A
479		Protein kinase domain		Serine-threonine/tyrosine-protein kinase, catalytic domain						N
480		Protein kinase domain		Serine-threonine/tyrosine-protein kinase, catalytic domain						G
481		Protein kinase domain		Serine-threonine/tyrosine-protein kinase, catalytic domain						C
482		Protein kinase domain		Serine-threonine/tyrosine-protein kinase, catalytic domain						L
483		Protein kinase domain		Serine-threonine/tyrosine-protein kinase, catalytic domain						L
484		Protein kinase domain		Serine-threonine/tyrosine-protein kinase, catalytic domain						N
485		Protein kinase domain		Serine-threonine/tyrosine-protein kinase, catalytic domain						Y
486		Protein kinase domain		Serine-threonine/tyrosine-protein kinase, catalytic domain						L
487		Protein kinase domain		Serine-threonine/tyrosine-protein kinase, catalytic domain						R
488		Protein kinase domain		Serine-threonine/tyrosine-protein kinase, catalytic domain						E
489		Protein kinase domain		Serine-threonine/tyrosine-protein kinase, catalytic domain						M
490		Protein kinase domain		Serine-threonine/tyrosine-protein kinase, catalytic domain						R
491		Protein kinase domain		Serine-threonine/tyrosine-protein kinase, catalytic domain						H
492	1	Protein kinase domain		Serine-threonine/tyrosine-protein kinase, catalytic domain						R
493	1	Protein kinase domain		Serine-threonine/tyrosine-protein kinase, catalytic domain						F
494	1	Protein kinase domain		Serine-threonine/tyrosine-protein kinase, catalytic domain						Q
495	1	Protein kinase domain		Serine-threonine/tyrosine-protein kinase, catalytic domain						T
496	1	Protein kinase domain		Serine-threonine/tyrosine-protein kinase, catalytic domain				Tyrosine-protein kinase, active site		Q
497	1	Protein kinase domain		Serine-threonine/tyrosine-protein kinase, catalytic domain				Tyrosine-protein kinase, active site		Q
498	1	Protein kinase domain		Serine-threonine/tyrosine-protein kinase, catalytic domain				Tyrosine-protein kinase, active site		L
499	1	Protein kinase domain		Serine-threonine/tyrosine-protein kinase, catalytic domain				Tyrosine-protein kinase, active site		L
500	1	Protein kinase domain		Serine-threonine/tyrosine-protein kinase, catalytic domain				Tyrosine-protein kinase, active site		E
501	1	Protein kinase domain		Serine-threonine/tyrosine-protein kinase, catalytic domain				Tyrosine-protein kinase, active site		M
502	1	Protein kinase domain		Serine-threonine/tyrosine-protein kinase, catalytic domain				Tyrosine-protein kinase, active site		C
503	Multiple	Protein kinase domain		Serine-threonine/tyrosine-protein kinase, catalytic domain				Tyrosine-protein kinase, active site		K
504	Multiple	Protein kinase domain		Serine-threonine/tyrosine-protein kinase, catalytic domain				Tyrosine-protein kinase, active site		D
505	Multiple	Protein kinase domain		Serine-threonine/tyrosine-protein kinase, catalytic domain				Tyrosine-protein kinase, active site		V
506	Multiple	Protein kinase domain		Serine-threonine/tyrosine-protein kinase, catalytic domain				Tyrosine-protein kinase, active site		C
507	Multiple	Protein kinase domain		Serine-threonine/tyrosine-protein kinase, catalytic domain				Tyrosine-protein kinase, active site		E
508	Multiple	Protein kinase domain		Serine-threonine/tyrosine-protein kinase, catalytic domain				Tyrosine-protein kinase, active site		A
509	Multiple	Protein kinase domain		Serine-threonine/tyrosine-protein kinase, catalytic domain						M
510	Multiple	Protein kinase domain		Serine-threonine/tyrosine-protein kinase, catalytic domain						E
511	Multiple	Protein kinase domain		Serine-threonine/tyrosine-protein kinase, catalytic domain						Y
512	Multiple	Protein kinase domain		Serine-threonine/tyrosine-protein kinase, catalytic domain						L
513	Multiple	Protein kinase domain		Serine-threonine/tyrosine-protein kinase, catalytic domain						E
514	Multiple	Protein kinase domain		Serine-threonine/tyrosine-protein kinase, catalytic domain						S
515	Multiple	Protein kinase domain		Serine-threonine/tyrosine-protein kinase, catalytic domain				Tyrosine-protein kinase, active site		K
516		Protein kinase domain		Serine-threonine/tyrosine-protein kinase, catalytic domain				Tyrosine-protein kinase, active site		Q
517		Protein kinase domain		Serine-threonine/tyrosine-protein kinase, catalytic domain				Tyrosine-protein kinase, active site		F
518		Protein kinase domain		Serine-threonine/tyrosine-protein kinase, catalytic domain				Tyrosine-protein kinase, active site		L
519		Protein kinase domain		Serine-threonine/tyrosine-protein kinase, catalytic domain				Tyrosine-protein kinase, active site		H
520		Protein kinase domain		Serine-threonine/tyrosine-protein kinase, catalytic domain				Tyrosine-protein kinase, active site		R
521		Protein kinase domain		Serine-threonine/tyrosine-protein kinase, catalytic domain				Tyrosine-protein kinase, active site		D
522		Protein kinase domain		Serine-threonine/tyrosine-protein kinase, catalytic domain				Tyrosine-protein kinase, active site		L
523		Protein kinase domain		Serine-threonine/tyrosine-protein kinase, catalytic domain				Tyrosine-protein kinase, active site		A
524		Protein kinase domain		Serine-threonine/tyrosine-protein kinase, catalytic domain				Tyrosine-protein kinase, active site		A
525	1	Protein kinase domain		Serine-threonine/tyrosine-protein kinase, catalytic domain				Tyrosine-protein kinase, active site		R
526	1	Protein kinase domain		Serine-threonine/tyrosine-protein kinase, catalytic domain				Tyrosine-protein kinase, active site		N
527	1	Protein kinase domain		Serine-threonine/tyrosine-protein kinase, catalytic domain				Tyrosine-protein kinase, active site		C
528	1	Protein kinase domain		Serine-threonine/tyrosine-protein kinase, catalytic domain				Tyrosine-protein kinase, active site		L
529	1	Protein kinase domain		Serine-threonine/tyrosine-protein kinase, catalytic domain				Tyrosine-protein kinase, active site		V
530	1	Protein kinase domain		Serine-threonine/tyrosine-protein kinase, catalytic domain						N
531	1	Protein kinase domain		Serine-threonine/tyrosine-protein kinase, catalytic domain						D
532	1	Protein kinase domain		Serine-threonine/tyrosine-protein kinase, catalytic domain						Q
533	1	Protein kinase domain		Serine-threonine/tyrosine-protein kinase, catalytic domain						G
534	1	Protein kinase domain		Serine-threonine/tyrosine-protein kinase, catalytic domain						V
535	1	Protein kinase domain		Serine-threonine/tyrosine-protein kinase, catalytic domain						V
536	1	Protein kinase domain		Serine-threonine/tyrosine-protein kinase, catalytic domain						K
537		Protein kinase domain		Serine-threonine/tyrosine-protein kinase, catalytic domain						V
538		Protein kinase domain		Serine-threonine/tyrosine-protein kinase, catalytic domain						S
539		Protein kinase domain		Serine-threonine/tyrosine-protein kinase, catalytic domain						D
540		Protein kinase domain		Serine-threonine/tyrosine-protein kinase, catalytic domain						F
541		Protein kinase domain		Serine-threonine/tyrosine-protein kinase, catalytic domain						G
542		Protein kinase domain		Serine-threonine/tyrosine-protein kinase, catalytic domain						L
543		Protein kinase domain		Serine-threonine/tyrosine-protein kinase, catalytic domain						S
544	1	Protein kinase domain		Serine-threonine/tyrosine-protein kinase, catalytic domain						R
545	1	Protein kinase domain		Serine-threonine/tyrosine-protein kinase, catalytic domain						Y
546	1	Protein kinase domain		Serine-threonine/tyrosine-protein kinase, catalytic domain						V
547	1	Protein kinase domain		Serine-threonine/tyrosine-protein kinase, catalytic domain						L
548	1	Protein kinase domain		Serine-threonine/tyrosine-protein kinase, catalytic domain						D
549	1	Protein kinase domain		Serine-threonine/tyrosine-protein kinase, catalytic domain						D
550	1	Protein kinase domain		Serine-threonine/tyrosine-protein kinase, catalytic domain						E
551	1	Protein kinase domain		Serine-threonine/tyrosine-protein kinase, catalytic domain				Tyrosine-protein kinase, active site		Y
552	1	Protein kinase domain		Serine-threonine/tyrosine-protein kinase, catalytic domain				Tyrosine-protein kinase, active site		T
553	1	Protein kinase domain		Serine-threonine/tyrosine-protein kinase, catalytic domain				Tyrosine-protein kinase, active site		S
554	1	Protein kinase domain		Serine-threonine/tyrosine-protein kinase, catalytic domain				Tyrosine-protein kinase, active site		S
555	1	Protein kinase domain		Serine-threonine/tyrosine-protein kinase, catalytic domain				Tyrosine-protein kinase, active site		V
556	1	Protein kinase domain		Serine-threonine/tyrosine-protein kinase, catalytic domain				Tyrosine-protein kinase, active site		G
557	1	Protein kinase domain		Serine-threonine/tyrosine-protein kinase, catalytic domain				Tyrosine-protein kinase, active site		S
558	1	Protein kinase domain		Serine-threonine/tyrosine-protein kinase, catalytic domain				Tyrosine-protein kinase, active site		K
559		Protein kinase domain		Serine-threonine/tyrosine-protein kinase, catalytic domain				Tyrosine-protein kinase, active site		F
560		Protein kinase domain		Serine-threonine/tyrosine-protein kinase, catalytic domain				Tyrosine-protein kinase, active site		P
561		Protein kinase domain		Serine-threonine/tyrosine-protein kinase, catalytic domain				Tyrosine-protein kinase, active site		V
562	2	Protein kinase domain		Serine-threonine/tyrosine-protein kinase, catalytic domain				Tyrosine-protein kinase, active site		R
563	2	Protein kinase domain		Serine-threonine/tyrosine-protein kinase, catalytic domain				Tyrosine-protein kinase, active site		W
564	2	Protein kinase domain		Serine-threonine/tyrosine-protein kinase, catalytic domain						S
565	2	Protein kinase domain		Serine-threonine/tyrosine-protein kinase, catalytic domain						P
566	2	Protein kinase domain		Serine-threonine/tyrosine-protein kinase, catalytic domain						P
567	2	Protein kinase domain		Serine-threonine/tyrosine-protein kinase, catalytic domain						E
568	2	Protein kinase domain		Serine-threonine/tyrosine-protein kinase, catalytic domain						V
569	2	Protein kinase domain		Serine-threonine/tyrosine-protein kinase, catalytic domain						L
570	2	Protein kinase domain		Serine-threonine/tyrosine-protein kinase, catalytic domain						M
571	2	Protein kinase domain		Serine-threonine/tyrosine-protein kinase, catalytic domain						Y
572	2	Protein kinase domain		Serine-threonine/tyrosine-protein kinase, catalytic domain						S
573	2	Protein kinase domain		Serine-threonine/tyrosine-protein kinase, catalytic domain						K
574		Protein kinase domain		Serine-threonine/tyrosine-protein kinase, catalytic domain						F
575		Protein kinase domain		Serine-threonine/tyrosine-protein kinase, catalytic domain						S
576		Protein kinase domain		Serine-threonine/tyrosine-protein kinase, catalytic domain						S
577	2	Protein kinase domain		Serine-threonine/tyrosine-protein kinase, catalytic domain						K
578	2	Protein kinase domain		Serine-threonine/tyrosine-protein kinase, catalytic domain						S
579	2	Protein kinase domain		Serine-threonine/tyrosine-protein kinase, catalytic domain						D
580	2	Protein kinase domain		Serine-threonine/tyrosine-protein kinase, catalytic domain						I
581	2	Protein kinase domain		Serine-threonine/tyrosine-protein kinase, catalytic domain						W
582	2	Protein kinase domain		Serine-threonine/tyrosine-protein kinase, catalytic domain						A
583	2	Protein kinase domain		Serine-threonine/tyrosine-protein kinase, catalytic domain						F
584	2	Protein kinase domain		Serine-threonine/tyrosine-protein kinase, catalytic domain						G
585	2	Protein kinase domain		Serine-threonine/tyrosine-protein kinase, catalytic domain						V
586	2	Protein kinase domain		Serine-threonine/tyrosine-protein kinase, catalytic domain						L
587	2	Protein kinase domain		Serine-threonine/tyrosine-protein kinase, catalytic domain						M
588	2	Protein kinase domain		Serine-threonine/tyrosine-protein kinase, catalytic domain						W
589	2	Protein kinase domain		Serine-threonine/tyrosine-protein kinase, catalytic domain						E
590	2	Protein kinase domain		Serine-threonine/tyrosine-protein kinase, catalytic domain						I
591	2	Protein kinase domain		Serine-threonine/tyrosine-protein kinase, catalytic domain						Y
592	2	Protein kinase domain		Serine-threonine/tyrosine-protein kinase, catalytic domain						S
593	2	Protein kinase domain		Serine-threonine/tyrosine-protein kinase, catalytic domain						L
594	2	Protein kinase domain		Serine-threonine/tyrosine-protein kinase, catalytic domain						G
595	2	Protein kinase domain		Serine-threonine/tyrosine-protein kinase, catalytic domain						K
596		Protein kinase domain		Serine-threonine/tyrosine-protein kinase, catalytic domain						M
597		Protein kinase domain		Serine-threonine/tyrosine-protein kinase, catalytic domain						P
598		Protein kinase domain		Serine-threonine/tyrosine-protein kinase, catalytic domain						Y
599		Protein kinase domain		Serine-threonine/tyrosine-protein kinase, catalytic domain						E
600	2	Protein kinase domain		Serine-threonine/tyrosine-protein kinase, catalytic domain						R
601	2	Protein kinase domain		Serine-threonine/tyrosine-protein kinase, catalytic domain						F
602	2	Protein kinase domain		Serine-threonine/tyrosine-protein kinase, catalytic domain						T
603	2	Protein kinase domain		Serine-threonine/tyrosine-protein kinase, catalytic domain						N
604	2	Protein kinase domain		Serine-threonine/tyrosine-protein kinase, catalytic domain						S
605	2	Protein kinase domain		Serine-threonine/tyrosine-protein kinase, catalytic domain						E
606	2	Protein kinase domain		Serine-threonine/tyrosine-protein kinase, catalytic domain						T
607	2	Protein kinase domain		Serine-threonine/tyrosine-protein kinase, catalytic domain						A
608	2	Protein kinase domain		Serine-threonine/tyrosine-protein kinase, catalytic domain						E
609	2	Protein kinase domain		Serine-threonine/tyrosine-protein kinase, catalytic domain						H
610	2	Protein kinase domain		Serine-threonine/tyrosine-protein kinase, catalytic domain						I
611	2	Protein kinase domain		Serine-threonine/tyrosine-protein kinase, catalytic domain						A
612	2	Protein kinase domain		Serine-threonine/tyrosine-protein kinase, catalytic domain						Q
613	2	Protein kinase domain		Serine-threonine/tyrosine-protein kinase, catalytic domain						G
614	2	Protein kinase domain		Serine-threonine/tyrosine-protein kinase, catalytic domain						L
615	2	Protein kinase domain		Serine-threonine/tyrosine-protein kinase, catalytic domain						R
616		Protein kinase domain		Serine-threonine/tyrosine-protein kinase, catalytic domain						L
617		Protein kinase domain		Serine-threonine/tyrosine-protein kinase, catalytic domain						Y
618		Protein kinase domain		Serine-threonine/tyrosine-protein kinase, catalytic domain						R
619		Protein kinase domain		Serine-threonine/tyrosine-protein kinase, catalytic domain						P
620		Protein kinase domain		Serine-threonine/tyrosine-protein kinase, catalytic domain						H
621		Protein kinase domain		Serine-threonine/tyrosine-protein kinase, catalytic domain						L
622		Protein kinase domain		Serine-threonine/tyrosine-protein kinase, catalytic domain						A
623		Protein kinase domain		Serine-threonine/tyrosine-protein kinase, catalytic domain						S
624		Protein kinase domain		Serine-threonine/tyrosine-protein kinase, catalytic domain						E
625	2	Protein kinase domain		Serine-threonine/tyrosine-protein kinase, catalytic domain						K
626	2	Protein kinase domain		Serine-threonine/tyrosine-protein kinase, catalytic domain						V
627	2	Protein kinase domain		Serine-threonine/tyrosine-protein kinase, catalytic domain						Y
628	2	Protein kinase domain		Serine-threonine/tyrosine-protein kinase, catalytic domain						T
629	2	Protein kinase domain		Serine-threonine/tyrosine-protein kinase, catalytic domain						I
630	2	Protein kinase domain		Serine-threonine/tyrosine-protein kinase, catalytic domain						M
631	2	Protein kinase domain		Serine-threonine/tyrosine-protein kinase, catalytic domain						Y
632	2	Protein kinase domain		Serine-threonine/tyrosine-protein kinase, catalytic domain						S
633	2	Protein kinase domain		Serine-threonine/tyrosine-protein kinase, catalytic domain						C
634	2	Protein kinase domain		Serine-threonine/tyrosine-protein kinase, catalytic domain						W
635	2	Protein kinase domain		Serine-threonine/tyrosine-protein kinase, catalytic domain						H
636	2	Protein kinase domain		Serine-threonine/tyrosine-protein kinase, catalytic domain						E
637	Multiple	Protein kinase domain		Serine-threonine/tyrosine-protein kinase, catalytic domain						K
638	1	Protein kinase domain		Serine-threonine/tyrosine-protein kinase, catalytic domain						A
639	1	Protein kinase domain		Serine-threonine/tyrosine-protein kinase, catalytic domain						D
640	1	Protein kinase domain		Serine-threonine/tyrosine-protein kinase, catalytic domain						E
641	1	Protein kinase domain		Serine-threonine/tyrosine-protein kinase, catalytic domain						R
642	1	Protein kinase domain		Serine-threonine/tyrosine-protein kinase, catalytic domain						P
643	1	Protein kinase domain		Serine-threonine/tyrosine-protein kinase, catalytic domain						T
644	1	Protein kinase domain		Serine-threonine/tyrosine-protein kinase, catalytic domain						F
645	Multiple	Protein kinase domain		Serine-threonine/tyrosine-protein kinase, catalytic domain						K
646	2	Protein kinase domain		Serine-threonine/tyrosine-protein kinase, catalytic domain						I
647	2	Protein kinase domain		Serine-threonine/tyrosine-protein kinase, catalytic domain						L
648	2	Protein kinase domain		Serine-threonine/tyrosine-protein kinase, catalytic domain						L
649	2	Protein kinase domain		Serine-threonine/tyrosine-protein kinase, catalytic domain						S
650	2	Protein kinase domain		Serine-threonine/tyrosine-protein kinase, catalytic domain						N
651	2	Protein kinase domain		Serine-threonine/tyrosine-protein kinase, catalytic domain						I
652	2	Protein kinase domain		Serine-threonine/tyrosine-protein kinase, catalytic domain						L
653	2	Protein kinase domain		Serine-threonine/tyrosine-protein kinase, catalytic domain						D
654	2	Protein kinase domain		Serine-threonine/tyrosine-protein kinase, catalytic domain						V
655	2	Protein kinase domain		Serine-threonine/tyrosine-protein kinase, catalytic domain						M
656	2	Protein kinase domain		Serine-threonine/tyrosine-protein kinase, catalytic domain						D
657	2	Protein kinase domain		Serine-threonine/tyrosine-protein kinase, catalytic domain						E
658	2	Protein kinase domain		Serine-threonine/tyrosine-protein kinase, catalytic domain						E
659	2	Protein kinase domain		Serine-threonine/tyrosine-protein kinase, catalytic domain						S

## Sheet: FigureS2
id	IBRUTINIB1_RCHACV_tmt10plex_126	IBRUTINIB1_RCHACV_tmt10plex_127N	IBRUTINIB1_RCHACV_tmt10plex_127C	IBRUTINIB1_RCHACV_tmt10plex_128N	IBRUTINIB1_RCHACV_tmt10plex_128C	IBRUTINIB1_RCHACV_tmt10plex_129N	IBRUTINIB1_RCHACV_tmt10plex_129C	IBRUTINIB1_RCHACV_tmt10plex_130N	IBRUTINIB1_RCHACV_tmt10plex_130C	IBRUTINIB1_RCHACV_tmt10plex_131	IBRUTINIB2_RCHACV_tmt10plex_126	IBRUTINIB2_RCHACV_tmt10plex_127N	IBRUTINIB2_RCHACV_tmt10plex_127C	IBRUTINIB2_RCHACV_tmt10plex_128N	IBRUTINIB2_RCHACV_tmt10plex_128C	IBRUTINIB2_RCHACV_tmt10plex_129N	IBRUTINIB2_RCHACV_tmt10plex_129C	IBRUTINIB2_RCHACV_tmt10plex_130N	IBRUTINIB2_RCHACV_tmt10plex_130C	IBRUTINIB2_RCHACV_tmt10plex_131	DMSO1_RCHACV_tmt10plex_126	DMSO1_RCHACV_tmt10plex_127N	DMSO1_RCHACV_tmt10plex_127C	DMSO1_RCHACV_tmt10plex_128N	DMSO1_RCHACV_tmt10plex_128C	DMSO1_RCHACV_tmt10plex_129N	DMSO1_RCHACV_tmt10plex_129C	DMSO1_RCHACV_tmt10plex_130N	DMSO1_RCHACV_tmt10plex_130C	DMSO1_RCHACV_tmt10plex_131	DMSO2_RCHACV_tmt10plex_126	DMSO2_RCHACV_tmt10plex_127N	DMSO2_RCHACV_tmt10plex_127C	DMSO2_RCHACV_tmt10plex_128N	DMSO2_RCHACV_tmt10plex_128C	DMSO2_RCHACV_tmt10plex_129N	DMSO2_RCHACV_tmt10plex_129C	DMSO2_RCHACV_tmt10plex_130N	DMSO2_RCHACV_tmt10plex_130C	DMSO2_RCHACV_tmt10plex_131	IBRUTINIB1_SW13_tmt10plex_126	IBRUTINIB1_SW13_tmt10plex_127N	IBRUTINIB1_SW13_tmt10plex_127C	IBRUTINIB1_SW13_tmt10plex_128N	IBRUTINIB1_SW13_tmt10plex_128C	IBRUTINIB1_SW13_tmt10plex_129N	IBRUTINIB1_SW13_tmt10plex_129C	IBRUTINIB1_SW13_tmt10plex_130N	IBRUTINIB1_SW13_tmt10plex_130C
TGFBRAP1_1	1	0.959084	0.623675	0.380787	0.344841	0.193246	0.161243	0.0682018	0.0324541	0	1	1.01784	0.84851	0.653905	0.545649	0.41551	0.283492	0.246399	0.176587	0.124414	1	1.04643	0.788897	0.423325	0.369537	0.264377	0.1181	0.130917	0.0634882	0.02914	1	1.34667	0.898942	0.614734	0.720874	0.559712	0.267317	0.214307	0.139263	0.045349	1	0.825567	0.574622	0.415019	0.260374	0.222938	0.172141	0.1547	0.16081
TGFBRAP1_2	1	0.814771	0.6596	0.341981	0.151517	0.0840606	0.0395542	0.0266144	0.0212798	0.0187335	1	0.761873	0.523543	0.215371	0.112052	0.0654119	0.0479849	0.0308539	0.0185261	0.0203982	1	0.842261	0.734225	0.315392	0.161725	0.0975386	0.0579615	0.0529135	0.0408811	0.0363068	1	0.85392	0.755569	0.346714	0.159564	0.0741876	0.0404061	0.0325569	0.0229259	0.0237035	1	0.687254	0.330879	0.156568	0.085341	0.0580591	0.035334	0.031293	0.0257096
TGFBRAP1_3	1	0.896777	0.719038	0.427395	0.248428	0.159537	0.0880728	0.0901152	0.0347142	0.0511528	1	0.805521	0.652855	0.370907	0.262532	0.167703	0.154289	0.100668	0.0897771	0.0693573	1	0.795438	0.77424	0.475759	0.341414	0.196944	0.147012	0.112935	0.0264731	0.0300942	1	0.842174	0.747814	0.468324	0.283755	0.180918	0.106541	0.0880867	0.0538144	0.045021	1	0.838796	0.584359	0.431754	0.357854	0.319583	0.256362	0.202162	0.148129
VPS11_1	1	0.879565	0.847459	0.586402	0.432412	0.228797	0.110297	0.0828354	0.0451893	0.0358318	1	0.845925	0.715148	0.483807	0.409297	0.306567	0.201191	0.154634	0.133344	0.089845	1	0.878127	0.858541	0.651401	0.47711	0.399164	0.242259	0.129654	0.0944793	0.0876143	1	0.882826	0.915979	0.779852	0.568906	0.365996	0.234585	0.182943	0.153914	0.114582	1	0.769105	0.519977	0.334053	0.22788	0.171971	0.116578	0.0881439	0.0575871
VPS11_2	1	0.780167	0.595074	0.277886	0.184722	0.110335	0.0623275	0.0517367	0.0309827	0.0245658	1	0.791173	0.60332	0.333066	0.2052	0.128809	0.0916025	0.0774658	0.0620083	0.0589738	1	0.828906	0.782055	0.387301	0.250774	0.131973	0.0974466	0.0562781	0.0304335	0.022984	1	0.892386	0.784291	0.519635	0.294353	0.147373	0.102724	0.0882197	0.115899	0.118444	1	0.687688	0.302299	0.139327	0.0694369	0.0374399	0.0329474	0.0282622	0.0200981
VPS16_1	1	0.84433	0.565697	0.414067	0.331261	0.262797	0.196201	0.148748	0.0964551	0.0877716	1	0.772333	0.635233	0.427603	0.347638	0.169901	0.192574	0	0	0.045198	1	0.879605	0.83925	0.546481	0.320014	0.178551	0.110992	0.0744231	0.0594869	0.040757	1	0.956094	0.811835	0.564312	0.455194	0.326038	0.259577	0.217833	0.142803	0.117602	1	0.751491	0.428257	0.262253	0.155614	0.105484	0.075208	0.0706543	0.0544697
VPS16_2	1	0.805771	0.599285	0.289869	0.209147	0.150068	0.0925505	0.0698654	0.0416183	0.0409651	1	0.778192	0.588769	0.294547	0.180781	0.119423	0.0773553	0.0623053	0.0435042	0.0410179	1	0.826767	0.750085	0.376201	0.213419	0.139002	0.100864	0.0636419	0.0274055	0.0460938	1	0.879773	0.73325	0.366385	0.203245	0.122896	0.084643	0.0695395	0.0471507	0.0428432	1	0.714816	0.373733	0.196555	0.103249	0.0623354	0.0266595	0.0230667	0.0134204
VPS18_1	1	0.803296	0.625379	0.321132	0.200852	0.132215	0.0880818	0.0706503	0.0441346	0.042654	1	0.817934	0.634169	0.37162	0.260872	0.18698	0.135506	0.103216	0.080874	0.0605409	1	0.899598	0.753298	0.372363	0.222511	0.140094	0.0904374	0.0552886	0.0376333	0.0274698	1	0.868679	0.786923	0.414191	0.270191	0.181258	0.137345	0.100554	0.0751854	0.0507781	1	0.724696	0.354925	0.195716	0.124566	0.0950208	0.0686233	0.0599508	0.0455071
VPS18_2	1	0.756229	0.516392	0.171061	0.078889	0.0495501	0.034595	0.0245551	0.0194996	0.0153048	1	0.829597	0.61972	0.323692	0.168653	0.121479	0.0768542	0.0752766	0.0671964	0.0546894	1	0.804833	0.663992	0.247152	0.122416	0.0813313	0.049805	0.051103	0.0282398	0.0149785	1	0.834973	0.701595	0.287142	0.124166	0.0728413	0.036498	0.0373994	0.030891	0.0337599	1	0.713526	0.355715	0.17258	0.105341	0.0741757	0.050517	0.0500186	0.0368762
VPS8_1	1	0.816522	0.609769	0.276378	0.175271	0.12213	0.0917441	0.0717719	0.0542506	0.035482	1	0.807626	0.594197	0.293125	0.173679	0.123821	0.0869245	0.0765565	0.0623881	0.0511983	1	0.886663	0.822816	0.456874	0.300228	0.188663	0.150258	0.105758	0.0895756	0.064671	1	0.894728	0.822881	0.58577	0.396384	0.296688	0.137421	0.099356	0.0705102	0.0679384	1	0.693489	0.306054	0.13393	0.0612875	0.0392018	0.0323404	0.0294964	0.0184813
VPS8_2	1	0.860343	0.724911	0.463527	0.324054	0.412305	0.277386	0.179506	0.178239	0.171041	1	0.890889	0.81521	0.757222	0.403377	0.294797	0.348667	0.199358	0.128614	0.0984552	1	0.889543	0.84159	0.50305	0.360407	0.262571	0.232112	0.163681	0.122833	0.134511	1	0.893744	0.864617	0.608697	0.477782	0.434151	0.403239	0.314725	0.167898	0.155471	1	0.747986	0.400953	0.253004	0.15828	0.110928	0.0650655	0.0532352	0.035716
[truncated: 31 more columns]

## Sheet: FigureS3
id	IBRUTINIB1_RCHACV_tmt10plex_126	IBRUTINIB1_RCHACV_tmt10plex_127N	IBRUTINIB1_RCHACV_tmt10plex_127C	IBRUTINIB1_RCHACV_tmt10plex_128N	IBRUTINIB1_RCHACV_tmt10plex_128C	IBRUTINIB1_RCHACV_tmt10plex_129N	IBRUTINIB1_RCHACV_tmt10plex_129C	IBRUTINIB1_RCHACV_tmt10plex_130N	IBRUTINIB1_RCHACV_tmt10plex_130C	IBRUTINIB1_RCHACV_tmt10plex_131	IBRUTINIB2_RCHACV_tmt10plex_126	IBRUTINIB2_RCHACV_tmt10plex_127N	IBRUTINIB2_RCHACV_tmt10plex_127C	IBRUTINIB2_RCHACV_tmt10plex_128N	IBRUTINIB2_RCHACV_tmt10plex_128C	IBRUTINIB2_RCHACV_tmt10plex_129N	IBRUTINIB2_RCHACV_tmt10plex_129C	IBRUTINIB2_RCHACV_tmt10plex_130N	IBRUTINIB2_RCHACV_tmt10plex_130C	IBRUTINIB2_RCHACV_tmt10plex_131	DMSO1_RCHACV_tmt10plex_126	DMSO1_RCHACV_tmt10plex_127N	DMSO1_RCHACV_tmt10plex_127C	DMSO1_RCHACV_tmt10plex_128N	DMSO1_RCHACV_tmt10plex_128C	DMSO1_RCHACV_tmt10plex_129N	DMSO1_RCHACV_tmt10plex_129C	DMSO1_RCHACV_tmt10plex_130N	DMSO1_RCHACV_tmt10plex_130C	DMSO1_RCHACV_tmt10plex_131	DMSO2_RCHACV_tmt10plex_126	DMSO2_RCHACV_tmt10plex_127N	DMSO2_RCHACV_tmt10plex_127C	DMSO2_RCHACV_tmt10plex_128N	DMSO2_RCHACV_tmt10plex_128C	DMSO2_RCHACV_tmt10plex_129N	DMSO2_RCHACV_tmt10plex_129C	DMSO2_RCHACV_tmt10plex_130N	DMSO2_RCHACV_tmt10plex_130C	DMSO2_RCHACV_tmt10plex_131	IBRUTINIB1_SW13_tmt10plex_126	IBRUTINIB1_SW13_tmt10plex_127N	IBRUTINIB1_SW13_tmt10plex_127C	IBRUTINIB1_SW13_tmt10plex_128N	IBRUTINIB1_SW13_tmt10plex_128C	IBRUTINIB1_SW13_tmt10plex_129N	IBRUTINIB1_SW13_tmt10plex_129C	IBRUTINIB1_SW13_tmt10plex_130N	IBRUTINIB1_SW13_tmt10plex_130C
VPS11_1	1	0.879565	0.847459	0.586402	0.432412	0.228797	0.110297	0.0828354	0.0451893	0.0358318	1	0.845925	0.715148	0.483807	0.409297	0.306567	0.201191	0.154634	0.133344	0.089845	1	0.878127	0.858541	0.651401	0.47711	0.399164	0.242259	0.129654	0.0944793	0.0876143	1	0.882826	0.915979	0.779852	0.568906	0.365996	0.234585	0.182943	0.153914	0.114582	1	0.769105	0.519977	0.334053	0.22788	0.171971	0.116578	0.0881439	0.0575871
VPS11_2	1	0.780167	0.595074	0.277886	0.184722	0.110335	0.0623275	0.0517367	0.0309827	0.0245658	1	0.791173	0.60332	0.333066	0.2052	0.128809	0.0916025	0.0774658	0.0620083	0.0589738	1	0.828906	0.782055	0.387301	0.250774	0.131973	0.0974466	0.0562781	0.0304335	0.022984	1	0.892386	0.784291	0.519635	0.294353	0.147373	0.102724	0.0882197	0.115899	0.118444	1	0.687688	0.302299	0.139327	0.0694369	0.0374399	0.0329474	0.0282622	0.0200981
VPS16_1	1	0.84433	0.565697	0.414067	0.331261	0.262797	0.196201	0.148748	0.0964551	0.0877716	1	0.772333	0.635233	0.427603	0.347638	0.169901	0.192574	0	0	0.045198	1	0.879605	0.83925	0.546481	0.320014	0.178551	0.110992	0.0744231	0.0594869	0.040757	1	0.956094	0.811835	0.564312	0.455194	0.326038	0.259577	0.217833	0.142803	0.117602	1	0.751491	0.428257	0.262253	0.155614	0.105484	0.075208	0.0706543	0.0544697
VPS16_2	1	0.805771	0.599285	0.289869	0.209147	0.150068	0.0925505	0.0698654	0.0416183	0.0409651	1	0.778192	0.588769	0.294547	0.180781	0.119423	0.0773553	0.0623053	0.0435042	0.0410179	1	0.826767	0.750085	0.376201	0.213419	0.139002	0.100864	0.0636419	0.0274055	0.0460938	1	0.879773	0.73325	0.366385	0.203245	0.122896	0.084643	0.0695395	0.0471507	0.0428432	1	0.714816	0.373733	0.196555	0.103249	0.0623354	0.0266595	0.0230667	0.0134204
VPS18_1	1	0.803296	0.625379	0.321132	0.200852	0.132215	0.0880818	0.0706503	0.0441346	0.042654	1	0.817934	0.634169	0.37162	0.260872	0.18698	0.135506	0.103216	0.080874	0.0605409	1	0.899598	0.753298	0.372363	0.222511	0.140094	0.0904374	0.0552886	0.0376333	0.0274698	1	0.868679	0.786923	0.414191	0.270191	0.181258	0.137345	0.100554	0.0751854	0.0507781	1	0.724696	0.354925	0.195716	0.124566	0.0950208	0.0686233	0.0599508	0.0455071
VPS18_2	1	0.756229	0.516392	0.171061	0.078889	0.0495501	0.034595	0.0245551	0.0194996	0.0153048	1	0.829597	0.61972	0.323692	0.168653	0.121479	0.0768542	0.0752766	0.0671964	0.0546894	1	0.804833	0.663992	0.247152	0.122416	0.0813313	0.049805	0.051103	0.0282398	0.0149785	1	0.834973	0.701595	0.287142	0.124166	0.0728413	0.036498	0.0373994	0.030891	0.0337599	1	0.713526	0.355715	0.17258	0.105341	0.0741757	0.050517	0.0500186	0.0368762
[truncated: 31 more columns]

## Sheet: FigureS4
id	IBRUTINIB1_RCHACV_tmt10plex_126	IBRUTINIB1_RCHACV_tmt10plex_127N	IBRUTINIB1_RCHACV_tmt10plex_127C	IBRUTINIB1_RCHACV_tmt10plex_128N	IBRUTINIB1_RCHACV_tmt10plex_128C	IBRUTINIB1_RCHACV_tmt10plex_129N	IBRUTINIB1_RCHACV_tmt10plex_129C	IBRUTINIB1_RCHACV_tmt10plex_130N	IBRUTINIB1_RCHACV_tmt10plex_130C	IBRUTINIB1_RCHACV_tmt10plex_131	IBRUTINIB2_RCHACV_tmt10plex_126	IBRUTINIB2_RCHACV_tmt10plex_127N	IBRUTINIB2_RCHACV_tmt10plex_127C	IBRUTINIB2_RCHACV_tmt10plex_128N	IBRUTINIB2_RCHACV_tmt10plex_128C	IBRUTINIB2_RCHACV_tmt10plex_129N	IBRUTINIB2_RCHACV_tmt10plex_129C	IBRUTINIB2_RCHACV_tmt10plex_130N	IBRUTINIB2_RCHACV_tmt10plex_130C	IBRUTINIB2_RCHACV_tmt10plex_131	DMSO1_RCHACV_tmt10plex_126	DMSO1_RCHACV_tmt10plex_127N	DMSO1_RCHACV_tmt10plex_127C	DMSO1_RCHACV_tmt10plex_128N	DMSO1_RCHACV_tmt10plex_128C	DMSO1_RCHACV_tmt10plex_129N	DMSO1_RCHACV_tmt10plex_129C	DMSO1_RCHACV_tmt10plex_130N	DMSO1_RCHACV_tmt10plex_130C	DMSO1_RCHACV_tmt10plex_131	DMSO2_RCHACV_tmt10plex_126	DMSO2_RCHACV_tmt10plex_127N	DMSO2_RCHACV_tmt10plex_127C	DMSO2_RCHACV_tmt10plex_128N	DMSO2_RCHACV_tmt10plex_128C	DMSO2_RCHACV_tmt10plex_129N	DMSO2_RCHACV_tmt10plex_129C	DMSO2_RCHACV_tmt10plex_130N	DMSO2_RCHACV_tmt10plex_130C	DMSO2_RCHACV_tmt10plex_131	IBRUTINIB1_SW13_tmt10plex_126	IBRUTINIB1_SW13_tmt10plex_127N	IBRUTINIB1_SW13_tmt10plex_127C	IBRUTINIB1_SW13_tmt10plex_128N	IBRUTINIB1_SW13_tmt10plex_128C	IBRUTINIB1_SW13_tmt10plex_129N	IBRUTINIB1_SW13_tmt10plex_129C	IBRUTINIB1_SW13_tmt10plex_130N	IBRUTINIB1_SW13_tmt10plex_130C
ARID1A_1	1	0.864409	0.664056	0.331007	0.166426	0.0766066	0.0372734	0.0236314	0.0137239	0.0120878	1	0.863491	0.650251	0.33485	0.168653	0.104975	0.0680033	0.0522953	0.0413922	0.0391802	1	0.903636	0.799982	0.413916	0.244758	0.119466	0.0513596	0.0409899	0.0231914	0.0257928	1	0.882472	0.756008	0.35149	0.18629	0.100886	0.054348	0.0324759	0.0136975	0.0115123	1	0.905821	0.639518	0.27387	0.123709	0.0587841	0.0342311	0.0272638	0.0205434
ARID1A_2	1	0.898951	0.757749	0.484677	0.357376	0.277684	0.246304	0.222014	0.208683	0.210306	1	0.883249	0.805826	0.532251	0.40861	0.348589	0.287605	0.241042	0.214501	0.216109	1	0.900454	0.882156	0.594307	0.466518	0.345494	0.301667	0.25646	0.207079	0.206958	1	0.923376	0.853359	0.566613	0.411034	0.311766	0.270004	0.234396	0.210286	0.201147	1	0.987598	1.00685	0.968627	0.77965	0.774046	0.648514	0.719084	0.631816
ARID1A_3	1	0.893554	0.75773	0.464262	0.302465	0.219717	0.13824	0.0949839	0.0620321	0.067623	1	0.890615	0.717484	0.449686	0.282192	0.189854	0.135517	0.114629	0.0735647	0.0687866	1	0.928974	0.815529	0.456923	0.269779	0.166748	0.101619	0.0795733	0.0527609	0.0474734	1	0.883417	0.786163	0.451348	0.257405	0.167577	0.106572	0.0844954	0.0526414	0.0474825	1	0.936623	0.786641	0.52608	0.270742	0.175577	0.116845	0.0958819	0.0891422
CARM1_1	1	0.938884	1.02493	0.892284	0.624308	0.263143	0.062017	0.024881	0.00709936	0.00492767	1	0.875868	0.982073	0.841294	0.552448	0.226226	0.0831728	0.0365077	0.0194432	0.017692	1	0.9308	1.06236	0.966284	0.737753	0.378344	0.0958024	0.035026	0.0133844	0.0100137	1	0.906886	1.04509	0.916755	0.692169	0.339815	0.0906134	0.0298557	0.00832353	0.00575779	1	0.974059	0.940625	0.82154	0.413405	0.137422	0.054275	0.0279763	0.015715
CARM1_2	1	1.08993	1.21497	1.12332	0.936509	0.817092	0.61811	0.427759	0.0473494	0.0310341	1	0.892068	1.06273	0.879329	0.618304	0.355162	0.145054	0.0674889	0.0411703	0.0284203	1	0.991043	1.12814	1.03757	0.796055	0.443494	0.146107	0.0760531	0.0203436	0.0144546	1	1.06592	1.18747	1.11632	0.882895	0.589143	0.364562	0.250269	0.072185	0.0498534	1	0.948428	0.925721	0.743924	0.369699	0.147534	0.0794476	0.0548351	0.0306886
SCYL1_1	1	0.98617	1.05079	0.924839	0.676673	0.317456	0.195507	0.181692	0.129139	0.147179	1	0.991613	1.02409	0.91773	0.586032	0.264144	0.155722	0.0956277	0.0790149	0.0493441	1	0.986266	1.05035	0.997461	0.815316	0.362562	0.190859	0.157126	0.132132	0.108461	1	0.985243	1.0737	0.976444	0.751482	0.370361	0.203823	0.147649	0.0993362	0.0823112	1	1.01796	0.985929	0.833478	0.4839	0.223055	0.135598	0.104699	0.0842517
SCYL1_2	1	0.943978	1.03272	0.90929	0.554054	0.168028	0.0698335	0.0414744	0.0293552	0.0185555	1	0.915558	1.03684	0.892389	0.527912	0.257607	0.164397	0.132026	0.103539	0.0793703	1	0.941213	1.05985	0.937004	0.685251	0.223279	0.085231	0.0491755	0.0362944	0.0244236	1	0.952488	1.03787	0.953604	0.644579	0.207701	0.0709909	0.0407467	0.0233018	0.0235375	1	1.00667	1.03948	0.852908	0.450088	0.160926	0.0811987	0.0555654	0.0412405
SMARCD1_1	1	0.898175	0.703423	0.397193	0.240374	0.141675	0.0737862	0.0619931	0.0443378	0.0433317	1	0.889654	0.746887	0.467831	0.289565	0.178619	0.0992935	0.0746197	0.0612494	0.0513806	1	0.958476	0.791064	0.477401	0.290349	0.193866	0.135248	0.0980809	0.0900036	0.0812683	1	0.906012	0.807014	0.506072	0.338613	0.212679	0.109357	0.0634299	0.0381902	0.0318312	1	0.936257	0.770022	0.361301	0.178082	0.106113	0.0749674	0.0564962	0.043544
SMARCD1_2	1	0.841458	0.707274	0.415476	0.246024	0.155271	0.111107	0.092178	0.0796183	0.0575792	1	0.831455	0.635183	0.305485	0.137377	0.0746224	0.0406483	0.0338262	0.0197957	0.0224472	1	0.911733	0.746478	0.35783	0.182941	0.0948807	0.053594	0.0440465	0.030321	0.0264335	1	0.837975	0.746361	0.378946	0.187944	0.0875592	0.0462437	0.0342043	0.0262055	0.0239174	1	0.890474	0.682099	0.2466	0.0989005	0.0510837	0.0340475	0.0303651	0.027757
[truncated: 31 more columns]

## Sheet: FigureS5
id	IBRUTINIB1_RCHACV_tmt10plex_126	IBRUTINIB1_RCHACV_tmt10plex_127N	IBRUTINIB1_RCHACV_tmt10plex_127C	IBRUTINIB1_RCHACV_tmt10plex_128N	IBRUTINIB1_RCHACV_tmt10plex_128C	IBRUTINIB1_RCHACV_tmt10plex_129N	IBRUTINIB1_RCHACV_tmt10plex_129C	IBRUTINIB1_RCHACV_tmt10plex_130N	IBRUTINIB1_RCHACV_tmt10plex_130C	IBRUTINIB1_RCHACV_tmt10plex_131	IBRUTINIB2_RCHACV_tmt10plex_126	IBRUTINIB2_RCHACV_tmt10plex_127N	IBRUTINIB2_RCHACV_tmt10plex_127C	IBRUTINIB2_RCHACV_tmt10plex_128N	IBRUTINIB2_RCHACV_tmt10plex_128C	IBRUTINIB2_RCHACV_tmt10plex_129N	IBRUTINIB2_RCHACV_tmt10plex_129C	IBRUTINIB2_RCHACV_tmt10plex_130N	IBRUTINIB2_RCHACV_tmt10plex_130C	IBRUTINIB2_RCHACV_tmt10plex_131	DMSO1_RCHACV_tmt10plex_126	DMSO1_RCHACV_tmt10plex_127N	DMSO1_RCHACV_tmt10plex_127C	DMSO1_RCHACV_tmt10plex_128N	DMSO1_RCHACV_tmt10plex_128C	DMSO1_RCHACV_tmt10plex_129N	DMSO1_RCHACV_tmt10plex_129C	DMSO1_RCHACV_tmt10plex_130N	DMSO1_RCHACV_tmt10plex_130C	DMSO1_RCHACV_tmt10plex_131	DMSO2_RCHACV_tmt10plex_126	DMSO2_RCHACV_tmt10plex_127N	DMSO2_RCHACV_tmt10plex_127C	DMSO2_RCHACV_tmt10plex_128N	DMSO2_RCHACV_tmt10plex_128C	DMSO2_RCHACV_tmt10plex_129N	DMSO2_RCHACV_tmt10plex_129C	DMSO2_RCHACV_tmt10plex_130N	DMSO2_RCHACV_tmt10plex_130C	DMSO2_RCHACV_tmt10plex_131	IBRUTINIB1_SW13_tmt10plex_126	IBRUTINIB1_SW13_tmt10plex_127N	IBRUTINIB1_SW13_tmt10plex_127C	IBRUTINIB1_SW13_tmt10plex_128N	IBRUTINIB1_SW13_tmt10plex_128C	IBRUTINIB1_SW13_tmt10plex_129N	IBRUTINIB1_SW13_tmt10plex_129C	IBRUTINIB1_SW13_tmt10plex_130N	IBRUTINIB1_SW13_tmt10plex_130C
FYN_1	1	0.970806	1.10283	1.02595	1.00788	0.98277	0.711015	0.317854	0.121827	0.0959784	1	0.951095	1.10419	0.996102	0.955476	0.873772	0.713396	0.274693	0.0672247	0.0367401	1	0.915133	1.02512	0.904996	0.636466	0.32137	0.178716	0.0716985	0.0440035	0.0356446	1	0.987183	1.04044	0.978257	0.720669	0.312785	0.142811	0.0686814	0.0462619	0.0419426	1	1.03945	1.03791	0.888537	0.747842	0.622782	0.409443	0.304753	0.127336
FYN_2	1	1.00336	1.23958	1.03838	0.898667	0.76002	0.547989	0.265171	0.104771	0.0729537	1	0.914965	1.03265	0.92768	0.883222	0.746325	0.618674	0.272916	0.130174	0.0726779	1	0.939175	1.09982	0.953007	0.798515	0.367883	0.2106	0.175324	0.100229	0.0990535	1	0.904362	0.995383	0.87732	0.662476	0.355355	0.219754	0.146208	0.106996	0.115209	1	0.94616	0.85464	0.589709	0.379606	0.376504	0.223181	0.0697523	0.0442839
LYN_1	1	0.900054	1.03444	1.00241	0.882818	0.809715	0.708473	0.537745	0.199704	0.161134	1	0.906701	1.0725	0.912912	0.794328	0.667041	0.599679	0.432976	0.132491	0.103078	1	0.993317	1.05394	0.991205	0.797793	0.539254	0.245323	0.200541	0.138606	0.120126	1	0.988355	1.03905	1.00987	0.818501	0.482713	0.178375	0.128069	0.0750586	0.0785942	1	0.976583	1.20301	0.859931	0.854719	0.5727	0.367382	0.244453	0.170231
LYN_2	1	0.955089	1.20001	1.10948	1.02369	0.857884	0.753643	0.629847	0.233005	0.177042	1	0.941184	1.02734	0.878035	0.84523	0.792934	0.697099	0.564742	0.101644	0.0580776	1	0.958839	1.09203	1.05035	0.833992	0.441123	0.109635	0.075162	0.0378751	0.017083	1	0.862406	0.898297	0.787326	0.624412	0.403046	0.0955511	0.021671	0.00786951	0.00501347	1	0.949303	1.05428	1.00719	0.830688	0.718193	0.313168	0.248901	0.0918357
YES1_1	1	0.943049	0.805623	0.634302	0.535171	0.465411	0.234299	0.0864561	0.0524959	0.0404855	1	0.94786	1.03697	0.948122	0.80923	0.710124	0.382172	0.121991	0.0823634	0.0589185	1	1.08939	0.997133	0.939119	0.636085	0.399989	0.264032	0.26714	0.229963	0.20454	1	0.942934	0.779628	0.465445	0.221712	0.080584	0.0360284	0.0256616	0.0163292	0.0150057	1	0.829322	0.713658	0.632504	0.377619	0.28023	0.099798	0.0367581	0.0166033
YES1_2	1	0.990488	1.15175	1.00641	0.970619	0.883442	0.486834	0.0962439	0.058923	0.00272516	1	0.948325	1.09538	1.02677	0.919907	0.854474	0.448644	0.111565	0.0649359	0.0365872	1	0.905606	0.903933	0.694062	0.429238	0.158833	0.08831	0.0424915	0.0226032	0.0221795	1	0.937233	0.956629	0.799917	0.401472	0.12483	0.0596798	0.0405466	0.021192	0.018285	1	0.996009	1.05638	0.954628	0.71638	0.544103	0.237758	0.152058	0.0885076
[truncated: 31 more columns]

## Sheet: FigureS6
id	IBRUTINIB1_RCHACV_tmt10plex_126	IBRUTINIB1_RCHACV_tmt10plex_127N	IBRUTINIB1_RCHACV_tmt10plex_127C	IBRUTINIB1_RCHACV_tmt10plex_128N	IBRUTINIB1_RCHACV_tmt10plex_128C	IBRUTINIB1_RCHACV_tmt10plex_129N	IBRUTINIB1_RCHACV_tmt10plex_129C	IBRUTINIB1_RCHACV_tmt10plex_130N	IBRUTINIB1_RCHACV_tmt10plex_130C	IBRUTINIB1_RCHACV_tmt10plex_131	IBRUTINIB2_RCHACV_tmt10plex_126	IBRUTINIB2_RCHACV_tmt10plex_127N	IBRUTINIB2_RCHACV_tmt10plex_127C	IBRUTINIB2_RCHACV_tmt10plex_128N	IBRUTINIB2_RCHACV_tmt10plex_128C	IBRUTINIB2_RCHACV_tmt10plex_129N	IBRUTINIB2_RCHACV_tmt10plex_129C	IBRUTINIB2_RCHACV_tmt10plex_130N	IBRUTINIB2_RCHACV_tmt10plex_130C	IBRUTINIB2_RCHACV_tmt10plex_131	DMSO1_RCHACV_tmt10plex_126	DMSO1_RCHACV_tmt10plex_127N	DMSO1_RCHACV_tmt10plex_127C	DMSO1_RCHACV_tmt10plex_128N	DMSO1_RCHACV_tmt10plex_128C	DMSO1_RCHACV_tmt10plex_129N	DMSO1_RCHACV_tmt10plex_129C	DMSO1_RCHACV_tmt10plex_130N	DMSO1_RCHACV_tmt10plex_130C	DMSO1_RCHACV_tmt10plex_131	DMSO2_RCHACV_tmt10plex_126	DMSO2_RCHACV_tmt10plex_127N	DMSO2_RCHACV_tmt10plex_127C	DMSO2_RCHACV_tmt10plex_128N	DMSO2_RCHACV_tmt10plex_128C	DMSO2_RCHACV_tmt10plex_129N	DMSO2_RCHACV_tmt10plex_129C	DMSO2_RCHACV_tmt10plex_130N	DMSO2_RCHACV_tmt10plex_130C	DMSO2_RCHACV_tmt10plex_131	IBRUTINIB1_SW13_tmt10plex_126	IBRUTINIB1_SW13_tmt10plex_127N	IBRUTINIB1_SW13_tmt10plex_127C	IBRUTINIB1_SW13_tmt10plex_128N	IBRUTINIB1_SW13_tmt10plex_128C	IBRUTINIB1_SW13_tmt10plex_129N	IBRUTINIB1_SW13_tmt10plex_129C	IBRUTINIB1_SW13_tmt10plex_130N	IBRUTINIB1_SW13_tmt10plex_130C
FYN_1	1	0.970806	1.10283	1.02595	1.00788	0.98277	0.711015	0.317854	0.121827	0.0959784	1	0.951095	1.10419	0.996102	0.955476	0.873772	0.713396	0.274693	0.0672247	0.0367401	1	0.915133	1.02512	0.904996	0.636466	0.32137	0.178716	0.0716985	0.0440035	0.0356446	1	0.987183	1.04044	0.978257	0.720669	0.312785	0.142811	0.0686814	0.0462619	0.0419426	1	1.03945	1.03791	0.888537	0.747842	0.622782	0.409443	0.304753	0.127336
FYN_2	1	1.00336	1.23958	1.03838	0.898667	0.76002	0.547989	0.265171	0.104771	0.0729537	1	0.914965	1.03265	0.92768	0.883222	0.746325	0.618674	0.272916	0.130174	0.0726779	1	0.939175	1.09982	0.953007	0.798515	0.367883	0.2106	0.175324	0.100229	0.0990535	1	0.904362	0.995383	0.87732	0.662476	0.355355	0.219754	0.146208	0.106996	0.115209	1	0.94616	0.85464	0.589709	0.379606	0.376504	0.223181	0.0697523	0.0442839
LCK_1	1	0.995567	1.06145	1.02551	0.89705	0.72746	0.377783	0.181595	0.111876	0.0498954	1	0.97718	1.06052	1.01919	0.869897	0.699232	0.362316	0.152685	0.100638	0.0788792	1	0.949277	0.972809	0.755392	0.376869	0.189381	0.129591	0.0890006	0.0597327	0.0362089	1	0.952261	0.943758	0.715669	0.3093	0.151263	0.0938583	0.0585649	0.0366669	0.0301225
LYN_1	1	0.900054	1.03444	1.00241	0.882818	0.809715	0.708473	0.537745	0.199704	0.161134	1	0.906701	1.0725	0.912912	0.794328	0.667041	0.599679	0.432976	0.132491	0.103078	1	0.993317	1.05394	0.991205	0.797793	0.539254	0.245323	0.200541	0.138606	0.120126	1	0.988355	1.03905	1.00987	0.818501	0.482713	0.178375	0.128069	0.0750586	0.0785942	1	0.976583	1.20301	0.859931	0.854719	0.5727	0.367382	0.244453	0.170231
LYN_2	1	0.955089	1.20001	1.10948	1.02369	0.857884	0.753643	0.629847	0.233005	0.177042	1	0.941184	1.02734	0.878035	0.84523	0.792934	0.697099	0.564742	0.101644	0.0580776	1	0.958839	1.09203	1.05035	0.833992	0.441123	0.109635	0.075162	0.0378751	0.017083	1	0.862406	0.898297	0.787326	0.624412	0.403046	0.0955511	0.021671	0.00786951	0.00501347	1	0.949303	1.05428	1.00719	0.830688	0.718193	0.313168	0.248901	0.0918357
[truncated: 31 more columns]

## Sheet: FigureS7
id	IBRUTINIB1_RCHACV_tmt10plex_126	IBRUTINIB1_RCHACV_tmt10plex_127N	IBRUTINIB1_RCHACV_tmt10plex_127C	IBRUTINIB1_RCHACV_tmt10plex_128N	IBRUTINIB1_RCHACV_tmt10plex_128C	IBRUTINIB1_RCHACV_tmt10plex_129N	IBRUTINIB1_RCHACV_tmt10plex_129C	IBRUTINIB1_RCHACV_tmt10plex_130N	IBRUTINIB1_RCHACV_tmt10plex_130C	IBRUTINIB1_RCHACV_tmt10plex_131	IBRUTINIB2_RCHACV_tmt10plex_126	IBRUTINIB2_RCHACV_tmt10plex_127N	IBRUTINIB2_RCHACV_tmt10plex_127C	IBRUTINIB2_RCHACV_tmt10plex_128N	IBRUTINIB2_RCHACV_tmt10plex_128C	IBRUTINIB2_RCHACV_tmt10plex_129N	IBRUTINIB2_RCHACV_tmt10plex_129C	IBRUTINIB2_RCHACV_tmt10plex_130N	IBRUTINIB2_RCHACV_tmt10plex_130C	IBRUTINIB2_RCHACV_tmt10plex_131	DMSO1_RCHACV_tmt10plex_126	DMSO1_RCHACV_tmt10plex_127N	DMSO1_RCHACV_tmt10plex_127C	DMSO1_RCHACV_tmt10plex_128N	DMSO1_RCHACV_tmt10plex_128C	DMSO1_RCHACV_tmt10plex_129N	DMSO1_RCHACV_tmt10plex_129C	DMSO1_RCHACV_tmt10plex_130N	DMSO1_RCHACV_tmt10plex_130C	DMSO1_RCHACV_tmt10plex_131	DMSO2_RCHACV_tmt10plex_126	DMSO2_RCHACV_tmt10plex_127N	DMSO2_RCHACV_tmt10plex_127C	DMSO2_RCHACV_tmt10plex_128N	DMSO2_RCHACV_tmt10plex_128C	DMSO2_RCHACV_tmt10plex_129N	DMSO2_RCHACV_tmt10plex_129C	DMSO2_RCHACV_tmt10plex_130N	DMSO2_RCHACV_tmt10plex_130C	DMSO2_RCHACV_tmt10plex_131	IBRUTINIB1_SW13_tmt10plex_126	IBRUTINIB1_SW13_tmt10plex_127N	IBRUTINIB1_SW13_tmt10plex_127C	IBRUTINIB1_SW13_tmt10plex_128N	IBRUTINIB1_SW13_tmt10plex_128C	IBRUTINIB1_SW13_tmt10plex_129N	IBRUTINIB1_SW13_tmt10plex_129C	IBRUTINIB1_SW13_tmt10plex_130N	IBRUTINIB1_SW13_tmt10plex_130C
BRAF_1	1	0.95962	1.07458	0.910258	0.630491	0.288296	0.0792153	0.0388839	0.0100524	0.00809749	1	0.898496	1.03757	0.89222	0.618808	0.312629	0.138623	0.0769377	0.0444898	0.0374744	1	0.867337	0.898506	0.544642	0.232638	0.107823	0.0601611	0.0475974	0.0315511	0.016676	1	0.895138	0.925854	0.640536	0.469488	0.318167	0.240945	0.15167	0.0551551	0.0208617	1	0.909538	1.04405	0.894766	0.650401	0.355734	0.147785	0.0936007	0.0847042
BRAF_2	1	0.908956	1.06893	0.913566	0.689228	0.38237	0.191327	0.149581	0.100266	0.094462	1	0.927364	1.02276	0.915756	0.651331	0.403338	0.237089	0.184111	0.122128	0.110193	1	0.972789	1.00109	0.698499	0.48915	0.314568	0.224643	0.176476	0.154286	0.120738	1	0.972007	1.02018	0.832403	0.609497	0.413994	0.303842	0.239278	0.149127	0.121563	1	1.0043	1.02559	0.877659	0.579642	0.340499	0.179715	0.150863	0.119869
MAP2K1_1	1	0.997449	1.09465	1.10716	0.881703	0.580624	0.155622	0.0790866	0.0361272	0.0171477	1	0.993145	1.07519	1.05147	0.891692	0.625241	0.218255	0.119743	0.0575834	0.0455687	1	1.00007	1.03339	1.04683	0.79101	0.397245	0.129878	0.0739426	0.041247	0.0266404	1	0.967727	1.06012	0.9935	0.775402	0.375777	0.129651	0.0785977	0.0352051	0.0214726	1	1.01465	1.04507	1.0134	0.815636	0.559494	0.126951	0.0952762	0.0407217
MAP2K1_2	1	1.02202	1.04018	1.01624	0.720194	0.452553	0.173174	0.103436	0.0725126	0.0433148	1	0.790258	0.736645	0.604484	0.460759	0.29242	0.0984857	0.0539171	0.0342189	0.0186573	1	0.992446	1.1637	1.05557	0.676247	0.319451	0.108065	0.0384627	0.0349496	0.0439072	1	0.912179	0.882173	0.828154	0.659205	0.347125	0.135686	0.0987003	0.066516	0.0586759	1	1.04936	1.00273	0.908285	0.664933	0.383762	0.177398	0.134781	0.102035
MAP2K2_1	1	0.937471	1.0128	0.87304	0.553612	0.179525	0.0733948	0.0399381	0.0259951	0.0235581	1	0.940861	1.03922	0.905858	0.586411	0.219101	0.116751	0.0695736	0.0383814	0.0188444	1	0.919356	0.970999	0.743607	0.373062	0.135825	0.0705518	0.0362207	0.0236756	0.0139253	1	0.921646	0.981911	0.793602	0.414131	0.16726	0.101025	0.0745595	0.0570539	0.0521908	1	0.983738	1.00059	0.874084	0.400091	0.116023	0.0504911	0.0272852	0.0120082
MAP2K2_2	1	0.884145	1.00989	0.8905	0.637563	0.197803	0.104912	0.0784105	0.0493232	0.0401364	1	0.935364	1.02765	0.88599	0.564655	0.206959	0.13652	0.134375	0.11533	0.0931707	1	0.933426	0.945438	0.827687	0.419125	0.176084	0.117397	0.110561	0.0731435	0.0571248	1	0.90233	0.982095	0.786206	0.35778	0.132595	0.0871948	0.0546749	0.0389855	0.0388809	1	1.04734	1.11541	0.992781	0.589717	0.351798	0.211948	0.238198	0.203355
[truncated: 31 more columns]

[truncated: 5 more sheets: FigureS8, FigureS9, FigureS11A,B, FigureS11E, FigureS11F]
